# Supplementary material for: BLIMP-1-dependent differentiation of T follicular helper cells into Foxp3+ T regulatory type 1 cells
Source: Front Immunol. 2025 Feb 24;16:1519780. doi: 10.3389/fimmu.2025.1519780 (PMC11891242; doi:10.3389/fimmu.2025.1519780)
Supplement: Supplementary file 1 [file DataSheet1.xlsx]

## Sheet: TFH
gene	p_val	avg_log2FC	pct.1	pct.2	p_val_adj	celltype
Gm8797	2.87302e-58	-0.789601	0.555	0.76	5.06428e-54	TFH
Rps18	1.92917e-39	-0.360164	0.994	0.996	3.40055e-35	TFH
Rps27rt	3.40792e-28	-0.512745	0.508	0.674	6.00714e-24	TFH
Gm47283	4.12973e-28	-0.620035	0.552	0.694	7.27947e-24	TFH
Gm10076	2.04582e-26	0.325874	0.989	0.962	3.60617e-22	TFH
Hsp90ab1	6.32252e-24	0.323172	0.985	0.969	1.11447e-19	TFH
Chd3	8.44306e-22	0.367489	0.908	0.831	1.48826e-17	TFH
Rps2	8.62365e-21	-0.251635	0.992	0.999	1.52009e-16	TFH
Rbm3	1.55332e-20	-0.34147	0.891	0.938	2.73803e-16	TFH
Rps19	1.25841e-19	-0.25225	0.998	1	2.21821e-15	TFH
Hsp90b1	9.34208e-19	0.417299	0.762	0.599	1.64673e-14	TFH
AY036118	3.79271e-15	-0.280854	1	1	6.68542e-11	TFH
Pdia3	2.15591e-14	0.30779	0.842	0.706	3.80023e-10	TFH
Pdia6	5.63226e-14	0.294921	0.531	0.355	9.92798e-10	TFH
Malt1	9.38575e-14	0.360081	0.81	0.668	1.65443e-09	TFH
Gas5	2.27111e-13	-0.285638	0.914	0.922	4.00329e-09	TFH
2410006H16Rik	4.51264e-12	-0.340657	0.675	0.727	7.95444e-08	TFH
Xist	7.15083e-12	0.257045	0.969	0.928	1.26048e-07	TFH
Maf	1.03033e-11	0.252964	0.852	0.73	1.81616e-07	TFH
Tox	3.09053e-11	0.301869	0.77	0.644	5.44767e-07	TFH
Snhg9	3.38101e-11	-0.313137	0.193	0.308	5.9597e-07	TFH
Calr	8.28482e-11	0.30937	0.699	0.573	1.46037e-06	TFH
Ier5	2.16965e-09	-0.324548	0.694	0.753	3.82444e-05	TFH
Iqgap1	5.1221e-09	0.264893	0.731	0.633	9.02872e-05	TFH
Mlec	8.81924e-09	0.264433	0.511	0.372	0.000155457	TFH
Hivep2	9.08448e-09	0.267781	0.653	0.515	0.000160132	TFH
Id3	1.72109e-08	0.29116	0.386	0.26	0.000303377	TFH
Nav2	4.82373e-08	0.263306	0.398	0.277	0.000850279	TFH
Ikzf3	5.32123e-08	0.253489	0.357	0.243	0.000937974	TFH
Nfkbia	1.00115e-06	-0.353763	0.654	0.723	0.0176474	TFH
Sag	2.03261e-06	-0.375551	0.152	0.225	0.0358288	TFH
Cd69	2.83068e-06	0.256665	0.679	0.568	0.0498964	TFH
Il7r	6.20009e-06	-0.293066	0.79	0.808	0.109289	TFH
Gm12840	1.21717e-05	-0.366202	0.194	0.262	0.21455	TFH
Fosb	3.6168e-05	0.276395	0.323	0.239	0.637533	TFH
Fos	5.32881e-05	0.404282	0.599	0.515	0.939309	TFH
Gimap7	7.65015e-05	-0.298536	0.357	0.411	1	TFH
Trbc1	0.000150884	0.30606	0.695	0.623	1	TFH
Slc38a2	0.00087184	-0.254965	0.62	0.628	1	TFH
Odc1	0.00264269	-0.302371	0.54	0.559	1	TFH
Tnfrsf4	0.0715675	-0.252729	0.133	0.155	1	TFH

## Sheet: FoxP3+ TR1.2
gene	p_val	avg_log2FC	pct.1	pct.2	p_val_adj	celltype
Gm8797	4.16157e-13	-0.804134	0.473	0.705	7.33561e-09	FoxP3+ TR1.2
Rps18	1.26861e-11	-0.445485	0.982	0.995	2.23618e-07	FoxP3+ TR1.2
Gm47283	2.87044e-09	-0.698063	0.485	0.689	5.05973e-05	FoxP3+ TR1.2
Lcp1	5.9246e-08	0.513916	0.781	0.606	0.00104433	FoxP3+ TR1.2
Rps27rt	2.30142e-07	-0.518092	0.438	0.62	0.00405671	FoxP3+ TR1.2
Slc38a2	1.99948e-06	-0.578794	0.544	0.691	0.0352448	FoxP3+ TR1.2
Tmsb10	2.76933e-06	-0.274334	1	0.998	0.048815	FoxP3+ TR1.2
Ubc	2.985e-06	-0.389099	0.876	0.965	0.0526166	FoxP3+ TR1.2
Pnrc1	6.44856e-06	-0.331841	0.964	0.97	0.113669	FoxP3+ TR1.2
BE692007	1.55759e-05	0.425388	0.58	0.394	0.274556	FoxP3+ TR1.2
Pmm2	5.33168e-05	0.339138	0.272	0.141	0.939815	FoxP3+ TR1.2
Irf1	6.67255e-05	-0.56133	0.467	0.622	1	FoxP3+ TR1.2
Sirt7	6.82809e-05	0.344071	0.556	0.394	1	FoxP3+ TR1.2
Kcnq1ot1	0.000103314	0.446189	0.574	0.41	1	FoxP3+ TR1.2
Vps13b	0.000117185	0.405142	0.32	0.184	1	FoxP3+ TR1.2
Casp2	0.000117381	0.300082	0.201	0.088	1	FoxP3+ TR1.2
H2-K1	0.000122682	0.264354	1	0.995	1	FoxP3+ TR1.2
Pdzd11	0.000179135	0.291161	0.189	0.083	1	FoxP3+ TR1.2
Ccdc66	0.000179288	0.274971	0.219	0.101	1	FoxP3+ TR1.2
Snrpa1	0.000200814	0.369837	0.438	0.283	1	FoxP3+ TR1.2
Clip1	0.000261268	0.356691	0.379	0.228	1	FoxP3+ TR1.2
Ttc14	0.000285979	0.34062	0.586	0.431	1	FoxP3+ TR1.2
Maf	0.000289827	0.48809	0.609	0.456	1	FoxP3+ TR1.2
Tmf1	0.000324709	0.415201	0.355	0.217	1	FoxP3+ TR1.2
Gm12166	0.000340052	-0.27564	0.024	0.115	1	FoxP3+ TR1.2
Sag	0.000355631	-0.476238	0.089	0.205	1	FoxP3+ TR1.2
Dnajc10	0.000405324	0.304034	0.367	0.228	1	FoxP3+ TR1.2
Rps2	0.000436906	-0.257509	0.988	0.986	1	FoxP3+ TR1.2
Gripap1	0.000442378	0.337068	0.278	0.152	1	FoxP3+ TR1.2
Eea1	0.000454685	0.367724	0.385	0.237	1	FoxP3+ TR1.2
Cyba	0.000532634	0.32809	0.864	0.797	1	FoxP3+ TR1.2
Atp5k	0.00054602	0.334433	0.746	0.631	1	FoxP3+ TR1.2
Eif3k	0.000581458	-0.339822	0.598	0.689	1	FoxP3+ TR1.2
Cxcr3	0.000587323	0.376269	0.308	0.18	1	FoxP3+ TR1.2
Akap8	0.000638356	-0.371899	0.308	0.429	1	FoxP3+ TR1.2
Cdc37l1	0.000707759	0.266737	0.331	0.198	1	FoxP3+ TR1.2
Tox	0.000815	0.323653	0.663	0.512	1	FoxP3+ TR1.2
Tnfaip3	0.000851228	-0.349038	0.751	0.8	1	FoxP3+ TR1.2
Por	0.000864764	0.274626	0.207	0.106	1	FoxP3+ TR1.2
Psma7	0.000909662	0.286673	0.74	0.599	1	FoxP3+ TR1.2
Rock1	0.000921735	0.342135	0.817	0.659	1	FoxP3+ TR1.2
Tmem208	0.000923096	0.356661	0.331	0.21	1	FoxP3+ TR1.2
AW112010	0.00101666	0.435206	0.905	0.887	1	FoxP3+ TR1.2
Tnfrsf18	0.00107152	0.313239	0.793	0.659	1	FoxP3+ TR1.2
Micu2	0.00115771	0.276578	0.385	0.249	1	FoxP3+ TR1.2
Degs1	0.00124681	0.273499	0.237	0.129	1	FoxP3+ TR1.2
Zup1	0.00126116	0.28887	0.533	0.385	1	FoxP3+ TR1.2
Wdr83os	0.00133802	0.354263	0.533	0.382	1	FoxP3+ TR1.2
Gon4l	0.0013388	0.252628	0.367	0.237	1	FoxP3+ TR1.2
Tsc22d3	0.00144783	-0.357715	0.308	0.454	1	FoxP3+ TR1.2
Ccar1	0.00152932	0.259313	0.467	0.32	1	FoxP3+ TR1.2
Tmem123	0.00154864	0.276104	0.438	0.295	1	FoxP3+ TR1.2
Ankrd11	0.00163553	0.315136	0.787	0.68	1	FoxP3+ TR1.2
Smap1	0.00167371	0.281973	0.704	0.608	1	FoxP3+ TR1.2
Mycbp2	0.00194032	0.287925	0.858	0.751	1	FoxP3+ TR1.2
Gapdh	0.0022012	-0.268577	0.828	0.88	1	FoxP3+ TR1.2
Ythdf2	0.00221108	0.265094	0.266	0.161	1	FoxP3+ TR1.2
Gstp3	0.00232934	-0.324293	0.189	0.309	1	FoxP3+ TR1.2
Kpna3	0.0023428	0.263998	0.183	0.097	1	FoxP3+ TR1.2
Hopx	0.0024596	0.336849	0.154	0.074	1	FoxP3+ TR1.2
Adgre5	0.00274605	0.365209	0.598	0.463	1	FoxP3+ TR1.2
Ikzf2	0.00280671	0.283228	0.888	0.809	1	FoxP3+ TR1.2
Psmd2	0.00298102	0.255931	0.361	0.251	1	FoxP3+ TR1.2
Oxr1	0.0029927	0.337674	0.254	0.157	1	FoxP3+ TR1.2
Hnrnpdl	0.00299398	-0.286632	0.586	0.659	1	FoxP3+ TR1.2
Snx20	0.00325489	0.310104	0.491	0.371	1	FoxP3+ TR1.2
Cmah	0.00330122	-0.353078	0.237	0.355	1	FoxP3+ TR1.2
1110038F14Rik	0.00341468	0.254126	0.349	0.226	1	FoxP3+ TR1.2
Atp6v0e	0.00376458	0.283471	0.645	0.516	1	FoxP3+ TR1.2
Tesc	0.00410921	0.302103	0.432	0.304	1	FoxP3+ TR1.2
Pim1	0.00412638	-0.412504	0.74	0.811	1	FoxP3+ TR1.2
Zbtb8os	0.00414982	0.263288	0.396	0.283	1	FoxP3+ TR1.2
Man1a	0.00419327	0.260525	0.462	0.339	1	FoxP3+ TR1.2
Tuba4a	0.0044743	-0.309902	0.183	0.295	1	FoxP3+ TR1.2
Kif13b	0.00493378	0.257698	0.32	0.205	1	FoxP3+ TR1.2
Capza2	0.00507536	0.258669	0.669	0.546	1	FoxP3+ TR1.2
Nin	0.00512627	0.326264	0.385	0.27	1	FoxP3+ TR1.2
Nkg7	0.00523682	0.461767	0.107	0.046	1	FoxP3+ TR1.2
Lamc1	0.00525324	0.256168	0.13	0.062	1	FoxP3+ TR1.2
Eloc	0.00533875	-0.282642	0.414	0.512	1	FoxP3+ TR1.2
Ier5	0.00536688	-0.283507	0.675	0.73	1	FoxP3+ TR1.2
Hsp90ab1	0.00565186	0.296289	0.959	0.931	1	FoxP3+ TR1.2
Hikeshi	0.00566836	-0.27522	0.124	0.21	1	FoxP3+ TR1.2
Gm11808	0.00602831	-0.303692	0.438	0.53	1	FoxP3+ TR1.2
Capza1	0.00603398	0.292936	0.657	0.569	1	FoxP3+ TR1.2
Spcs1	0.0063075	0.278071	0.462	0.339	1	FoxP3+ TR1.2
Bbip1	0.00665234	-0.295897	0.225	0.332	1	FoxP3+ TR1.2
Zdhhc2	0.00671201	0.280663	0.225	0.136	1	FoxP3+ TR1.2
Dph3	0.00691794	0.272994	0.325	0.221	1	FoxP3+ TR1.2
Ranbp2	0.00705579	-0.32134	0.438	0.525	1	FoxP3+ TR1.2
Tgfb1	0.0073296	0.259586	0.45	0.341	1	FoxP3+ TR1.2
Ifit2	0.0075616	0.292582	0.172	0.097	1	FoxP3+ TR1.2
Mrpl23	0.00761652	-0.264692	0.278	0.399	1	FoxP3+ TR1.2
Oga	0.00774075	0.262546	0.438	0.332	1	FoxP3+ TR1.2
Bnip3l	0.00791286	0.250721	0.639	0.521	1	FoxP3+ TR1.2
Atp9b	0.00826997	0.296741	0.254	0.168	1	FoxP3+ TR1.2
Dnajb9	0.00858494	-0.324606	0.272	0.387	1	FoxP3+ TR1.2
Fosb	0.00867777	0.601183	0.26	0.171	1	FoxP3+ TR1.2
Cbx4	0.00890036	-0.297437	0.237	0.334	1	FoxP3+ TR1.2
Ino80d	0.00891167	0.260026	0.396	0.283	1	FoxP3+ TR1.2
Cwf19l2	0.00992367	0.278305	0.42	0.302	1	FoxP3+ TR1.2
Map4k2	0.0100435	-0.298121	0.195	0.293	1	FoxP3+ TR1.2
Fam13b	0.0100859	0.255664	0.296	0.198	1	FoxP3+ TR1.2
Nup88	0.0101976	0.262461	0.195	0.122	1	FoxP3+ TR1.2
Snhg8	0.0104957	-0.264834	0.604	0.673	1	FoxP3+ TR1.2
Orc4	0.0107315	0.253977	0.32	0.221	1	FoxP3+ TR1.2
Errfi1	0.0116902	-0.257796	0.154	0.244	1	FoxP3+ TR1.2
Pycard	0.0118892	0.272728	0.521	0.433	1	FoxP3+ TR1.2
Fam169b	0.0121034	0.284912	0.503	0.401	1	FoxP3+ TR1.2
Cited2	0.0130017	-0.27343	0.379	0.484	1	FoxP3+ TR1.2
Tbc1d4	0.0131651	0.265375	0.479	0.378	1	FoxP3+ TR1.2
Ubap2l	0.0136709	0.310489	0.521	0.452	1	FoxP3+ TR1.2
Kmt2c	0.0136841	0.252798	0.462	0.366	1	FoxP3+ TR1.2
Tspan13	0.0144689	0.280958	0.438	0.341	1	FoxP3+ TR1.2
Fam129a	0.014615	0.255103	0.32	0.226	1	FoxP3+ TR1.2
Ube2v2	0.0163089	0.273434	0.355	0.265	1	FoxP3+ TR1.2
Larp1b	0.0163574	0.260885	0.225	0.143	1	FoxP3+ TR1.2
Gm11361	0.016551	-0.300118	0.367	0.44	1	FoxP3+ TR1.2
Crtc3	0.0167467	0.277392	0.414	0.32	1	FoxP3+ TR1.2
Zfp36l2	0.0170662	-0.282104	0.893	0.919	1	FoxP3+ TR1.2
Ebna1bp2	0.0174334	-0.294486	0.243	0.316	1	FoxP3+ TR1.2
Rab8b	0.0179197	0.250253	0.621	0.525	1	FoxP3+ TR1.2
Eif5b	0.0181883	0.26591	0.497	0.394	1	FoxP3+ TR1.2
Vcp	0.019004	0.303173	0.633	0.521	1	FoxP3+ TR1.2
Ube2s	0.0193868	-0.258532	0.373	0.472	1	FoxP3+ TR1.2
Cdkn2d	0.0202482	-0.270021	0.183	0.258	1	FoxP3+ TR1.2
Mylip	0.0223986	0.278181	0.243	0.161	1	FoxP3+ TR1.2
Cd44	0.0224341	0.275902	0.391	0.306	1	FoxP3+ TR1.2
Emd	0.0225203	0.251451	0.349	0.267	1	FoxP3+ TR1.2
Tmx1	0.0232804	-0.250317	0.13	0.207	1	FoxP3+ TR1.2
Rilpl2	0.0244377	0.293972	0.296	0.214	1	FoxP3+ TR1.2
Stim1	0.0249219	0.277455	0.385	0.295	1	FoxP3+ TR1.2
Gramd1a	0.0262381	-0.286842	0.272	0.357	1	FoxP3+ TR1.2
Smchd1	0.0290769	-0.274489	0.527	0.601	1	FoxP3+ TR1.2
Rab3ip	0.030532	-0.264719	0.166	0.24	1	FoxP3+ TR1.2
Trim30a	0.0322643	0.268296	0.337	0.244	1	FoxP3+ TR1.2
Cir1	0.0323936	0.284871	0.349	0.279	1	FoxP3+ TR1.2
Atp6v0b	0.032446	0.253279	0.45	0.366	1	FoxP3+ TR1.2
Mob3a	0.0332737	-0.260819	0.225	0.3	1	FoxP3+ TR1.2
Scamp3	0.0357702	-0.256677	0.272	0.346	1	FoxP3+ TR1.2
Nrip1	0.0365321	0.283056	0.639	0.546	1	FoxP3+ TR1.2
Ppp1r15a	0.0384231	-0.284035	0.763	0.779	1	FoxP3+ TR1.2
Klf10	0.0419955	-0.258933	0.124	0.191	1	FoxP3+ TR1.2
Mphosph8	0.0438005	0.270671	0.414	0.323	1	FoxP3+ TR1.2
Dusp10	0.0450899	-0.256432	0.254	0.325	1	FoxP3+ TR1.2
Akap8l	0.0462328	-0.296238	0.361	0.41	1	FoxP3+ TR1.2
Cbll1	0.0476553	0.26415	0.178	0.122	1	FoxP3+ TR1.2
Krit1	0.0478955	0.272947	0.456	0.382	1	FoxP3+ TR1.2
Socs3	0.0530989	-0.284236	0.249	0.316	1	FoxP3+ TR1.2
Trim5	0.05711	0.250745	0.16	0.106	1	FoxP3+ TR1.2
Efhd2	0.0572438	0.255384	0.26	0.196	1	FoxP3+ TR1.2
Sf3b2	0.0587295	0.251134	0.639	0.585	1	FoxP3+ TR1.2
Rbm38	0.0594524	-0.265924	0.391	0.472	1	FoxP3+ TR1.2
Ifrd1	0.0595974	-0.301174	0.284	0.341	1	FoxP3+ TR1.2
Sh3bp5	0.0623422	-0.333419	0.172	0.228	1	FoxP3+ TR1.2
Dtx3	0.0717873	-0.277674	0.13	0.182	1	FoxP3+ TR1.2
Irf2	0.0743655	0.277596	0.657	0.608	1	FoxP3+ TR1.2
Tmem64	0.082285	0.29859	0.349	0.276	1	FoxP3+ TR1.2
Phgdh	0.08656	0.323659	0.254	0.203	1	FoxP3+ TR1.2
Lgals1	0.0939742	-0.282902	0.349	0.429	1	FoxP3+ TR1.2
Vim	0.0958712	-0.293216	0.497	0.562	1	FoxP3+ TR1.2
Abcb1a	0.110572	0.42221	0.225	0.18	1	FoxP3+ TR1.2
Bcor	0.11273	-0.286828	0.189	0.24	1	FoxP3+ TR1.2
Hps3	0.123159	0.251162	0.189	0.143	1	FoxP3+ TR1.2
Ighm	0.125948	0.278048	0.71	0.687	1	FoxP3+ TR1.2
Tnfrsf9	0.130057	0.299626	0.183	0.138	1	FoxP3+ TR1.2
Il18r1	0.15625	-0.255088	0.331	0.369	1	FoxP3+ TR1.2
Cd82	0.188429	0.326322	0.396	0.346	1	FoxP3+ TR1.2
Slc4a7	0.200918	0.253877	0.396	0.348	1	FoxP3+ TR1.2
S100a6	0.220168	0.277869	0.325	0.281	1	FoxP3+ TR1.2
Golga3	0.322069	0.251253	0.16	0.129	1	FoxP3+ TR1.2
Furin	0.340768	0.440684	0.136	0.111	1	FoxP3+ TR1.2
Tnfrsf4	0.563358	0.288763	0.598	0.571	1	FoxP3+ TR1.2
Fos	0.865761	0.282707	0.473	0.482	1	FoxP3+ TR1.2
