# Supplementary material for: BLIMP-1-dependent differentiation of T follicular helper cells into Foxp3+ T regulatory type 1 cells
Source: Front Immunol. 2025 Feb 24;16:1519780. doi: 10.3389/fimmu.2025.1519780 (PMC11891242; doi:10.3389/fimmu.2025.1519780)
Supplement: Supplementary file 2 [file DataSheet2.xlsx]

## Sheet: TFH
gene	p_val	avg_log2FC	pct.1	pct.2	p_val_adj	celltype
Il7r	6.54964e-151	-2.55441	0.198	0.799	1.1545e-146	TFH
Pdcd1	1.99656e-140	1.36431	0.847	0.317	3.51933e-136	TFH
Rplp1	3.31464e-135	-0.701938	0.998	1	5.84271e-131	TFH
Uba52	1.35622e-130	-0.97424	0.927	0.977	2.39061e-126	TFH
Il21	3.25846e-119	0.961287	0.353	0.025	5.74369e-115	TFH
Rgs10	1.4593e-107	1.23889	0.966	0.821	2.57231e-103	TFH
Rps28	4.89921e-104	-0.555812	1	1	8.63583e-100	TFH
Rps24	2.86023e-101	-0.546671	1	1	5.04173e-97	TFH
Junb	8.71776e-100	-1.13859	0.977	0.985	1.53668e-95	TFH
Lag3	4.91831e-96	0.673494	0.326	0.033	8.66951e-92	TFH
Art2b	3.89951e-95	1.46736	0.923	0.682	6.87366e-91	TFH
Rps29	4.8155e-94	-0.39904	1	1	8.48829e-90	TFH
Rps19	1.78792e-93	-0.697994	0.998	0.999	3.15157e-89	TFH
Rps27	3.30675e-93	-0.40646	1	1	5.82881e-89	TFH
Malt1	1.64843e-92	1.14881	0.941	0.743	2.90568e-88	TFH
Rpl38	1.85325e-90	-0.444855	0.998	1	3.26673e-86	TFH
Rps3	7.71222e-87	-0.523304	0.998	1	1.35943e-82	TFH
Rac2	3.46357e-86	0.649937	0.993	0.968	6.10523e-82	TFH
Rps16	1.62469e-85	-0.460904	1	1	2.86385e-81	TFH
Rps21	6.3769e-84	-0.410337	1	1	1.12406e-79	TFH
Cd3d	1.17273e-82	0.628378	0.993	0.977	2.06717e-78	TFH
Slc22a15	4.21936e-82	0.927599	0.64	0.23	7.43746e-78	TFH
Rpl8	5.31662e-79	-0.477423	1	0.999	9.3716e-75	TFH
Tox2	2.26855e-77	0.838778	0.665	0.254	3.99877e-73	TFH
Ptpn11	1.82275e-76	0.954261	0.873	0.61	3.21297e-72	TFH
Rps10	4.29143e-76	-0.456313	1	1	7.5645e-72	TFH
Rps20	5.20389e-76	-0.547138	1	0.999	9.1729e-72	TFH
BE692007	4.18851e-75	0.970805	0.585	0.206	7.38309e-71	TFH
Cdc25b	1.51919e-74	0.860286	0.501	0.153	2.67787e-70	TFH
Bcl6	1.51735e-73	0.895604	0.558	0.192	2.67464e-69	TFH
Rps5	1.79842e-73	-0.544325	1	1	3.17008e-69	TFH
Ifi27l2a	5.84485e-72	1.25122	0.934	0.77	1.03027e-67	TFH
Maf	7.78231e-72	0.856554	0.954	0.794	1.37179e-67	TFH
Cd3g	5.29454e-71	0.528291	0.996	0.99	9.33268e-67	TFH
Rps2	1.09571e-69	-0.551127	0.991	0.996	1.93141e-65	TFH
Ubac2	5.30373e-69	0.980759	0.725	0.372	9.34888e-65	TFH
Rps3a1	1.22488e-67	-0.424311	1	1	2.1591e-63	TFH
Il6st	4.9169e-67	0.887849	0.811	0.479	8.66701e-63	TFH
Rpl35	2.41468e-66	-0.511748	0.998	0.999	4.25636e-62	TFH
Rps27a	3.097e-66	-0.401829	1	1	5.45907e-62	TFH
Timp2	3.79975e-66	0.844149	0.727	0.37	6.69783e-62	TFH
Gm10076	4.1702e-64	-0.648455	0.93	0.976	7.35081e-60	TFH
Rpl39	4.18639e-64	-0.447991	1	1	7.37935e-60	TFH
Ppp1r14b	3.28156e-63	1.15629	0.923	0.779	5.7844e-59	TFH
Tbc1d4	7.05343e-63	0.77777	0.964	0.896	1.24331e-58	TFH
Rpl27a	1.64302e-62	-0.389858	1	1	2.89614e-58	TFH
Dhrs3	4.43643e-62	0.561817	0.385	0.094	7.8201e-58	TFH
Hif1a	1.78543e-61	0.963208	0.922	0.73	3.14718e-57	TFH
Ikzf2	2.69176e-61	0.863008	0.834	0.524	4.74477e-57	TFH
Ptprcap	1.0908e-60	0.55157	0.995	0.95	1.92275e-56	TFH
Fam43a	1.15161e-60	0.701433	0.419	0.118	2.02994e-56	TFH
Rpl12	2.39805e-60	-0.448514	1	0.999	4.22705e-56	TFH
Cox8a	3.2691e-59	0.615488	0.975	0.902	5.76244e-55	TFH
Rpl35a	8.56117e-59	-0.365889	1	1	1.50908e-54	TFH
Coro2a	1.19328e-58	-0.983766	0.043	0.404	2.1034e-54	TFH
Rpl36a	3.65987e-58	-0.520936	0.993	0.994	6.45126e-54	TFH
Rpl36	1.62323e-57	-0.368768	1	1	2.86126e-53	TFH
Matk	7.31292e-57	0.884877	0.718	0.391	1.28905e-52	TFH
Ascl2	2.09148e-56	0.683941	0.431	0.136	3.68666e-52	TFH
Ephx1	2.32135e-56	0.711237	0.629	0.278	4.09184e-52	TFH
Hmgb1	3.89762e-56	0.564039	0.991	0.963	6.87033e-52	TFH
Rps4x	1.06776e-55	-0.430971	0.998	0.999	1.88213e-51	TFH
Rps23	2.48678e-55	-0.376031	1	1	4.38345e-51	TFH
A430093F15Rik	3.20828e-55	0.536388	0.364	0.094	5.65523e-51	TFH
Cxxc5	7.88719e-54	0.716214	0.531	0.207	1.39027e-49	TFH
Sh2d1a	9.2635e-54	0.772956	0.804	0.511	1.63288e-49	TFH
Nsg2	9.38558e-54	0.723487	0.749	0.434	1.6544e-49	TFH
Pfn1	8.1001e-53	0.457879	1	0.997	1.4278e-48	TFH
Cxcr5	1.53871e-52	0.751838	0.635	0.3	2.71228e-48	TFH
Rpl13	3.40715e-52	-0.356211	1	1	6.00579e-48	TFH
Laptm5	4.31552e-52	0.514914	0.988	0.959	7.60697e-48	TFH
Lgals1	1.50761e-51	1.03327	0.474	0.185	2.65746e-47	TFH
Rps8	3.93579e-51	-0.340294	1	0.999	6.93762e-47	TFH
Rps7	7.78542e-51	-0.396279	0.998	1	1.37234e-46	TFH
Ptms	9.17557e-51	0.822894	0.535	0.232	1.61738e-46	TFH
Rpl9	1.291e-49	-0.357052	1	1	2.27564e-45	TFH
Rpl19	3.55399e-49	-0.327261	1	1	6.26462e-45	TFH
Gm8369	4.57416e-49	0.726986	0.64	0.318	8.06287e-45	TFH
Itgal	5.73481e-49	0.672686	0.895	0.665	1.01088e-44	TFH
Gm10260	7.07495e-49	-0.499531	0.979	0.986	1.2471e-44	TFH
Gna13	1.25771e-48	0.778902	0.859	0.612	2.21696e-44	TFH
Rps9	6.39077e-48	-0.353343	1	0.999	1.1265e-43	TFH
4930417O13Rik	6.91437e-48	0.674305	0.529	0.223	1.2188e-43	TFH
Rpl11	2.64714e-47	-0.334135	1	1	4.66611e-43	TFH
St6galnac2	1.87391e-46	-0.841825	0.061	0.372	3.30313e-42	TFH
Spock2	3.93068e-46	0.614815	0.49	0.193	6.92861e-42	TFH
Cd200	1.21251e-45	0.747751	0.499	0.216	2.13729e-41	TFH
Rps26	1.53385e-45	-0.394995	0.998	0.997	2.70371e-41	TFH
Cotl1	1.81538e-45	0.656165	0.866	0.686	3.19997e-41	TFH
Sipa1	1.92446e-45	0.640526	0.676	0.374	3.39224e-41	TFH
Rpl18a	8.59465e-45	-0.362888	1	0.999	1.51498e-40	TFH
Ucp2	4.91799e-44	0.585994	0.9	0.724	8.66894e-40	TFH
H3f3a	2.19925e-43	0.421312	0.998	0.981	3.87662e-39	TFH
Prkar1a	3.22082e-43	0.535241	0.907	0.698	5.67734e-39	TFH
Rplp2	1.57224e-42	-0.307153	1	1	2.77139e-38	TFH
Tubb2a	2.16688e-42	0.763444	0.307	0.089	3.81956e-38	TFH
Rpl23	4.90191e-42	-0.322132	1	1	8.6406e-38	TFH
Trim8	8.90799e-42	0.668666	0.686	0.408	1.57021e-37	TFH
Rpl30	1.22844e-41	-0.295683	0.998	1	2.16536e-37	TFH
Id3	3.14946e-41	0.960701	0.608	0.327	5.55156e-37	TFH
Izumo1r	4.97432e-41	0.623704	0.961	0.885	8.76824e-37	TFH
Gm12305	1.95925e-40	0.360632	0.217	0.044	3.45358e-36	TFH
Rpl32	2.52723e-40	-0.334396	0.998	1	4.45475e-36	TFH
Syt11	3.60871e-40	0.600863	0.528	0.246	6.36106e-36	TFH
Rps13	6.3498e-40	-0.301703	1	1	1.11928e-35	TFH
Dgkz	1.56485e-39	0.642916	0.795	0.54	2.75836e-35	TFH
S1pr2	2.39333e-39	0.56874	0.367	0.13	4.21872e-35	TFH
Smco4	3.61321e-39	0.603926	0.907	0.787	6.36901e-35	TFH
Angptl2	5.00121e-39	0.59273	0.364	0.13	8.81562e-35	TFH
Nav2	1.46099e-38	0.667316	0.624	0.34	2.57528e-34	TFH
Gdi2	5.55754e-38	0.59337	0.852	0.662	9.79627e-34	TFH
Cebpa	1.90491e-37	0.540085	0.337	0.113	3.35779e-33	TFH
Endod1	1.92715e-37	0.505947	0.385	0.143	3.39699e-33	TFH
Rpl26	3.64513e-37	-0.302395	1	0.999	6.42526e-33	TFH
Lck	4.69383e-37	0.439767	0.977	0.897	8.27381e-33	TFH
Ptger2	6.01111e-37	0.37804	0.266	0.071	1.05958e-32	TFH
Rnaset2a	1.26963e-36	0.701572	0.824	0.633	2.23798e-32	TFH
Sostdc1	2.38659e-36	1.10325	0.116	0.009	4.20684e-32	TFH
Rbms2	2.79909e-36	0.467497	0.316	0.103	4.93396e-32	TFH
Tnfrsf4	3.14172e-36	0.441802	0.378	0.143	5.53792e-32	TFH
Rpl17	8.5231e-36	-0.31866	1	1	1.50237e-31	TFH
Cd3e	1.63944e-35	0.351609	0.995	0.983	2.88985e-31	TFH
Trp53inp1	2.26091e-35	0.616376	0.647	0.385	3.98531e-31	TFH
Rpl37a	3.34485e-35	-0.289431	1	1	5.89597e-31	TFH
Ntrk3	5.99884e-35	0.5342	0.39	0.157	1.05742e-30	TFH
Igkv3-12	6.85623e-35	0.510013	0.271	0.078	1.20855e-30	TFH
Gpr183	7.5218e-35	-0.576452	0.551	0.846	1.32587e-30	TFH
Ctla4	7.81716e-35	0.651191	0.558	0.285	1.37793e-30	TFH
Pitpnm2	1.27248e-34	0.580613	0.601	0.331	2.24299e-30	TFH
Gm48837	1.73056e-34	0.250318	0.123	0.013	3.05047e-30	TFH
Gng2	2.44761e-34	0.558652	0.759	0.509	4.3144e-30	TFH
Asap1	2.48964e-34	0.584711	0.85	0.662	4.38849e-30	TFH
Slfn2	3.13e-34	0.591461	0.893	0.703	5.51726e-30	TFH
Fyn	8.33719e-34	0.494272	0.891	0.786	1.4696e-29	TFH
Cox17	8.83795e-34	0.608713	0.895	0.748	1.55787e-29	TFH
Socs3	2.15573e-33	-0.815157	0.234	0.491	3.7999e-29	TFH
Cdk2ap2	6.35153e-33	0.482823	0.959	0.87	1.11959e-28	TFH
Dck	7.68e-33	0.493206	0.439	0.195	1.35375e-28	TFH
Il2rb	7.7479e-33	0.519232	0.503	0.254	1.36572e-28	TFH
Rps14	8.78661e-33	-0.25726	0.998	1	1.54881e-28	TFH
Arpc1b	1.39528e-32	0.431026	0.954	0.876	2.45946e-28	TFH
Tnfaip8	1.53097e-32	0.478114	0.938	0.823	2.69864e-28	TFH
Tnfsf8	1.68227e-32	0.73845	0.761	0.551	2.96534e-28	TFH
Cbfa2t3	2.28143e-32	0.372542	0.182	0.038	4.02148e-28	TFH
Arl4c	2.90729e-32	-0.745964	0.25	0.507	5.12469e-28	TFH
Rpl3	3.25318e-32	-0.351495	0.996	0.999	5.73438e-28	TFH
Ltb	4.30865e-32	-0.450343	0.982	0.988	7.59485e-28	TFH
Rap1a	4.82985e-32	0.475295	0.922	0.778	8.51357e-28	TFH
Rplp0	6.60811e-32	-0.333697	0.996	0.998	1.16481e-27	TFH
Sccpdh	7.26159e-32	0.270432	0.176	0.036	1.28e-27	TFH
Zfp36l2	8.09172e-32	-0.586068	0.891	0.938	1.42633e-27	TFH
Wdr26	8.09574e-32	0.565016	0.783	0.554	1.42704e-27	TFH
Ikzf3	1.61251e-31	0.605692	0.56	0.303	2.84238e-27	TFH
Cd52	4.73157e-31	0.68324	0.984	0.968	8.34034e-27	TFH
Ptpn6	1.8338e-30	0.51273	0.592	0.338	3.23243e-26	TFH
Tox	2.0952e-30	0.542674	0.879	0.71	3.69321e-26	TFH
Phactr2	1.96737e-29	0.513558	0.549	0.297	3.46789e-25	TFH
Cd4	2.91656e-29	0.480398	0.902	0.755	5.14103e-25	TFH
Rpl10a	5.34949e-29	-0.321814	0.991	0.996	9.42955e-25	TFH
Ramp1	1.36637e-28	0.553159	0.856	0.687	2.40851e-24	TFH
H2-K1	2.55625e-28	0.297353	0.988	0.987	4.5059e-24	TFH
Snx2	5.08741e-28	0.472575	0.635	0.382	8.96758e-24	TFH
Mrps6	7.07619e-28	0.455527	0.517	0.277	1.24732e-23	TFH
Hpcal1	8.56156e-28	0.448757	0.458	0.225	1.50915e-23	TFH
Bola2	9.22342e-28	-0.549435	0.604	0.746	1.62581e-23	TFH
Actb	1.21839e-27	0.27557	1	1	2.14765e-23	TFH
Rpl21	1.4149e-27	-0.256598	0.998	0.999	2.49405e-23	TFH
Ppic	1.57728e-27	0.43521	0.316	0.124	2.78026e-23	TFH
Cd2	1.86725e-27	0.452551	0.916	0.812	3.2914e-23	TFH
Ipcef1	2.00535e-27	0.528232	0.822	0.611	3.53483e-23	TFH
Eea1	2.22055e-27	0.585898	0.701	0.483	3.91417e-23	TFH
Rpa1	3.02382e-27	0.449953	0.478	0.242	5.33009e-23	TFH
Rgs3	3.48038e-27	0.426646	0.435	0.208	6.13487e-23	TFH
Rab27a	3.51662e-27	0.469327	0.389	0.179	6.19875e-23	TFH
Tiam1	4.69398e-27	0.480808	0.504	0.264	8.27408e-23	TFH
Ctsb	5.1818e-27	0.504432	0.79	0.569	9.13397e-23	TFH
Btg1	5.28438e-27	-0.380654	0.993	0.995	9.31477e-23	TFH
Cybb	7.72555e-27	0.511202	0.522	0.284	1.36178e-22	TFH
Stx11	9.35892e-27	0.370173	0.342	0.141	1.6497e-22	TFH
Kcnf1	1.40111e-26	0.290524	0.176	0.044	2.46973e-22	TFH
Rpl14	2.98352e-26	-0.328118	0.986	0.989	5.25905e-22	TFH
Zap70	7.69936e-26	0.441495	0.761	0.527	1.35717e-21	TFH
Pou2af1	1.59456e-25	0.508855	0.406	0.197	2.81073e-21	TFH
Gfra4	1.80713e-25	0.335835	0.102	0.013	3.18543e-21	TFH
Gapdh	2.15423e-25	0.455507	0.97	0.906	3.79726e-21	TFH
Lax1	2.6309e-25	0.482668	0.597	0.368	4.63749e-21	TFH
Chn1	3.32506e-25	0.351496	0.189	0.053	5.86109e-21	TFH
Jun	6.01585e-25	-0.778378	0.654	0.772	1.06041e-20	TFH
Ppp1r15a	1.50849e-24	-0.549186	0.722	0.807	2.65901e-20	TFH
Itga4	1.54591e-24	-0.46997	0.676	0.825	2.72497e-20	TFH
Twsg1	1.7484e-24	0.36631	0.323	0.135	3.0819e-20	TFH
Scd2	1.79419e-24	0.430954	0.431	0.215	3.16262e-20	TFH
Dock10	4.23541e-24	-0.577928	0.41	0.586	7.46575e-20	TFH
Ublcp1	4.886e-24	0.26322	0.209	0.064	8.61256e-20	TFH
Cd5	6.01037e-24	0.579255	0.795	0.61	1.05945e-19	TFH
Selenop	1.08153e-23	0.459201	0.576	0.35	1.90642e-19	TFH
Ier2	1.32573e-23	-0.731785	0.474	0.658	2.33687e-19	TFH
Rps6	1.59475e-23	-0.300739	0.995	0.995	2.81106e-19	TFH
Spata13	1.60401e-23	0.465131	0.756	0.545	2.8274e-19	TFH
Ptprc	2.57862e-23	0.278712	0.998	0.993	4.54534e-19	TFH
Lamp2	3.10376e-23	0.342755	0.38	0.176	5.47099e-19	TFH
Atpif1	3.61818e-23	0.346549	0.533	0.304	6.37777e-19	TFH
Ptpn22	4.10837e-23	0.416462	0.889	0.748	7.24182e-19	TFH
Hsd11b1	4.72076e-23	0.368294	0.499	0.266	8.32128e-19	TFH
Psmb9	6.29563e-23	0.402854	0.838	0.663	1.10973e-18	TFH
Gpr65	1.29292e-22	-0.547986	0.155	0.358	2.27902e-18	TFH
Ptma	1.90363e-22	-0.311257	0.993	0.998	3.35553e-18	TFH
Gse1	2.38277e-22	0.328926	0.23	0.083	4.20011e-18	TFH
Slamf6	3.07207e-22	0.451012	0.891	0.811	5.41514e-18	TFH
Trerf1	3.35494e-22	0.440323	0.535	0.318	5.91376e-18	TFH
Itgb1	3.7736e-22	0.505431	0.914	0.813	6.65173e-18	TFH
Ptpn1	4.14744e-22	0.461052	0.761	0.571	7.31069e-18	TFH
Arpc2	4.31724e-22	0.326138	0.971	0.924	7.60999e-18	TFH
Smdt1	4.68616e-22	0.459385	0.745	0.562	8.26029e-18	TFH
Nfatc1	5.0315e-22	0.503336	0.686	0.507	8.86903e-18	TFH
Grcc10	5.85262e-22	0.406369	0.95	0.839	1.03164e-17	TFH
Ybx3	1.4859e-21	0.299811	0.405	0.199	2.61919e-17	TFH
Pnrc1	1.73383e-21	-0.371077	0.968	0.973	3.05623e-17	TFH
Gnai2	1.74278e-21	0.35332	0.934	0.865	3.07199e-17	TFH
Scp2	2.14735e-21	0.369064	0.832	0.683	3.78513e-17	TFH
Tspan32	3.11261e-21	0.407275	0.889	0.777	5.4866e-17	TFH
Ndufa4	4.15105e-21	0.375152	0.954	0.885	7.31706e-17	TFH
Nek7	4.78316e-21	0.431817	0.793	0.629	8.43128e-17	TFH
Msra	5.516e-21	0.447127	0.419	0.231	9.72305e-17	TFH
Agpat3	6.07178e-21	0.377505	0.569	0.343	1.07027e-16	TFH
Rabac1	6.36795e-21	-0.428107	0.791	0.852	1.12248e-16	TFH
Gpm6b	6.66835e-21	0.494925	0.768	0.605	1.17543e-16	TFH
Tspan5	7.47318e-21	0.415658	0.439	0.242	1.3173e-16	TFH
Dclre1c	1.7994e-20	0.306387	0.237	0.091	3.1718e-16	TFH
Zmynd8	2.27903e-20	0.473405	0.658	0.461	4.01725e-16	TFH
Dus2	2.8788e-20	0.314228	0.278	0.118	5.07447e-16	TFH
Plaat3	3.69123e-20	0.404267	0.619	0.393	6.50653e-16	TFH
Gimap4	4.07435e-20	-0.470914	0.455	0.646	7.18185e-16	TFH
Akap13	4.09223e-20	0.337871	0.961	0.876	7.21338e-16	TFH
Actg1	5.23152e-20	0.372505	0.979	0.955	9.2216e-16	TFH
Egr1	5.78227e-20	-1.59215	0.312	0.483	1.01924e-15	TFH
Hist1h1e	7.1488e-20	0.360691	0.51	0.297	1.26012e-15	TFH
Vamp5	8.57388e-20	0.365938	0.485	0.274	1.51132e-15	TFH
Ndfip1	8.78904e-20	0.315341	0.961	0.903	1.54924e-15	TFH
Phf11b	8.95337e-20	0.343976	0.442	0.24	1.57821e-15	TFH
Sept7	9.22352e-20	0.379855	0.914	0.779	1.62583e-15	TFH
Resf1	1.37496e-19	-0.611626	0.503	0.635	2.42364e-15	TFH
Stat1	2.24006e-19	0.449356	0.745	0.558	3.94855e-15	TFH
Prkca	2.2912e-19	0.434669	0.868	0.722	4.0387e-15	TFH
Zfpm1	2.60947e-19	0.455735	0.463	0.277	4.59972e-15	TFH
Zfp36l1	3.45845e-19	0.442449	0.856	0.722	6.09621e-15	TFH
Elk3	3.86569e-19	0.368541	0.535	0.327	6.81405e-15	TFH
Fkbp1a	4.74622e-19	0.429063	0.774	0.608	8.36617e-15	TFH
Srgn	5.11089e-19	0.407785	0.989	0.966	9.00896e-15	TFH
B3gnt2	7.23715e-19	0.409763	0.697	0.497	1.27569e-14	TFH
Uqcr10	8.23631e-19	0.353369	0.832	0.704	1.45181e-14	TFH
Cebpd	8.40743e-19	0.339974	0.141	0.04	1.48198e-14	TFH
Ubl5	9.49209e-19	0.344362	0.941	0.86	1.67317e-14	TFH
Cygb	9.76301e-19	-0.347981	0.005	0.136	1.72093e-14	TFH
H2afv	1.11051e-18	0.356749	0.82	0.643	1.9575e-14	TFH
Mdfic	1.16295e-18	-0.599941	0.351	0.511	2.04993e-14	TFH
Cd82	1.31381e-18	0.368671	0.743	0.545	2.31585e-14	TFH
Thy1	1.70252e-18	-0.527648	0.362	0.563	3.00104e-14	TFH
Micos10	2.02553e-18	0.397155	0.756	0.567	3.5704e-14	TFH
Srsf7	2.05271e-18	-0.372578	0.791	0.851	3.61832e-14	TFH
Spcs1	2.30288e-18	0.457152	0.686	0.504	4.05928e-14	TFH
Ier5l	2.39953e-18	0.26209	0.107	0.023	4.22965e-14	TFH
Mafg	2.73282e-18	0.338603	0.447	0.248	4.81714e-14	TFH
Ighm	3.58263e-18	0.642362	0.861	0.723	6.31511e-14	TFH
Gm14718	3.97586e-18	-0.615814	0.38	0.547	7.00825e-14	TFH
Pear1	7.12752e-18	0.309939	0.421	0.23	1.25637e-13	TFH
Atp9a	7.21429e-18	0.28447	0.299	0.14	1.27166e-13	TFH
Rexo2	7.67537e-18	-0.517119	0.542	0.64	1.35294e-13	TFH
2010016I18Rik	8.96241e-18	0.418669	0.699	0.503	1.5798e-13	TFH
Fam71b	1.11916e-17	0.288769	0.159	0.052	1.97274e-13	TFH
Stx6	1.52829e-17	0.362765	0.579	0.38	2.69393e-13	TFH
Bcl11b	2.02621e-17	-0.365266	0.893	0.927	3.57159e-13	TFH
Tcf7	2.5409e-17	0.324903	0.979	0.944	4.47885e-13	TFH
Pgam1	2.56755e-17	0.339678	0.533	0.323	4.52582e-13	TFH
Pdia3	2.69117e-17	0.382628	0.886	0.778	4.74373e-13	TFH
Snrpe	3.79887e-17	0.31672	0.911	0.822	6.69627e-13	TFH
Gstp3	4.16298e-17	0.376427	0.578	0.38	7.33809e-13	TFH
Dock11	4.37103e-17	0.393351	0.522	0.331	7.70481e-13	TFH
Cyfip1	4.54504e-17	0.368461	0.447	0.259	8.01154e-13	TFH
Vamp8	5.0999e-17	0.341338	0.765	0.581	8.98959e-13	TFH
Il16	5.35844e-17	0.360472	0.807	0.648	9.44532e-13	TFH
Ddx24	7.78379e-17	0.359562	0.888	0.761	1.37205e-12	TFH
Cyb5r3	7.8959e-17	0.253826	0.308	0.15	1.39181e-12	TFH
Dusp5	8.46861e-17	-0.379762	0.03	0.165	1.49276e-12	TFH
Gpr132	8.59952e-17	-0.448203	0.239	0.407	1.51584e-12	TFH
Tnfsf11	8.70323e-17	0.387643	0.567	0.363	1.53412e-12	TFH
Ly6e	9.09451e-17	0.489665	0.494	0.316	1.60309e-12	TFH
Ppib	9.22692e-17	0.284603	0.93	0.817	1.62643e-12	TFH
Txndc15	1.03581e-16	0.34131	0.401	0.228	1.82582e-12	TFH
Prdx6	1.04335e-16	-0.392345	0.572	0.69	1.83911e-12	TFH
Egln3	1.16677e-16	0.281966	0.262	0.117	2.05667e-12	TFH
Pacsin1	1.30326e-16	0.360172	0.43	0.248	2.29726e-12	TFH
Xylt1	1.3581e-16	0.331247	0.278	0.133	2.39392e-12	TFH
Srp14	1.54069e-16	0.29092	0.907	0.787	2.71577e-12	TFH
St3gal1	1.56728e-16	0.343284	0.576	0.374	2.76265e-12	TFH
Gpr155	1.83082e-16	0.311798	0.353	0.185	3.22718e-12	TFH
Pip4k2a	1.84981e-16	0.373907	0.651	0.456	3.26067e-12	TFH
Ankrd12	2.58454e-16	0.367858	0.884	0.799	4.55577e-12	TFH
Ezh2	2.88578e-16	0.323348	0.422	0.239	5.08677e-12	TFH
Rabgap1l	2.89716e-16	0.365339	0.793	0.655	5.10683e-12	TFH
Slc41a1	2.94069e-16	0.312803	0.287	0.139	5.18355e-12	TFH
Gimap6	3.14912e-16	-0.365075	0.847	0.888	5.55095e-12	TFH
Tpr	3.26188e-16	0.362222	0.877	0.733	5.74971e-12	TFH
Hivep2	3.78902e-16	0.392843	0.749	0.588	6.67891e-12	TFH
Atp5g3	4.25486e-16	0.357847	0.816	0.655	7.50003e-12	TFH
Msn	4.38143e-16	0.319135	0.888	0.757	7.72315e-12	TFH
Uqcrh	5.65285e-16	0.275976	0.948	0.905	9.96428e-12	TFH
Tsc22d3	5.89155e-16	-0.514435	0.168	0.325	1.0385e-11	TFH
Rab5if	6.27571e-16	0.360037	0.57	0.383	1.10622e-11	TFH
Rgs16	8.19992e-16	0.326616	0.289	0.139	1.4454e-11	TFH
Atp5j	9.11045e-16	0.315301	0.939	0.843	1.6059e-11	TFH
Aff3	9.49529e-16	0.281352	0.34	0.178	1.67373e-11	TFH
Nrn1	9.83725e-16	0.311752	0.182	0.071	1.73401e-11	TFH
Prex1	1.41249e-15	0.380642	0.553	0.373	2.4898e-11	TFH
Dnajc1	1.42511e-15	0.340864	0.549	0.353	2.51205e-11	TFH
Gimap7	1.50824e-15	-0.502761	0.221	0.383	2.65858e-11	TFH
2310001H17Rik	1.71637e-15	0.387244	0.775	0.597	3.02544e-11	TFH
Smap1	2.14075e-15	0.326952	0.913	0.799	3.77351e-11	TFH
Ap2s1	2.20229e-15	0.300548	0.554	0.362	3.88198e-11	TFH
Bin2	2.42026e-15	0.324388	0.681	0.507	4.26619e-11	TFH
Ppp1ca	3.52308e-15	0.298687	0.897	0.786	6.21013e-11	TFH
Il2ra	3.54628e-15	-0.271551	0.011	0.121	6.25103e-11	TFH
Abracl	3.73823e-15	0.346923	0.756	0.609	6.58938e-11	TFH
Eef1d	3.76576e-15	-0.352614	0.75	0.805	6.63791e-11	TFH
Pycard	3.89844e-15	0.303782	0.693	0.501	6.87178e-11	TFH
H1f0	4.25289e-15	0.335952	0.287	0.143	7.49656e-11	TFH
Cox7c	4.27674e-15	0.270522	0.959	0.933	7.5386e-11	TFH
Camk2d	4.6475e-15	0.368521	0.77	0.615	8.19215e-11	TFH
Tnfrsf14	6.04799e-15	0.261608	0.248	0.117	1.06608e-10	TFH
Kras	6.65631e-15	0.37343	0.766	0.601	1.17331e-10	TFH
Capzb	6.91257e-15	0.338535	0.793	0.639	1.21848e-10	TFH
Thumpd3	7.15626e-15	0.300207	0.403	0.233	1.26143e-10	TFH
Hacd3	7.24814e-15	0.292263	0.394	0.223	1.27763e-10	TFH
Ifi27	7.73381e-15	0.356906	0.645	0.477	1.36324e-10	TFH
Atp6v1f	8.27734e-15	0.340053	0.834	0.7	1.45905e-10	TFH
Iqgap1	1.03273e-14	0.338521	0.822	0.685	1.8204e-10	TFH
Pomp	1.07198e-14	0.334625	0.734	0.571	1.88958e-10	TFH
Il13ra1	1.07818e-14	0.276934	0.107	0.03	1.90051e-10	TFH
4930523C07Rik	1.19003e-14	-0.40176	0.604	0.701	2.09767e-10	TFH
Atp5e	1.21228e-14	0.267318	0.993	0.974	2.13688e-10	TFH
Tmem131l	1.67027e-14	0.349932	0.497	0.315	2.94418e-10	TFH
Dgka	1.76653e-14	-0.340753	0.718	0.793	3.11386e-10	TFH
Larp1b	1.80212e-14	0.314749	0.31	0.164	3.1766e-10	TFH
Nfatc2	2.79574e-14	0.29615	0.392	0.228	4.92805e-10	TFH
Lsp1	2.87789e-14	0.325777	0.681	0.517	5.07286e-10	TFH
Cdk11b	3.38385e-14	-0.363342	0.69	0.746	5.96471e-10	TFH
Cers4	3.43841e-14	0.365686	0.683	0.499	6.06088e-10	TFH
Lims1	3.47548e-14	0.337824	0.631	0.44	6.12623e-10	TFH
Tmem154	3.52612e-14	-0.396209	0.21	0.367	6.21549e-10	TFH
Cd40lg	3.55158e-14	-0.387303	0.722	0.793	6.26036e-10	TFH
Gbp2b	3.64908e-14	0.255774	0.251	0.12	6.43223e-10	TFH
Rab4b	3.81141e-14	0.303799	0.579	0.39	6.71838e-10	TFH
Jund	4.72138e-14	-0.330248	0.995	0.988	8.32237e-10	TFH
Larp4b	5.20622e-14	0.349937	0.517	0.337	9.177e-10	TFH
Iigp1	5.41001e-14	0.287189	0.406	0.237	9.53622e-10	TFH
Btla	5.79938e-14	0.365876	0.422	0.267	1.02226e-09	TFH
Efhd2	6.39614e-14	0.335855	0.549	0.373	1.12745e-09	TFH
Pou2f2	7.57453e-14	0.444767	0.622	0.478	1.33516e-09	TFH
Fam168a	7.79715e-14	0.302512	0.394	0.23	1.3744e-09	TFH
Rtn3	8.86723e-14	0.31574	0.522	0.341	1.56303e-09	TFH
Bcl2a1b	8.92472e-14	0.360256	0.832	0.684	1.57316e-09	TFH
Etv3	9.40465e-14	-0.418001	0.289	0.439	1.65776e-09	TFH
Il2rg	1.10534e-13	-0.375927	0.734	0.788	1.94838e-09	TFH
Lmo4	1.15047e-13	-0.491762	0.41	0.538	2.02794e-09	TFH
Timm17b	1.16852e-13	0.261153	0.494	0.304	2.05975e-09	TFH
Rab37	1.56097e-13	0.315837	0.619	0.442	2.75151e-09	TFH
Prdx1	1.65052e-13	0.319672	0.866	0.713	2.90938e-09	TFH
Ahi1	1.75267e-13	0.322433	0.344	0.196	3.08943e-09	TFH
Eno1	2.05393e-13	-0.382036	0.545	0.65	3.62047e-09	TFH
Ybx1	2.21574e-13	0.276459	0.95	0.895	3.90568e-09	TFH
Podnl1	2.32969e-13	0.311105	0.428	0.26	4.10655e-09	TFH
Bcl2a1d	2.37315e-13	0.289039	0.467	0.296	4.18316e-09	TFH
Arf3	3.77301e-13	0.279308	0.442	0.274	6.65068e-09	TFH
Sypl	3.86328e-13	0.260862	0.387	0.223	6.8098e-09	TFH
Ptpn7	4.72726e-13	0.281622	0.651	0.473	8.33274e-09	TFH
Pik3r1	4.92395e-13	-0.409188	0.374	0.495	8.67945e-09	TFH
Sptlc1	4.94719e-13	0.250704	0.376	0.216	8.7204e-09	TFH
Chic2	5.13124e-13	0.299145	0.722	0.544	9.04484e-09	TFH
Psma4	5.89702e-13	0.328252	0.69	0.525	1.03947e-08	TFH
Asb2	5.98974e-13	0.29087	0.289	0.155	1.05581e-08	TFH
Mettl26	7.0578e-13	0.296661	0.48	0.299	1.24408e-08	TFH
Arpc5l	7.56953e-13	0.28951	0.804	0.653	1.33428e-08	TFH
Ptk2b	1.0159e-12	0.287484	0.529	0.356	1.79073e-08	TFH
Mcur1	1.34392e-12	0.257321	0.447	0.276	2.36894e-08	TFH
Mcm6	1.39734e-12	0.295262	0.351	0.205	2.46309e-08	TFH
Cox6b1	1.46864e-12	0.260234	0.934	0.838	2.58877e-08	TFH
Adgre5	1.52234e-12	-0.420954	0.273	0.422	2.68344e-08	TFH
AU020206	1.58053e-12	0.32429	0.476	0.317	2.78601e-08	TFH
Smpdl3a	1.58507e-12	0.335187	0.791	0.638	2.794e-08	TFH
Smtn	1.68895e-12	0.408773	0.205	0.097	2.97711e-08	TFH
Zfp831	1.71774e-12	0.27862	0.456	0.295	3.02786e-08	TFH
Abcb1a	1.83301e-12	-0.392177	0.132	0.267	3.23104e-08	TFH
Hcls1	1.8679e-12	0.307655	0.677	0.504	3.29255e-08	TFH
Ms4a4b	1.89301e-12	-0.259755	0.945	0.968	3.33681e-08	TFH
Raf1	1.90854e-12	0.266987	0.531	0.352	3.36418e-08	TFH
Mndal	2.17006e-12	-0.357502	0.572	0.665	3.82517e-08	TFH
Man2a1	2.35865e-12	0.289043	0.56	0.375	4.1576e-08	TFH
Tmem126a	2.37575e-12	0.282672	0.396	0.249	4.18773e-08	TFH
Igf1r	2.46873e-12	0.346166	0.579	0.415	4.35163e-08	TFH
Atp5k	2.67821e-12	0.290806	0.881	0.759	4.72089e-08	TFH
AY036118	2.72286e-12	-0.278237	0.998	1	4.79959e-08	TFH
Fkbp2	3.20855e-12	0.364902	0.401	0.253	5.65572e-08	TFH
Commd3	3.23419e-12	0.268164	0.51	0.335	5.7009e-08	TFH
Ifi208	3.36264e-12	-0.359683	0.248	0.388	5.92732e-08	TFH
Xiap	3.43695e-12	0.311173	0.487	0.327	6.05831e-08	TFH
Gabarap	3.62736e-12	0.251687	0.873	0.758	6.39395e-08	TFH
Stat3	3.73531e-12	0.312164	0.574	0.407	6.58423e-08	TFH
Pbrm1	4.57238e-12	0.344624	0.709	0.562	8.05974e-08	TFH
Utrn	5.02134e-12	0.296474	0.848	0.749	8.85111e-08	TFH
Cstb	5.10435e-12	0.260614	0.455	0.284	8.99744e-08	TFH
Atp1a1	5.54181e-12	0.336873	0.578	0.412	9.76855e-08	TFH
Ifi203	5.73799e-12	-0.378956	0.663	0.741	1.01143e-07	TFH
Klf6	5.97621e-12	-0.505106	0.508	0.631	1.05343e-07	TFH
Rhog	6.11364e-12	0.287584	0.476	0.319	1.07765e-07	TFH
Pdia6	6.59875e-12	0.341904	0.613	0.448	1.16316e-07	TFH
Wasf2	7.7121e-12	0.261046	0.626	0.431	1.35941e-07	TFH
Kcnn4	8.09516e-12	0.288948	0.827	0.649	1.42693e-07	TFH
Ube2l3	8.11111e-12	0.280738	0.693	0.528	1.42975e-07	TFH
Setd4	8.21538e-12	0.3211	0.398	0.246	1.44812e-07	TFH
Snx20	8.37723e-12	0.272489	0.61	0.426	1.47666e-07	TFH
Apbb1ip	9.06967e-12	-0.308853	0.765	0.819	1.59871e-07	TFH
Tsc22d4	9.22399e-12	0.265665	0.906	0.851	1.62591e-07	TFH
Scamp3	9.26287e-12	0.29756	0.579	0.405	1.63277e-07	TFH
Psmd2	1.00627e-11	0.278502	0.467	0.304	1.77375e-07	TFH
Jak2	1.08056e-11	0.323975	0.695	0.528	1.90471e-07	TFH
Pkp3	1.09943e-11	0.333441	0.602	0.446	1.93796e-07	TFH
Prmt3	1.19158e-11	0.472095	0.387	0.256	2.1004e-07	TFH
Rrad	1.2676e-11	-0.294629	0.057	0.168	2.2344e-07	TFH
Cd247	1.27724e-11	0.299716	0.754	0.627	2.25139e-07	TFH
Gbp9	1.3988e-11	0.261323	0.346	0.206	2.46566e-07	TFH
Desi2	1.60139e-11	0.296926	0.547	0.379	2.82277e-07	TFH
Plcg1	1.99165e-11	0.290293	0.572	0.415	3.51067e-07	TFH
Ube2n	2.03117e-11	0.277883	0.567	0.39	3.58034e-07	TFH
Txnl4a	2.31932e-11	0.273802	0.447	0.286	4.08827e-07	TFH
Calr	2.4111e-11	0.350242	0.774	0.64	4.25005e-07	TFH
Mapre2	2.46237e-11	0.263259	0.417	0.263	4.34043e-07	TFH
Myc	2.57911e-11	-0.283775	0.025	0.118	4.54619e-07	TFH
Nfkb1	2.60783e-11	0.332786	0.681	0.506	4.59682e-07	TFH
Cetn2	2.78124e-11	0.270394	0.585	0.42	4.90249e-07	TFH
Gm12840	2.80833e-11	0.431736	0.358	0.226	4.95025e-07	TFH
Tmx4	3.37422e-11	0.324873	0.558	0.404	5.94773e-07	TFH
Ssh2	3.5185e-11	0.302954	0.77	0.608	6.20206e-07	TFH
Sh3glb1	3.79285e-11	0.269137	0.775	0.633	6.68566e-07	TFH
Borcs8	4.79409e-11	0.273988	0.428	0.275	8.45055e-07	TFH
Tspo	4.94149e-11	0.254467	0.913	0.847	8.71036e-07	TFH
Atxn10	5.08963e-11	0.265253	0.439	0.289	8.97148e-07	TFH
Nt5e	5.28503e-11	0.29936	0.54	0.376	9.31593e-07	TFH
Fis1	5.36398e-11	0.269234	0.841	0.731	9.45508e-07	TFH
Ndufs8	5.54803e-11	0.262796	0.537	0.368	9.77952e-07	TFH
Polr2g	9.20039e-11	0.285305	0.633	0.467	1.62175e-06	TFH
Sh3bgrl	9.47715e-11	0.266744	0.512	0.352	1.67054e-06	TFH
Sit1	1.11671e-10	-0.346498	0.21	0.337	1.96843e-06	TFH
Eif1ax	1.12559e-10	0.277877	0.497	0.34	1.98407e-06	TFH
Ndufb7	1.20187e-10	0.295806	0.795	0.682	2.11853e-06	TFH
Dnajc8	1.25091e-10	0.259759	0.763	0.601	2.20499e-06	TFH
Hectd1	1.26582e-10	0.254188	0.708	0.57	2.23126e-06	TFH
Slc25a11	1.44139e-10	0.260901	0.503	0.343	2.54074e-06	TFH
Cd6	1.50679e-10	0.415215	0.643	0.52	2.65602e-06	TFH
Apc	1.51929e-10	0.285783	0.506	0.354	2.67805e-06	TFH
Mxd4	1.60317e-10	0.269214	0.403	0.265	2.82591e-06	TFH
Baz2a	1.7122e-10	0.27097	0.519	0.365	3.0181e-06	TFH
Snhg8	1.86858e-10	-0.308382	0.731	0.79	3.29375e-06	TFH
Gpx1	2.26316e-10	0.263781	0.586	0.418	3.98927e-06	TFH
Cd27	2.3036e-10	0.254593	0.913	0.866	4.06055e-06	TFH
Hmgn1	2.40106e-10	-0.353752	0.54	0.645	4.23235e-06	TFH
Tank	2.49128e-10	0.259162	0.61	0.435	4.39139e-06	TFH
Rilpl2	2.7525e-10	0.262279	0.365	0.237	4.85183e-06	TFH
Gm42418	2.95963e-10	-0.253255	1	1	5.21694e-06	TFH
Paip2	2.97681e-10	0.260912	0.841	0.732	5.24723e-06	TFH
Lamtor4	3.11578e-10	0.252064	0.706	0.551	5.49218e-06	TFH
Hadha	3.40202e-10	0.290584	0.49	0.343	5.99674e-06	TFH
Mapk1	3.60233e-10	0.274981	0.604	0.452	6.34983e-06	TFH
Hook3	3.93185e-10	0.33407	0.446	0.304	6.93067e-06	TFH
Socs1	4.09588e-10	-0.416686	0.285	0.401	7.21981e-06	TFH
Gadd45b	5.3084e-10	0.325482	0.513	0.369	9.35711e-06	TFH
Tmem258	6.693e-10	0.252294	0.825	0.706	1.17978e-05	TFH
H2-Q10	7.51707e-10	0.251277	0.537	0.362	1.32503e-05	TFH
Psip1	7.6657e-10	0.288984	0.807	0.679	1.35123e-05	TFH
Mprip	7.7909e-10	-0.380174	0.31	0.419	1.3733e-05	TFH
Jarid2	8.22978e-10	0.273922	0.535	0.39	1.45066e-05	TFH
Msi2	1.02691e-09	0.267539	0.643	0.496	1.81013e-05	TFH
Gbp7	1.09149e-09	-0.385578	0.282	0.404	1.92397e-05	TFH
Sec11c	1.37837e-09	0.285519	0.699	0.553	2.42965e-05	TFH
Gas5	1.50181e-09	-0.257753	0.886	0.918	2.64723e-05	TFH
Npepl1	1.62385e-09	0.26644	0.408	0.279	2.86236e-05	TFH
Dnmt1	1.67671e-09	0.266775	0.46	0.32	2.95553e-05	TFH
Calm3	1.97685e-09	0.279055	0.663	0.533	3.4846e-05	TFH
Cd22	2.0537e-09	0.275443	0.287	0.174	3.62005e-05	TFH
Pik3ip1	2.0565e-09	-0.250563	0.048	0.138	3.62498e-05	TFH
Ppp2r5c	2.40029e-09	0.252595	0.661	0.533	4.231e-05	TFH
Ndufc1	2.41087e-09	0.270214	0.684	0.531	4.24965e-05	TFH
Eif4a2	2.92801e-09	-0.252496	0.865	0.876	5.1612e-05	TFH
Pkm	3.17919e-09	0.268039	0.784	0.667	5.60396e-05	TFH
Rasgrp2	3.18899e-09	-0.320971	0.164	0.275	5.62123e-05	TFH
Tpi1	3.20008e-09	0.261694	0.258	0.15	5.64079e-05	TFH
Ywhah	3.33367e-09	0.273314	0.627	0.487	5.87627e-05	TFH
Btg2	4.37562e-09	-0.434422	0.813	0.822	7.71291e-05	TFH
Lrp10	5.08586e-09	0.250114	0.711	0.565	8.96484e-05	TFH
Rgs2	5.16243e-09	-0.291822	0.15	0.259	9.09981e-05	TFH
Pptc7	5.57007e-09	0.267322	0.519	0.384	9.81836e-05	TFH
Itgav	6.06441e-09	0.263363	0.321	0.203	0.000106897	TFH
4932438A13Rik	6.07829e-09	-0.294571	0.667	0.715	0.000107142	TFH
Chd1	6.77229e-09	0.260665	0.635	0.486	0.000119375	TFH
Tmem173	6.86969e-09	0.273257	0.496	0.356	0.000121092	TFH
Chd4	7.57077e-09	0.25705	0.834	0.725	0.00013345	TFH
Emb	7.78744e-09	-0.261359	0.604	0.699	0.000137269	TFH
Rasa1	1.02285e-08	0.260193	0.672	0.521	0.000180298	TFH
Fam107b	1.09963e-08	-0.321447	0.565	0.622	0.000193832	TFH
Txn1	1.1497e-08	0.338051	0.736	0.639	0.000202658	TFH
Sgms1	1.19949e-08	-0.300808	0.173	0.279	0.000211433	TFH
Tut4	1.20825e-08	-0.308963	0.471	0.568	0.000212978	TFH
St13	1.42055e-08	0.26039	0.749	0.626	0.0002504	TFH
Dap	1.42943e-08	0.274564	0.626	0.479	0.000251966	TFH
Bcl2	1.45897e-08	-0.414751	0.289	0.386	0.000257173	TFH
Cd44	1.67101e-08	0.265526	0.734	0.62	0.000294549	TFH
Fkbp5	1.75896e-08	0.280746	0.497	0.356	0.000310052	TFH
Rgs1	1.9059e-08	-0.55786	0.351	0.452	0.000335953	TFH
Pag1	1.96213e-08	-0.3058	0.257	0.356	0.000345866	TFH
Mrpl52	1.97155e-08	0.261837	0.818	0.725	0.000347526	TFH
Npc2	2.11844e-08	-0.30166	0.624	0.671	0.000373417	TFH
Glrx2	2.16058e-08	0.258469	0.414	0.278	0.000380846	TFH
Tagln2	2.20913e-08	-0.362866	0.276	0.376	0.000389403	TFH
Atn1	2.96097e-08	-0.285786	0.141	0.239	0.00052193	TFH
Svil	2.96626e-08	-0.291464	0.162	0.264	0.000522862	TFH
Ptger4	3.00478e-08	-0.292263	0.125	0.225	0.000529652	TFH
Pde7a	3.20315e-08	-0.321863	0.56	0.618	0.000564619	TFH
Lfng	3.45274e-08	-0.283809	0.242	0.352	0.000608615	TFH
Zfp652	3.98016e-08	-0.288563	0.189	0.295	0.000701582	TFH
Bax	4.22641e-08	0.251039	0.652	0.517	0.000744989	TFH
Ifi47	4.34529e-08	-0.314225	0.38	0.467	0.000765944	TFH
Nrip1	4.35524e-08	0.265009	0.711	0.574	0.000767699	TFH
Cenpx	4.6597e-08	0.267596	0.549	0.418	0.000821365	TFH
Baz1a	5.23836e-08	0.253821	0.611	0.481	0.000923365	TFH
Cox7b	6.55896e-08	0.253306	0.827	0.739	0.00115615	TFH
Gm47283	6.80484e-08	-0.358364	0.563	0.619	0.00119949	TFH
Il6ra	1.01492e-07	0.262041	0.725	0.601	0.00178899	TFH
Zrsr1	1.06077e-07	-0.263512	0.456	0.553	0.00186982	TFH
Rapgef6	1.065e-07	-0.265696	0.692	0.739	0.00187728	TFH
Snhg1	1.26684e-07	-0.336594	0.474	0.545	0.00223305	TFH
Ldlrap1	1.49476e-07	0.260505	0.419	0.3	0.00263481	TFH
Cd226	1.77923e-07	-0.267935	0.269	0.38	0.00313625	TFH
D16Ertd472e	1.82761e-07	-0.297734	0.301	0.401	0.00322153	TFH
Txnip	2.10544e-07	-0.367845	0.513	0.577	0.00371126	TFH
P2ry10	2.174e-07	-0.338031	0.257	0.349	0.00383212	TFH
Scml4	2.30517e-07	-0.263296	0.118	0.209	0.00406332	TFH
Nup153	2.996e-07	0.257355	0.586	0.455	0.00528105	TFH
Lpar6	3.24249e-07	-0.319429	0.242	0.338	0.00571553	TFH
Rlim	4.60963e-07	-0.312024	0.471	0.538	0.0081254	TFH
H3f3b	5.91998e-07	-0.268088	1	0.997	0.0104351	TFH
Irf2bp2	1.24517e-06	-0.272401	0.51	0.577	0.0219486	TFH
Pglyrp2	1.37774e-06	-0.267764	0.314	0.399	0.0242854	TFH
Tgfbr2	2.23657e-06	0.253428	0.667	0.556	0.0394241	TFH
Ier5	3.18036e-06	-0.306797	0.69	0.722	0.0560602	TFH
Klf2	5.21343e-06	-0.475602	0.253	0.34	0.0918971	TFH
Vim	8.61847e-06	-0.368756	0.194	0.274	0.151918	TFH
Shld1	1.13175e-05	-0.320207	0.308	0.369	0.199494	TFH
Neu1	1.51723e-05	-0.253689	0.456	0.51	0.267443	TFH
Dnajb9	6.1616e-05	-0.275389	0.387	0.446	1	TFH
Dusp10	0.000156453	-0.267933	0.292	0.347	1	TFH
Rhob	0.000186563	-0.251788	0.135	0.197	1	TFH
Nfkbiz	0.000277472	-0.287023	0.433	0.47	1	TFH
Tnfaip3	0.00072658	-0.314026	0.545	0.556	1	TFH
Gm2682	0.000899752	-0.255607	0.191	0.246	1	TFH
Igkc	0.00351604	1.32204	0.123	0.082	1	TFH
Arid5b	0.00358746	0.301238	0.642	0.577	1	TFH
Trbc1	0.0490393	0.294007	0.683	0.661	1	TFH
Dusp2	0.211945	-0.273045	0.439	0.438	1	TFH

## Sheet: FoxP3-TR1.2
gene	p_val	avg_log2FC	pct.1	pct.2	p_val_adj	celltype
Cxcr6	3.20588e-58	1.63488	0.523	0.048	5.65101e-54	FoxP3-TR1.2
Gzmb	1.50675e-57	2.26134	0.432	0.013	2.65594e-53	FoxP3-TR1.2
Ccr2	4.33086e-56	1.85884	0.573	0.071	7.634e-52	FoxP3-TR1.2
Neb	2.60705e-55	1.40137	0.536	0.056	4.59544e-51	FoxP3-TR1.2
Tmsb10	3.76988e-54	-1.37902	0.877	0.998	6.64516e-50	FoxP3-TR1.2
Ccr5	8.24404e-54	1.08583	0.436	0.022	1.45318e-49	FoxP3-TR1.2
Arl5a	9.63365e-54	1.86204	0.755	0.229	1.69812e-49	FoxP3-TR1.2
Asb2	2.37421e-49	1.18818	0.477	0.046	4.18501e-45	FoxP3-TR1.2
Fgl2	1.8372e-46	1.45131	0.468	0.053	3.23844e-42	FoxP3-TR1.2
Maf	3.65422e-43	1.53115	0.864	0.499	6.44129e-39	FoxP3-TR1.2
Rps29	7.59197e-43	-0.619293	1	1	1.33824e-38	FoxP3-TR1.2
Chst2	1.18936e-42	0.969762	0.464	0.058	2.09648e-38	FoxP3-TR1.2
AW112010	3.14487e-42	1.74116	0.964	0.892	5.54347e-38	FoxP3-TR1.2
Havcr2	5.96542e-37	0.742718	0.295	0.012	1.05152e-32	FoxP3-TR1.2
Csf1	6.1657e-37	1.39736	0.495	0.1	1.08683e-32	FoxP3-TR1.2
Il10	6.34953e-37	0.949319	0.327	0.022	1.11923e-32	FoxP3-TR1.2
S100a6	6.98437e-37	1.48796	0.764	0.294	1.23114e-32	FoxP3-TR1.2
Klrg1	1.39342e-35	1.68568	0.3	0.017	2.45619e-31	FoxP3-TR1.2
Lag3	2.48928e-35	0.80504	0.391	0.048	4.38785e-31	FoxP3-TR1.2
Podnl1	5.2025e-35	1.06329	0.636	0.189	9.17045e-31	FoxP3-TR1.2
Prdm1	1.01233e-33	0.878097	0.436	0.073	1.78443e-29	FoxP3-TR1.2
Rpl35a	7.20336e-33	-0.583355	1	0.997	1.26974e-28	FoxP3-TR1.2
AU020206	3.37485e-32	1.10718	0.682	0.245	5.94885e-28	FoxP3-TR1.2
Sytl2	4.21835e-32	0.801715	0.491	0.106	7.43568e-28	FoxP3-TR1.2
Rps28	1.06084e-31	-0.599557	1	0.998	1.86994e-27	FoxP3-TR1.2
Nckap5	3.7622e-31	0.831486	0.232	0.005	6.63163e-27	FoxP3-TR1.2
Ccl5	1.26379e-30	3.27916	0.377	0.065	2.22769e-26	FoxP3-TR1.2
Cd52	1.79711e-30	0.922515	1	0.952	3.16777e-26	FoxP3-TR1.2
Rps27	7.89979e-30	-0.445304	1	1	1.3925e-25	FoxP3-TR1.2
Rpl8	1.19522e-29	-0.588203	0.991	1	2.10681e-25	FoxP3-TR1.2
Glcci1	2.53302e-29	0.968769	0.655	0.234	4.46495e-25	FoxP3-TR1.2
Gpr55	3.66964e-29	0.692883	0.286	0.027	6.46847e-25	FoxP3-TR1.2
Cxcr3	1.03597e-28	0.915949	0.655	0.216	1.8261e-24	FoxP3-TR1.2
Ahr	1.73294e-28	1.17202	0.464	0.118	3.05466e-24	FoxP3-TR1.2
4930503L19Rik	4.45519e-28	0.983763	0.395	0.08	7.85317e-24	FoxP3-TR1.2
Rpl35	8.78188e-28	-0.694056	0.968	0.988	1.54798e-23	FoxP3-TR1.2
Tnfrsf1b	2.66641e-27	0.905756	0.541	0.167	4.70008e-23	FoxP3-TR1.2
Hip1	5.16276e-27	0.655406	0.3	0.036	9.10039e-23	FoxP3-TR1.2
Rps20	8.62899e-27	-0.68047	1	0.997	1.52103e-22	FoxP3-TR1.2
Uba52	1.36421e-26	-0.73507	0.909	0.949	2.40469e-22	FoxP3-TR1.2
Id2	1.64193e-26	1.36299	0.614	0.245	2.89422e-22	FoxP3-TR1.2
Glrx	1.95984e-26	0.920943	0.573	0.192	3.45462e-22	FoxP3-TR1.2
Mmp9	6.31779e-26	0.885971	0.273	0.028	1.11364e-21	FoxP3-TR1.2
Rps19	1.04109e-25	-0.618725	1	1	1.83514e-21	FoxP3-TR1.2
Morrbid	2.29196e-25	0.540568	0.264	0.027	4.04004e-21	FoxP3-TR1.2
B2m	9.44218e-25	0.470511	1	1	1.66437e-20	FoxP3-TR1.2
Adam8	1.10096e-24	0.587954	0.25	0.023	1.94066e-20	FoxP3-TR1.2
Nkg7	2.31162e-24	1.26941	0.332	0.063	4.0747e-20	FoxP3-TR1.2
Samsn1	2.71955e-24	0.961168	0.791	0.459	4.79375e-20	FoxP3-TR1.2
Rps2	3.35112e-24	-0.711333	0.977	0.987	5.90702e-20	FoxP3-TR1.2
Metrnl	4.82722e-24	0.530453	0.214	0.013	8.50894e-20	FoxP3-TR1.2
Rps16	1.37444e-23	-0.432753	1	0.998	2.42273e-19	FoxP3-TR1.2
Cd3g	6.6189e-23	0.555669	1	0.983	1.16671e-18	FoxP3-TR1.2
Laptm5	7.15147e-23	0.620784	0.977	0.907	1.26059e-18	FoxP3-TR1.2
Tmem154	2.40171e-22	1.0323	0.659	0.32	4.2335e-18	FoxP3-TR1.2
S100a4	2.7944e-22	0.818456	0.591	0.204	4.92568e-18	FoxP3-TR1.2
Smco4	3.47256e-22	0.838497	0.636	0.267	6.12108e-18	FoxP3-TR1.2
Myo1f	5.49159e-22	0.649857	0.432	0.116	9.68003e-18	FoxP3-TR1.2
Lilrb4a	6.43681e-22	0.64344	0.273	0.04	1.13462e-17	FoxP3-TR1.2
Kctd12	3.41829e-21	0.529394	0.236	0.028	6.02541e-17	FoxP3-TR1.2
Atxn1	3.73801e-21	0.752515	0.586	0.235	6.589e-17	FoxP3-TR1.2
Il2rb	1.49537e-20	0.916183	0.8	0.504	2.63588e-16	FoxP3-TR1.2
Cd4	3.95143e-20	0.682093	0.873	0.541	6.96518e-16	FoxP3-TR1.2
Entpd1	1.35907e-19	0.526947	0.423	0.123	2.39564e-15	FoxP3-TR1.2
Bcl2a1d	1.85841e-19	0.636568	0.409	0.119	3.27582e-15	FoxP3-TR1.2
Icos	1.87572e-19	0.833631	0.709	0.362	3.30632e-15	FoxP3-TR1.2
Rnase4	2.31705e-19	0.549749	0.35	0.085	4.08426e-15	FoxP3-TR1.2
Arnt2	3.33152e-19	0.394987	0.236	0.033	5.87247e-15	FoxP3-TR1.2
Sytl3	5.01452e-19	0.492432	0.186	0.017	8.83909e-15	FoxP3-TR1.2
H2-K1	7.48234e-19	0.438606	1	0.997	1.31891e-14	FoxP3-TR1.2
Itga1	7.52906e-19	0.502915	0.159	0.008	1.32715e-14	FoxP3-TR1.2
Pvrig	1.37193e-18	0.378687	0.2	0.022	2.41831e-14	FoxP3-TR1.2
Rps3a1	1.66628e-18	-0.368407	1	0.998	2.93715e-14	FoxP3-TR1.2
Ptms	1.82034e-18	0.867355	0.682	0.35	3.20871e-14	FoxP3-TR1.2
Lgals1	1.9222e-18	0.89956	0.718	0.406	3.38826e-14	FoxP3-TR1.2
I730030J21Rik	3.64036e-18	0.585025	0.436	0.141	6.41687e-14	FoxP3-TR1.2
Hist1h1e	3.71977e-18	1.13715	0.55	0.244	6.55684e-14	FoxP3-TR1.2
Tpt1	4.41641e-18	0.28781	1	1	7.7848e-14	FoxP3-TR1.2
Ctsb	9.98639e-18	0.734377	0.732	0.416	1.7603e-13	FoxP3-TR1.2
Camk2n1	1.36226e-17	0.701508	0.327	0.086	2.40126e-13	FoxP3-TR1.2
Rps27a	1.89267e-17	-0.350718	0.995	0.998	3.33621e-13	FoxP3-TR1.2
Cd3e	2.45947e-17	0.480705	0.995	0.978	4.33532e-13	FoxP3-TR1.2
Angptl2	3.76524e-17	0.417253	0.209	0.03	6.63699e-13	FoxP3-TR1.2
Gimap7	4.82094e-17	0.810771	0.823	0.514	8.49787e-13	FoxP3-TR1.2
Rps8	5.5948e-17	-0.386002	1	0.998	9.86195e-13	FoxP3-TR1.2
Serinc3	5.68539e-17	0.773576	0.832	0.562	1.00216e-12	FoxP3-TR1.2
Ikzf3	5.68543e-17	0.750787	0.641	0.32	1.00217e-12	FoxP3-TR1.2
Ifng	6.04537e-17	0.509804	0.277	0.06	1.06562e-12	FoxP3-TR1.2
Junb	6.27542e-17	-0.717714	0.927	0.995	1.10617e-12	FoxP3-TR1.2
Ccl4	7.61012e-17	1.40215	0.132	0.005	1.34144e-12	FoxP3-TR1.2
Lgmn	9.42021e-17	0.666793	0.182	0.022	1.6605e-12	FoxP3-TR1.2
mt-Nd4l	1.03072e-16	-0.646284	0.836	0.934	1.81685e-12	FoxP3-TR1.2
H2-D1	1.168e-16	0.40326	1	1	2.05883e-12	FoxP3-TR1.2
Gm10260	1.93728e-16	-0.558563	0.941	0.96	3.41484e-12	FoxP3-TR1.2
Cdkn2c	3.05816e-16	0.422317	0.259	0.055	5.39063e-12	FoxP3-TR1.2
Reps1	3.4536e-16	0.5582	0.559	0.237	6.08765e-12	FoxP3-TR1.2
Alcam	3.63779e-16	0.457555	0.282	0.065	6.41233e-12	FoxP3-TR1.2
Rps26	3.76129e-16	-0.496324	0.995	0.997	6.63002e-12	FoxP3-TR1.2
Rac2	5.95706e-16	0.436244	0.986	0.957	1.05005e-11	FoxP3-TR1.2
Jun	7.13582e-16	-0.994738	0.527	0.755	1.25783e-11	FoxP3-TR1.2
Eea1	7.76698e-16	0.757531	0.568	0.279	1.36909e-11	FoxP3-TR1.2
Pnrc1	1.00231e-15	-0.550294	0.955	0.968	1.76677e-11	FoxP3-TR1.2
Bcl2	1.07924e-15	-1.09081	0.195	0.466	1.90237e-11	FoxP3-TR1.2
Sdcbp2	1.18035e-15	0.341638	0.209	0.035	2.08061e-11	FoxP3-TR1.2
Dctpp1	1.21595e-15	0.483089	0.305	0.083	2.14336e-11	FoxP3-TR1.2
Itm2b	1.6135e-15	0.473271	1	0.98	2.84411e-11	FoxP3-TR1.2
Adam19	1.66919e-15	0.626696	0.5	0.209	2.94229e-11	FoxP3-TR1.2
Lilr4b	1.98366e-15	0.454912	0.177	0.023	3.4966e-11	FoxP3-TR1.2
Rps21	2.18881e-15	-0.298733	1	0.998	3.85822e-11	FoxP3-TR1.2
Peak1	3.07826e-15	0.599511	0.518	0.221	5.42604e-11	FoxP3-TR1.2
Ucp2	3.74908e-15	0.591766	0.864	0.64	6.60851e-11	FoxP3-TR1.2
Gm48236	4.13571e-15	0.465777	0.136	0.01	7.29001e-11	FoxP3-TR1.2
mt-Atp6	4.17793e-15	-0.301809	1	1	7.36445e-11	FoxP3-TR1.2
Galnt2	4.19045e-15	0.474736	0.423	0.151	7.38651e-11	FoxP3-TR1.2
Tnfrsf18	4.98623e-15	0.747286	0.886	0.697	8.78923e-11	FoxP3-TR1.2
Rpl15	6.267e-15	-0.440145	0.982	0.99	1.10468e-10	FoxP3-TR1.2
Fut8	7.80846e-15	0.419539	0.359	0.111	1.3764e-10	FoxP3-TR1.2
Bcl2a1b	1.15946e-14	0.576267	0.741	0.408	2.04379e-10	FoxP3-TR1.2
M6pr	1.75547e-14	0.570272	0.709	0.381	3.09437e-10	FoxP3-TR1.2
Aplp2	1.76006e-14	0.771651	0.695	0.425	3.10246e-10	FoxP3-TR1.2
Evl	1.81464e-14	-0.693457	0.3	0.567	3.19867e-10	FoxP3-TR1.2
Zeb2	1.88541e-14	0.322591	0.132	0.01	3.32342e-10	FoxP3-TR1.2
Setbp1	1.88897e-14	0.394983	0.195	0.033	3.32969e-10	FoxP3-TR1.2
Srsf7	2.00547e-14	-0.671283	0.664	0.789	3.53505e-10	FoxP3-TR1.2
Snx9	2.23967e-14	0.384041	0.277	0.07	3.94787e-10	FoxP3-TR1.2
Rpl28	2.89049e-14	-0.450546	0.991	0.993	5.09507e-10	FoxP3-TR1.2
Rpl36a	2.95685e-14	-0.484085	0.973	0.978	5.21204e-10	FoxP3-TR1.2
Ndfip1	3.8647e-14	0.472631	0.964	0.896	6.8123e-10	FoxP3-TR1.2
Trav3-3	4.09911e-14	0.563616	0.236	0.055	7.2255e-10	FoxP3-TR1.2
Lrba	8.38952e-14	0.471948	0.491	0.206	1.47882e-09	FoxP3-TR1.2
Ptpn7	8.5497e-14	0.566687	0.641	0.338	1.50706e-09	FoxP3-TR1.2
Dleu2	1.22157e-13	0.630259	0.482	0.227	2.15327e-09	FoxP3-TR1.2
S100a13	1.51669e-13	0.541109	0.777	0.493	2.67346e-09	FoxP3-TR1.2
Zfp36l2	1.75438e-13	-0.747866	0.85	0.912	3.09245e-09	FoxP3-TR1.2
Gng2	1.79644e-13	0.519537	0.605	0.308	3.16659e-09	FoxP3-TR1.2
mt-Cytb	2.00436e-13	-0.366161	1	1	3.53308e-09	FoxP3-TR1.2
Rpl21	2.03942e-13	-0.349291	0.995	0.995	3.59488e-09	FoxP3-TR1.2
Aopep	2.18108e-13	0.519163	0.536	0.239	3.84458e-09	FoxP3-TR1.2
Susd3	2.28187e-13	0.385678	0.268	0.073	4.02225e-09	FoxP3-TR1.2
Tiparp	2.29129e-13	0.406823	0.35	0.116	4.03885e-09	FoxP3-TR1.2
Atp2b4	2.88183e-13	0.465007	0.527	0.237	5.0798e-09	FoxP3-TR1.2
Gm15655	4.18056e-13	0.2939	0.141	0.017	7.36907e-09	FoxP3-TR1.2
Slamf1	4.39052e-13	0.532961	0.609	0.31	7.73917e-09	FoxP3-TR1.2
Mthfsl	4.46117e-13	0.496477	0.523	0.242	7.8637e-09	FoxP3-TR1.2
Tnfaip8	5.55902e-13	0.612099	0.764	0.541	9.79888e-09	FoxP3-TR1.2
Ctsa	6.30911e-13	0.453009	0.414	0.166	1.11211e-08	FoxP3-TR1.2
F2r	8.67019e-13	0.460445	0.227	0.056	1.52829e-08	FoxP3-TR1.2
Agpat4	1.01314e-12	0.40883	0.236	0.06	1.78585e-08	FoxP3-TR1.2
Arhgap15	1.04198e-12	-0.552858	0.764	0.864	1.83669e-08	FoxP3-TR1.2
Abcb1a	1.3382e-12	0.591376	0.45	0.192	2.35885e-08	FoxP3-TR1.2
Xist	1.37559e-12	0.556776	0.95	0.803	2.42475e-08	FoxP3-TR1.2
A430093F15Rik	1.48209e-12	0.416538	0.4	0.153	2.61248e-08	FoxP3-TR1.2
Gcnt1	1.87641e-12	0.281393	0.141	0.018	3.30755e-08	FoxP3-TR1.2
Rap2a	1.90863e-12	0.401882	0.2	0.043	3.36434e-08	FoxP3-TR1.2
Plk3	2.18945e-12	0.398515	0.323	0.109	3.85934e-08	FoxP3-TR1.2
Malt1	2.41319e-12	0.655618	0.736	0.507	4.25374e-08	FoxP3-TR1.2
Rbl2	2.43612e-12	0.587858	0.7	0.434	4.29415e-08	FoxP3-TR1.2
Gnptg	2.90816e-12	0.407415	0.368	0.136	5.12621e-08	FoxP3-TR1.2
Nucb1	2.9497e-12	0.520065	0.468	0.209	5.19944e-08	FoxP3-TR1.2
Arpc1b	3.03647e-12	0.45946	0.932	0.788	5.35239e-08	FoxP3-TR1.2
Hopx	3.76153e-12	0.359939	0.305	0.096	6.63045e-08	FoxP3-TR1.2
Runx3	3.76845e-12	0.392814	0.409	0.159	6.64265e-08	FoxP3-TR1.2
Hcst	4.17197e-12	0.574968	0.805	0.577	7.35394e-08	FoxP3-TR1.2
Ptprcap	4.34348e-12	0.471358	0.95	0.909	7.65625e-08	FoxP3-TR1.2
Matn2	4.8907e-12	0.378788	0.155	0.025	8.62085e-08	FoxP3-TR1.2
Rps24	5.15602e-12	-0.299326	0.995	0.998	9.08852e-08	FoxP3-TR1.2
H2-T23	6.76431e-12	0.518585	0.905	0.733	1.19235e-07	FoxP3-TR1.2
Vps54	7.24454e-12	0.590011	0.618	0.35	1.27699e-07	FoxP3-TR1.2
Ahnak	8.15843e-12	0.57631	0.805	0.609	1.43809e-07	FoxP3-TR1.2
Capg	8.30534e-12	0.573189	0.65	0.368	1.46398e-07	FoxP3-TR1.2
Rplp1	8.9249e-12	-0.323467	0.995	1	1.57319e-07	FoxP3-TR1.2
Trbv15	9.83484e-12	0.424179	0.227	0.06	1.73359e-07	FoxP3-TR1.2
Gm10076	1.02001e-11	-0.489408	0.914	0.952	1.79798e-07	FoxP3-TR1.2
Runx2	1.05114e-11	0.396016	0.268	0.083	1.85285e-07	FoxP3-TR1.2
Rps10	1.13778e-11	-0.270245	1	0.998	2.00556e-07	FoxP3-TR1.2
Klf2	1.25864e-11	-0.952875	0.391	0.617	2.2186e-07	FoxP3-TR1.2
Picalm	1.34379e-11	0.521753	0.75	0.484	2.3687e-07	FoxP3-TR1.2
Rps25	1.43146e-11	-0.384056	0.964	0.973	2.52323e-07	FoxP3-TR1.2
Lamtor4	2.15947e-11	0.554815	0.705	0.443	3.80651e-07	FoxP3-TR1.2
2210011C24Rik	2.2119e-11	0.27119	0.127	0.017	3.89892e-07	FoxP3-TR1.2
Ehd1	2.62791e-11	0.324243	0.227	0.063	4.63221e-07	FoxP3-TR1.2
Bmpr2	2.81905e-11	0.395346	0.264	0.081	4.96914e-07	FoxP3-TR1.2
Lcp1	3.25616e-11	0.575343	0.85	0.655	5.73963e-07	FoxP3-TR1.2
Slc16a6	3.5063e-11	0.331441	0.236	0.068	6.18056e-07	FoxP3-TR1.2
1600014C10Rik	3.51609e-11	0.662596	0.659	0.403	6.19781e-07	FoxP3-TR1.2
Rpl10	3.69135e-11	-0.405395	0.968	0.985	6.50675e-07	FoxP3-TR1.2
E2f3	3.76232e-11	0.288887	0.191	0.045	6.63183e-07	FoxP3-TR1.2
Rpl26	4.8917e-11	-0.290932	0.995	0.992	8.62261e-07	FoxP3-TR1.2
C1qtnf6	5.36578e-11	0.357348	0.168	0.035	9.45827e-07	FoxP3-TR1.2
Scn1b	5.39581e-11	0.321368	0.223	0.061	9.5112e-07	FoxP3-TR1.2
Nck2	5.67113e-11	0.365066	0.277	0.091	9.99649e-07	FoxP3-TR1.2
Nedd9	5.85833e-11	0.503845	0.568	0.303	1.03265e-06	FoxP3-TR1.2
Ccnd2	7.26075e-11	0.56758	0.809	0.64	1.27985e-06	FoxP3-TR1.2
Ptp4a2	7.28755e-11	0.404239	0.945	0.803	1.28458e-06	FoxP3-TR1.2
Rbpj	7.58492e-11	0.452993	0.527	0.262	1.33699e-06	FoxP3-TR1.2
H2-Q7	7.59538e-11	0.481146	0.968	0.887	1.33884e-06	FoxP3-TR1.2
Dbndd2	8.07505e-11	0.398348	0.273	0.09	1.42339e-06	FoxP3-TR1.2
Twsg1	8.64709e-11	0.378548	0.391	0.159	1.52422e-06	FoxP3-TR1.2
Srsf5	9.7149e-11	-0.390838	0.982	0.99	1.71245e-06	FoxP3-TR1.2
Tcf7	1.00612e-10	-0.595419	0.336	0.592	1.77349e-06	FoxP3-TR1.2
Il10ra	1.19325e-10	0.378339	0.305	0.109	2.10333e-06	FoxP3-TR1.2
Rabgap1l	1.42669e-10	0.529866	0.845	0.633	2.51482e-06	FoxP3-TR1.2
Vsir	1.70894e-10	0.540396	0.623	0.362	3.01235e-06	FoxP3-TR1.2
Efhd2	2.06521e-10	0.407628	0.459	0.214	3.64035e-06	FoxP3-TR1.2
F730043M19Rik	2.1025e-10	0.347174	0.291	0.103	3.70607e-06	FoxP3-TR1.2
Skap1	2.13536e-10	-0.449176	0.836	0.899	3.764e-06	FoxP3-TR1.2
Snx2	2.36105e-10	0.445738	0.536	0.285	4.16182e-06	FoxP3-TR1.2
Emb	2.62331e-10	-0.723124	0.318	0.542	4.62411e-06	FoxP3-TR1.2
Ptma	2.66259e-10	-0.336133	0.995	0.993	4.69334e-06	FoxP3-TR1.2
AA467197	3.02151e-10	0.286022	0.123	0.018	5.32601e-06	FoxP3-TR1.2
Nrn1	4.54791e-10	0.758294	0.345	0.149	8.0166e-06	FoxP3-TR1.2
Gnai2	5.26723e-10	0.355038	0.936	0.846	9.28454e-06	FoxP3-TR1.2
B4galnt4	5.49671e-10	0.259874	0.164	0.036	9.68905e-06	FoxP3-TR1.2
Trac	5.71604e-10	0.405355	0.977	0.917	1.00757e-05	FoxP3-TR1.2
Nfatc1	6.58217e-10	0.481612	0.568	0.33	1.16024e-05	FoxP3-TR1.2
Gbp7	7.29005e-10	0.50405	0.764	0.522	1.28502e-05	FoxP3-TR1.2
Glipr1	7.85598e-10	0.454481	0.505	0.257	1.38477e-05	FoxP3-TR1.2
Tyk2	8.33197e-10	0.359202	0.327	0.131	1.46868e-05	FoxP3-TR1.2
Lpar6	8.53168e-10	0.464976	0.427	0.199	1.50388e-05	FoxP3-TR1.2
Tespa1	9.84967e-10	-0.511429	0.314	0.534	1.7362e-05	FoxP3-TR1.2
Unc119	1.30674e-09	0.408233	0.395	0.177	2.30339e-05	FoxP3-TR1.2
Grn	1.54209e-09	0.2855	0.191	0.053	2.71825e-05	FoxP3-TR1.2
Arl6ip1	1.54583e-09	0.464205	0.923	0.839	2.72483e-05	FoxP3-TR1.2
Tpst2	1.75807e-09	0.385126	0.577	0.308	3.09894e-05	FoxP3-TR1.2
Ehd3	1.92083e-09	-0.660649	0.223	0.411	3.38584e-05	FoxP3-TR1.2
Hsp90b1	1.96411e-09	0.547859	0.791	0.547	3.46214e-05	FoxP3-TR1.2
Cmtm7	2.09164e-09	0.431824	0.568	0.323	3.68693e-05	FoxP3-TR1.2
Baz1a	2.2381e-09	0.516042	0.577	0.33	3.94509e-05	FoxP3-TR1.2
Gm47283	2.54417e-09	-0.677672	0.518	0.632	4.48462e-05	FoxP3-TR1.2
Gm37529	3.02777e-09	0.358495	0.286	0.109	5.33705e-05	FoxP3-TR1.2
Phactr2	3.10501e-09	0.374471	0.377	0.169	5.4732e-05	FoxP3-TR1.2
A630023P12Rik	3.16301e-09	0.463646	0.641	0.378	5.57543e-05	FoxP3-TR1.2
Gpr155	3.16365e-09	0.348972	0.259	0.093	5.57656e-05	FoxP3-TR1.2
Lamc1	3.31421e-09	0.296313	0.241	0.081	5.84196e-05	FoxP3-TR1.2
Calm3	3.77911e-09	0.435675	0.627	0.375	6.66144e-05	FoxP3-TR1.2
Cnbp	3.88421e-09	-0.476196	0.736	0.803	6.8467e-05	FoxP3-TR1.2
Matk	3.88938e-09	0.466426	0.455	0.224	6.85581e-05	FoxP3-TR1.2
Vmp1	4.06398e-09	0.449931	0.536	0.295	7.16357e-05	FoxP3-TR1.2
Zdhhc18	4.09056e-09	0.429667	0.6	0.35	7.21043e-05	FoxP3-TR1.2
Cd3d	4.21618e-09	0.298158	0.982	0.97	7.43186e-05	FoxP3-TR1.2
Adcy7	4.25026e-09	0.471388	0.618	0.371	7.49193e-05	FoxP3-TR1.2
Pdcd1	4.64774e-09	0.411739	0.314	0.129	8.19256e-05	FoxP3-TR1.2
Anxa6	4.88206e-09	0.474674	0.65	0.398	8.60562e-05	FoxP3-TR1.2
Cyba	5.25331e-09	0.438472	0.905	0.816	9.26002e-05	FoxP3-TR1.2
Hist1h1c	5.84783e-09	0.510234	0.577	0.338	0.00010308	FoxP3-TR1.2
Cst7	5.91427e-09	0.358397	0.418	0.202	0.000104251	FoxP3-TR1.2
Ptpn18	6.26325e-09	0.388019	0.973	0.907	0.000110402	FoxP3-TR1.2
Atp1b3	6.66618e-09	-0.555753	0.586	0.723	0.000117505	FoxP3-TR1.2
Osbpl3	6.82328e-09	0.273507	0.286	0.108	0.000120274	FoxP3-TR1.2
H2-Eb1	7.02686e-09	0.388395	0.173	0.048	0.000123863	FoxP3-TR1.2
Itgav	7.22094e-09	0.414989	0.355	0.163	0.000127283	FoxP3-TR1.2
Spcs1	7.57332e-09	0.435747	0.632	0.373	0.000133495	FoxP3-TR1.2
mt-Nd2	8.26616e-09	-0.308622	0.995	0.998	0.000145708	FoxP3-TR1.2
Sys1	8.98764e-09	0.396309	0.668	0.393	0.000158425	FoxP3-TR1.2
H2-M3	9.78653e-09	0.386486	0.595	0.328	0.000172507	FoxP3-TR1.2
Cox8a	9.95298e-09	0.35841	0.927	0.824	0.000175441	FoxP3-TR1.2
Id3	1.001e-08	-0.573566	0.155	0.352	0.000176446	FoxP3-TR1.2
Gpr107	1.00409e-08	0.281743	0.336	0.141	0.000176991	FoxP3-TR1.2
Ssbp2	1.00863e-08	-0.637641	0.145	0.328	0.000177791	FoxP3-TR1.2
Ppp1r15a	1.20888e-08	-0.545247	0.686	0.774	0.00021309	FoxP3-TR1.2
Jak2	1.2252e-08	0.442023	0.55	0.302	0.000215965	FoxP3-TR1.2
Reep5	1.5091e-08	0.454399	0.645	0.425	0.000266009	FoxP3-TR1.2
Tnfrsf4	1.58881e-08	0.404056	0.791	0.579	0.000280059	FoxP3-TR1.2
Chd2	1.62221e-08	-0.499606	0.773	0.816	0.000285946	FoxP3-TR1.2
Trbc2	1.71181e-08	0.359545	0.995	0.99	0.000301741	FoxP3-TR1.2
Abca2	1.71717e-08	0.291337	0.295	0.119	0.000302686	FoxP3-TR1.2
Dnajc1	1.76444e-08	0.428109	0.564	0.328	0.000311018	FoxP3-TR1.2
Slc38a2	2.10339e-08	-0.669074	0.545	0.65	0.000370764	FoxP3-TR1.2
Tnfaip3	2.19007e-08	-0.623168	0.705	0.786	0.000386044	FoxP3-TR1.2
Fuca2	2.40254e-08	0.267318	0.214	0.073	0.000423496	FoxP3-TR1.2
Peli1	2.4662e-08	0.429327	0.9	0.748	0.000434717	FoxP3-TR1.2
Epcam	2.49361e-08	0.358395	0.195	0.063	0.000439549	FoxP3-TR1.2
Plaat3	2.69597e-08	0.361305	0.655	0.395	0.000475219	FoxP3-TR1.2
Crlf2	2.94384e-08	0.323117	0.477	0.244	0.000518912	FoxP3-TR1.2
Nrp1	3.10706e-08	-0.709066	0.259	0.433	0.000547681	FoxP3-TR1.2
Rab19	3.13679e-08	0.266507	0.227	0.081	0.000552922	FoxP3-TR1.2
Shisa5	3.142e-08	0.307056	1	0.983	0.000553841	FoxP3-TR1.2
Pglyrp1	3.37062e-08	0.30307	0.314	0.134	0.000594138	FoxP3-TR1.2
Gm2a	3.50722e-08	0.409851	0.482	0.259	0.000618218	FoxP3-TR1.2
Parp14	3.68558e-08	0.392308	0.6	0.347	0.000649658	FoxP3-TR1.2
Ppia	3.70556e-08	-0.276972	0.995	0.993	0.00065318	FoxP3-TR1.2
Dusp5	3.71176e-08	0.499538	0.459	0.257	0.000654272	FoxP3-TR1.2
Rpl29	3.78529e-08	-0.382749	0.805	0.842	0.000667232	FoxP3-TR1.2
Casp3	4.20146e-08	0.27233	0.336	0.149	0.000740591	FoxP3-TR1.2
Themis	4.32328e-08	0.316043	0.268	0.108	0.000762064	FoxP3-TR1.2
S1pr1	4.44701e-08	-0.600716	0.327	0.534	0.000783875	FoxP3-TR1.2
Sdf4	4.52618e-08	0.395768	0.836	0.629	0.00079783	FoxP3-TR1.2
Prkcq	5.21884e-08	-0.532787	0.441	0.585	0.000919925	FoxP3-TR1.2
Il12rb1	5.36192e-08	0.301509	0.195	0.065	0.000945145	FoxP3-TR1.2
Ncf4	5.45759e-08	0.346118	0.536	0.302	0.00096201	FoxP3-TR1.2
Dtx1	5.88935e-08	0.413417	0.414	0.216	0.00103812	FoxP3-TR1.2
Sipa1	6.04551e-08	0.40837	0.586	0.352	0.00106564	FoxP3-TR1.2
Ifi27l2a	6.45191e-08	0.521428	0.964	0.9	0.00113728	FoxP3-TR1.2
Rpl31	6.65648e-08	-0.372827	0.905	0.904	0.00117334	FoxP3-TR1.2
Rap1gds1	6.92159e-08	0.380282	0.536	0.305	0.00122007	FoxP3-TR1.2
Actg1	7.01123e-08	0.320287	0.982	0.95	0.00123587	FoxP3-TR1.2
Ctsd	7.07977e-08	0.484812	0.6	0.391	0.00124795	FoxP3-TR1.2
Pbxip1	7.10597e-08	0.351079	0.573	0.33	0.00125257	FoxP3-TR1.2
Mynn	7.26604e-08	0.270344	0.277	0.113	0.00128078	FoxP3-TR1.2
Dusp6	8.02835e-08	0.320028	0.223	0.083	0.00141516	FoxP3-TR1.2
Surf1	9.56484e-08	0.302619	0.332	0.148	0.00168599	FoxP3-TR1.2
Ptpn11	9.6106e-08	0.382967	0.391	0.199	0.00169406	FoxP3-TR1.2
Itgb2	9.88271e-08	0.42821	0.727	0.511	0.00174203	FoxP3-TR1.2
Map2k3	1.09178e-07	0.253451	0.259	0.103	0.00192448	FoxP3-TR1.2
Abracl	1.1194e-07	0.40166	0.859	0.7	0.00197317	FoxP3-TR1.2
Irf2bp2	1.24678e-07	-0.601476	0.318	0.474	0.0021977	FoxP3-TR1.2
Lbh	1.25584e-07	0.413335	0.891	0.778	0.00221367	FoxP3-TR1.2
Atp6v0e	1.35705e-07	0.380504	0.773	0.552	0.00239207	FoxP3-TR1.2
Agfg1	1.47897e-07	0.358485	0.809	0.605	0.00260698	FoxP3-TR1.2
Ddx58	1.51347e-07	0.328761	0.377	0.186	0.00266779	FoxP3-TR1.2
Rab11a	1.55268e-07	0.371328	0.455	0.244	0.00273691	FoxP3-TR1.2
Nsmaf	1.59205e-07	0.267379	0.414	0.209	0.00280631	FoxP3-TR1.2
Mvp	1.77528e-07	0.309423	0.214	0.08	0.00312928	FoxP3-TR1.2
Ogt	1.79544e-07	0.390267	0.782	0.539	0.00316483	FoxP3-TR1.2
Itgal	1.97771e-07	0.424709	0.677	0.479	0.00348611	FoxP3-TR1.2
Izumo1r	1.98314e-07	0.396069	0.918	0.784	0.00349568	FoxP3-TR1.2
mt-Nd5	2.00657e-07	-0.35535	0.927	0.955	0.00353697	FoxP3-TR1.2
Ostf1	2.08588e-07	0.366776	0.514	0.295	0.00367678	FoxP3-TR1.2
Atp6v0a2	2.24207e-07	0.302468	0.295	0.131	0.0039521	FoxP3-TR1.2
Npm1	2.35807e-07	-0.417078	0.864	0.934	0.00415657	FoxP3-TR1.2
Cds2	2.38012e-07	0.287752	0.395	0.197	0.00419544	FoxP3-TR1.2
Pold4	2.47378e-07	0.354949	0.541	0.313	0.00436053	FoxP3-TR1.2
C2cd5	2.49333e-07	0.288201	0.364	0.174	0.00439499	FoxP3-TR1.2
Eno1	2.54989e-07	-0.519052	0.45	0.59	0.00449469	FoxP3-TR1.2
Srgn	2.58306e-07	0.388303	0.982	0.96	0.00455317	FoxP3-TR1.2
Rps17	2.81565e-07	-0.325899	0.932	0.947	0.00496314	FoxP3-TR1.2
Btg2	2.93105e-07	-0.552258	0.773	0.808	0.00516656	FoxP3-TR1.2
Plekhb2	3.00573e-07	0.324722	0.332	0.158	0.0052982	FoxP3-TR1.2
Prkar1a	3.0505e-07	0.303459	0.832	0.633	0.00537711	FoxP3-TR1.2
Cd37	3.40791e-07	0.403927	0.814	0.653	0.00600713	FoxP3-TR1.2
Tnfsf10	3.47423e-07	0.260785	0.286	0.124	0.00612402	FoxP3-TR1.2
Ift80	4.10458e-07	-0.663255	0.368	0.516	0.00723514	FoxP3-TR1.2
BE692007	4.11419e-07	0.411156	0.645	0.446	0.00725208	FoxP3-TR1.2
Rap1b	4.21964e-07	0.3811	0.845	0.718	0.00743796	FoxP3-TR1.2
Elf4	4.58505e-07	0.270107	0.345	0.166	0.00808206	FoxP3-TR1.2
Trav16n	4.93736e-07	0.41131	0.164	0.053	0.00870309	FoxP3-TR1.2
Snhg1	5.02502e-07	-0.506953	0.291	0.439	0.0088576	FoxP3-TR1.2
Hnrnpf	5.39175e-07	-0.312068	0.927	0.947	0.00950404	FoxP3-TR1.2
Upf3b	5.87804e-07	0.389738	0.559	0.352	0.0103612	FoxP3-TR1.2
Fbxw11	6.0619e-07	0.252489	0.25	0.106	0.0106853	FoxP3-TR1.2
Cebpzos	6.34451e-07	0.291395	0.314	0.149	0.0111835	FoxP3-TR1.2
Cd44	6.38847e-07	0.324888	0.559	0.33	0.011261	FoxP3-TR1.2
Hcls1	6.59238e-07	0.334346	0.691	0.473	0.0116204	FoxP3-TR1.2
Ubash3b	7.09209e-07	0.279502	0.368	0.186	0.0125012	FoxP3-TR1.2
Ms4a4b	7.12997e-07	-0.368102	0.755	0.924	0.012568	FoxP3-TR1.2
Fos	7.22962e-07	-0.56822	0.3	0.479	0.0127437	FoxP3-TR1.2
Rps18	7.4519e-07	-0.273635	0.995	0.992	0.0131355	FoxP3-TR1.2
Naa10	7.49152e-07	0.256303	0.527	0.303	0.0132053	FoxP3-TR1.2
Ube2v1	7.5847e-07	0.311068	0.555	0.323	0.0133695	FoxP3-TR1.2
Serpina3g	8.09227e-07	0.519392	0.341	0.174	0.0142642	FoxP3-TR1.2
Rrbp1	8.40075e-07	0.375159	0.45	0.254	0.014808	FoxP3-TR1.2
Gm2682	8.71177e-07	-0.694729	0.282	0.42	0.0153562	FoxP3-TR1.2
Gimap1	9.30658e-07	0.315129	0.927	0.829	0.0164047	FoxP3-TR1.2
Il18r1	9.60196e-07	-0.727048	0.205	0.358	0.0169254	FoxP3-TR1.2
Psen2	9.83158e-07	0.292032	0.468	0.255	0.0173301	FoxP3-TR1.2
Zbtb7a	1.01707e-06	0.36927	0.468	0.275	0.0179278	FoxP3-TR1.2
Epsti1	1.0869e-06	0.332016	0.545	0.328	0.0191587	FoxP3-TR1.2
Gtpbp2	1.10775e-06	0.304777	0.395	0.211	0.0195262	FoxP3-TR1.2
St6galnac2	1.26466e-06	0.306847	0.218	0.09	0.0222921	FoxP3-TR1.2
Ubl3	1.29318e-06	0.340687	0.641	0.408	0.0227948	FoxP3-TR1.2
Fxyd5	1.31445e-06	0.250534	0.977	0.937	0.0231699	FoxP3-TR1.2
Iqgap1	1.32283e-06	0.311964	0.805	0.627	0.0233176	FoxP3-TR1.2
Ubl5	1.32301e-06	0.309917	0.882	0.793	0.0233208	FoxP3-TR1.2
Zbtb1	1.34301e-06	0.32421	0.532	0.318	0.0236732	FoxP3-TR1.2
Tmem30a	1.38435e-06	0.250845	0.559	0.337	0.0244019	FoxP3-TR1.2
Dusp10	1.40077e-06	-0.601655	0.164	0.305	0.0246914	FoxP3-TR1.2
Gxylt1	1.48403e-06	0.293602	0.314	0.154	0.0261591	FoxP3-TR1.2
Sirt2	1.51143e-06	0.253548	0.35	0.177	0.026642	FoxP3-TR1.2
Gpr68	1.54903e-06	0.285252	0.295	0.139	0.0273047	FoxP3-TR1.2
Rab1a	1.59769e-06	0.280432	0.355	0.181	0.0281625	FoxP3-TR1.2
Cyld	1.6316e-06	0.32755	0.75	0.529	0.0287601	FoxP3-TR1.2
Vim	1.65218e-06	0.353608	0.727	0.544	0.029123	FoxP3-TR1.2
Cd5	1.75602e-06	0.344486	0.836	0.66	0.0309534	FoxP3-TR1.2
Nme2	1.84405e-06	-0.450716	0.7	0.743	0.032505	FoxP3-TR1.2
Nab1	1.85048e-06	0.26092	0.341	0.169	0.0326183	FoxP3-TR1.2
Arpc2	1.87089e-06	0.263498	0.964	0.92	0.0329782	FoxP3-TR1.2
Mki67	1.89422e-06	0.300093	0.114	0.03	0.0333894	FoxP3-TR1.2
Lrp10	1.97768e-06	0.334681	0.609	0.406	0.0348605	FoxP3-TR1.2
Stxbp5	2.39745e-06	0.319689	0.295	0.144	0.0422598	FoxP3-TR1.2
Rtn3	2.54362e-06	0.257281	0.505	0.28	0.0448363	FoxP3-TR1.2
H1f0	2.54568e-06	0.32998	0.286	0.134	0.0448726	FoxP3-TR1.2
Cdk6	2.70396e-06	0.265639	0.223	0.095	0.0476627	FoxP3-TR1.2
Srsf3	2.80778e-06	-0.36992	0.841	0.867	0.0494927	FoxP3-TR1.2
Ikzf2	2.87679e-06	0.291561	0.945	0.831	0.0507092	FoxP3-TR1.2
Fnbp1	2.98316e-06	0.330367	0.755	0.517	0.0525841	FoxP3-TR1.2
Bzw2	3.23241e-06	-0.459144	0.273	0.421	0.0569777	FoxP3-TR1.2
N4bp1	3.32907e-06	0.25462	0.341	0.172	0.0586816	FoxP3-TR1.2
Mafg	3.76171e-06	0.279696	0.241	0.108	0.0663076	FoxP3-TR1.2
Cd69	3.8427e-06	-0.742975	0.545	0.629	0.0677353	FoxP3-TR1.2
Rpl10a	3.88932e-06	-0.259014	0.986	0.993	0.068557	FoxP3-TR1.2
Il6st	3.99499e-06	0.415805	0.509	0.337	0.0704196	FoxP3-TR1.2
Cd164	4.14389e-06	0.264025	0.668	0.449	0.0730444	FoxP3-TR1.2
Sdc4	4.23261e-06	0.29143	0.364	0.196	0.0746082	FoxP3-TR1.2
Dnmt1	4.43375e-06	0.262288	0.355	0.186	0.0781537	FoxP3-TR1.2
Cers4	4.68067e-06	0.346622	0.523	0.325	0.0825062	FoxP3-TR1.2
Ypel3	4.84285e-06	0.290748	0.832	0.673	0.085365	FoxP3-TR1.2
Yaf2	5.11298e-06	0.303339	0.423	0.239	0.0901265	FoxP3-TR1.2
Dgka	5.13456e-06	-0.486616	0.632	0.682	0.0905069	FoxP3-TR1.2
Vasp	5.34995e-06	0.366694	0.759	0.57	0.0943036	FoxP3-TR1.2
Mxd4	5.39089e-06	0.311262	0.577	0.381	0.0950252	FoxP3-TR1.2
Rbm3	5.43904e-06	-0.346588	0.855	0.894	0.0958739	FoxP3-TR1.2
Rhog	5.58634e-06	0.290788	0.495	0.294	0.0984705	FoxP3-TR1.2
1110008P14Rik	5.59044e-06	0.293495	0.386	0.214	0.0985427	FoxP3-TR1.2
Isg20	7.94153e-06	0.257432	0.35	0.182	0.139985	FoxP3-TR1.2
Plgrkt	7.94559e-06	0.340683	0.641	0.446	0.140057	FoxP3-TR1.2
Rps6ka1	8.09357e-06	0.296237	0.436	0.254	0.142665	FoxP3-TR1.2
Itpr2	8.8096e-06	0.379056	0.732	0.542	0.155287	FoxP3-TR1.2
Gng5	9.20377e-06	0.269275	0.936	0.861	0.162235	FoxP3-TR1.2
Ccr7	9.36661e-06	-0.472795	0.195	0.328	0.165105	FoxP3-TR1.2
Itgb8	9.93648e-06	0.354448	0.232	0.109	0.17515	FoxP3-TR1.2
Srgap2	1.08878e-05	0.257204	0.318	0.163	0.19192	FoxP3-TR1.2
Ebp	1.16062e-05	0.27461	0.486	0.29	0.204582	FoxP3-TR1.2
Clk1	1.17078e-05	-0.450627	0.791	0.862	0.206373	FoxP3-TR1.2
Actr2	1.23762e-05	0.300468	0.832	0.645	0.218155	FoxP3-TR1.2
Kbtbd11	1.25065e-05	-0.538329	0.273	0.388	0.220453	FoxP3-TR1.2
Txndc17	1.27327e-05	0.254111	0.564	0.36	0.22444	FoxP3-TR1.2
Xiap	1.28633e-05	0.317808	0.514	0.315	0.226741	FoxP3-TR1.2
Rilpl2	1.36551e-05	0.253744	0.427	0.237	0.240698	FoxP3-TR1.2
Socs2	1.3776e-05	0.276732	0.268	0.134	0.24283	FoxP3-TR1.2
Gbp6	1.41346e-05	0.345331	0.405	0.235	0.24915	FoxP3-TR1.2
Snhg8	1.43405e-05	-0.445715	0.586	0.653	0.252781	FoxP3-TR1.2
Rock1	1.5906e-05	0.286236	0.859	0.703	0.280376	FoxP3-TR1.2
Ripor2	1.66897e-05	-0.535135	0.427	0.534	0.29419	FoxP3-TR1.2
Leprotl1	1.75566e-05	0.354236	0.777	0.599	0.30947	FoxP3-TR1.2
Rgs1	1.79549e-05	0.415988	0.877	0.791	0.31649	FoxP3-TR1.2
Dnaja1	1.79599e-05	-0.349948	0.777	0.834	0.316579	FoxP3-TR1.2
Npc2	1.83006e-05	0.335474	0.855	0.735	0.322584	FoxP3-TR1.2
Prr13	1.83634e-05	0.2865	0.659	0.449	0.323691	FoxP3-TR1.2
Syt11	1.88195e-05	0.289948	0.427	0.257	0.331731	FoxP3-TR1.2
Naxd	1.90157e-05	0.251404	0.295	0.154	0.335189	FoxP3-TR1.2
Pdia3	1.93955e-05	0.310895	0.891	0.726	0.341885	FoxP3-TR1.2
Copb1	1.94762e-05	0.281757	0.523	0.32	0.343307	FoxP3-TR1.2
Cd82	1.95805e-05	0.278455	0.555	0.36	0.345145	FoxP3-TR1.2
Eif4a2	1.98034e-05	-0.35764	0.709	0.716	0.349075	FoxP3-TR1.2
Ift20	2.00462e-05	0.264731	0.491	0.297	0.353354	FoxP3-TR1.2
Dynll1	2.00744e-05	-0.417977	0.664	0.683	0.353852	FoxP3-TR1.2
Ywhab	2.01174e-05	0.275713	0.8	0.614	0.35461	FoxP3-TR1.2
Cox4i1	2.03516e-05	0.253353	0.95	0.861	0.358738	FoxP3-TR1.2
Smc4	2.04682e-05	-0.410963	0.814	0.861	0.360793	FoxP3-TR1.2
Il6ra	2.28871e-05	-0.416215	0.318	0.458	0.40343	FoxP3-TR1.2
Cab39	2.35559e-05	0.313948	0.595	0.406	0.415221	FoxP3-TR1.2
Eif5a	2.38277e-05	-0.401622	0.727	0.765	0.420011	FoxP3-TR1.2
Trim30a	2.42848e-05	0.257795	0.45	0.27	0.428069	FoxP3-TR1.2
Cpox	2.46671e-05	0.257784	0.182	0.078	0.434807	FoxP3-TR1.2
Il7r	2.68884e-05	-0.694707	0.35	0.473	0.473962	FoxP3-TR1.2
Mob3a	2.85618e-05	0.251571	0.459	0.279	0.503458	FoxP3-TR1.2
Cir1	2.87221e-05	0.281728	0.482	0.299	0.506285	FoxP3-TR1.2
Mgst2	3.07806e-05	-0.37031	0.205	0.35	0.542569	FoxP3-TR1.2
Ipcef1	3.12124e-05	0.348796	0.777	0.63	0.550181	FoxP3-TR1.2
Sec14l1	3.23872e-05	0.268709	0.25	0.126	0.57089	FoxP3-TR1.2
Mif	3.2437e-05	-0.46164	0.591	0.637	0.571767	FoxP3-TR1.2
Cd274	3.25042e-05	0.276767	0.318	0.167	0.572951	FoxP3-TR1.2
Cd48	3.55438e-05	0.380918	0.7	0.519	0.626531	FoxP3-TR1.2
Ptger4	3.79288e-05	0.348331	0.468	0.3	0.668572	FoxP3-TR1.2
Sbno2	3.83303e-05	0.268586	0.241	0.121	0.675648	FoxP3-TR1.2
Sh3bgrl3	3.89358e-05	0.255413	0.941	0.881	0.686322	FoxP3-TR1.2
Ctla4	3.97632e-05	0.327524	0.905	0.779	0.700906	FoxP3-TR1.2
Cops9	4.13297e-05	0.270037	0.65	0.468	0.728519	FoxP3-TR1.2
Txk	4.42276e-05	-0.456567	0.323	0.454	0.7796	FoxP3-TR1.2
D16Ertd472e	4.46893e-05	0.288655	0.482	0.308	0.787739	FoxP3-TR1.2
Hsp90aa1	4.64197e-05	-0.399149	0.695	0.771	0.818241	FoxP3-TR1.2
Cln3	4.75801e-05	0.27415	0.223	0.109	0.838695	FoxP3-TR1.2
Inpp5d	5.08188e-05	0.306679	0.55	0.365	0.895783	FoxP3-TR1.2
Klhl6	5.43509e-05	-0.491938	0.318	0.416	0.958044	FoxP3-TR1.2
Msi2	5.7937e-05	0.300043	0.582	0.403	1	FoxP3-TR1.2
Snw1	5.82715e-05	0.328659	0.664	0.463	1	FoxP3-TR1.2
Ctss	5.86913e-05	0.292302	0.805	0.624	1	FoxP3-TR1.2
Fth1	6.15192e-05	-0.25338	0.991	0.992	1	FoxP3-TR1.2
Ptpn22	6.55926e-05	0.301175	0.641	0.466	1	FoxP3-TR1.2
Dok2	6.63054e-05	0.251027	0.459	0.272	1	FoxP3-TR1.2
Arhgap30	6.66052e-05	0.294258	0.759	0.627	1	FoxP3-TR1.2
Trat1	6.89143e-05	-0.394952	0.145	0.275	1	FoxP3-TR1.2
Gimap8	6.94316e-05	0.271157	0.691	0.521	1	FoxP3-TR1.2
Itm2c	7.09948e-05	0.288623	0.686	0.484	1	FoxP3-TR1.2
Snx5	7.87524e-05	0.350262	0.441	0.289	1	FoxP3-TR1.2
Lamp1	8.0264e-05	-0.454719	0.405	0.483	1	FoxP3-TR1.2
Bcap31	8.17512e-05	0.271965	0.636	0.426	1	FoxP3-TR1.2
Hspa5	8.34815e-05	-0.32015	0.791	0.818	1	FoxP3-TR1.2
Fis1	8.35042e-05	0.294709	0.809	0.625	1	FoxP3-TR1.2
Tln1	8.3957e-05	0.295899	0.886	0.808	1	FoxP3-TR1.2
Wnk1	8.77234e-05	0.359924	0.768	0.638	1	FoxP3-TR1.2
Ccr6	9.49149e-05	-0.397431	0.036	0.129	1	FoxP3-TR1.2
Sell	9.59222e-05	-0.447238	0.164	0.294	1	FoxP3-TR1.2
Rgs2	0.000100442	-0.661037	0.259	0.381	1	FoxP3-TR1.2
Ccng1	0.000105405	0.256524	0.418	0.254	1	FoxP3-TR1.2
Nek7	0.000111964	0.259091	0.645	0.451	1	FoxP3-TR1.2
Rpl22l1	0.000114158	-0.278007	0.936	0.959	1	FoxP3-TR1.2
Capzb	0.000116927	0.283579	0.736	0.561	1	FoxP3-TR1.2
Aftph	0.000120647	0.29916	0.468	0.302	1	FoxP3-TR1.2
Selplg	0.000135109	0.281407	0.786	0.594	1	FoxP3-TR1.2
Rab8b	0.000137081	0.260597	0.745	0.552	1	FoxP3-TR1.2
Arhgap9	0.000142676	0.320059	0.618	0.443	1	FoxP3-TR1.2
St8sia6	0.000142681	-0.379916	0.109	0.221	1	FoxP3-TR1.2
Tap1	0.000150574	0.294373	0.636	0.466	1	FoxP3-TR1.2
Gbp3	0.000153015	0.281669	0.405	0.25	1	FoxP3-TR1.2
BC018473	0.000164684	0.268832	0.173	0.08	1	FoxP3-TR1.2
Cldnd1	0.000173911	0.661796	0.309	0.184	1	FoxP3-TR1.2
Cflar	0.000175434	0.264088	0.586	0.411	1	FoxP3-TR1.2
Lrig1	0.000184914	-0.358572	0.1	0.201	1	FoxP3-TR1.2
Gimap5	0.000189292	0.316901	0.527	0.373	1	FoxP3-TR1.2
Hspe1	0.000207131	-0.359764	0.545	0.617	1	FoxP3-TR1.2
Scand1	0.000214817	0.297333	0.886	0.755	1	FoxP3-TR1.2
Tsc22d3	0.000216518	-0.521707	0.309	0.413	1	FoxP3-TR1.2
Ly6a	0.000224145	0.679729	0.482	0.333	1	FoxP3-TR1.2
Ier2	0.000245059	-0.363942	0.586	0.658	1	FoxP3-TR1.2
Aprt	0.000248342	0.323329	0.595	0.434	1	FoxP3-TR1.2
Cblb	0.000254426	0.292585	0.636	0.479	1	FoxP3-TR1.2
Ube2h	0.000259487	0.297509	0.614	0.434	1	FoxP3-TR1.2
Macf1	0.000290344	-0.384908	0.85	0.819	1	FoxP3-TR1.2
Tapbpl	0.000297306	0.296421	0.395	0.257	1	FoxP3-TR1.2
Tuba1b	0.000307057	-0.349212	0.259	0.376	1	FoxP3-TR1.2
Sirt7	0.000307221	0.299296	0.614	0.439	1	FoxP3-TR1.2
mt-Atp8	0.00031942	-0.306298	0.855	0.834	1	FoxP3-TR1.2
Ube2d2a	0.000328589	-0.328838	0.595	0.643	1	FoxP3-TR1.2
Jund	0.000344911	-0.253653	0.991	0.985	1	FoxP3-TR1.2
Nr3c1	0.000346356	0.259759	0.655	0.479	1	FoxP3-TR1.2
Zbp1	0.000363972	0.263339	0.445	0.279	1	FoxP3-TR1.2
Cd27	0.000385893	0.29617	0.845	0.766	1	FoxP3-TR1.2
Hnrnpa0	0.000415027	-0.257869	0.868	0.879	1	FoxP3-TR1.2
Arfgef1	0.000415114	0.268112	0.577	0.405	1	FoxP3-TR1.2
Pecam1	0.000422785	-0.410056	0.2	0.297	1	FoxP3-TR1.2
Lta	0.000424568	-0.316098	0.045	0.128	1	FoxP3-TR1.2
Krtcap2	0.00042778	0.284279	0.791	0.637	1	FoxP3-TR1.2
Nop56	0.000444874	-0.433681	0.295	0.385	1	FoxP3-TR1.2
Psmb1	0.000447074	0.25189	0.895	0.806	1	FoxP3-TR1.2
Cd96	0.000448617	-0.398996	0.323	0.421	1	FoxP3-TR1.2
Gas5	0.000485041	-0.262047	0.873	0.877	1	FoxP3-TR1.2
Cxcr4	0.000516426	-0.40483	0.091	0.184	1	FoxP3-TR1.2
Ncl	0.000517544	-0.293728	0.873	0.896	1	FoxP3-TR1.2
Mrpl33	0.000518325	0.278421	0.759	0.59	1	FoxP3-TR1.2
Snrpd3	0.000520412	-0.34315	0.427	0.488	1	FoxP3-TR1.2
Atp5b	0.000541631	-0.301787	0.714	0.73	1	FoxP3-TR1.2
Pafah1b3	0.00055142	-0.280788	0.059	0.144	1	FoxP3-TR1.2
Sh3bp5	0.000552267	-0.356797	0.114	0.212	1	FoxP3-TR1.2
Zap70	0.000569741	0.321818	0.473	0.348	1	FoxP3-TR1.2
Zc3h7a	0.000659862	0.261177	0.445	0.292	1	FoxP3-TR1.2
Purb	0.000719857	0.253427	0.691	0.541	1	FoxP3-TR1.2
Hnrnpdl	0.000721081	-0.345858	0.645	0.638	1	FoxP3-TR1.2
Hnrnpa1	0.000756472	-0.273108	0.773	0.786	1	FoxP3-TR1.2
Calm2	0.000764585	-0.265598	0.895	0.864	1	FoxP3-TR1.2
Hspa8	0.000782606	-0.268524	0.927	0.944	1	FoxP3-TR1.2
Tmbim6	0.000793849	0.254664	0.832	0.701	1	FoxP3-TR1.2
Srsf2	0.00079461	-0.378009	0.564	0.585	1	FoxP3-TR1.2
S100a10	0.000803578	0.251255	0.955	0.915	1	FoxP3-TR1.2
Gpm6b	0.000821641	0.363877	0.245	0.146	1	FoxP3-TR1.2
Gimap3	0.000872487	0.26771	0.868	0.778	1	FoxP3-TR1.2
Coq10b	0.000886839	-0.359316	0.486	0.519	1	FoxP3-TR1.2
Ahcyl2	0.000903596	-0.371243	0.273	0.357	1	FoxP3-TR1.2
Npm3	0.000905856	-0.367682	0.209	0.299	1	FoxP3-TR1.2
Rel	0.00101065	-0.417377	0.336	0.425	1	FoxP3-TR1.2
Prdx1	0.00103235	0.27374	0.732	0.595	1	FoxP3-TR1.2
Rb1	0.00111828	0.264059	0.491	0.335	1	FoxP3-TR1.2
Ccnl1	0.00113875	-0.358317	0.664	0.705	1	FoxP3-TR1.2
Pebp1	0.00114359	-0.330432	0.518	0.564	1	FoxP3-TR1.2
Pkp3	0.00114392	0.277805	0.595	0.453	1	FoxP3-TR1.2
Tmem50a	0.00122704	0.256022	0.818	0.678	1	FoxP3-TR1.2
Ints6	0.00127748	0.251393	0.364	0.232	1	FoxP3-TR1.2
Arid5a	0.00129697	-0.340306	0.155	0.244	1	FoxP3-TR1.2
Baz1b	0.00130024	0.270587	0.495	0.338	1	FoxP3-TR1.2
Drap1	0.00132247	-0.348986	0.582	0.602	1	FoxP3-TR1.2
B3gnt2	0.00137158	-0.329666	0.482	0.536	1	FoxP3-TR1.2
Gapdh	0.00143965	-0.274343	0.859	0.866	1	FoxP3-TR1.2
Slfn2	0.0014704	0.251603	0.682	0.58	1	FoxP3-TR1.2
Rexo2	0.0014756	-0.410393	0.359	0.421	1	FoxP3-TR1.2
Gata3	0.00158911	0.305529	0.514	0.39	1	FoxP3-TR1.2
Dgkd	0.00177944	-0.331631	0.223	0.305	1	FoxP3-TR1.2
Rab3ip	0.00191729	-0.326955	0.132	0.219	1	FoxP3-TR1.2
Ass1	0.00194749	-0.349271	0.3	0.385	1	FoxP3-TR1.2
Foxp1	0.0020773	-0.434501	0.614	0.653	1	FoxP3-TR1.2
Ifrd1	0.00213438	-0.405573	0.25	0.325	1	FoxP3-TR1.2
Trbc1	0.00216479	-0.835467	0.595	0.599	1	FoxP3-TR1.2
Mat2a	0.0021766	-0.381981	0.359	0.42	1	FoxP3-TR1.2
Srsf6	0.00218048	-0.290807	0.505	0.541	1	FoxP3-TR1.2
Sag	0.00233902	-0.399064	0.095	0.172	1	FoxP3-TR1.2
Grap2	0.00235547	-0.359124	0.423	0.494	1	FoxP3-TR1.2
Ssh2	0.00238354	-0.324426	0.527	0.579	1	FoxP3-TR1.2
Asap1	0.00238831	-0.354604	0.368	0.439	1	FoxP3-TR1.2
Fgfr1op2	0.00239547	0.260087	0.641	0.514	1	FoxP3-TR1.2
Bmyc	0.00249924	-0.409905	0.323	0.4	1	FoxP3-TR1.2
Parp8	0.00255174	-0.331107	0.114	0.191	1	FoxP3-TR1.2
Rps27rt	0.00260071	-0.335944	0.559	0.569	1	FoxP3-TR1.2
Cd86	0.00280594	-0.258354	0.045	0.111	1	FoxP3-TR1.2
Tra2b	0.00284584	-0.261891	0.895	0.902	1	FoxP3-TR1.2
Mpc2	0.0028534	-0.286609	0.35	0.421	1	FoxP3-TR1.2
Timm9	0.00303647	-0.252701	0.059	0.128	1	FoxP3-TR1.2
Tax1bp1	0.00307359	0.251504	0.818	0.698	1	FoxP3-TR1.2
Nt5e	0.00319898	-0.384071	0.218	0.3	1	FoxP3-TR1.2
Txnip	0.00333927	-0.388063	0.755	0.756	1	FoxP3-TR1.2
4930523C07Rik	0.00340018	-0.30589	0.705	0.698	1	FoxP3-TR1.2
Cd1d1	0.00340985	-0.256286	0.136	0.221	1	FoxP3-TR1.2
Tank	0.00343327	0.270594	0.559	0.431	1	FoxP3-TR1.2
Socs1	0.00357135	-0.32885	0.291	0.37	1	FoxP3-TR1.2
Gramd3	0.00357579	-0.338439	0.155	0.234	1	FoxP3-TR1.2
Ier5	0.0036416	-0.356914	0.714	0.715	1	FoxP3-TR1.2
Fus	0.0040336	-0.271458	0.859	0.856	1	FoxP3-TR1.2
Il2ra	0.00444736	-0.395088	0.409	0.473	1	FoxP3-TR1.2
Ppp1r10	0.00446397	-0.400008	0.391	0.433	1	FoxP3-TR1.2
Pnpla7	0.0053131	-0.282799	0.095	0.167	1	FoxP3-TR1.2
E130102H24Rik	0.00538693	-0.280556	0.077	0.144	1	FoxP3-TR1.2
Lef1	0.00555167	-0.271882	0.368	0.436	1	FoxP3-TR1.2
Prkcb	0.00578142	-0.260654	0.109	0.179	1	FoxP3-TR1.2
Hsd17b10	0.00596377	-0.321889	0.277	0.338	1	FoxP3-TR1.2
Traf1	0.00607799	-0.304505	0.723	0.708	1	FoxP3-TR1.2
Nfkbia	0.00615456	-0.300828	0.905	0.894	1	FoxP3-TR1.2
B4galt1	0.00624622	-0.33478	0.214	0.287	1	FoxP3-TR1.2
Hsp90ab1	0.00683607	-0.262911	0.95	0.939	1	FoxP3-TR1.2
Prdx6	0.00726578	-0.303053	0.518	0.549	1	FoxP3-TR1.2
Cct7	0.00836462	-0.28304	0.541	0.537	1	FoxP3-TR1.2
Mast4	0.00902737	-0.300377	0.114	0.182	1	FoxP3-TR1.2
Wwp1	0.00977256	-0.340583	0.127	0.192	1	FoxP3-TR1.2
Ikzf4	0.00999179	-0.336152	0.277	0.34	1	FoxP3-TR1.2
Znrf1	0.010038	-0.307163	0.264	0.328	1	FoxP3-TR1.2
Pim3	0.0101928	-0.261334	0.086	0.149	1	FoxP3-TR1.2
Hmgn1	0.010373	-0.413276	0.295	0.345	1	FoxP3-TR1.2
Mcmbp	0.0104255	-0.310189	0.259	0.317	1	FoxP3-TR1.2
Hexim1	0.0104571	-0.385206	0.173	0.231	1	FoxP3-TR1.2
Ramp1	0.0104722	-0.446149	0.491	0.524	1	FoxP3-TR1.2
Foxo1	0.0106264	-0.309246	0.532	0.554	1	FoxP3-TR1.2
Cd9	0.0110266	-0.34977	0.25	0.303	1	FoxP3-TR1.2
Pik3cd	0.0112259	-0.336629	0.368	0.42	1	FoxP3-TR1.2
C1qbp	0.0112853	-0.26216	0.186	0.257	1	FoxP3-TR1.2
Arhgap5	0.0118826	-0.342063	0.277	0.333	1	FoxP3-TR1.2
Cytip	0.0127155	-0.26998	0.7	0.74	1	FoxP3-TR1.2
Brd2	0.0130878	-0.301976	0.464	0.511	1	FoxP3-TR1.2
Dnajc3	0.0132601	-0.333603	0.473	0.493	1	FoxP3-TR1.2
Rassf2	0.0137971	-0.358917	0.232	0.284	1	FoxP3-TR1.2
Ankrd55	0.0138399	-0.254389	0.145	0.214	1	FoxP3-TR1.2
Cd83	0.0142701	-0.254683	0.073	0.131	1	FoxP3-TR1.2
Rbm38	0.0143982	-0.329346	0.432	0.449	1	FoxP3-TR1.2
Nfkbiz	0.014831	-0.414308	0.414	0.453	1	FoxP3-TR1.2
Hadh	0.0169761	-0.273294	0.168	0.227	1	FoxP3-TR1.2
Sp110	0.017999	-0.278264	0.318	0.365	1	FoxP3-TR1.2
Gls	0.0188361	-0.288012	0.586	0.594	1	FoxP3-TR1.2
Gm10125	0.0189921	-0.266904	0.082	0.136	1	FoxP3-TR1.2
Ppp1r14b	0.0190069	-0.306887	0.341	0.383	1	FoxP3-TR1.2
Ncoa7	0.0192223	-0.395779	0.314	0.357	1	FoxP3-TR1.2
Cd55	0.0193261	-0.301438	0.091	0.146	1	FoxP3-TR1.2
Gm8797	0.0208938	-0.305181	0.718	0.64	1	FoxP3-TR1.2
Snhg15	0.0211657	-0.284311	0.105	0.159	1	FoxP3-TR1.2
Stat5b	0.0223778	-0.303869	0.314	0.36	1	FoxP3-TR1.2
Wdr82	0.0230582	-0.260651	0.382	0.428	1	FoxP3-TR1.2
Nop58	0.0232981	-0.282905	0.364	0.408	1	FoxP3-TR1.2
Smc6	0.0234536	-0.299538	0.605	0.614	1	FoxP3-TR1.2
Srsf10	0.0247888	-0.260707	0.532	0.542	1	FoxP3-TR1.2
Nfkb1	0.0248024	-0.251443	0.577	0.551	1	FoxP3-TR1.2
Galnt7	0.0260378	-0.296829	0.2	0.254	1	FoxP3-TR1.2
Ddx18	0.0264892	-0.27671	0.382	0.415	1	FoxP3-TR1.2
Gprin3	0.0268907	-0.262737	0.332	0.376	1	FoxP3-TR1.2
Sik1	0.0278435	-0.29471	0.286	0.328	1	FoxP3-TR1.2
Ldlrad4	0.0294662	-0.27167	0.155	0.207	1	FoxP3-TR1.2
Phf20l1	0.0307449	-0.250329	0.673	0.647	1	FoxP3-TR1.2
Tagap	0.0314411	-0.316876	0.173	0.229	1	FoxP3-TR1.2
Snhg12	0.0315942	-0.298949	0.364	0.395	1	FoxP3-TR1.2
Adh5	0.0327044	-0.254693	0.282	0.325	1	FoxP3-TR1.2
Scml4	0.0329226	-0.26925	0.173	0.227	1	FoxP3-TR1.2
Sipa1l1	0.0344774	-0.267391	0.336	0.38	1	FoxP3-TR1.2
St6gal1	0.0349577	-0.32802	0.209	0.259	1	FoxP3-TR1.2
Epc1	0.0358498	-0.364856	0.432	0.439	1	FoxP3-TR1.2
Errfi1	0.0385293	-0.253812	0.168	0.219	1	FoxP3-TR1.2
Pik3r1	0.0402612	-0.255409	0.445	0.463	1	FoxP3-TR1.2
Gnl3	0.0402948	-0.281086	0.259	0.308	1	FoxP3-TR1.2
Ebna1bp2	0.0407051	-0.289727	0.255	0.295	1	FoxP3-TR1.2
Las1l	0.042259	-0.270591	0.205	0.255	1	FoxP3-TR1.2
Ccdc22	0.0462253	-0.28079	0.132	0.179	1	FoxP3-TR1.2
Aamp	0.0466464	-0.27506	0.45	0.448	1	FoxP3-TR1.2
Rasgrp2	0.0478666	-0.289206	0.209	0.255	1	FoxP3-TR1.2
Ino80	0.0492693	-0.251518	0.155	0.199	1	FoxP3-TR1.2
P2ry10	0.0509773	-0.250552	0.405	0.431	1	FoxP3-TR1.2
Mrpl23	0.0516278	-0.281856	0.336	0.365	1	FoxP3-TR1.2
Arl5c	0.0520975	-0.358692	0.286	0.318	1	FoxP3-TR1.2
Gramd1b	0.0536205	-0.250307	0.214	0.26	1	FoxP3-TR1.2
Spr	0.0546513	-0.255885	0.159	0.204	1	FoxP3-TR1.2
Gem	0.0575729	-0.279915	0.091	0.134	1	FoxP3-TR1.2
Gstp1	0.0610029	-0.276143	0.377	0.388	1	FoxP3-TR1.2
Kdm6b	0.0661858	-0.310098	0.332	0.35	1	FoxP3-TR1.2
Dusp2	0.0665888	-0.350983	0.491	0.494	1	FoxP3-TR1.2
Ppp1r13b	0.0706295	-0.263057	0.141	0.181	1	FoxP3-TR1.2
Mrpl12	0.0708135	-0.250569	0.236	0.27	1	FoxP3-TR1.2
Taf1d	0.0710754	-0.261227	0.527	0.506	1	FoxP3-TR1.2
Hist1h2ap	0.0740834	0.300167	0.232	0.169	1	FoxP3-TR1.2
Tgif1	0.0742929	-0.260647	0.195	0.239	1	FoxP3-TR1.2
Erh	0.080403	-0.259476	0.382	0.391	1	FoxP3-TR1.2
Pja1	0.0855847	-0.262938	0.105	0.141	1	FoxP3-TR1.2
Rgs14	0.0860014	-0.294755	0.236	0.26	1	FoxP3-TR1.2
Dnajb9	0.0869427	-0.292801	0.327	0.355	1	FoxP3-TR1.2
Clec2i	0.0882387	-0.289341	0.159	0.192	1	FoxP3-TR1.2
P4ha1	0.0882632	-0.256454	0.255	0.29	1	FoxP3-TR1.2
Sec63	0.0883896	-0.263724	0.209	0.244	1	FoxP3-TR1.2
Il4ra	0.0893028	-0.259869	0.223	0.255	1	FoxP3-TR1.2
Scaf11	0.0895037	-0.279342	0.605	0.614	1	FoxP3-TR1.2
Zrsr1	0.0968956	-0.282799	0.405	0.418	1	FoxP3-TR1.2
Nr4a1	0.099986	-0.254018	0.091	0.129	1	FoxP3-TR1.2
Usp3	0.103061	-0.270345	0.377	0.383	1	FoxP3-TR1.2
Sertad2	0.103521	-0.297968	0.25	0.272	1	FoxP3-TR1.2
Dnajc2	0.10811	-0.273516	0.309	0.323	1	FoxP3-TR1.2
Igf2r	0.108987	-0.336305	0.323	0.33	1	FoxP3-TR1.2
Aven	0.117178	-0.253946	0.195	0.227	1	FoxP3-TR1.2
Lsm7	0.1179	-0.256128	0.291	0.305	1	FoxP3-TR1.2
Igf1r	0.124934	-0.34463	0.341	0.353	1	FoxP3-TR1.2
Neu1	0.140041	-0.258474	0.323	0.333	1	FoxP3-TR1.2
Crlf3	0.204272	-0.253042	0.723	0.658	1	FoxP3-TR1.2
Ralgps2	0.228821	-0.272999	0.25	0.259	1	FoxP3-TR1.2
Egr1	0.963986	-0.284864	0.218	0.211	1	FoxP3-TR1.2
