# Supplementary material for: BLIMP-1-dependent differentiation of T follicular helper cells into Foxp3+ T regulatory type 1 cells
Source: Front Immunol. 2025 Feb 24;16:1519780. doi: 10.3389/fimmu.2025.1519780 (PMC11891242; doi:10.3389/fimmu.2025.1519780)
Supplement: Supplementary file 3 [file DataSheet3.xlsx]

## Sheet: TR1.2 Foxp3+ vs TR1.2
p_val	avg_log2FC	pct.1	pct.2	p_val_adj	gene	sig	log2FC	S
5.0454e-05	0.288018	0.577	0.464	1	H2-T22	0	0.288018	NS
5.41673e-05	0.271488	0.542	0.408	1	Ssbp4	0	0.271488	NS
5.47896e-05	-0.250138	0.004	0.068	1	Ascl2	0	-0.250138	NS
5.56868e-05	-0.460439	0.502	0.577	1	Arl4c	0	-0.460439	NS
5.58863e-05	0.277842	0.787	0.701	1	Ankrd11	0	0.277842	NS
5.7394e-05	-0.402365	0.308	0.421	1	Pip4k2a	0	-0.402365	NS
5.75675e-05	-0.68637	0.581	0.655	1	Trbc1	0	-0.68637	NS
5.9075e-05	-0.386605	0.443	0.529	1	Wdr26	0	-0.386605	NS
6.04933e-05	0.255778	0.771	0.644	1	Il2rg	0	0.255778	NS
6.53202e-05	-0.365539	0.292	0.41	1	Tcof1	0	-0.365539	NS
6.8088e-05	-0.326803	0.435	0.537	1	Stx6	0	-0.326803	NS
7.71856e-05	0.266449	0.85	0.775	1	Edf1	0	0.266449	NS
7.78699e-05	0.257046	0.557	0.43	1	Ncf4	0	0.257046	NS
7.86365e-05	-0.333258	0.47	0.581	1	Il16	0	-0.333258	NS
8.03618e-05	0.259188	0.842	0.771	1	Bcl2a1b	0	0.259188	NS
8.95156e-05	-0.326941	0.115	0.215	1	Tmem38b	0	-0.326941	NS
9.04954e-05	-0.303226	0.04	0.121	1	Cdkn2a	0	-0.303226	NS
9.64423e-05	0.307129	0.407	0.286	1	Rflnb	0	0.307129	NS
9.94716e-05	0.26873	0.289	0.187	1	Yaf2	0	0.26873	NS
9.96924e-05	0.260801	0.466	0.349	1	Ctsa	0	0.260801	NS
0.000102821	-0.252079	0.02	0.091	1	Lrig1	0	-0.252079	NS
0.000103855	-0.27239	0.763	0.82	1	Luc7l2	0	-0.27239	NS
0.000109101	0.257783	0.206	0.12	1	Eif4e3	0	0.257783	NS
0.000114657	0.277538	0.751	0.655	1	Vasp	0	0.277538	NS
0.000117688	0.255881	0.344	0.24	1	Ap3b1	0	0.255881	NS
0.000120481	-0.371708	0.273	0.387	1	Gbp8	0	-0.371708	NS
0.000122025	-0.250231	0.024	0.097	1	F830016B08Rik	0	-0.250231	NS
0.000124853	-0.368618	0.51	0.611	1	Rilpl2	0	-0.368618	NS
0.000126122	0.317633	0.494	0.387	1	H2-Q6	0	0.317633	NS
0.000126214	0.254705	0.68	0.561	1	Capza1	0	0.254705	NS
0.000128337	0.266181	0.569	0.442	1	Tubb4b	0	0.266181	NS
0.000131118	0.269092	0.332	0.222	1	Pgs1	0	0.269092	NS
0.000134033	0.328624	0.553	0.44	1	Nr3c1	0	0.328624	NS
0.000136407	0.270949	0.506	0.409	1	Pold4	0	0.270949	NS
0.000137633	-0.253803	0.008	0.069	1	Psrc1	0	-0.253803	NS
0.000138412	0.301608	0.32	0.214	1	Socs2	0	0.301608	NS
0.00014021	0.279295	0.486	0.378	1	Dnajc1	0	0.279295	NS
0.000146061	-0.388883	0.443	0.523	1	Zbp1	0	-0.388883	NS
0.000147123	0.288422	0.542	0.425	1	Tacc1	0	0.288422	NS
0.000147668	0.257769	0.3	0.199	1	Lmbrd1	0	0.257769	NS
0.000148954	-0.304201	0.34	0.454	1	Slc38a1	0	-0.304201	NS
0.000151392	-0.355579	0.123	0.217	1	Pde7a	0	-0.355579	NS
0.000151907	-0.27949	0.822	0.843	1	Cd5	0	-0.27949	NS
0.000173803	-0.299447	0.075	0.161	1	St6gal1	0	-0.299447	NS
0.000176582	-0.268047	0.98	0.971	1	Btg1	0	-0.268047	NS
0.000188248	-0.342907	0.395	0.493	1	Cd84	0	-0.342907	NS
0.000190033	-0.279346	0.142	0.239	1	Dgcr6	0	-0.279346	NS
0.000192159	0.274537	0.64	0.503	1	Stk24	0	0.274537	NS
0.000194625	0.258778	0.289	0.192	1	Pik3r1	0	0.258778	NS
0.000198139	-0.320805	0.96	0.972	1	Junb	0	-0.320805	NS
0.00021187	0.262454	0.269	0.173	1	Tle4	0	0.262454	NS
0.000213012	-0.291354	0.174	0.27	1	Ybx3	0	-0.291354	NS
0.00022811	0.256957	0.688	0.591	1	Sec11c	0	0.256957	NS
0.000245946	-0.297732	0.494	0.594	1	Dgkz	0	-0.297732	NS
0.000247769	0.275039	0.589	0.479	1	Resf1	0	0.275039	NS
0.000251091	0.259453	0.696	0.611	1	Vsir	0	0.259453	NS
0.000258542	0.25819	0.245	0.157	1	Mast3	0	0.25819	NS
0.000261654	-0.280096	0.834	0.881	1	Psme2	0	-0.280096	NS
0.000268426	-0.262685	0.043	0.117	1	Nanos1	0	-0.262685	NS
0.000270861	-0.302636	0.253	0.366	1	Trib2	0	-0.302636	NS
0.000284696	0.257707	0.672	0.567	1	Il27ra	0	0.257707	NS
0.000298541	-0.311421	0.625	0.678	1	Atxn1	0	-0.311421	NS
0.000303293	-0.27515	0.055	0.133	1	Tnfsf11	0	-0.27515	NS
0.000306847	-0.292209	0.549	0.631	1	Notch1	0	-0.292209	NS
0.000309295	0.271897	0.739	0.654	1	Ablim1	0	0.271897	NS
0.000318922	-0.335786	0.277	0.375	1	Kif21b	0	-0.335786	NS
0.000322933	0.260848	0.34	0.236	1	Eloa	0	0.260848	NS
0.000324615	-0.25031	0.383	0.5	1	Arhgef6	0	-0.25031	NS
0.000340868	-0.258027	0.802	0.846	1	Fyn	0	-0.258027	NS
0.000352394	-0.346915	0.838	0.851	1	Samhd1	0	-0.346915	NS
0.000431205	-0.340512	0.423	0.494	1	Elmo1	0	-0.340512	NS
0.000445267	0.312498	0.285	0.197	1	Gpr155	0	0.312498	NS
0.000452276	-0.271333	0.15	0.248	1	Cnih1	0	-0.271333	NS
0.00045781	-0.261747	0.526	0.631	1	2410006H16Rik	0	-0.261747	NS
0.000478855	0.265369	0.316	0.219	1	Lman1	0	0.265369	NS
0.00050416	-0.319896	0.526	0.617	1	Btg2	0	-0.319896	NS
0.000548574	-0.348726	0.569	0.633	1	Ikzf1	0	-0.348726	NS
0.000550678	-0.300005	0.597	0.667	1	Mif	0	-0.300005	NS
0.000566619	-0.343325	0.324	0.418	1	Etnk1	0	-0.343325	NS
0.000571286	0.283301	0.407	0.304	1	Rbms1	0	0.283301	NS
0.000589359	-0.343586	0.387	0.467	1	2310001H17Rik	0	-0.343586	NS
0.00062065	0.288846	0.391	0.296	1	Ly9	0	0.288846	NS
0.000691984	0.291677	0.233	0.15	1	Cldnd1	0	0.291677	NS
0.000708332	-0.266043	0.478	0.587	1	St13	0	-0.266043	NS
0.000710141	0.260792	0.466	0.357	1	Cdipt	0	0.260792	NS
0.000745329	-0.354995	0.344	0.435	1	Slc22a15	0	-0.354995	NS
0.000850042	-0.253235	0.071	0.144	1	Mzt1	0	-0.253235	NS
0.0008554	-0.313591	0.13	0.214	1	Arhgap5	0	-0.313591	NS
0.000888787	-0.297971	0.261	0.346	1	Gpcpd1	0	-0.297971	NS
0.000939739	-0.284846	0.13	0.217	1	Galnt7	0	-0.284846	NS
0.000961167	0.375217	0.447	0.355	1	Ramp1	0	0.375217	NS
0.000975284	-0.259744	0.166	0.255	1	Usp14	0	-0.259744	NS
0.00100658	-0.340631	0.3	0.391	1	Casp1	0	-0.340631	NS
0.00102267	-0.282446	0.162	0.252	1	Pitpnm2	0	-0.282446	NS
0.00102789	-0.272341	0.415	0.487	1	Idnk	0	-0.272341	NS
0.00105999	-0.319146	0.083	0.153	1	Phlda3	0	-0.319146	NS
0.00108926	-0.286323	0.462	0.542	1	Spn	0	-0.286323	NS
0.0011327	-0.270933	0.688	0.748	1	Aldoa	0	-0.270933	NS
0.00119197	-0.260959	0.395	0.493	1	S100a11	0	-0.260959	NS
0.00125146	-0.253829	0.32	0.414	1	Srsf1	0	-0.253829	NS
0.00134983	-0.291533	0.146	0.23	1	Gtf2i	0	-0.291533	NS
0.00139807	-0.305146	0.237	0.327	1	Casp4	0	-0.305146	NS
0.00143654	-0.307241	0.415	0.485	1	Hmgn1	0	-0.307241	NS
0.00144477	-0.261995	0.589	0.639	1	Chic2	0	-0.261995	NS
0.00148572	-0.353118	0.439	0.516	1	Ier2	0	-0.353118	NS
0.0015298	0.326087	0.474	0.385	1	Odc1	0	0.326087	NS
0.00160964	-0.307616	0.221	0.302	1	Ezh2	0	-0.307616	NS
0.00170887	-0.383618	0.233	0.326	1	Fos	0	-0.383618	NS
0.00178323	0.286336	0.549	0.481	1	Prkch	0	0.286336	NS
0.00185368	-0.281009	0.119	0.194	1	Zmat3	0	-0.281009	NS
0.00191824	-0.320358	0.233	0.316	1	Isg15	0	-0.320358	NS
0.00199578	0.264028	0.581	0.484	1	Ubl3	0	0.264028	NS
0.00219025	-0.280149	0.213	0.302	1	Rel	0	-0.280149	NS
0.00224419	-0.283243	0.241	0.327	1	Mat2a	0	-0.283243	NS
0.00246516	-0.256231	0.751	0.833	1	Lag3	0	-0.256231	NS
0.0025012	0.396156	0.344	0.259	1	Socs3	0	0.396156	NS
0.0026749	-0.264483	0.142	0.218	1	Jade2	0	-0.264483	NS
0.00289974	-0.305734	0.415	0.478	1	Gpr174	0	-0.305734	NS
0.00301873	-0.451084	0.494	0.551	1	Dusp2	0	-0.451084	NS
0.00314345	-0.255959	0.111	0.18	1	Magt1	0	-0.255959	NS
0.00321499	-0.258951	0.04	0.093	1	Tox2	0	-0.258951	NS
0.0037729	-0.32899	0.526	0.569	1	Tox	0	-0.32899	NS
0.00394369	-0.278677	0.296	0.371	1	Smim14	0	-0.278677	NS
0.00404668	-0.369777	0.257	0.331	1	Gbp6	0	-0.369777	NS
0.00475862	-0.312902	0.462	0.53	1	Adam19	0	-0.312902	NS
0.00500884	-0.261967	0.542	0.604	1	Ppp1r15a	0	-0.261967	NS
0.0051028	-0.284167	0.545	0.586	1	Utrn	0	-0.284167	NS
0.00619445	-0.256212	0.036	0.083	1	Cd83	0	-0.256212	NS
0.00619584	-0.256799	0.407	0.479	1	Twsg1	0	-0.256799	NS
0.00652076	-0.257252	0.123	0.182	1	Dus2	0	-0.257252	NS
0.00760743	0.25397	0.47	0.385	1	Rab8a	0	0.25397	NS
0.00785742	-0.256811	0.162	0.231	1	Zfp53	0	-0.256811	NS
0.00803145	-0.265343	0.198	0.27	1	Evi2a	0	-0.265343	NS
0.00902902	-0.270197	0.458	0.508	1	Jmjd1c	0	-0.270197	NS
0.0098126	-0.25202	0.198	0.263	1	Dpysl2	0	-0.25202	NS
0.0108794	-0.263549	0.209	0.271	1	C2cd5	0	-0.263549	NS
0.0125202	-0.265976	0.893	0.898	1	Tnfrsf4	0	-0.265976	NS
0.0181224	-0.254768	0.474	0.521	1	Ptges3	0	-0.254768	NS
0.0221636	-0.305605	0.15	0.207	1	Irf4	0	-0.305605	NS
0.0228971	-0.271777	0.668	0.679	1	Bax	0	-0.271777	NS
0.0231674	0.266069	0.664	0.588	1	Gadd45b	0	0.266069	NS
0.0315104	-0.339125	0.178	0.225	1	Art2b	0	-0.339125	NS
0.0324084	-0.28536	0.225	0.273	1	Pmvk	0	-0.28536	NS
0.0341111	-0.332523	0.324	0.37	1	Rgs16	0	-0.332523	NS
0.0395724	0.276363	0.538	0.472	1	Nrip1	0	0.276363	NS
0.0421621	-0.25255	0.178	0.227	1	Cd69	0	-0.25255	NS
0.0448365	-0.271206	0.186	0.232	1	2700097O09Rik	0	-0.271206	NS
0.0669724	-0.251218	0.403	0.433	1	Arap2	0	-0.251218	NS
0.0924579	-0.257747	0.285	0.333	1	Gpr183	0	-0.257747	NS
0.124185	-0.265393	0.565	0.584	1	Irf1	0	-0.265393	NS
0.272299	0.261543	0.051	0.038	1	Areg	0	0.261543	NS
4.8836e-05	-0.331093	0.134	0.244	0.995814	Zfpm1	0.00182177	-0.331093	NS
4.43691e-05	0.255096	0.443	0.304	0.90473	Tmem173	0.0434811	0.255096	NS
4.26323e-05	-0.418741	0.514	0.583	0.869316	Gbp4	0.0608225	-0.418741	NS
4.00312e-05	0.29014	0.656	0.535	0.816277	Apbb1ip	0.0881625	0.29014	NS
4.00301e-05	0.309462	0.715	0.619	0.816254	Rhoh	0.0881747	0.309462	NS
3.93385e-05	0.260157	0.617	0.475	0.802151	Mxd4	0.095744	0.260157	NS
3.89982e-05	0.270512	0.312	0.198	0.795212	Exoc2	0.0995173	0.270512	NS
3.83758e-05	0.252216	0.241	0.144	0.782521	Wls	0.106504	0.252216	NS
3.81399e-05	-0.341448	0.458	0.568	0.777711	Cnot6l	0.109182	-0.341448	NS
3.49651e-05	0.285731	0.791	0.682	0.712973	Tmem154	0.146927	0.285731	NS
3.32882e-05	0.267648	0.182	0.098	0.678779	Cln3	0.168272	0.267648	NS
3.06818e-05	-0.260967	0.917	0.929	0.625633	Inpp4b	0.203681	-0.260967	NS
3.06777e-05	-0.34445	0.652	0.707	0.62555	Ndufa2	0.203738	-0.34445	NS
3.04323e-05	-0.346395	0.49	0.612	0.620545	Zfp36	0.207227	-0.346395	NS
3.03857e-05	0.264479	0.715	0.568	0.619594	Hectd1	0.207893	0.264479	NS
2.99107e-05	-0.314677	0.071	0.171	0.609909	Cryl1	0.214735	-0.314677	NS
2.94906e-05	0.291505	0.482	0.349	0.601342	Ccr5	0.220879	0.291505	NS
2.9098e-05	-0.320086	0.791	0.85	0.593337	Myh9	0.226699	-0.320086	NS
2.89696e-05	0.261446	0.308	0.194	0.59072	Tsix	0.228618	0.261446	NS
2.87486e-05	0.266764	0.285	0.175	0.586212	1700017B05Rik	0.231946	0.266764	NS
2.8666e-05	-0.417385	0.269	0.394	0.584529	Mphosph6	0.233194	-0.417385	NS
2.45738e-05	0.284589	0.399	0.273	0.501084	Runx1	0.300089	0.284589	NS
2.39533e-05	-0.538015	0.32	0.441	0.488432	Jun	0.311196	-0.538015	NS
2.29495e-05	0.302299	0.581	0.458	0.467963	Tpm4	0.329788	0.302299	NS
2.26887e-05	-0.342522	0.146	0.266	0.462645	Cept1	0.334752	-0.342522	NS
2.08007e-05	0.264773	0.3	0.188	0.424147	Dctpp1	0.372483	0.264773	NS
2.06452e-05	0.254115	0.553	0.412	0.420976	Rab5if	0.375743	0.254115	NS
1.9612e-05	-0.329382	0.502	0.613	0.399909	Spata13	0.398039	-0.329382	NS
1.94192e-05	-0.319275	0.087	0.192	0.395976	Ccdc115	0.402331	-0.319275	NS
1.82379e-05	0.262787	0.364	0.24	0.37189	Dnajc15	0.429586	0.262787	NS
1.74917e-05	0.282287	0.36	0.234	0.356673	Morrbid	0.44773	0.282287	NS
1.71995e-05	0.255081	0.727	0.605	0.350716	Ikzf3	0.455045	0.255081	NS
1.70184e-05	0.268952	0.719	0.585	0.347021	Skap1	0.459644	0.268952	NS
1.68516e-05	0.283694	0.826	0.704	0.343621	Agfg1	0.463921	0.283694	NS
1.63717e-05	-0.405007	0.411	0.524	0.333836	Hdac7	0.476467	-0.405007	NS
1.48104e-05	-0.326762	0.067	0.176	0.301998	Trav3-3	0.519996	-0.326762	NS
1.46887e-05	0.253805	0.684	0.526	0.299517	Snx2	0.523578	0.253805	NS
1.45606e-05	0.263205	0.534	0.398	0.296905	Rab11a	0.527383	0.263205	NS
1.43777e-05	-0.336462	0.059	0.163	0.293176	C2cd2	0.532872	-0.336462	NS
1.31214e-05	-0.263373	0.87	0.883	0.267558	Hspa5	0.572583	-0.263373	NS
1.28982e-05	-0.283731	0.059	0.165	0.263008	Gm2682	0.580031	-0.283731	NS
1.24954e-05	-0.361127	0.431	0.555	0.254793	Hivep2	0.593813	-0.361127	NS
1.24362e-05	-0.485359	0.549	0.618	0.253587	Prdm1	0.595872	-0.485359	NS
1.1958e-05	0.339489	0.518	0.392	0.243835	Smg6	0.612904	0.339489	NS
1.17098e-05	0.299976	0.743	0.613	0.238774	Anxa6	0.622012	0.299976	NS
1.10369e-05	0.344909	0.49	0.353	0.225054	Arhgap9	0.647714	0.344909	NS
1.09554e-05	0.302063	0.233	0.136	0.223392	Zdhhc2	0.650933	0.302063	NS
1.04978e-05	0.255607	0.209	0.114	0.214061	Oaz2	0.669462	0.255607	NS
1.0421e-05	0.28367	0.672	0.524	0.212495	Lrrfip1	0.672652	0.28367	NS
1.03741e-05	0.460142	0.182	0.096	0.211538	Il7r	0.674612	0.460142	NS
9.92797e-06	0.340833	0.439	0.313	0.202441	Ccdc88c	0.693701	0.340833	NS
9.82279e-06	0.293232	0.66	0.538	0.200296	Klf13	0.698327	0.293232	NS
9.64698e-06	-0.263219	0	0.072	0.196712	Lpar3	0.70617	-0.263219	NS
9.51319e-06	0.309658	0.304	0.187	0.193983	Ptpn13	0.712235	0.309658	NS
8.95323e-06	-0.426011	0.241	0.364	0.182565	Gprin3	0.738582	-0.426011	NS
7.52335e-06	0.361245	0.466	0.327	0.153409	Kdm2b	0.81415	0.361245	NS
7.51916e-06	0.25749	0.423	0.277	0.153323	Lfng	0.814392	0.25749	NS
7.44061e-06	-0.339209	0.032	0.128	0.151721	Gm12840	0.818953	-0.339209	NS
7.21239e-06	-0.44821	0.494	0.613	0.147068	Ifi47	0.832482	-0.44821	NS
7.15548e-06	-0.366353	0.696	0.763	0.145907	Fkbp1a	0.835923	-0.366353	NS
6.96281e-06	0.320523	0.625	0.481	0.141979	Fgfr1op2	0.847777	0.320523	NS
6.93553e-06	-0.407943	0.348	0.464	0.141422	Arhgef3	0.849482	-0.407943	NS
6.75477e-06	-0.298533	0.02	0.109	0.137737	Cebpa	0.860951	-0.298533	NS
6.30868e-06	-0.369276	0.285	0.417	0.12864	Inpp1	0.890623	-0.369276	NS
5.91281e-06	0.257724	0.98	0.971	0.120568	Trac	0.918768	0.257724	NS
5.68301e-06	0.257025	0.648	0.479	0.115882	Sys1	0.935983	0.257025	NS
5.35678e-06	0.256516	0.885	0.791	0.10923	Lsp1	0.961658	0.256516	NS
5.10926e-06	0.288727	0.953	0.904	0.104183	Cyba	0.982203	0.288727	NS
5.04566e-06	0.295192	0.332	0.215	0.102886	Smim15	0.987644	0.295192	NS
4.94191e-06	0.347465	0.727	0.598	0.100771	Gimap4	0.996666	0.347465	NS
4.75411e-06	0.288843	0.383	0.252	0.096941	Isg20	1.01349	0.288843	NS
4.34657e-06	-0.352441	0.047	0.151	0.0886308	Itm2a	1.05242	-0.352441	NS
4.29903e-06	0.265696	0.427	0.278	0.0876616	Nmb	1.05719	0.265696	NS
4.15158e-06	0.319949	0.427	0.283	0.0846549	Dok2	1.07235	0.319949	NS
4.10538e-06	0.355858	0.383	0.251	0.0837128	Plec	1.07721	0.355858	NS
3.99332e-06	0.271929	0.292	0.177	0.0814278	Pacs1	1.08923	0.271929	NS
3.98116e-06	0.254523	0.925	0.874	0.0811799	Mcl1	1.09055	0.254523	NS
3.89145e-06	0.284469	0.462	0.312	0.0793506	Otulinl	1.10045	0.284469	NS
3.65723e-06	-0.371412	0.071	0.183	0.0745746	Btla	1.12741	-0.371412	NS
3.29776e-06	-0.325825	0.735	0.81	0.0672445	Itgal	1.17234	-0.325825	NS
3.28943e-06	-0.412887	0.154	0.283	0.0670748	Ttc3	1.17344	-0.412887	NS
2.5846e-06	-0.440915	0.66	0.752	0.0527026	Malt1	1.27817	-0.440915	NS
2.56298e-06	0.394804	0.391	0.257	0.0522618	Slfn8	1.28182	0.394804	NS
2.44158e-06	0.297436	0.85	0.767	0.0497863	Ube2i	1.30289	0.297436	NS
2.30962e-06	-0.405329	0.474	0.575	0.0470954	Slc25a4	1.32702	-0.405329	NS
2.02203e-06	-0.464277	0.174	0.307	0.0412312	2010016I18Rik	1.38477	-0.464277	NS
1.86353e-06	0.332501	0.802	0.682	0.0379991	Rabgap1l	1.42023	0.332501	NS
1.85469e-06	-0.32865	0.032	0.135	0.0378191	Pecam1	1.42229	-0.32865	NS
1.83841e-06	-0.440137	0.399	0.523	0.037487	Snhg8	1.42612	-0.440137	NS
1.81832e-06	-0.412682	0.194	0.33	0.0370774	Stk26	1.43089	-0.412682	NS
1.77013e-06	-0.394266	0.292	0.435	0.0360948	Tesc	1.44256	-0.394266	NS
1.59546e-06	-0.380969	0.043	0.155	0.032533	Dhrs3	1.48768	-0.380969	NS
1.58693e-06	0.362804	0.83	0.738	0.032359	Icos	1.49	0.362804	NS
1.51407e-06	-0.418205	0.466	0.578	0.0308734	Mllt3	1.51042	-0.418205	NS
1.49178e-06	-0.646956	0.696	0.731	0.0304189	Tmsb10	1.51686	-0.646956	DOWN
1.4841e-06	-0.430523	0.47	0.592	0.0302622	Top2b	1.5191	-0.430523	NS
1.44892e-06	0.26902	0.099	0.035	0.0295449	Gpr83	1.52952	0.26902	NS
1.44188e-06	-0.360505	0.557	0.658	0.0294014	Timp2	1.53163	-0.360505	NS
1.39143e-06	0.384257	0.597	0.449	0.0283726	Vps54	1.5471	0.384257	NS
1.37635e-06	0.303799	0.281	0.161	0.0280652	Mynn	1.55183	0.303799	NS
1.22023e-06	0.362473	0.68	0.568	0.0248818	Slc9a3r1	1.60412	0.362473	NS
1.06589e-06	-0.400724	0.087	0.215	0.0217346	Gnptab	1.66285	-0.400724	NS
1.06027e-06	-0.386633	0.593	0.701	0.02162	Cd82	1.66515	-0.386633	NS
8.40417e-07	0.329061	0.439	0.288	0.0171369	Cklf	1.76607	0.329061	NS
8.02272e-07	0.328448	0.806	0.69	0.0163591	Ctss	1.78624	0.328448	NS
8.00384e-07	0.382705	0.364	0.223	0.0163206	Ppp3ca	1.78726	0.382705	NS
7.72427e-07	0.329591	0.755	0.653	0.0157506	Wnk1	1.8027	0.329591	NS
7.38257e-07	-0.542216	0.731	0.78	0.0150538	Stat1	1.82235	-0.542216	DOWN
7.30649e-07	0.320054	0.482	0.325	0.0148987	Ubash3a	1.82685	0.320054	NS
6.3756e-07	-0.293623	0.004	0.097	0.0130005	St8sia1	1.88604	-0.293623	NS
5.15183e-07	0.303052	0.822	0.713	0.0105051	Cd37	1.9786	0.303052	NS
5.01602e-07	0.313143	0.474	0.321	0.0102282	Inpp5d	1.9902	0.313143	NS
4.95817e-07	-0.312161	0.032	0.145	0.0101102	Kcnk5	1.99524	-0.312161	NS
4.90013e-07	0.260072	0.237	0.123	0.00999184	Sypl	2.00035	0.260072	NS
4.64983e-07	0.403412	0.372	0.229	0.00948146	Bhlhe40	2.02312	0.403412	NS
4.12821e-07	0.263896	0.178	0.082	0.00841784	Tmem135	2.0748	0.263896	NS
3.49903e-07	-0.470865	0.458	0.576	0.00713487	Nek7	2.14661	-0.470865	NS
3.38967e-07	0.304927	0.253	0.134	0.00691187	Sit1	2.1604	0.304927	NS
3.19045e-07	0.40342	0.739	0.574	0.00650566	Cxcr3	2.18671	0.40342	NS
3.16463e-07	-0.479904	0.095	0.231	0.006453	Slfn1	2.19024	-0.479904	NS
2.40675e-07	0.267613	0.257	0.133	0.00490761	Nol10	2.30913	0.267613	NS
2.32022e-07	0.403705	0.348	0.209	0.00473116	Vps13c	2.32503	0.403705	NS
2.31032e-07	-0.340098	0.024	0.139	0.00471096	Ppic	2.32689	-0.340098	NS
2.18197e-07	0.345489	0.34	0.204	0.00444926	I730030J21Rik	2.35171	0.345489	NS
2.15704e-07	0.316237	0.336	0.195	0.00439842	Ppm1b	2.3567	0.316237	NS
2.10284e-07	-0.890206	0.051	0.01	0.0042879	Igkc	2.36776	-0.890206	DOWN
1.92886e-07	0.35855	0.877	0.783	0.00393313	Rap1b	2.40526	0.35855	NS
1.80832e-07	-0.464767	0.281	0.431	0.00368734	B3gnt2	2.43329	-0.464767	NS
1.73807e-07	0.317315	0.921	0.871	0.00354411	S100a10	2.45049	0.317315	NS
1.6602e-07	0.413563	0.494	0.34	0.00338532	Smad7	2.4704	0.413563	NS
1.52041e-07	0.312046	0.249	0.128	0.00310027	Igf2r	2.5086	0.312046	NS
1.36751e-07	0.494047	0.794	0.706	0.0027885	Zfp36l1	2.55463	0.494047	NS
1.2949e-07	0.272112	0.249	0.129	0.00264044	Ergic1	2.57832	0.272112	NS
1.22804e-07	0.386535	0.68	0.538	0.0025041	Cytip	2.60135	0.386535	NS
1.22535e-07	0.272434	0.953	0.935	0.00249861	Sh3bgrl3	2.6023	0.272434	NS
1.12095e-07	-0.363279	0.075	0.218	0.00228572	Klf2	2.64098	-0.363279	NS
1.00552e-07	0.394295	0.719	0.56	0.00205036	Podnl1	2.68817	0.394295	NS
9.38127e-08	-0.40682	0.53	0.682	0.00191293	Camk2d	2.7183	-0.40682	NS
8.95573e-08	-0.402546	0.708	0.797	0.00182616	Gdi2	2.73846	-0.402546	NS
7.80488e-08	0.340912	0.202	0.094	0.00159149	Irf8	2.7982	0.340912	NS
6.89783e-08	0.351323	0.593	0.441	0.00140654	Gmfg	2.85185	0.351323	NS
6.87147e-08	-0.509257	0.15	0.302	0.00140116	Tle3	2.85351	-0.509257	DOWN
6.84832e-08	-0.489413	0.174	0.324	0.00139644	Ext1	2.85498	-0.489413	NS
5.85672e-08	0.311551	0.791	0.644	0.00119424	Fam49b	2.92291	0.311551	NS
5.7465e-08	0.330037	0.316	0.171	0.00117177	Ncmap	2.93116	0.330037	NS
5.58127e-08	0.297603	0.949	0.883	0.00113808	Ptpn18	2.94383	0.297603	NS
5.19815e-08	-0.487962	0.178	0.344	0.00105996	Ass1	2.97471	-0.487962	NS
4.87299e-08	0.409742	0.462	0.304	0.000993651	Cdk17	3.00277	0.409742	NS
4.52672e-08	0.416278	0.688	0.536	0.000923044	Cd48	3.03478	0.416278	NS
4.47037e-08	0.345624	0.889	0.806	0.000911554	Tln1	3.04022	0.345624	NS
4.2656e-08	0.348543	0.696	0.513	0.000869798	Emp3	3.06058	0.348543	NS
4.25651e-08	-0.402036	0.04	0.172	0.000867944	Fam20a	3.06151	-0.402036	NS
3.83335e-08	0.29495	0.217	0.1	0.000781659	Vps37b	3.10698	0.29495	NS
3.74625e-08	0.378192	0.731	0.587	0.000763898	Samsn1	3.11696	0.378192	NS
3.36663e-08	-0.467703	0.043	0.179	0.00068649	S1pr1	3.16337	-0.467703	NS
3.3423e-08	0.43161	0.688	0.544	0.000681528	Ppp1r12a	3.16652	0.43161	NS
3.19047e-08	0.276497	0.174	0.073	0.000650569	Rap2a	3.18671	0.276497	NS
3.09061e-08	0.324657	0.308	0.164	0.000630206	Snx9	3.20052	0.324657	NS
3.03426e-08	-0.471658	0.158	0.324	0.000618716	Gbp9	3.20851	-0.471658	NS
2.8181e-08	-0.401793	0.81	0.858	0.000574638	Cd4	3.24061	-0.401793	NS
2.31583e-08	0.350506	0.281	0.147	0.000472222	Trim59	3.32585	0.350506	NS
2.31281e-08	0.302146	0.462	0.285	0.000471605	Galnt6	3.32642	0.302146	NS
2.28311e-08	0.291604	0.988	0.975	0.000465549	Actg1	3.33204	0.291604	NS
2.24092e-08	-0.45529	0.198	0.368	0.000456946	Prkcq	3.34013	-0.45529	NS
2.22613e-08	0.289327	0.249	0.123	0.000453931	Sorl1	3.34301	0.289327	NS
2.02343e-08	0.380555	0.628	0.443	0.000412597	Zdhhc18	3.38447	0.380555	NS
1.62413e-08	-0.545884	0.542	0.674	0.000331177	BE692007	3.47994	-0.545884	DOWN
1.59941e-08	0.385957	0.526	0.34	0.000326136	Cst7	3.4866	0.385957	NS
1.49979e-08	-0.545874	0.348	0.499	0.000305823	Anp32e	3.51453	-0.545874	DOWN
1.38248e-08	0.406485	0.893	0.815	0.000281902	Il2rb	3.5499	0.406485	NS
1.38112e-08	0.310872	0.285	0.148	0.000281623	Lats2	3.55033	0.310872	NS
1.22513e-08	0.324979	0.818	0.657	0.000249815	Tspan32	3.60238	0.324979	NS
1.15e-08	0.410315	0.735	0.544	0.000234497	Ahnak	3.62986	0.410315	NS
1.13902e-08	-0.58587	0.032	0.168	0.000232257	Tcf7	3.63403	-0.58587	DOWN
1.12535e-08	0.272255	0.17	0.069	0.00022947	Rcn1	3.63927	0.272255	NS
1.08129e-08	0.288725	1	0.993	0.000220486	Cd52	3.65662	0.288725	NS
1.03848e-08	0.288469	0.162	0.064	0.000211757	Lamc1	3.67416	0.288469	NS
7.77316e-09	0.384612	0.522	0.339	0.000158502	Glipr1	3.79996	0.384612	NS
7.59943e-09	0.413382	0.506	0.336	0.00015496	Tpp2	3.80978	0.413382	NS
7.59122e-09	0.432573	0.344	0.193	0.000154793	Ubash3b	3.81025	0.432573	NS
7.11411e-09	0.270016	0.257	0.123	0.000145064	Hip1r	3.83844	0.270016	NS
5.89276e-09	0.340868	0.739	0.57	0.000120159	Tmem59	3.92024	0.340868	NS
5.1876e-09	0.326395	0.391	0.222	0.00010578	Icam1	3.9756	0.326395	NS
4.86617e-09	0.381448	0.49	0.305	9.92261e-05	Mllt6	4.00337	0.381448	NS
4.29622e-09	0.296579	0.154	0.058	8.76041e-05	Dusp7	4.05748	0.296579	NS
4.13726e-09	-0.511346	0.008	0.135	8.43628e-05	Igfbp7	4.07385	-0.511346	DOWN
4.13478e-09	0.387897	0.336	0.182	8.43124e-05	Il10rb	4.07411	0.387897	NS
4.11217e-09	0.330558	0.779	0.619	8.38512e-05	Reep5	4.07649	0.330558	NS
3.91995e-09	0.398671	0.423	0.251	7.99317e-05	Psen2	4.09728	0.398671	NS
3.77014e-09	-0.502563	0.142	0.319	7.68769e-05	Med13l	4.1142	-0.502563	DOWN
3.64684e-09	0.464467	0.7	0.529	7.43628e-05	Picalm	4.12864	0.464467	NS
3.5525e-09	0.294345	0.202	0.086	7.2439e-05	Rras	4.14003	0.294345	NS
3.1408e-09	0.270546	0.186	0.075	6.40441e-05	Foxo3	4.19352	0.270546	NS
2.94998e-09	0.37017	0.735	0.55	6.0153e-05	Grap	4.22074	0.37017	NS
2.6362e-09	0.342806	0.316	0.165	5.37548e-05	Herpud1	4.26958	0.342806	NS
2.56924e-09	0.48092	0.684	0.494	5.23894e-05	Id2	4.28076	0.48092	NS
1.85998e-09	0.425741	0.7	0.532	3.79268e-05	Tsc22d4	4.42105	0.425741	NS
1.68447e-09	0.320227	0.269	0.126	3.4348e-05	Ppm1m	4.4641	0.320227	NS
1.66346e-09	-0.52971	0.395	0.558	3.39197e-05	Tlk1	4.46955	-0.52971	DOWN
1.62199e-09	-0.570649	0.838	0.908	3.3074e-05	Nfkbia	4.48051	-0.570649	DOWN
1.56161e-09	-0.411892	0.004	0.135	3.18427e-05	Dlg2	4.49699	-0.411892	NS
1.35607e-09	-0.552233	0.174	0.356	2.76515e-05	Ripor2	4.55828	-0.552233	DOWN
1.23565e-09	0.373206	0.704	0.508	2.51961e-05	Tpst2	4.59867	0.373206	NS
1.21498e-09	-0.676089	0.063	0.221	2.47746e-05	Cdkn2b	4.60599	-0.676089	DOWN
1.20636e-09	0.444121	0.391	0.228	2.45989e-05	Acot7	4.60908	0.444121	NS
1.17611e-09	-0.310617	1	0.998	2.3982e-05	H3f3b	4.62011	-0.310617	NS
1.17456e-09	-0.508399	0.126	0.307	2.39505e-05	Ccdc50	4.62068	-0.508399	DOWN
1.16723e-09	-0.855357	0.344	0.513	2.3801e-05	Iigp1	4.62341	-0.855357	DOWN
1.14443e-09	0.26748	0.19	0.075	2.3336e-05	B4galnt4	4.63197	0.26748	NS
9.33716e-10	-0.863143	0.273	0.462	1.90394e-05	Nrn1	4.72035	-0.863143	DOWN
9.01773e-10	0.294151	0.245	0.11	1.8388e-05	Camk4	4.73546	0.294151	NS
6.35598e-10	-0.644797	0.542	0.677	1.29605e-05	Chst2	4.88738	-0.644797	DOWN
6.25122e-10	-0.496243	0.02	0.166	1.27469e-05	Vdr	4.8946	-0.496243	NS
6.03205e-10	0.290972	0.111	0.031	1.23e-05	Trav16d-dv11	4.9101	0.290972	NS
5.70609e-10	-0.581873	0.549	0.697	1.16353e-05	Pou2f2	4.93422	-0.581873	DOWN
5.42161e-10	0.437341	0.549	0.353	1.10552e-05	Diaph1	4.95643	0.437341	NS
5.07919e-10	-0.872282	0.075	0.244	1.0357e-05	Fosb	4.98477	-0.872282	DOWN
3.64966e-10	0.435456	0.581	0.385	7.44203e-06	Cblb	5.12831	0.435456	NS
3.54022e-10	0.409443	0.447	0.265	7.21886e-06	Entpd1	5.14153	0.409443	NS
2.77714e-10	0.490855	0.64	0.451	5.66287e-06	Sla	5.24696	0.490855	NS
2.48297e-10	-0.725757	0.02	0.173	5.06302e-06	Sell	5.29559	-0.725757	DOWN
2.13754e-10	0.499378	0.49	0.307	4.35866e-06	Upf3b	5.36065	0.499378	NS
2.08689e-10	-0.659688	0.17	0.353	4.25537e-06	Igf1r	5.37106	-0.659688	DOWN
1.99128e-10	-0.693307	0.609	0.719	4.06041e-06	Eea1	5.39143	-0.693307	DOWN
1.76619e-10	0.336839	0.308	0.147	3.60145e-06	Abi3	5.44352	0.336839	NS
1.46317e-10	-0.482935	0.648	0.756	2.98354e-06	Ptpn1	5.52527	-0.482935	NS
1.44304e-10	-0.636681	0.17	0.364	2.94251e-06	Sccpdh	5.53128	-0.636681	DOWN
1.25213e-10	-0.483081	0.016	0.17	2.55322e-06	Cd40lg	5.59291	-0.483081	NS
1.23768e-10	-0.513592	0.427	0.588	2.52374e-06	Lax1	5.59795	-0.513592	DOWN
1.13467e-10	0.556558	0.625	0.418	2.31371e-06	Ahr	5.63569	0.556558	UP
9.99648e-11	-0.460493	0.016	0.173	2.03838e-06	Ehd3	5.69071	-0.460493	NS
9.78856e-11	0.314295	0.217	0.088	1.99599e-06	Scn1b	5.69984	0.314295	NS
9.44654e-11	0.611946	0.577	0.389	1.92624e-06	Dtx1	5.71529	0.611946	UP
9.3361e-11	0.424488	0.482	0.287	1.90372e-06	Retreg1	5.7204	0.424488	NS
9.11515e-11	0.516896	0.51	0.314	1.85867e-06	Nedd9	5.7308	0.516896	UP
9.10367e-11	-0.571174	0.249	0.449	1.85633e-06	Ngly1	5.73134	-0.571174	DOWN
8.12407e-11	-0.563253	0.024	0.183	1.65658e-06	Bcl2	5.78079	-0.563253	DOWN
7.51516e-11	0.426791	0.514	0.319	1.53242e-06	Cbl	5.81462	0.426791	NS
7.28413e-11	0.389114	0.304	0.146	1.48531e-06	Nabp1	5.82818	0.389114	NS
6.46e-11	0.448951	0.423	0.245	1.31726e-06	Med15	5.88033	0.448951	NS
5.98913e-11	0.390511	0.202	0.078	1.22124e-06	Gm48236	5.9132	0.390511	NS
5.51474e-11	-0.414409	0.885	0.92	1.12451e-06	Sub1	5.94904	-0.414409	NS
5.28655e-11	0.392105	0.451	0.255	1.07798e-06	Ifnar2	5.96739	0.392105	NS
4.62984e-11	-0.339665	0.984	0.997	9.44071e-07	Cd3g	6.025	-0.339665	NS
4.2586e-11	0.430155	0.949	0.824	8.6837e-07	Ltb	6.0613	0.430155	NS
3.37179e-11	-0.511583	0.071	0.26	6.87541e-07	Cmah	6.1627	-0.511583	DOWN
2.75826e-11	0.422033	0.569	0.352	5.62436e-07	Crlf2	6.24993	0.422033	NS
2.71309e-11	0.441584	0.419	0.23	5.53226e-07	Pik3c2a	6.2571	0.441584	NS
2.38833e-11	0.283907	0.158	0.051	4.87005e-07	Laptm4b	6.31247	0.283907	NS
2.30924e-11	0.412089	0.553	0.34	4.70878e-07	Il21r	6.32709	0.412089	NS
2.00248e-11	0.277681	0.162	0.053	4.08326e-07	Il4ra	6.38899	0.277681	NS
1.84641e-11	0.372769	0.138	0.041	3.76501e-07	Satb1	6.42423	0.372769	NS
1.66637e-11	-0.637759	0.012	0.174	3.3979e-07	Ccr7	6.46879	-0.637759	DOWN
1.54755e-11	0.504736	0.866	0.727	3.1556e-07	Gimap7	6.50092	0.504736	UP
9.84011e-12	0.453456	0.233	0.097	2.0065e-07	Gm19585	6.69756	0.453456	NS
8.18789e-12	0.445763	0.269	0.119	1.66959e-07	Iqgap2	6.77739	0.445763	NS
7.42752e-12	-0.519966	0.012	0.178	1.51455e-07	Tgfbr3	6.81972	-0.519966	DOWN
6.67456e-12	-0.268507	1	0.997	1.36101e-07	Ddx5	6.86614	-0.268507	NS
6.19684e-12	0.262046	0.13	0.036	1.2636e-07	Bcl2l15	6.89839	0.262046	NS
5.80632e-12	-0.546372	0.759	0.863	1.18397e-07	Itga4	6.92666	-0.546372	DOWN
5.29455e-12	-0.625066	0.336	0.544	1.07961e-07	A430093F15Rik	6.96673	-0.625066	DOWN
4.27406e-12	0.51089	0.312	0.148	8.71523e-08	4930503L19Rik	7.05972	0.51089	UP
3.83763e-12	0.474779	0.589	0.373	7.82532e-08	Slamf1	7.1065	0.474779	NS
2.41438e-12	0.473577	0.929	0.817	4.92315e-08	Tnfrsf18	7.30776	0.473577	NS
2.24673e-12	-0.726539	0.166	0.389	4.58131e-08	Nt5e	7.33901	-0.726539	DOWN
2.18878e-12	0.452633	0.85	0.662	4.46313e-08	Krtcap2	7.35036	0.452633	NS
1.62769e-12	0.287151	0.146	0.042	3.31902e-08	Plek	7.47899	0.287151	NS
1.32889e-12	0.41243	0.332	0.153	2.70975e-08	Tent5c	7.56707	0.41243	NS
1.19817e-12	-0.617202	0.233	0.449	2.4432e-08	Adk	7.61204	-0.617202	DOWN
1.06334e-12	0.337472	1	0.996	2.16827e-08	AW112010	7.66389	0.337472	NS
1.01774e-12	0.406974	0.411	0.211	2.07527e-08	Samd9l	7.68292	0.406974	NS
9.58874e-13	0.478292	0.186	0.063	1.95524e-08	Trav16n	7.7088	0.478292	NS
8.49468e-13	0.420017	0.846	0.712	1.73215e-08	Cst3	7.76141	0.420017	NS
7.4939e-13	0.411254	0.431	0.221	1.52808e-08	Coro2a	7.81585	0.411254	NS
3.83835e-13	0.459301	0.269	0.11	7.82678e-09	Matn2	8.10642	0.459301	NS
3.16664e-13	-0.599817	0.036	0.238	6.45709e-09	Kbtbd11	8.18996	-0.599817	DOWN
3.14444e-13	0.391851	0.198	0.067	6.41183e-09	Ikzf4	8.19302	0.391851	NS
1.88049e-13	0.581653	0.435	0.231	3.83451e-09	Chchd10	8.41629	0.581653	UP
1.74257e-13	0.603401	0.47	0.271	3.55328e-09	Rasgrp1	8.44937	0.603401	UP
8.89131e-14	0.451613	0.494	0.268	1.81303e-09	Tecpr1	8.7416	0.451613	NS
5.43048e-14	0.411066	0.996	0.971	1.10733e-09	Mbnl1	8.95572	0.411066	NS
5.40721e-14	0.448622	0.198	0.066	1.10258e-09	Gm45716	8.95759	0.448622	NS
4.80751e-14	0.578572	0.423	0.219	9.80298e-10	Rnase4	9.00864	0.578572	UP
4.37025e-14	0.554883	0.482	0.272	8.91138e-10	Aopep	9.05005	0.554883	UP
4.01216e-14	1.04745	0.344	0.164	8.18119e-10	Furin	9.08718	1.04745	UP
3.46864e-14	0.536222	0.644	0.43	7.07291e-10	M6pr	9.1504	0.536222	UP
3.17679e-14	-0.612971	0.617	0.762	6.4778e-10	Nfatc1	9.18857	-0.612971	DOWN
2.39855e-14	0.34293	0.13	0.031	4.89089e-10	Tent5a	9.31061	0.34293	NS
2.12884e-14	0.493295	0.36	0.164	4.34092e-10	Il2ra	9.36242	0.493295	NS
1.88105e-14	0.537187	0.664	0.455	3.83565e-10	Gm2a	9.41616	0.537187	UP
1.5824e-14	0.443293	0.36	0.159	3.22668e-10	Gpr132	9.49124	0.443293	NS
1.28838e-14	0.392475	0.281	0.108	2.62714e-10	Il10ra	9.58052	0.392475	NS
1.24628e-14	0.493064	0.905	0.727	2.54129e-10	Pim1	9.59495	0.493064	NS
6.80048e-15	-0.71687	0.004	0.205	1.38669e-10	1700019D03Rik	9.85802	-0.71687	DOWN
4.86187e-15	0.807987	0.186	0.055	9.91384e-11	Ccl3	10.0038	0.807987	UP
4.45826e-15	0.608667	0.704	0.5	9.09085e-11	Smc4	10.0414	0.608667	UP
3.65515e-15	0.542685	0.569	0.345	7.45322e-11	Reps1	10.1277	0.542685	UP
3.32147e-15	0.256897	0.111	0.021	6.7728e-11	Airn	10.1692	0.256897	NS
2.94925e-15	0.584997	0.85	0.681	6.01382e-11	Lgals1	10.2208	0.584997	UP
2.68849e-15	0.478612	0.372	0.166	5.4821e-11	Matk	10.2611	0.478612	NS
1.60299e-15	0.59718	0.593	0.365	3.26867e-11	Aplp2	10.4856	0.59718	UP
1.029e-15	0.573511	0.818	0.623	2.09823e-11	Ctsd	10.6781	0.573511	UP
9.95188e-16	0.610538	0.518	0.27	2.02929e-11	Ly6a	10.6927	0.610538	UP
9.45478e-16	0.27517	0.091	0.014	1.92792e-11	Srgap3	10.7149	0.27517	NS
7.20201e-16	0.288658	0.142	0.033	1.46856e-11	Hic1	10.8331	0.288658	NS
2.96206e-16	0.329044	0.162	0.041	6.03993e-12	Ankrd55	11.219	0.329044	NS
2.17294e-16	0.388483	0.241	0.08	4.43083e-12	Osbpl3	11.3535	0.388483	NS
1.03741e-16	0.452615	0.265	0.094	2.11538e-12	Sesn1	11.6746	0.452615	NS
8.97083e-17	0.472232	0.933	0.852	1.82924e-12	Arl6ip1	11.7377	0.472232	NS
4.86095e-17	0.361393	0.154	0.036	9.91196e-13	St6galnac3	12.0038	0.361393	NS
4.80278e-17	0.386134	0.182	0.049	9.79335e-13	Il12rb1	12.0091	0.386134	NS
4.21537e-17	0.398178	0.253	0.085	8.59557e-13	Tgfbr1	12.0657	0.398178	NS
4.1449e-17	-0.525832	0.877	0.943	8.45188e-13	Ms4a6b	12.073	-0.525832	DOWN
2.00649e-17	0.338069	0.123	0.023	4.09144e-13	P2rx7	12.3881	0.338069	NS
1.79178e-17	0.538807	0.933	0.818	3.65362e-13	Cd2	12.4373	0.538807	UP
9.60661e-18	0.453995	0.209	0.06	1.95888e-13	Stap1	12.708	0.453995	NS
8.87305e-18	-0.951133	0.107	0.376	1.8093e-13	Gbp2b	12.7425	-0.951133	DOWN
5.42958e-18	0.588802	0.874	0.705	1.10715e-13	Peli1	12.9558	0.588802	UP
5.42874e-18	-0.798342	0.534	0.728	1.10697e-13	Prkca	12.9559	-0.798342	DOWN
4.36981e-18	0.361501	1	0.997	8.91048e-14	H2-K1	13.0501	0.361501	NS
3.43146e-18	-0.932007	0.198	0.472	6.99708e-14	Cybb	13.1551	-0.932007	DOWN
3.07794e-18	0.592863	0.526	0.268	6.27622e-14	Igflr1	13.2023	0.592863	UP
2.89815e-18	0.487889	0.292	0.105	5.90962e-14	Sec14l1	13.2284	0.487889	NS
2.19294e-18	-0.902375	0.289	0.542	4.47162e-14	Dleu2	13.3495	-0.902375	DOWN
1.08715e-18	0.656191	0.407	0.181	2.21682e-14	Fam129a	13.6543	0.656191	UP
6.3118e-19	0.607784	0.34	0.131	1.28704e-14	Pglyrp1	13.8904	0.607784	UP
6.03212e-19	0.263364	0.063	0.004	1.23001e-14	Itga1	13.9101	0.263364	NS
5.29773e-19	0.276985	0.063	0.004	1.08026e-14	Rapsn	13.9665	0.276985	NS
5.15936e-19	0.339638	0.186	0.045	1.05205e-14	Cd38	13.978	0.339638	NS
3.79866e-19	0.624133	0.798	0.557	7.74585e-15	Pdcd4	14.1109	0.624133	UP
3.25756e-19	0.270706	0.059	0.003	6.6425e-15	Cacnb4	14.1777	0.270706	NS
3.07617e-19	0.581771	0.261	0.083	6.27261e-15	Rgs2	14.2026	0.581771	UP
2.82713e-19	0.657325	0.482	0.22	5.76481e-15	Serpina3g	14.2392	0.657325	UP
1.89124e-19	0.511398	0.352	0.133	3.85642e-15	Myo1f	14.4138	0.511398	UP
7.02908e-20	0.31094	0.107	0.015	1.4333e-15	Apobr	14.8437	0.31094	NS
6.89947e-20	0.663523	0.802	0.602	1.40687e-15	Serinc3	14.8517	0.663523	UP
5.62302e-20	0.330656	0.13	0.022	1.14659e-15	Epcam	14.9406	0.330656	NS
2.49469e-20	-0.818999	0.047	0.331	5.08692e-16	Themis	15.2935	-0.818999	DOWN
1.571e-20	-0.678196	0.708	0.84	3.20342e-16	Smco4	15.4944	-0.678196	DOWN
1.03959e-20	0.300374	0.146	0.027	2.11984e-16	Igsf23	15.6737	0.300374	NS
1.01319e-20	-1.07999	0.245	0.521	2.06599e-16	Cd200	15.6849	-1.07999	DOWN
9.80704e-21	0.414453	0.265	0.079	1.99975e-16	Cd200r1	15.699	0.414453	NS
1.77294e-21	-0.941279	0.083	0.384	3.6152e-17	Nrp1	16.4419	-0.941279	DOWN
1.26539e-21	0.609147	0.352	0.129	2.58027e-17	Ehd1	16.5883	0.609147	UP
2.845e-22	0.531448	0.988	0.921	5.80125e-18	Ets1	17.2365	0.531448	UP
2.77528e-22	-0.977468	0.19	0.491	5.65907e-18	Dennd2d	17.2473	-0.977468	DOWN
2.23769e-22	0.291829	0.071	0.004	4.56287e-18	Rasd2	17.3408	0.291829	NS
6.22981e-23	0.613663	0.443	0.189	1.27032e-18	Unc119	17.8961	0.613663	UP
5.99132e-23	0.253035	0.107	0.012	1.22169e-18	Padi2	17.913	0.253035	NS
3.9111e-23	0.730801	0.66	0.374	7.97511e-19	Adgre5	18.0983	0.730801	UP
2.57775e-23	1.68679	0.281	0.082	5.2563e-19	Ccl4	18.2793	1.68679	UP
1.71844e-23	0.305593	0.126	0.017	3.50408e-19	Plxnd1	18.4554	0.305593	NS
1.02472e-23	0.745123	0.723	0.447	2.08951e-19	Itgb7	18.68	0.745123	UP
2.15001e-24	0.461029	0.261	0.069	4.38409e-20	Dbndd2	19.3581	0.461029	NS
2.05207e-24	0.559259	0.245	0.062	4.18438e-20	Camk2n1	19.3784	0.559259	UP
7.35674e-25	0.52426	0.273	0.075	1.50011e-20	Gpr55	19.8239	0.52426	UP
2.95632e-25	0.375479	0.174	0.031	6.02823e-21	Arnt2	20.2198	0.375479	NS
1.83549e-25	0.307045	0.134	0.018	3.74274e-21	Slamf7	20.4268	0.307045	NS
6.47701e-26	-0.958534	0.597	0.811	1.32073e-21	Slfn2	20.8792	-0.958534	DOWN
4.52058e-26	0.315761	0.091	0.006	9.21792e-22	H2-Eb1	21.0354	0.315761	NS
9.90203e-27	0.76291	0.794	0.528	2.01912e-22	Capg	21.6948	0.76291	UP
3.07919e-27	0.72241	0.269	0.069	6.27877e-23	Rora	22.2021	0.72241	UP
5.92282e-28	0.734666	0.423	0.146	1.20772e-23	Havcr2	22.918	0.734666	UP
4.39201e-28	0.8486	0.648	0.319	8.95576e-24	Neb	23.0479	0.8486	UP
1.19469e-28	-1.07448	0.407	0.714	2.4361e-24	Gm8369	23.6133	-1.07448	DOWN
5.8394e-29	0.404406	1	0.999	1.19071e-24	H2-D1	23.9242	0.404406	NS
5.35687e-29	0.719317	0.949	0.824	1.09232e-24	H2-Q7	23.9617	0.719317	UP
4.60629e-29	0.589408	0.312	0.083	9.3927e-25	Slc16a6	24.0272	0.589408	UP
1.59096e-29	-0.969529	0.723	0.863	3.24413e-25	Ptms	24.4889	-0.969529	DOWN
9.55913e-30	0.469442	0.202	0.035	1.9492e-25	Slc2a3	24.7101	0.469442	NS
4.54398e-30	-1.07525	0.142	0.524	9.26563e-26	Il6ra	25.0331	-1.07525	DOWN
4.22093e-30	-0.784722	0.933	0.971	8.60689e-26	Izumo1r	25.0652	-0.784722	DOWN
2.5587e-30	0.77861	0.439	0.152	5.21745e-26	Cish	25.2825	0.77861	UP
1.80543e-30	-1.0597	0.364	0.694	3.68146e-26	Slamf6	25.434	-1.0597	DOWN
5.83114e-31	0.645468	0.237	0.048	1.18903e-26	Abcb1a	25.9248	0.645468	UP
2.36181e-31	0.373313	0.15	0.017	4.81596e-27	Itih5	26.3173	0.373313	NS
4.35151e-32	0.36664	0.154	0.018	8.87316e-28	Acsbg1	27.0519	0.36664	NS
1.4596e-32	0.758039	0.213	0.037	2.97628e-28	Lgmn	27.5263	0.758039	UP
3.09778e-33	0.316737	0.146	0.015	6.31668e-29	Swap70	28.1995	0.316737	NS
5.53838e-34	0.441589	0.123	0.009	1.12933e-29	Lilr4b	28.9472	0.441589	NS
1.34848e-34	0.86863	0.486	0.174	2.74968e-30	1600014C10Rik	29.5607	0.86863	UP
3.62434e-36	-1.33378	0.198	0.614	7.3904e-32	Gpm6b	31.1313	-1.33378	DOWN
2.43936e-36	1.38754	0.617	0.268	4.97409e-32	Nkg7	31.3033	1.38754	UP
1.24348e-37	0.895807	0.83	0.429	2.53558e-33	Cxcr6	32.5959	0.895807	UP
1.09049e-37	0.575984	0.277	0.053	2.22361e-33	Trp53i11	32.6529	0.575984	UP
4.67849e-38	0.906075	0.49	0.159	9.5399e-34	Dusp5	33.0205	0.906075	UP
4.6037e-38	-1.20615	0.364	0.718	9.38741e-34	Ptpn11	33.0275	-1.20615	DOWN
1.99298e-39	0.970863	0.727	0.362	4.06388e-35	Glcci1	34.3911	0.970863	UP
5.71316e-40	0.878953	0.486	0.157	1.16497e-35	Ifngr1	34.9337	0.878953	UP
1.29809e-40	0.587179	0.186	0.02	2.64694e-36	Lilrb4a	35.5773	0.587179	UP
1.05739e-40	1.17342	0.889	0.564	2.15612e-36	S100a6	35.6663	1.17342	UP
7.4733e-41	0.382735	0.103	0.003	1.52388e-36	Miat	35.817	0.382735	NS
1.827e-41	0.568756	0.225	0.031	3.72544e-37	Hopx	36.4288	0.568756	UP
3.00577e-43	0.500699	0.111	0.003	6.12906e-39	Ccr3	38.2126	0.500699	UP
6.26347e-46	0.302297	0.107	0.002	1.27718e-41	Flicr	40.8937	0.302297	NS
3.52255e-46	0.545036	0.209	0.022	7.18284e-42	Itgb8	41.1437	0.545036	UP
3.63959e-48	-1.33117	0.439	0.822	7.42148e-44	Foxp1	43.1295	-1.33117	DOWN
2.49595e-49	0.721222	0.356	0.068	5.08949e-45	Sytl2	44.2933	0.721222	UP
1.13245e-49	0.649199	0.162	0.01	2.30917e-45	Itgae	44.6365	0.649199	UP
6.19621e-50	0.791989	0.352	0.067	1.26347e-45	Hip1	44.8984	0.791989	UP
1.29244e-53	0.923582	0.427	0.092	2.63542e-49	Fgl2	48.5791	0.923582	UP
3.71877e-57	0.495215	0.198	0.013	7.58295e-53	Pvrig	52.1202	0.495215	NS
1.77289e-59	0.5958	0.19	0.011	3.6151e-55	Adam8	54.4419	0.5958	UP
1.04734e-60	-2.35752	0.174	0.713	2.13563e-56	Tnfsf8	55.6705	-2.35752	DOWN
5.89663e-63	1.06121	0.613	0.174	1.20238e-58	Cyth4	57.92	1.06121	UP
9.51108e-64	0.649688	0.182	0.008	1.9394e-59	Tnfrsf9	58.7123	0.649688	UP
3.30938e-71	1.42936	0.87	0.419	6.74816e-67	Arl5a	66.1708	1.42936	UP
3.57914e-72	-2.19258	0.126	0.761	7.29822e-68	Il21	67.1368	-2.19258	DOWN
3.38782e-74	1.76395	0.613	0.15	6.90811e-70	S100a4	69.1606	1.76395	UP
4.01892e-75	1.19706	0.569	0.127	8.19499e-71	Asb2	70.0865	1.19706	UP
2.09815e-80	1.64524	0.474	0.076	4.27835e-76	Ccl5	75.3687	1.64524	UP
3.84241e-85	-2.30684	0.308	0.865	7.83506e-81	Itgb1	80.106	-2.30684	DOWN
3.40366e-87	-2.35517	0.178	0.848	6.9404e-83	Tbc1d4	82.1586	-2.35517	DOWN
2.93996e-93	1.61821	0.7	0.162	5.99486e-89	Ccr2	88.2222	1.61821	UP
2.209e-99	-2.15177	0.462	0.96	4.50437e-95	Ms4a4b	94.3464	-2.15177	DOWN
3.07833e-113	0.840161	0.229	0.001	6.27702e-109	Sdc4	108.202	0.840161	UP
6.49408e-124	1.57866	0.249	0.001	1.32421e-119	Klrg1	118.878	1.57866	UP
4.36003e-125	1.91105	0.573	0.072	8.89054e-121	Csf1	120.051	1.91105	UP
4.01595e-126	1.02832	0.281	0.004	8.18893e-122	Nckap5	121.087	1.02832	UP
9.72119e-153	1.21086	0.312	0.002	1.98225e-148	Mmp9	147.703	1.21086	UP
3.84778e-177	2.18794	0.474	0.019	7.84601e-173	Gzmb	172.105	2.18794	UP
0	1.88328	0.676	0.004	0	Foxp3	320	1.88328	UP

## Sheet: TR1.2 Foxp3+ vs Effector Sple
p_val	avg_log2FC	pct.1	pct.2	p_val_adj	gene	sig	log2FC	S
0	5.1265	0.992	0	0	Trbc2	320	5.1265	UP
0	4.11619	0.98	0	0	Trac	320	4.11619	UP
0	5.9619	1	0	0	Gm42418	320	5.9619	UP
0	3.51965	0.98	0	0	AY036118	320	3.51965	UP
9.44e-290	2.74264	0.917	0	1.92491e-285	Sept1	284.716	2.74264	UP
5.41476e-284	2.93872	0.901	0	1.10412e-279	Gm10260	278.957	2.93872	UP
7.7349e-277	2.99295	0.881	0	1.57722e-272	H2afz	271.802	2.99295	UP
2.89091e-261	2.29829	0.838	0	5.89485e-257	Sept7	256.23	2.29829	UP
4.39442e-250	2.21648	0.806	0	8.96067e-246	Atp5f1	245.048	2.21648	UP
3.34725e-247	2.74344	0.83	0.007	6.82537e-243	Cxcr6	242.166	2.74344	UP
1.54508e-244	2.2438	0.791	0	3.15057e-240	AU020206	239.502	2.2438	UP
1.54508e-244	2.26391	0.791	0	3.15057e-240	Gas5	239.502	2.26391	UP
1.54508e-244	2.03489	0.791	0	3.15058e-240	Fam49b	239.502	2.03489	UP
6.15638e-238	2.09851	0.798	0.005	1.25535e-233	Rnasek	232.901	2.09851	UP
1.02159e-226	1.95525	0.739	0	2.08312e-222	Vps28	221.681	1.95525	UP
1.02159e-226	1.84788	0.739	0	2.08312e-222	H2afy	221.681	1.84788	UP
1.53145e-210	1.9129	0.692	0	3.12278e-206	1810026B05Rik	205.505	1.9129	UP
1.54359e-206	1.69207	0.68	0	3.14753e-202	H2afv	201.502	1.69207	UP
1.54359e-206	1.62397	0.68	0	3.14754e-202	Tmem134	201.502	1.62397	UP
1.26659e-194	1.8826	0.644	0	2.5827e-190	H2afj	189.588	1.8826	UP
9.24451e-187	1.6108	0.621	0	1.88505e-182	Ndufb1-ps	181.725	1.6108	UP
8.54351e-174	3.22498	0.581	0	1.74211e-169	Trbc1	168.759	3.22498	UP
5.36857e-172	2.44057	0.664	0.019	1.0947e-167	Il10	166.961	2.44057	UP
3.19164e-171	1.56063	0.573	0	6.50808e-167	AC149090.1	166.187	1.56063	UP
6.13227e-170	1.49736	0.569	0	1.25043e-165	Sept9	164.903	1.49736	UP
1.24834e-163	1.45064	0.593	0.007	2.54548e-159	Atp6v0c	158.594	1.45064	UP
5.30827e-161	1.63685	0.542	0	1.08241e-156	BE692007	155.966	1.63685	UP
9.88308e-160	1.28868	0.538	0	2.01526e-155	Gm16286	154.696	1.28868	UP
6.75692e-159	2.20806	0.87	0.101	1.3778e-154	Arl5a	153.861	2.20806	UP
6.2309e-156	1.59318	0.526	0	1.27054e-151	2410006H16Rik	150.896	1.59318	UP
4.49149e-155	1.97473	0.794	0.07	9.1586e-151	Nme2	150.038	1.97473	UP
2.08545e-153	1.28702	0.518	0	4.25245e-149	Fam173a	148.371	1.28702	UP
1.80227e-149	1.4143	0.51	0.001	3.67502e-145	Galnt2	144.435	1.4143	UP
1.00925e-144	1.55444	0.711	0.048	2.05797e-140	Tpm3-rs7	139.687	1.55444	UP
1.26627e-144	1.25263	0.49	0	2.58206e-140	Pabpn1	139.588	1.25263	UP
2.24183e-143	1.18297	0.486	0	4.57132e-139	Tmem179b	138.34	1.18297	UP
1.5351e-141	1.76998	0.727	0.06	3.13023e-137	Glcci1	136.504	1.76998	UP
1.63992e-139	-6.17631	0	1	3.34395e-135	ATP6	134.476	-6.17631	DOWN
2.69251e-139	-5.82951	0	0.999	5.49029e-135	COX3	134.26	-5.82951	DOWN
4.41846e-139	-5.75907	0	0.998	9.00969e-135	COX1	134.045	-5.75907	DOWN
3.18811e-138	-5.05071	0	0.995	6.50087e-134	CYTB	133.187	-5.05071	DOWN
5.14717e-138	1.99065	0.7	0.054	1.04956e-133	Ccr2	132.979	1.99065	UP
3.68159e-137	2.2019	0.466	0	7.50713e-133	Ighm	132.125	2.2019	UP
2.6409e-136	-4.8222	0	0.988	5.38505e-132	COX2	131.269	-4.8222	DOWN
7.00812e-136	-4.63861	0	0.986	1.42903e-131	ND1	130.845	-4.63861	DOWN
8.87884e-135	-3.98029	0.696	0.993	1.81048e-130	Tmsb10	129.742	-3.98029	DOWN
2.19417e-134	1.7574	0.648	0.042	4.47414e-130	Neb	129.349	1.7574	UP
9.8578e-134	1.93857	0.625	0.037	2.0101e-129	Ahr	128.697	1.93857	UP
9.33354e-130	1.14054	0.443	0	1.9032e-125	Tmem173	124.721	1.14054	UP
1.57872e-128	1.05274	0.439	0	3.21917e-124	1110008P14Rik	123.492	1.05274	UP
3.3776e-128	-4.19703	0	0.956	6.88726e-124	ND4	123.162	-4.19703	DOWN
7.13677e-128	1.61745	0.676	0.056	1.45526e-123	Foxp3	122.837	1.61745	UP
2.20998e-127	1.48837	0.482	0.008	4.50636e-123	Ccr5	122.346	1.48837	UP
4.46594e-126	1.15185	0.431	0	9.1065e-122	March7	121.041	1.15185	UP
7.46921e-125	1.07606	0.427	0	1.52305e-120	Gm11361	119.817	1.07606	UP
1.67439e-123	1.984	0.66	0.059	3.41426e-119	Malt1	118.467	1.984	UP
2.65298e-120	2.62798	0.617	0.051	5.4097e-116	Nkg7	115.267	2.62798	UP
9.24092e-119	1.18155	0.407	0	1.88432e-114	Fam129a	113.725	1.18155	UP
1.0992e-118	1.22731	1	0.989	2.24138e-114	Tpt1	113.649	1.22731	UP
6.18993e-118	1.25884	0.526	0.023	1.26219e-113	Igflr1	112.899	1.25884	UP
1.67734e-117	1.12694	0.51	0.02	3.42026e-113	Rab21	112.466	1.12694	UP
1.29719e-116	1.57326	0.719	0.082	2.6451e-112	Podnl1	111.578	1.57326	UP
2.46248e-116	1.0254	0.399	0	5.02124e-112	Snhg8	111.299	1.0254	UP
1.57786e-109	1.30019	0.423	0.008	3.21741e-105	Havcr2	104.492	1.30019	UP
2.35985e-109	2.69969	0.953	0.356	4.81198e-105	Rgs1	104.318	2.69969	UP
4.26391e-109	0.944387	0.375	0	8.69454e-105	Marc2	104.061	0.944387	UP
7.34822e-109	-1.66894	0.976	0.989	1.49838e-104	Ubb	103.824	-1.66894	DOWN
2.72162e-108	1.6398	0.791	0.129	5.54966e-104	Tmem154	103.256	1.6398	UP
6.7705e-108	0.916085	0.372	0	1.38057e-103	March5	102.86	0.916085	UP
6.77051e-108	0.900055	0.372	0	1.38058e-103	Twistnb	102.86	0.900055	UP
3.16187e-107	1.73317	1	0.923	6.44736e-103	AW112010	102.191	1.73317	UP
4.17832e-107	-3.39003	0	0.867	8.52001e-103	ND2	102.07	-3.39003	DOWN
9.82005e-107	1.9595	0.751	0.122	2.00241e-102	Lag3	101.698	1.9595	UP
1.07113e-106	0.901866	0.368	0	2.18415e-102	Gm26917	101.661	0.901866	UP
1.07113e-106	0.973741	0.368	0	2.18415e-102	Sept6	101.661	0.973741	UP
3.13497e-106	1.99263	0.573	0.052	6.39251e-102	Csf1	101.194	1.99263	UP
5.76391e-106	2.09532	0.474	0.022	1.17532e-101	Gzmb	100.93	2.09532	UP
1.13514e-105	-3.49315	0	0.86	2.31466e-101	Gm8730	100.636	-3.49315	DOWN
1.58836e-105	-3.04771	0.158	0.885	3.23882e-101	Wdr89	100.49	-3.04771	DOWN
1.75231e-104	1.0666	0.451	0.016	3.57314e-100	Lars2	99.4469	1.0666	UP
2.65173e-104	0.961558	0.36	0	5.40714e-100	Skp1a	99.267	0.961558	UP
2.65173e-104	0.981865	0.36	0	5.40715e-100	Morrbid	99.267	0.981865	UP
2.87656e-102	1.30037	0.549	0.043	5.86559e-98	Prdm1	97.2317	1.30037	UP
6.4697e-102	0.92487	0.352	0	1.31924e-97	Cct6a	96.8797	0.92487	UP
4.90876e-101	1.65811	0.972	0.336	1.00094e-96	Ndfip1	95.9996	1.65811	UP
1.55572e-99	0.899705	0.344	0	3.17227e-95	Znrd1	94.4986	0.899705	UP
2.33347e-98	-3.25854	0	0.826	4.75819e-94	Gm9493	93.3226	-3.25854	DOWN
2.39936e-98	0.959992	0.34	0	4.89254e-94	I730030J21Rik	93.3105	0.959992	UP
3.7277e-98	-2.85654	0.249	0.869	7.60115e-94	Gm11808	93.1191	-2.85654	DOWN
3.22611e-97	1.05511	0.486	0.029	6.57837e-93	Rab4b	92.1819	1.05511	UP
3.68717e-97	0.949324	0.336	0	7.5185e-93	A430093F15Rik	92.1239	0.949324	UP
5.64576e-96	0.913608	0.332	0	1.15123e-91	Gm37529	90.9388	0.913608	UP
5.64579e-96	0.896143	0.332	0	1.15123e-91	Gm28112	90.9388	0.896143	UP
1.03407e-95	1.42469	0.727	0.115	2.10857e-91	Ikzf3	90.676	1.42469	UP
8.06169e-95	-2.10154	0.696	0.96	1.64386e-90	Ly6e	89.7841	-2.10154	DOWN
8.61375e-95	0.915887	0.328	0	1.75643e-90	Ddx39	89.7554	0.915887	UP
1.62672e-93	-1.26975	0.988	0.995	3.31705e-89	Shisa5	88.4792	-1.26975	DOWN
1.73558e-93	1.9541	0.957	0.369	3.53902e-89	Ctla4	88.4511	1.9541	UP
4.12701e-93	1.96014	0.953	0.389	8.41539e-89	Maf	88.0749	1.96014	UP
3.27977e-92	-3.57799	0	0.796	6.68778e-88	H2az1	87.1747	-3.57799	DOWN
4.97682e-92	1.38118	0.542	0.053	1.01482e-87	Chst2	86.9936	1.38118	UP
1.00257e-90	1.58515	0.925	0.293	2.04435e-86	Mcl1	85.6894	1.58515	UP
4.50288e-90	0.778845	0.312	0	9.18182e-86	Col4a3bp	85.0371	0.778845	UP
1.518e-89	1.10331	0.439	0.025	3.09536e-85	Ccdc88c	84.5093	1.10331	UP
2.84975e-88	1.15206	0.423	0.023	5.81092e-84	Rnase4	83.2358	1.15206	UP
8.34046e-88	1.9	0.664	0.11	1.7007e-83	Gadd45b	82.7694	1.9	UP
1.49951e-86	0.903226	0.3	0	3.05764e-82	Hist1h1c	81.5146	0.903226	UP
1.49951e-86	0.744872	0.3	0	3.05765e-82	March2	81.5146	0.744872	UP
9.53003e-86	1.18253	0.581	0.07	1.94327e-81	Cblb	80.7115	1.18253	UP
5.65385e-84	-2.04006	0.628	0.901	1.15288e-79	Uba52	78.9382	-2.04006	DOWN
5.99623e-84	1.56675	0.917	0.32	1.22269e-79	Inpp4b	78.9127	1.56675	UP
1.28883e-83	1.06804	0.427	0.028	2.62805e-79	Heca	78.5804	1.06804	UP
4.83678e-83	0.778081	0.289	0	9.86268e-79	Dleu2	78.006	0.778081	UP
7.61939e-83	1.20947	0.538	0.061	1.55367e-78	Atp2b4	77.8086	1.20947	UP
1.63995e-82	1.05521	0.443	0.033	3.34401e-78	Lnpep	77.4757	1.05521	UP
1.85634e-82	1.05418	0.375	0.017	3.78526e-78	Casp3	77.4219	1.05418	UP
2.57089e-82	1.4217	0.826	0.199	5.2423e-78	Agfg1	77.2805	1.4217	UP
1.39521e-81	1.28619	0.7	0.123	2.84496e-77	Picalm	76.5459	1.28619	UP
1.83753e-81	0.766826	0.289	0.001	3.74691e-77	Adnp	76.4263	0.766826	UP
1.03747e-80	2.94167	0.281	0	2.1155e-76	Ccl4	75.6746	2.94167	UP
1.61247e-80	1.32631	0.838	0.202	3.28798e-76	BC004004	75.4831	1.32631	UP
1.07363e-79	1.21026	0.569	0.076	2.18924e-75	Asb2	74.6597	1.21026	UP
9.32575e-79	0.947084	0.352	0.015	1.90161e-74	Hip1	73.7209	0.947084	UP
2.19431e-78	0.705107	0.273	0	4.47442e-74	2810013P06Rik	73.3493	0.705107	UP
8.74528e-78	1.71114	0.684	0.133	1.78325e-73	Id2	72.7488	1.71114	UP
9.28969e-78	1.04164	0.281	0.002	1.89426e-73	Nckap5	72.7226	1.04164	UP
1.59827e-77	1.20922	0.526	0.065	3.25902e-73	Lrba	72.4869	1.20922	UP
1.86025e-76	-2.70483	0.004	0.714	3.79323e-72	Gm9844	71.421	-2.70483	DOWN
4.3058e-76	1.15744	0.625	0.1	8.77995e-72	Atxn1	71.0565	1.15744	UP
6.57537e-75	0.675704	0.261	0	1.34078e-70	Vamp7	69.8726	0.675704	UP
1.22251e-74	1.0015	0.482	0.051	2.49282e-70	Ranbp2	69.6033	1.0015	UP
1.23074e-74	-2.66253	0	0.702	2.50959e-70	Septin1	69.6004	-2.66253	DOWN
1.64428e-74	1.17169	0.81	0.186	3.35285e-70	Tomm6	69.4746	1.17169	UP
1.7603e-74	0.768267	0.372	0.021	3.58943e-70	Timm23	69.445	0.768267	UP
9.4141e-74	0.70067	0.257	0	1.91963e-69	Lrmp	68.7168	0.70067	UP
9.4141e-74	0.670505	0.257	0	1.91963e-69	BC023719	68.7168	0.670505	UP
1.34318e-72	0.647473	0.253	0	2.73888e-68	Pianp	67.5624	0.647473	UP
2.83133e-72	1.15531	0.597	0.094	5.77337e-68	Vps54	67.2386	1.15531	UP
3.23803e-72	1.07946	0.585	0.09	6.60266e-68	Mbd2	67.1803	1.07946	UP
8.49004e-72	0.701303	0.281	0.005	1.7312e-67	Zfp869	66.7617	0.701303	UP
3.555e-71	1.37162	0.889	0.314	7.24901e-67	Tln1	66.1397	1.37162	UP
5.35852e-71	-0.809444	1	1	1.09266e-66	Malat1	65.9615	-0.809444	DOWN
2.70615e-70	0.966608	0.245	0	5.51812e-66	Hist1h1e	65.2582	0.966608	UP
9.71074e-70	0.737806	0.269	0.004	1.98012e-65	Csnk2a2	64.7033	0.737806	UP
3.8214e-69	0.68823	0.241	0	7.79222e-65	Gm15472	64.1083	0.68823	UP
3.8214e-69	0.727003	0.241	0	7.79222e-65	Snhg1	64.1083	0.727003	UP
5.37782e-68	0.613095	0.237	0	1.09659e-63	Pnp	62.96	0.613095	UP
5.5487e-68	1.4544	0.696	0.166	1.13144e-63	Baz1a	62.9464	1.4544	UP
6.11614e-67	1.02694	0.569	0.093	1.24714e-62	Reps1	61.9041	1.02694	UP
7.54234e-67	0.629009	0.233	0	1.53796e-62	Fam192a	61.8131	0.629009	UP
1.59472e-66	0.719047	0.292	0.011	3.25179e-62	Mrpl53	61.4879	0.719047	UP
3.91264e-66	1.06706	0.281	0.009	7.97827e-62	Cdkn1a	61.0981	1.06706	UP
4.4735e-66	0.933022	0.447	0.052	9.12192e-62	Entpd1	61.0399	0.933022	UP
1.02688e-65	0.871749	0.415	0.041	2.09391e-61	Stim1	60.679	0.871749	UP
1.05421e-65	0.60454	0.229	0	2.14964e-61	F730043M19Rik	60.6676	0.60454	UP
1.05421e-65	0.596055	0.229	0	2.14964e-61	Tug1	60.6676	0.596055	UP
1.4685e-64	0.684693	0.225	0	2.99442e-60	Gm47283	59.5237	0.684693	UP
1.4685e-64	0.617222	0.225	0	2.99442e-60	2610001J05Rik	59.5237	0.617222	UP
1.56543e-64	1.0009	0.628	0.119	3.19208e-60	Zdhhc18	59.4959	1.0009	UP
3.42519e-64	0.867062	0.312	0.017	6.98431e-60	4930503L19Rik	59.1559	0.867062	UP
1.40672e-63	1.11444	0.526	0.084	2.86844e-59	Tnfaip3	58.5424	1.11444	UP
2.03868e-63	0.614069	0.221	0	4.15708e-59	Map11	58.3812	0.614069	UP
2.03868e-63	0.609149	0.221	0	4.15708e-59	Apopt1	58.3812	0.609149	UP
8.78288e-63	0.726405	0.312	0.018	1.79092e-58	Gng10	57.7469	0.726405	UP
2.75599e-62	0.971341	0.557	0.096	5.61974e-58	Rbl2	57.2503	0.971341	UP
3.44856e-62	1.06436	0.779	0.198	7.03195e-58	Cap1	57.1529	1.06436	UP
8.41754e-62	0.901209	0.49	0.071	1.71642e-57	Ube2v1	56.7654	0.901209	UP
1.20557e-61	0.657118	0.328	0.022	2.45828e-57	Fam89b	56.6094	0.657118	UP
1.79739e-61	1.20569	0.842	0.272	3.66506e-57	Bcl2a1b	56.4359	1.20569	UP
3.88962e-61	0.540913	0.213	0	7.93132e-57	1110038B12Rik	56.1007	0.540913	UP
3.88962e-61	0.611889	0.213	0	7.93132e-57	Gm49980	56.1007	0.611889	UP
7.7044e-61	1.18428	0.723	0.182	1.571e-56	Ptms	55.8038	1.18428	UP
1.05186e-60	0.586712	0.217	0.001	2.14485e-56	Scn1b	55.6686	0.586712	UP
1.15601e-60	1.02014	0.545	0.095	2.35723e-56	Tut7	55.6276	1.02014	UP
5.34562e-60	0.561734	0.209	0	1.09003e-55	Asna1	54.9626	0.561734	UP
9.4638e-60	0.98327	0.549	0.098	1.92976e-55	Notch1	54.7145	0.98327	UP
1.06313e-59	1.06604	0.312	0.021	2.16783e-55	Mmp9	54.664	1.06604	UP
7.32211e-59	0.592592	0.206	0	1.49305e-54	Tmem189	53.8259	0.592592	UP
7.32211e-59	0.56855	0.206	0	1.49305e-54	Trerf1	53.8259	0.56855	UP
7.32213e-59	0.557226	0.206	0	1.49305e-54	Taz	53.8259	0.557226	UP
1.94381e-58	0.837482	0.407	0.048	3.96362e-54	Eid1	53.4019	0.837482	UP
6.94216e-58	0.808595	0.364	0.036	1.41557e-53	Dst	52.8491	0.808595	UP
9.99604e-58	0.680323	0.202	0	2.03829e-53	Gm48236	52.6907	0.680323	UP
9.99607e-58	0.581888	0.202	0	2.0383e-53	4632427E13Rik	52.6907	0.581888	UP
1.36012e-56	0.517354	0.198	0	2.77343e-52	Flt3l	51.557	0.517354	UP
1.36013e-56	0.537927	0.198	0	2.77343e-52	Pvrig	51.557	0.537927	UP
1.36013e-56	0.655618	0.198	0	2.77343e-52	Gm45716	51.557	0.655618	UP
1.36013e-56	0.579601	0.198	0	2.77343e-52	Sept11	51.557	0.579601	UP
1.34405e-55	0.807932	0.482	0.076	2.74065e-51	Cox16	50.5621	0.807932	UP
1.60621e-55	0.965091	0.739	0.189	3.27522e-51	Cxcr3	50.4848	0.965091	UP
1.84456e-55	0.516648	0.194	0	3.76124e-51	D10Wsu102e	50.4247	0.516648	UP
1.84456e-55	0.533333	0.194	0	3.76124e-51	Zfp979	50.4247	0.533333	UP
2.65109e-55	0.759386	0.474	0.072	5.40583e-51	Eif4ebp2	50.2671	0.759386	UP
5.67997e-55	0.850995	0.356	0.037	1.1582e-50	Brd1	49.9362	0.850995	UP
1.33515e-54	0.908487	0.494	0.085	2.7225e-50	Cyfip1	49.565	0.908487	UP
1.62443e-54	0.911718	0.502	0.09	3.31237e-50	Bcl2a1d	49.4799	0.911718	UP
2.49331e-54	0.57153	0.19	0	5.0841e-50	Gm47664	49.2938	0.57153	UP
2.49678e-54	0.582379	0.249	0.011	5.09119e-50	Zfp445	49.2932	0.582379	UP
4.00547e-54	0.718103	0.308	0.025	8.16756e-50	Snx9	49.0879	0.718103	UP
4.39527e-54	-2.68957	0.075	0.633	8.96239e-50	Klf2	49.0476	-2.68957	DOWN
6.61467e-54	0.525152	0.194	0.001	1.3488e-49	Cpne1	48.8701	0.525152	UP
1.88957e-53	0.901249	0.98	0.852	3.85303e-49	Rack1	48.4142	0.901249	UP
2.85086e-53	0.632871	0.249	0.011	5.81319e-49	Nup98	48.2356	0.632871	UP
3.35917e-53	0.490921	0.186	0	6.84968e-49	Gm20559	48.1643	0.490921	NS
3.35918e-53	0.485863	0.186	0	6.8497e-49	Fopnl	48.1643	0.485863	NS
3.35918e-53	0.754827	0.186	0	6.8497e-49	Trav16n	48.1643	0.754827	UP
1.13796e-52	0.995546	0.668	0.176	2.32041e-48	Fnbp1	47.6344	0.995546	UP
1.27376e-52	1.1077	0.609	0.142	2.59732e-48	Eea1	47.5855	1.1077	UP
1.45538e-52	0.805992	0.423	0.062	2.96766e-48	Med15	47.5276	0.805992	UP
1.64191e-52	0.6601	0.281	0.02	3.34803e-48	B3gnt2	47.4752	0.6601	UP
3.24248e-52	1.18677	0.249	0.013	6.61175e-48	Ifng	47.1797	1.18677	UP
4.51098e-52	0.53748	0.182	0	9.19834e-48	Fam92a	47.0363	0.53748	UP
4.51098e-52	0.504317	0.182	0	9.19834e-48	2900097C17Rik	47.0363	0.504317	UP
5.26661e-52	0.905097	0.542	0.109	1.07391e-47	Tacc1	46.969	0.905097	UP
6.2685e-52	1.19873	0.893	0.374	1.27821e-47	Il2rb	46.8934	1.19873	UP
7.0445e-52	0.961521	0.613	0.142	1.43644e-47	Cyld	46.8427	0.961521	UP
9.78685e-52	1.03339	0.672	0.176	1.99564e-47	Il27ra	46.6999	1.03339	UP
9.86553e-52	1.50511	0.186	0.001	2.01168e-47	Ccl3	46.6964	1.50511	UP
2.44487e-51	0.581804	0.221	0.007	4.98534e-47	St6galnac2	46.3023	0.581804	UP
3.20295e-51	0.568444	0.261	0.015	6.53114e-47	Dbndd2	46.185	0.568444	UP
7.98624e-51	1.00904	0.747	0.228	1.62847e-46	Taf10	45.7882	1.00904	UP
1.86181e-50	0.911064	0.518	0.102	3.79641e-46	Smg6	45.4206	0.911064	UP
8.05591e-50	0.460018	0.174	0	1.64268e-45	2010016I18Rik	44.7844	0.460018	NS
8.05591e-50	0.476946	0.174	0	1.64268e-45	4931406P16Rik	44.7844	0.476946	NS
8.05591e-50	0.45922	0.174	0	1.64268e-45	March6	44.7844	0.45922	NS
8.05591e-50	0.487025	0.174	0	1.64268e-45	Tmem223	44.7844	0.487025	NS
1.49079e-49	1.33407	0.889	0.422	3.03987e-45	S100a6	44.5171	1.33407	UP
2.00353e-49	0.786879	0.628	0.145	4.08541e-45	Kansl1	44.3888	0.786879	UP
2.25078e-49	0.941961	0.561	0.125	4.58957e-45	Il6st	44.3382	0.941961	UP
5.23688e-49	0.801817	0.352	0.045	1.06785e-44	Ehd1	43.9715	0.801817	UP
6.40552e-49	0.900998	0.427	0.071	1.30615e-44	Fgl2	43.884	0.900998	UP
6.79277e-49	-2.12112	0	0.533	1.38511e-44	ND3	43.8585	-2.12112	DOWN
1.07136e-48	0.516157	0.17	0	2.1846e-44	Adprhl2	43.6606	0.516157	UP
1.07136e-48	0.44665	0.17	0	2.1846e-44	Gm11713	43.6606	0.44665	NS
1.44901e-48	1.01944	0.802	0.283	2.95468e-44	Rock1	43.5295	1.01944	UP
1.66249e-48	0.501668	0.19	0.003	3.38998e-44	Dennd5b	43.4698	0.501668	UP
1.70921e-48	1.15981	0.842	0.345	3.48525e-44	Clec2d	43.4578	1.15981	UP
1.79562e-48	-1.99955	0.202	0.642	3.66144e-44	Gm2000	43.4363	-1.99955	DOWN
2.07537e-48	0.959865	0.593	0.143	4.23188e-44	Aplp2	43.3735	0.959865	UP
2.28193e-48	0.968667	0.526	0.112	4.65309e-44	Arid5b	43.3323	0.968667	UP
2.86976e-48	0.834325	0.593	0.137	5.85173e-44	Prrc2b	43.2327	0.834325	UP
3.46025e-48	0.915906	0.407	0.064	7.05579e-44	Rflnb	43.1515	0.915906	UP
8.17489e-48	0.980333	0.996	0.805	1.66694e-43	Mbnl1	42.7781	0.980333	UP
1.42023e-47	0.510245	0.166	0	2.896e-43	Gm15655	42.5382	0.510245	UP
1.42024e-47	0.496276	0.166	0	2.896e-43	2310009A05Rik	42.5382	0.496276	NS
8.97868e-47	-2.01442	0.036	0.541	1.83084e-42	Rnaset2b	41.7373	-2.01442	DOWN
9.34189e-47	0.902383	0.549	0.124	1.90491e-42	Zfp91	41.7201	0.902383	UP
1.48847e-46	0.776736	0.285	0.027	3.03513e-42	Gpr155	41.5178	0.776736	UP
1.5711e-46	0.806133	0.49	0.097	3.20363e-42	9930111J21Rik2	41.4944	0.806133	UP
1.87673e-46	0.439545	0.162	0	3.82684e-42	Trbv15	41.4172	0.439545	NS
2.51704e-46	0.788463	0.415	0.07	5.1325e-42	Usp15	41.2897	0.788463	UP
2.96397e-46	1.05954	0.787	0.285	6.04382e-42	Ankrd11	41.2187	1.05954	UP
3.54337e-46	0.590282	0.257	0.02	7.22529e-42	Bmpr2	41.1411	0.590282	UP
3.73229e-46	0.962243	0.988	0.707	7.61051e-42	Ets1	41.1186	0.962243	UP
4.4906e-46	0.764739	0.482	0.094	9.15678e-42	D16Ertd472e	41.0383	0.764739	UP
4.56096e-46	0.610034	0.316	0.036	9.30025e-42	Fcho2	41.0315	0.610034	UP
4.73927e-46	0.874564	0.498	0.102	9.66384e-42	Cul3	41.0149	0.874564	UP
1.23295e-45	0.648792	0.296	0.031	2.51412e-41	Ints6	40.5996	0.648792	UP
1.45804e-45	1.0111	0.798	0.293	2.9731e-41	Ywhaz	40.5268	1.0111	UP
1.84115e-45	0.608029	0.36	0.05	3.75429e-41	Srgap2	40.4255	0.608029	UP
2.24058e-45	0.733807	0.344	0.046	4.56876e-41	Slc22a15	40.3402	0.733807	UP
2.47211e-45	0.401805	0.158	0	5.04087e-41	Mir142hg	40.2975	0.401805	NS
2.47211e-45	0.435291	0.158	0	5.04087e-41	4732440D04Rik	40.2975	0.435291	NS
4.08197e-45	0.780929	0.292	0.031	8.32355e-41	Pmepa1	40.0797	0.780929	UP
5.06109e-45	0.664253	0.202	0.008	1.03201e-40	Tnip3	39.9863	0.664253	UP
6.48383e-45	0.488396	0.162	0.001	1.32212e-40	Sytl3	39.8787	0.488396	NS
6.93669e-45	0.605613	0.206	0.009	1.41446e-40	Metrnl	39.8494	0.605613	UP
1.0038e-44	0.816286	0.526	0.115	2.04685e-40	Gls	39.6889	0.816286	UP
1.02067e-44	0.568892	0.202	0.008	2.08124e-40	Gcnt1	39.6817	0.568892	UP
1.63025e-44	0.983469	0.846	0.334	3.32424e-40	Cst3	39.4783	0.983469	UP
1.74411e-44	-1.97491	0	0.498	3.55641e-40	Gm10036	39.449	-1.97491	DOWN
2.88832e-44	0.576654	0.265	0.024	5.88958e-40	Runx2	39.2299	0.576654	UP
3.09228e-44	0.621184	0.273	0.026	6.30546e-40	Gpr55	39.2003	0.621184	UP
3.24611e-44	0.424038	0.154	0	6.61914e-40	Tusc3	39.1792	0.424038	NS
3.32058e-44	0.636955	0.407	0.067	6.771e-40	Dennd1b	39.1693	0.636955	UP
3.79038e-44	0.763142	0.348	0.05	7.72896e-40	Vps13c	39.1119	0.763142	UP
4.02617e-44	1.01575	0.802	0.302	8.20976e-40	Fyn	39.0857	1.01575	UP
4.18564e-44	0.460418	0.174	0.003	8.53493e-40	Arnt2	39.0688	0.460418	NS
4.90086e-44	0.798722	0.514	0.114	9.99335e-40	Adcy7	39.0003	0.798722	UP
5.39877e-44	0.975796	0.858	0.35	1.10086e-39	H2-T23	38.9583	0.975796	UP
7.82716e-44	0.773814	0.526	0.118	1.59604e-39	Erbin	38.797	0.773814	UP
7.88161e-44	0.592504	0.209	0.011	1.60714e-39	Cemip2	38.7939	0.592504	UP
8.60561e-44	0.559627	0.296	0.033	1.75477e-39	Rictor	38.7558	0.559627	UP
9.20734e-44	1.01862	0.802	0.301	1.87747e-39	Rabgap1l	38.7264	1.01862	UP
1.59224e-43	0.964117	0.372	0.061	3.24674e-39	Bhlhe40	38.4886	0.964117	UP
1.75048e-43	0.778378	0.407	0.072	3.5694e-39	Twsg1	38.4474	0.778378	UP
1.87363e-43	0.965513	0.81	0.302	3.82052e-39	Iqgap1	38.4179	0.965513	UP
2.20923e-43	0.539775	0.237	0.017	4.50485e-39	Sbno2	38.3463	0.539775	UP
2.24321e-43	0.650026	0.289	0.032	4.57413e-39	Fut8	38.3397	0.650026	UP
2.63165e-43	0.601082	0.344	0.048	5.3662e-39	Senp2	38.2703	0.601082	UP
3.61461e-43	-2.007	0	0.488	7.37054e-39	Septin7	38.1325	-2.007	DOWN
3.62729e-43	0.89686	0.49	0.107	7.39642e-39	Dusp5	38.131	0.89686	UP
4.24913e-43	0.442704	0.15	0	8.66439e-39	Chmp1b	38.0623	0.442704	NS
4.24913e-43	0.362453	0.15	0	8.66439e-39	Gm17018	38.0623	0.362453	NS
4.24913e-43	0.407014	0.15	0	8.66439e-39	Fam45a	38.0623	0.407014	NS
5.95676e-43	0.85422	0.676	0.195	1.21464e-38	Tgoln1	37.9156	0.85422	UP
7.66724e-43	0.820011	0.285	0.032	1.56343e-38	Angptl2	37.8059	0.820011	UP
9.87514e-43	0.957269	0.751	0.257	2.01364e-38	Gbp7	37.696	0.957269	UP
1.36584e-42	-1.67615	0.462	0.789	2.78508e-38	Ms4a4b	37.5552	-1.67615	DOWN
1.81012e-42	-1.90229	0	0.482	3.69101e-38	Atp5pb	37.4329	-1.90229	DOWN
3.61507e-42	0.792806	0.462	0.097	7.37149e-38	Adam19	37.1324	0.792806	UP
5.5448e-42	0.430814	0.146	0	1.13064e-37	4930417O13Rik	36.9467	0.430814	NS
5.5448e-42	0.481916	0.146	0	1.13064e-37	4930581F22Rik	36.9467	0.481916	NS
5.5448e-42	0.426211	0.146	0	1.13064e-37	5530601H04Rik	36.9467	0.426211	NS
9.07339e-42	0.94577	0.854	0.375	1.85015e-37	Scand1	36.7328	0.94577	UP
9.98699e-42	0.663647	0.435	0.083	2.03645e-37	Cdc40	36.6911	0.663647	UP
1.20906e-41	-0.953201	0.941	0.938	2.4654e-37	Eef2	36.6081	-0.953201	DOWN
1.58289e-41	0.464147	0.19	0.008	3.22768e-37	B4galnt4	36.4911	0.464147	NS
1.64598e-41	0.520518	0.19	0.008	3.35631e-37	Setbp1	36.4741	0.520518	UP
1.66755e-41	0.496898	0.19	0.008	3.40031e-37	Tbx21	36.4685	0.496898	NS
1.76619e-41	0.697232	0.589	0.148	3.60143e-37	Nsd1	36.4435	0.697232	UP
1.79522e-41	0.507596	0.198	0.01	3.66064e-37	Kif13b	36.4364	0.507596	UP
2.01241e-41	0.591071	0.336	0.048	4.10351e-37	Crebzf	36.3868	0.591071	UP
2.41093e-41	0.794851	0.458	0.096	4.91613e-37	Nfatc3	36.3084	0.794851	UP
7.21326e-41	0.358658	0.142	0	1.47086e-36	1600002K03Rik	35.8324	0.358658	NS
8.85513e-41	0.798696	0.51	0.117	1.80565e-36	Nedd9	35.7434	0.798696	UP
2.7939e-40	0.61274	0.332	0.049	5.69704e-36	Cep350	35.2444	0.61274	UP
3.75218e-40	0.927536	0.581	0.166	7.65107e-36	Cntrl	35.1163	0.927536	UP
4.52738e-40	0.991964	0.577	0.162	9.23178e-36	Dtx1	35.0347	0.991964	UP
4.59724e-40	0.951188	0.708	0.233	9.37424e-36	Smco4	35.0281	0.951188	UP
4.64112e-40	0.850577	0.561	0.15	9.46372e-36	Msi2	35.0239	0.850577	UP
5.93791e-40	0.912542	0.885	0.388	1.2108e-35	Tnfaip8	34.9169	0.912542	UP
6.00904e-40	0.756845	0.458	0.1	1.2253e-35	Purb	34.9118	0.756845	UP
8.19833e-40	0.540632	0.277	0.032	1.67172e-35	Dpp8	34.7768	0.540632	UP
8.7514e-40	0.837364	0.518	0.128	1.7845e-35	Rasa1	34.7485	0.837364	UP
9.35509e-40	0.370481	0.138	0	1.9076e-35	Tsta3	34.7195	0.370481	NS
9.35509e-40	0.339039	0.138	0	1.9076e-35	H2afx	34.7195	0.339039	NS
9.35509e-40	0.422031	0.138	0	1.9076e-35	Snhg15	34.7195	0.422031	NS
1.07473e-39	1.47216	0.344	0.059	2.19148e-35	Furin	34.6593	1.47216	UP
1.34116e-39	0.497395	0.273	0.031	2.73476e-35	Skap2	34.5631	0.497395	NS
1.36399e-39	0.610829	0.407	0.076	2.7813e-35	Ppp6r1	34.5558	0.610829	UP
1.95339e-39	0.405032	0.225	0.018	3.98316e-35	Rbm4	34.3998	0.405032	NS
2.63023e-39	0.8761	0.723	0.25	5.3633e-35	Tnfrsf1b	34.2706	0.8761	UP
2.76751e-39	0.721602	0.474	0.107	5.64322e-35	Pgk1	34.2485	0.721602	UP
3.19659e-39	0.670275	0.36	0.062	6.51816e-35	Rbpj	34.1859	0.670275	UP
3.72354e-39	0.580459	0.273	0.032	7.59266e-35	Trappc10	34.1196	0.580459	UP
4.19001e-39	0.868635	0.735	0.256	8.54385e-35	Itgal	34.0683	0.868635	UP
5.32621e-39	0.630975	0.356	0.059	1.08607e-34	Sytl2	33.9641	0.630975	UP
6.12389e-39	-1.91549	0.047	0.492	1.24872e-34	Evl	33.9035	-1.91549	DOWN
6.51677e-39	0.94885	0.735	0.261	1.32883e-34	Ahnak	33.8765	0.94885	UP
7.9993e-39	0.554636	0.217	0.017	1.63114e-34	Zrsr1	33.7875	0.554636	UP
9.65357e-39	0.678983	0.644	0.18	1.96846e-34	Dock8	33.7059	0.678983	UP
1.00127e-38	0.74078	0.522	0.128	2.04169e-34	Hnrnpa0	33.69	0.74078	UP
1.20961e-38	0.371155	0.134	0	2.46652e-34	Impad1	33.6079	0.371155	NS
1.59001e-38	0.589023	0.19	0.011	3.24219e-34	Adam8	33.4892	0.589023	UP
1.73433e-38	0.823091	0.617	0.18	3.53648e-34	Nfatc1	33.4514	0.823091	UP
1.77881e-38	0.953088	1	0.78	3.62717e-34	Srgn	33.4404	0.953088	UP
2.37698e-38	0.975425	0.83	0.37	4.84689e-34	Icos	33.3145	0.975425	UP
2.45271e-38	0.766106	1	0.941	5.00131e-34	Cd52	33.3009	0.766106	UP
2.81028e-38	0.654786	0.328	0.051	5.73044e-34	H2-Q10	33.2418	0.654786	UP
3.02479e-38	0.576719	0.209	0.015	6.16785e-34	Btbd7	33.2099	0.576719	UP
5.07688e-38	0.422196	1	0.996	1.03523e-33	Actb	32.985	0.422196	NS
5.57244e-38	-0.936856	0.889	0.903	1.13628e-33	Limd2	32.9445	-0.936856	DOWN
6.4044e-38	0.555368	0.281	0.036	1.30592e-33	Rlf	32.8841	0.555368	UP
8.36602e-38	0.672467	0.542	0.141	1.70591e-33	Ttc39b	32.768	0.672467	UP
1.07536e-37	0.794503	0.66	0.203	2.19276e-33	Adgre5	32.659	0.794503	UP
1.20298e-37	0.574055	0.336	0.054	2.453e-33	Sap30l	32.6103	0.574055	UP
1.51632e-37	0.44723	0.198	0.013	3.09193e-33	Nck2	32.5098	0.44723	NS
1.55933e-37	0.368101	0.13	0	3.17963e-33	B930036N10Rik	32.4976	0.368101	NS
1.55933e-37	0.369766	0.13	0	3.17963e-33	C330007P06Rik	32.4976	0.369766	NS
1.55933e-37	0.384412	0.13	0	3.17963e-33	Gm13212	32.4976	0.384412	NS
1.55933e-37	0.455278	0.13	0	3.17963e-33	BC018473	32.4976	0.455278	NS
1.59988e-37	0.602314	0.518	0.125	3.26232e-33	Rsf1	32.4865	0.602314	UP
1.87479e-37	0.739487	0.482	0.117	3.82289e-33	Ubash3a	32.4176	0.739487	UP
2.78138e-37	-1.81435	0	0.438	5.67151e-33	H2aj	32.2463	-1.81435	DOWN
2.90905e-37	0.558888	0.32	0.05	5.93185e-33	Smc5	32.2268	0.558888	UP
3.2083e-37	0.606022	0.324	0.051	6.54204e-33	Ccdc82	32.1843	0.606022	UP
3.23413e-37	0.61497	0.257	0.03	6.59471e-33	Frmd4b	32.1808	0.61497	UP
3.43475e-37	0.357203	0.134	0.001	7.0038e-33	Tmsb15b2	32.1547	0.357203	NS
6.41748e-37	0.75286	0.656	0.201	1.30859e-32	Cd164	31.8832	0.75286	UP
6.51641e-37	-1.71568	0	0.435	1.32876e-32	H2az2	31.8766	-1.71568	DOWN
8.88084e-37	0.625518	0.312	0.049	1.81089e-32	Slc16a6	31.7421	0.625518	UP
1.01704e-36	0.694145	0.498	0.123	2.07385e-32	Gng2	31.6832	0.694145	UP
1.07762e-36	0.745626	0.715	0.235	2.19737e-32	Hectd1	31.6581	0.745626	UP
1.12043e-36	0.712326	0.553	0.15	2.28466e-32	Wapl	31.6412	0.712326	UP
1.38506e-36	0.370769	0.142	0.002	2.82427e-32	Zan	31.5491	0.370769	NS
1.51991e-36	-1.70048	0	0.432	3.09924e-32	Cyrib	31.5087	-1.70048	DOWN
1.52273e-36	0.625492	0.364	0.067	3.10499e-32	Ptpn11	31.5079	0.625492	UP
1.6495e-36	0.593319	0.375	0.072	3.3635e-32	Tmx3	31.4732	0.593319	UP
1.67239e-36	0.641094	0.269	0.035	3.41016e-32	Matn2	31.4672	0.641094	UP
1.6918e-36	-1.81814	0.043	0.468	3.44975e-32	Tonsl	31.4622	-1.81814	DOWN
1.79722e-36	0.58137	0.332	0.055	3.6647e-32	Virma	31.436	0.58137	UP
2.00418e-36	0.605953	0.126	0	4.08673e-32	Il21	31.3886	0.605953	UP
2.00418e-36	0.342535	0.126	0	4.08673e-32	Elmsan1	31.3886	0.342535	NS
2.00418e-36	0.335266	0.126	0	4.08673e-32	Gm43462	31.3886	0.335266	NS
2.00418e-36	0.325345	0.126	0	4.08673e-32	Snhg3	31.3886	0.325345	NS
2.59069e-36	0.939117	0.885	0.461	5.28268e-32	Stk17b	31.2771	0.939117	UP
2.59621e-36	-0.960294	0.866	0.881	5.29393e-32	Hnrnpf	31.2762	-0.960294	DOWN
4.38413e-36	0.489623	0.312	0.048	8.93968e-32	F2r	31.0487	0.489623	NS
6.42103e-36	0.81372	0.553	0.156	1.30931e-31	Nr3c1	30.883	0.81372	UP
7.59715e-36	0.757869	0.972	0.776	1.54914e-31	Eef1b2	30.8099	0.757869	UP
8.87639e-36	0.824765	0.976	0.673	1.80998e-31	Srrm2	30.7423	0.824765	UP
1.21817e-35	0.657569	0.411	0.089	2.48397e-31	Cdk13	30.6049	0.657569	UP
1.29963e-35	0.496253	0.269	0.035	2.65007e-31	Cep192	30.5767	0.496253	NS
1.49419e-35	0.7601	0.522	0.14	3.04681e-31	A630023P12Rik	30.5162	0.7601	UP
1.77451e-35	0.632385	0.3	0.047	3.61841e-31	Gbp5	30.4415	0.632385	UP
2.56837e-35	0.406896	0.123	0	5.23717e-31	Gm20186	30.2809	0.406896	NS
2.56837e-35	0.416981	0.123	0	5.23717e-31	Gm37494	30.2809	0.416981	NS
2.56837e-35	0.488604	0.123	0	5.23717e-31	Lilr4b	30.2809	0.488604	NS
2.56837e-35	0.363005	0.123	0	5.23717e-31	Fam160b1	30.2809	0.363005	NS
2.56837e-35	0.422234	0.123	0	5.23717e-31	1500004A13Rik	30.2809	0.422234	NS
2.56837e-35	0.377954	0.123	0	5.23717e-31	2210011C24Rik	30.2809	0.377954	NS
2.63408e-35	0.592621	0.273	0.037	5.37115e-31	Slk	30.2699	0.592621	UP
2.90134e-35	0.734203	0.668	0.217	5.91612e-31	Hnrnpd	30.228	0.734203	UP
3.2445e-35	0.508377	0.277	0.038	6.61586e-31	Dctn4	30.1794	0.508377	UP
4.87164e-35	0.74642	0.589	0.173	9.93376e-31	Slamf1	30.0029	0.74642	UP
5.06079e-35	0.968153	0.759	0.324	1.03194e-30	Itga4	29.9863	0.968153	UP
5.15264e-35	0.530492	0.332	0.057	1.05067e-30	Rfxap	29.9785	0.530492	UP
6.33619e-35	0.626211	0.49	0.121	1.29201e-30	Dhx9	29.8887	0.626211	UP
8.12782e-35	0.61595	0.407	0.088	1.65734e-30	Larp4b	29.7806	0.61595	UP
9.81723e-35	0.632649	0.419	0.093	2.00183e-30	Pik3c2a	29.6986	0.632649	UP
1.12517e-34	0.658336	0.498	0.128	2.29433e-30	Riok3	29.6393	0.658336	UP
1.19833e-34	0.590794	0.372	0.073	2.44351e-30	Mark3	29.612	0.590794	UP
1.49117e-34	0.741599	0.708	0.238	3.04064e-30	Gm8797	29.517	0.741599	UP
1.73602e-34	0.599872	0.304	0.05	3.53991e-30	Ptpn13	29.451	0.599872	UP
1.74961e-34	0.651848	0.474	0.118	3.56764e-30	Srsf9	29.4476	0.651848	UP
1.9973e-34	0.582468	0.336	0.061	4.0727e-30	Trpm7	29.3901	0.582468	UP
2.30011e-34	0.378232	0.134	0.002	4.69016e-30	Acpp	29.3288	0.378232	NS
2.36271e-34	0.615956	0.336	0.062	4.81781e-30	Wdr33	29.3172	0.615956	UP
2.75114e-34	0.548375	0.427	0.094	5.60986e-30	Fam172a	29.251	0.548375	UP
3.20807e-34	0.614223	0.435	0.101	6.54157e-30	Ube2m	29.1843	0.614223	UP
3.28183e-34	0.296941	0.119	0	6.69197e-30	Mpp6	29.1744	0.296941	NS
3.28183e-34	0.318314	0.119	0	6.69197e-30	Fam160b2	29.1744	0.318314	NS
3.28183e-34	0.320721	0.119	0	6.69197e-30	Ak6	29.1744	0.320721	NS
4.36739e-34	0.587893	0.419	0.093	8.90554e-30	Dhx36	29.0503	0.587893	UP
6.44815e-34	0.707613	0.573	0.168	1.31484e-29	Tmem128	28.8811	0.707613	UP
6.49545e-34	0.581863	0.312	0.054	1.32449e-29	Cdc37l1	28.878	0.581863	UP
1.24468e-33	0.644704	0.443	0.107	2.53802e-29	Aak1	28.5955	0.644704	UP
1.39319e-33	0.600478	0.443	0.105	2.84085e-29	Ep300	28.5466	0.600478	UP
1.43933e-33	0.535428	0.352	0.067	2.93495e-29	Ubr5	28.5324	0.535428	UP
1.44781e-33	-0.946669	0.814	0.854	2.95223e-29	Eef1g	28.5299	-0.946669	DOWN
2.2739e-33	0.575241	0.257	0.035	4.63671e-29	Rev3l	28.3338	0.575241	UP
2.81847e-33	0.366595	0.13	0.002	5.74714e-29	Bcl2l15	28.2405	0.366595	NS
2.83222e-33	0.575381	0.328	0.061	5.77517e-29	Phactr2	28.2384	0.575381	UP
3.1093e-33	0.733975	0.482	0.128	6.34018e-29	Ptger4	28.1979	0.733975	UP
3.7168e-33	-0.894002	0.897	0.902	7.57893e-29	Gm10076	28.1204	-0.894002	DOWN
4.18145e-33	0.359561	0.115	0	8.52639e-29	Fam49a	28.0692	0.359561	NS
4.18145e-33	0.331764	0.115	0	8.52639e-29	BC005561	28.0692	0.331764	NS
4.18145e-33	0.283946	0.115	0	8.52639e-29	CAAA01118383.1	28.0692	0.283946	NS
6.03875e-33	0.608776	0.51	0.138	1.23136e-28	Ddx46	27.9096	0.608776	UP
6.89363e-33	0.40531	0.146	0.006	1.40568e-28	Plek	27.8521	0.40531	NS
7.44723e-33	0.682878	0.502	0.139	1.51856e-28	Spata13	27.8186	0.682878	UP
1.03724e-32	0.439989	0.209	0.021	2.11503e-28	Fam13b	27.6747	0.439989	NS
1.44277e-32	0.580695	0.395	0.088	2.94196e-28	Tlk1	27.5314	0.580695	UP
1.56893e-32	0.716589	0.474	0.129	3.1992e-28	Aebp2	27.495	0.716589	UP
1.67409e-32	0.799613	0.791	0.353	3.41365e-28	Myh9	27.4668	0.799613	UP
1.71774e-32	0.614321	0.557	0.159	3.50265e-28	Rab5a	27.4556	0.614321	UP
2.08892e-32	0.362684	0.123	0.002	4.25952e-28	Lmbrd2	27.3706	0.362684	NS
2.47108e-32	-0.967304	0.949	0.943	5.03879e-28	Ltb	27.2977	-0.967304	DOWN
2.59824e-32	0.901156	0.818	0.367	5.29807e-28	Hsp90b1	27.2759	0.901156	UP
2.74834e-32	0.438186	0.202	0.02	5.60414e-28	Rras	27.2515	0.438186	NS
2.95007e-32	0.615384	0.636	0.203	6.01549e-28	Ddx6	27.2207	0.615384	UP
3.14533e-32	0.514479	0.249	0.034	6.41364e-28	Khnyn	27.1929	0.514479	UP
3.22331e-32	0.47908	0.209	0.022	6.57264e-28	Pcsk7	27.1823	0.47908	NS
3.42433e-32	0.727249	0.466	0.123	6.98256e-28	Kdm2b	27.156	0.727249	UP
3.65529e-32	0.606033	0.399	0.093	7.45351e-28	Ppp4r3a	27.1276	0.606033	UP
4.99772e-32	0.461788	0.249	0.034	1.01909e-27	Sik3	26.9918	0.461788	NS
5.31263e-32	0.324521	0.111	0	1.0833e-27	AI480526	26.9653	0.324521	NS
5.31263e-32	0.309577	0.111	0	1.0833e-27	2310010J17Rik	26.9653	0.309577	NS
5.31263e-32	0.415656	0.111	0	1.0833e-27	Trav16d-dv11	26.9653	0.415656	NS
5.31263e-32	0.293332	0.111	0	1.0833e-27	Gm7072	26.9653	0.293332	NS
5.31263e-32	0.333086	0.111	0	1.0833e-27	H2-T3	26.9653	0.333086	NS
6.5517e-32	0.553738	0.289	0.048	1.33596e-27	Taf1	26.8742	0.553738	UP
1.11602e-31	-1.63365	0	0.387	2.27567e-27	ND5	26.6429	-1.63365	DOWN
1.214e-31	0.540234	0.308	0.056	2.47546e-27	Tsix	26.6063	0.540234	UP
1.27701e-31	0.418749	0.174	0.013	2.60395e-27	Rap2a	26.5844	0.418749	NS
1.27844e-31	0.451805	0.202	0.02	2.60687e-27	Agap2	26.5839	0.451805	NS
1.58089e-31	-1.65879	0.158	0.512	3.22358e-27	Apobec3	26.4917	-1.65879	DOWN
1.62932e-31	0.608209	0.3	0.054	3.32234e-27	Apc	26.4786	0.608209	UP
1.70592e-31	0.520789	0.332	0.064	3.47855e-27	Zup1	26.4586	0.520789	UP
2.00949e-31	-1.56155	0	0.385	4.09755e-27	Septin9	26.3875	-1.56155	DOWN
2.03928e-31	0.793842	0.893	0.512	4.1583e-27	Ptp4a2	26.3811	0.793842	UP
2.18338e-31	-1.89778	0.012	0.398	4.45213e-27	Id3	26.3514	-1.89778	DOWN
2.28174e-31	0.567567	0.427	0.104	4.65269e-27	Nfat5	26.3323	0.567567	UP
2.50028e-31	0.767415	0.617	0.213	5.09832e-27	Itpr2	26.2926	0.767415	UP
2.54295e-31	0.634445	0.36	0.078	5.18534e-27	Jak2	26.2852	0.634445	UP
2.68745e-31	-1.6086	0.593	0.747	5.47998e-27	Crip1	26.2612	-1.6086	DOWN
3.76665e-31	0.51625	0.233	0.031	7.68058e-27	Tiparp	26.1146	0.51625	UP
3.77768e-31	0.74596	0.486	0.138	7.70307e-27	1600014C10Rik	26.1133	0.74596	UP
3.98865e-31	0.761098	0.494	0.142	8.13326e-27	Smad7	26.0897	0.761098	UP
4.10653e-31	0.715776	0.992	0.793	8.37363e-27	Calm1	26.0771	0.715776	UP
4.84552e-31	0.577424	0.628	0.196	9.8805e-27	Hnrnph1	26.0052	0.577424	UP
5.89486e-31	0.343709	0.13	0.004	1.20202e-26	Dgkh	25.9201	0.343709	NS
7.43061e-31	0.571937	0.348	0.073	1.51518e-26	N4bp1	25.8195	0.571937	UP
8.70799e-31	0.768388	0.569	0.181	1.77565e-26	Cflar	25.7506	0.768388	UP
9.17584e-31	0.459226	0.304	0.055	1.87105e-26	Stk39	25.7279	0.459226	NS
9.34687e-31	0.514603	0.328	0.064	1.90592e-26	Vps13a	25.7199	0.514603	UP
9.40998e-31	0.490725	0.277	0.046	1.91879e-26	Srcap	25.717	0.490725	NS
9.51439e-31	0.517814	0.34	0.069	1.94008e-26	Kdm6a	25.7122	0.517814	UP
1.08148e-30	0.666458	0.494	0.138	2.20524e-26	Akap9	25.6565	0.666458	UP
1.21702e-30	0.823418	0.767	0.336	2.48163e-26	Nsa2	25.6053	0.823418	UP
1.25822e-30	2.40243	0.474	0.173	2.56564e-26	Ccl5	25.5908	2.40243	UP
1.29943e-30	0.58295	0.506	0.144	2.64968e-26	Srpr	25.5768	0.58295	UP
1.4603e-30	0.512676	0.49	0.131	2.97769e-26	Taf15	25.5261	0.512676	UP
1.54008e-30	0.499524	0.229	0.03	3.14038e-26	Lcor	25.503	0.499524	NS
1.62119e-30	0.628147	0.443	0.115	3.30577e-26	Baz1b	25.4807	0.628147	UP
1.66353e-30	-1.63107	0.395	0.643	3.3921e-26	S100a11	25.4695	-1.63107	DOWN
1.68716e-30	0.257454	0.111	0.001	3.44029e-26	Platr25	25.4634	0.257454	NS
1.97883e-30	0.61227	0.514	0.15	4.03503e-26	Phf20l1	25.3942	0.61227	UP
2.15129e-30	0.654277	0.605	0.197	4.3867e-26	Macf1	25.3579	0.654277	UP
2.52088e-30	0.636184	0.462	0.126	5.14033e-26	Trip11	25.289	0.636184	UP
2.56355e-30	0.520656	0.316	0.061	5.22733e-26	Prpf39	25.2817	0.520656	UP
3.00661e-30	0.566152	0.439	0.113	6.13079e-26	Cklf	25.2125	0.566152	UP
4.03053e-30	0.631923	0.593	0.191	8.21865e-26	Yy1	25.0852	0.631923	UP
4.19698e-30	0.548177	0.368	0.082	8.55807e-26	Nab1	25.0676	0.548177	UP
4.85096e-30	0.517303	0.277	0.047	9.8916e-26	Plk3	25.0047	0.517303	UP
6.18174e-30	0.366931	0.174	0.015	1.26052e-25	Lyst	24.8995	0.366931	NS
7.32745e-30	0.58796	0.502	0.144	1.49414e-25	Ppp2r5c	24.8256	0.58796	UP
7.36848e-30	0.515817	0.221	0.029	1.50251e-25	Alcam	24.8232	0.515817	UP
7.84464e-30	0.508396	0.281	0.049	1.5996e-25	Tet2	24.796	0.508396	UP
8.35414e-30	0.657236	0.628	0.211	1.70349e-25	Arid4b	24.7687	0.657236	UP
8.50498e-30	0.274933	0.103	0	1.73425e-25	Hjurp	24.7609	0.274933	NS
8.50498e-30	0.289697	0.103	0	1.73425e-25	Gm13012	24.7609	0.289697	NS
8.50498e-30	0.309601	0.103	0	1.73425e-25	Gm30054	24.7609	0.309601	NS
8.50498e-30	0.293316	0.103	0	1.73425e-25	Gm20069	24.7609	0.293316	NS
8.50498e-30	0.398136	0.103	0	1.73425e-25	Miat	24.7609	0.398136	NS
8.50498e-30	0.281285	0.103	0	1.73425e-25	6430590A07Rik	24.7609	0.281285	NS
8.53494e-30	0.578351	0.312	0.063	1.74036e-25	Paxbp1	24.7594	0.578351	UP
8.63331e-30	0.703148	0.656	0.228	1.76042e-25	Nipbl	24.7544	0.703148	UP
9.05485e-30	0.482948	0.332	0.068	1.84638e-25	Aim2	24.7337	0.482948	NS
1.19817e-29	0.809518	0.735	0.314	2.44319e-25	Pak2	24.612	0.809518	UP
1.23302e-29	0.508187	0.466	0.124	2.51425e-25	Cnot1	24.5996	0.508187	UP
1.23647e-29	0.524035	0.269	0.045	2.52129e-25	R3hdm2	24.5984	0.524035	UP
1.23688e-29	0.601492	0.423	0.108	2.52212e-25	4932438A13Rik	24.5982	0.601492	UP
1.64751e-29	0.503155	0.296	0.055	3.35944e-25	Acbd5	24.4737	0.503155	UP
1.73653e-29	0.523687	0.36	0.08	3.54095e-25	Rbm26	24.4509	0.523687	UP
2.12015e-29	0.290513	0.107	0.001	4.32319e-25	1500009L16Rik	24.3642	0.290513	NS
2.13155e-29	0.567221	0.316	0.064	4.34645e-25	Lman1	24.3619	0.567221	UP
2.24101e-29	0.694175	0.553	0.177	4.56965e-25	Rab8b	24.3401	0.694175	UP
2.77652e-29	0.530663	0.407	0.101	5.6616e-25	Ssr3	24.2471	0.530663	UP
2.88931e-29	-1.55958	0.32	0.628	5.89159e-25	Jun	24.2298	-1.55958	DOWN
2.92125e-29	0.407489	0.221	0.029	5.95671e-25	Nceh1	24.225	0.407489	NS
3.12299e-29	0.612499	0.36	0.083	6.36809e-25	Mysm1	24.196	0.612499	UP
3.55329e-29	0.539944	0.399	0.098	7.24552e-25	Itgav	24.1399	0.539944	UP
3.61185e-29	0.812168	0.818	0.365	7.36492e-25	Ctsd	24.1328	0.812168	UP
3.64304e-29	0.510966	0.375	0.086	7.42852e-25	Riok1	24.1291	0.510966	UP
3.64384e-29	0.650317	0.704	0.253	7.43015e-25	Tpst2	24.129	0.650317	UP
3.99137e-29	0.77217	0.874	0.433	8.1388e-25	Ctsb	24.0894	0.77217	UP
5.43999e-29	0.495607	0.292	0.054	1.10927e-24	Smad4	23.955	0.495607	NS
5.70405e-29	0.745193	0.514	0.153	1.16311e-24	Gbp4	23.9344	0.745193	UP
5.9668e-29	0.590037	0.49	0.139	1.21669e-24	Mllt6	23.9148	0.590037	UP
6.15481e-29	0.512768	0.312	0.063	1.25503e-24	Cfap36	23.9013	0.512768	UP
6.42987e-29	-1.1138	0.715	0.767	1.31111e-24	Cox7a2l	23.8824	-1.1138	DOWN
1.06361e-28	0.522047	0.427	0.11	2.16881e-24	Nmb	23.6638	0.522047	UP
1.07177e-28	0.281376	0.099	0	2.18544e-24	H60b	23.6605	0.281376	NS
1.07177e-28	0.264894	0.099	0	2.18544e-24	Gm49336	23.6605	0.264894	NS
1.07177e-28	0.26597	0.099	0	2.18544e-24	Fgfr1op	23.6605	0.26597	NS
1.07177e-28	0.275523	0.099	0	2.18544e-24	C030034I22Rik	23.6605	0.275523	NS
1.07177e-28	0.308865	0.099	0	2.18544e-24	5730480H06Rik	23.6605	0.308865	NS
1.22264e-28	0.301765	0.126	0.005	2.49309e-24	Camk1	23.6033	0.301765	NS
1.36227e-28	0.699445	0.664	0.25	2.7778e-24	Gm2a	23.5563	0.699445	UP
1.39326e-28	-1.248	0.538	0.679	2.84099e-24	Nop53	23.5465	-1.248	DOWN
1.44254e-28	0.718137	0.937	0.589	2.94149e-24	Ucp2	23.5314	0.718137	UP
1.67278e-28	0.385873	0.241	0.037	3.41096e-24	Dmxl1	23.4671	0.385873	NS
1.69662e-28	-1.02737	0.715	0.795	3.45957e-24	Rhoh	23.461	-1.02737	DOWN
1.70926e-28	0.352432	0.174	0.016	3.48536e-24	Ext1	23.4578	0.352432	NS
1.84126e-28	0.502605	0.375	0.089	3.75452e-24	Lncpint	23.4254	0.502605	UP
2.05629e-28	0.429525	0.269	0.046	4.19298e-24	Suco	23.3775	0.429525	NS
2.19812e-28	0.526642	0.411	0.104	4.48218e-24	Coq10b	23.3485	0.526642	UP
2.25205e-28	0.762268	0.7	0.278	4.59216e-24	Glrx	23.338	0.762268	UP
2.35241e-28	0.421409	0.324	0.067	4.79679e-24	Ascc3	23.319	0.421409	NS
2.63606e-28	0.548871	0.186	0.02	5.37519e-24	Lilrb4a	23.2696	0.548871	UP
2.7247e-28	0.485035	0.289	0.055	5.55594e-24	Hdlbp	23.2552	0.485035	NS
3.18457e-28	0.405626	0.296	0.057	6.49367e-24	Hras	23.1875	0.405626	NS
3.40808e-28	0.572861	0.506	0.151	6.94941e-24	Stk4	23.1581	0.572861	UP
3.43394e-28	-1.75843	0.233	0.549	7.00214e-24	Fos	23.1548	-1.75843	DOWN
4.4147e-28	0.563141	0.49	0.145	9.00201e-24	Cast	23.0457	0.563141	UP
4.50801e-28	0.311924	0.107	0.002	9.19229e-24	Ociad2	23.0366	0.311924	NS
5.04025e-28	0.310947	0.107	0.002	1.02776e-23	Cyb561a3	22.9881	0.310947	NS
5.04265e-28	0.534582	0.403	0.102	1.02825e-23	Arap2	22.9879	0.534582	UP
5.51808e-28	0.456116	0.269	0.048	1.12519e-23	Fam76b	22.9488	0.456116	NS
5.58231e-28	0.584035	0.451	0.126	1.13829e-23	Prpf8	22.9437	0.584035	UP
6.16699e-28	0.481593	0.32	0.067	1.25751e-23	Adam17	22.9005	0.481593	NS
6.40322e-28	-1.07291	0.763	0.792	1.30568e-23	Arhgap45	22.8842	-1.07291	DOWN
6.99196e-28	0.687426	0.751	0.315	1.42573e-23	Nol7	22.846	0.687426	UP
7.77663e-28	0.436095	0.352	0.08	1.58573e-23	Kdm1a	22.7998	0.436095	NS
8.28067e-28	0.528323	0.344	0.078	1.68851e-23	Tbk1	22.7725	0.528323	UP
9.22832e-28	0.406653	0.134	0.007	1.88175e-23	E2f3	22.7254	0.406653	NS
9.80922e-28	0.319941	0.134	0.007	2.0002e-23	Ncoa4	22.6989	0.319941	NS
1.06839e-27	0.338389	0.134	0.007	2.17854e-23	Sap25	22.6618	0.338389	NS
1.1342e-27	0.48954	0.312	0.065	2.31275e-23	Exoc2	22.6359	0.48954	NS
1.21144e-27	0.507438	0.379	0.094	2.47026e-23	Nsmaf	22.6073	0.507438	UP
1.34708e-27	0.278707	0.095	0	2.74683e-23	Gm9856	22.5612	0.278707	NS
1.34708e-27	0.359692	0.095	0	2.74683e-23	St6galnac1	22.5612	0.359692	NS
1.34708e-27	0.28465	0.095	0	2.74683e-23	Riok2	22.5612	0.28465	NS
1.34708e-27	0.259651	0.095	0	2.74683e-23	Snhg5	22.5612	0.259651	NS
1.34708e-27	0.289033	0.095	0	2.74683e-23	Snhg4	22.5612	0.289033	NS
1.40814e-27	0.287796	0.123	0.005	2.87135e-23	Cyp4f16	22.5419	0.287796	NS
1.50117e-27	0.446559	0.285	0.054	3.06103e-23	Dcaf15	22.5141	0.446559	NS
1.54241e-27	0.422413	0.253	0.042	3.14513e-23	Ppfia1	22.5024	0.422413	NS
1.69213e-27	0.422002	0.225	0.033	3.45042e-23	Ddx23	22.4621	0.422002	NS
1.92081e-27	-1.07934	0.664	0.769	3.91672e-23	Cd53	22.4071	-1.07934	DOWN
2.11563e-27	0.488663	0.336	0.076	4.31399e-23	Gcc2	22.3651	0.488663	NS
2.25401e-27	0.61474	0.569	0.189	4.59615e-23	Grk2	22.3376	0.61474	UP
2.66408e-27	0.763799	0.791	0.376	5.43232e-23	Ssr4	22.265	0.763799	UP
2.76853e-27	0.480192	0.213	0.03	5.64532e-23	Zswim6	22.2483	0.480192	NS
3.44877e-27	0.447852	0.304	0.063	7.03238e-23	Rnf111	22.1529	0.447852	NS
3.92778e-27	0.408332	0.289	0.057	8.00913e-23	Agpat4	22.0964	0.408332	NS
4.25336e-27	-0.414564	1	0.999	8.67302e-23	B2m	22.0618	-0.414564	NS
4.73358e-27	0.578159	0.233	0.038	9.65224e-23	Gm19585	22.0154	0.578159	UP
4.9004e-27	0.713566	0.542	0.18	9.99241e-23	Prpf4b	22.0003	0.713566	UP
5.37353e-27	0.460253	0.356	0.083	1.09572e-22	Kat6a	21.9603	0.460253	NS
5.99923e-27	0.471772	0.32	0.07	1.2233e-22	Man2a1	21.9125	0.471772	NS
6.05125e-27	0.585155	0.66	0.235	1.23391e-22	Csde1	21.9087	0.585155	UP
6.79804e-27	0.443895	0.308	0.065	1.38619e-22	Abi3	21.8582	0.443895	NS
7.2772e-27	0.698445	0.696	0.276	1.48389e-22	Ccnl1	21.8286	0.698445	UP
7.65096e-27	0.343934	0.134	0.008	1.56011e-22	Scpep1	21.8068	0.343934	NS
7.90493e-27	0.683976	0.648	0.245	1.61189e-22	Ythdc1	21.7927	0.683976	UP
8.27103e-27	0.542747	0.269	0.05	1.68655e-22	Iqgap2	21.773	0.542747	UP
8.36278e-27	0.434121	0.134	0.008	1.70526e-22	Cpd	21.7682	0.434121	NS
8.76763e-27	0.460238	0.466	0.133	1.78781e-22	Zbtb8os	21.7477	0.460238	NS
9.30166e-27	0.453691	0.186	0.022	1.8967e-22	Sntb2	21.722	0.453691	NS
9.55682e-27	0.387821	0.15	0.012	1.94873e-22	Mir155hg	21.7102	0.387821	NS
1.06788e-26	0.456516	0.225	0.035	2.17752e-22	Rb1	21.662	0.456516	NS
1.1418e-26	0.68372	0.743	0.296	2.32824e-22	Lcp2	21.633	0.68372	UP
1.17503e-26	0.585279	0.684	0.248	2.39601e-22	Snx2	21.6205	0.585279	UP
1.18636e-26	0.599439	0.304	0.067	2.4191e-22	Rock2	21.6163	0.599439	UP
1.24468e-26	0.567115	0.53	0.169	2.53802e-22	Foxn3	21.5955	0.567115	UP
1.43811e-26	0.42914	0.225	0.035	2.93244e-22	Atl3	21.5328	0.42914	NS
1.47032e-26	0.707921	0.787	0.35	2.99813e-22	Atrx	21.5231	0.707921	UP
1.54213e-26	0.539679	0.47	0.141	3.14455e-22	Ube3a	21.5024	0.539679	UP
1.55437e-26	0.630965	0.553	0.187	3.16951e-22	Ppp4r3b	21.499	0.630965	UP
1.59233e-26	0.500151	0.458	0.132	3.24693e-22	Rap1gds1	21.4885	0.500151	UP
1.68881e-26	0.281774	0.091	0	3.44365e-22	Gm42659	21.463	0.281774	NS
1.68881e-26	0.256277	0.091	0	3.44365e-22	Gm43329	21.463	0.256277	NS
1.68881e-26	0.285519	0.091	0	3.44365e-22	Gm43017	21.463	0.285519	NS
1.98827e-26	0.513985	0.34	0.08	4.05429e-22	Sppl2a	21.3921	0.513985	UP
2.22487e-26	0.531705	0.451	0.131	4.53674e-22	Chordc1	21.3433	0.531705	UP
2.40552e-26	0.626539	0.482	0.15	4.9051e-22	Aopep	21.3094	0.626539	UP
2.49833e-26	0.459651	0.285	0.057	5.09435e-22	Sp1	21.2929	0.459651	NS
2.92043e-26	0.602385	0.451	0.134	5.95505e-22	Zfp148	21.2251	0.602385	UP
3.4795e-26	0.602732	0.648	0.234	7.09505e-22	Txndc17	21.149	0.602732	UP
4.16839e-26	0.515682	0.245	0.043	8.49977e-22	Camk2n1	21.0706	0.515682	UP
4.1972e-26	0.426763	0.206	0.029	8.55851e-22	C1galt1	21.0676	0.426763	NS
4.26592e-26	0.586173	0.462	0.141	8.69864e-22	Cdk17	21.0605	0.586173	UP
4.34579e-26	0.535832	0.198	0.027	8.8615e-22	Gpm6b	21.0525	0.535832	UP
4.52882e-26	0.545798	0.383	0.1	9.23472e-22	Plec	21.0346	0.545798	UP
4.55723e-26	0.341492	0.17	0.018	9.29265e-22	Aarsd1	21.0319	0.341492	NS
4.82984e-26	0.543671	0.609	0.208	9.84852e-22	Scaf11	21.0066	0.543671	UP
4.88657e-26	0.468628	0.427	0.117	9.96421e-22	Supt16	21.0016	0.468628	NS
5.21698e-26	0.488075	0.269	0.052	1.06379e-21	Rcor1	20.9731	0.488075	NS
5.91007e-26	0.618133	0.49	0.157	1.20512e-21	Upf3b	20.919	0.618133	UP
6.54389e-26	0.565444	0.383	0.102	1.33436e-21	Isg20	20.8747	0.565444	UP
7.74118e-26	0.287144	0.099	0.002	1.5785e-21	Kctd17	20.8018	0.287144	NS
7.7736e-26	0.543655	0.423	0.12	1.58511e-21	Man2b1	20.7999	0.543655	UP
7.79852e-26	0.298427	0.099	0.002	1.5902e-21	Atrip	20.7985	0.298427	NS
7.88919e-26	0.442048	0.237	0.041	1.60869e-21	Pnpla8	20.7935	0.442048	NS
8.80182e-26	0.595303	0.636	0.226	1.79478e-21	Tnrc6b	20.746	0.595303	UP
8.91576e-26	0.627395	0.668	0.258	1.81801e-21	Smchd1	20.7404	0.627395	UP
1.13949e-25	0.466196	0.427	0.119	2.32354e-21	Usp25	20.6338	0.466196	NS
1.14078e-25	0.658203	0.818	0.372	2.32617e-21	Hnrnpa1	20.6334	0.658203	UP
1.22144e-25	0.587942	0.534	0.178	2.49064e-21	Sp3	20.6037	0.587942	UP
1.22242e-25	0.463181	0.34	0.08	2.49264e-21	Tasor	20.6033	0.463181	NS
1.23644e-25	0.484805	0.502	0.152	2.52123e-21	Mob1a	20.5984	0.484805	NS
1.52231e-25	0.439443	0.451	0.129	3.10414e-21	Cltc	20.5081	0.439443	NS
1.73309e-25	0.354811	0.178	0.021	3.53395e-21	Rapgef2	20.4517	0.354811	NS
1.83161e-25	0.363992	0.241	0.042	3.73484e-21	Fbxo33	20.4277	0.363992	NS
1.96975e-25	-1.34615	0	0.324	4.01652e-21	Macroh2a1	20.3962	-1.34615	DOWN
2.05501e-25	0.453583	0.415	0.114	4.19036e-21	Nufip2	20.3777	0.453583	NS
2.10631e-25	0.436057	0.352	0.087	4.29498e-21	Myo1f	20.367	0.436057	NS
2.27073e-25	0.467098	0.403	0.111	4.63025e-21	Zc3h13	20.3344	0.467098	NS
2.35206e-25	-1.37077	0	0.324	4.7961e-21	Septin6	20.3191	-1.37077	DOWN
2.45499e-25	0.303903	0.158	0.015	5.00597e-21	Cog5	20.3005	0.303903	NS
2.65545e-25	0.469066	0.478	0.145	5.41473e-21	Ncoa3	20.2664	0.469066	NS
2.70933e-25	0.664098	0.32	0.077	5.5246e-21	Socs2	20.2577	0.664098	UP
2.81987e-25	0.59866	0.383	0.106	5.75001e-21	Runx3	20.2403	0.59866	UP
2.86777e-25	0.430021	0.308	0.068	5.84766e-21	Xrn1	20.233	0.430021	NS
3.13464e-25	0.348008	0.198	0.028	6.39185e-21	Slc38a9	20.1944	0.348008	NS
3.34941e-25	0.491213	0.3	0.067	6.82978e-21	Pik3ca	20.1656	0.491213	NS
3.55841e-25	0.517994	0.419	0.117	7.25596e-21	Esco1	20.1393	0.517994	UP
3.63724e-25	0.506121	0.379	0.101	7.41669e-21	Stag1	20.1298	0.506121	UP
3.72337e-25	0.819869	0.482	0.161	7.59233e-21	Serpina3g	20.1196	0.819869	UP
4.16979e-25	0.521476	0.411	0.117	8.50262e-21	4921524J17Rik	20.0704	0.521476	UP
4.49952e-25	0.349415	0.229	0.038	9.17498e-21	Egln1	20.0374	0.349415	NS
4.71898e-25	0.437507	0.225	0.037	9.62247e-21	Tcf20	20.0167	0.437507	NS
4.75671e-25	0.370534	0.17	0.02	9.6994e-21	Mturn	20.0133	0.370534	NS
5.13299e-25	0.25692	0.091	0.001	1.04667e-20	Jdp2	19.9802	0.25692	NS
5.35265e-25	0.432836	0.308	0.07	1.09146e-20	Pip4k2a	19.962	0.432836	NS
5.90938e-25	-1.02988	0.66	0.725	1.20498e-20	Calm2	19.919	-1.02988	DOWN
5.96902e-25	0.464191	0.387	0.106	1.21714e-20	Lsm12	19.9147	0.464191	NS
6.1652e-25	0.416277	0.245	0.045	1.25715e-20	Arhgef12	19.9006	0.416277	NS
6.17441e-25	0.41502	0.206	0.031	1.25902e-20	Trappc8	19.9	0.41502	NS
6.47507e-25	0.44295	0.296	0.065	1.32033e-20	Rc3h1	19.8793	0.44295	NS
6.62971e-25	0.512809	0.49	0.154	1.35186e-20	Efhd2	19.8691	0.512809	UP
7.7458e-25	0.511492	0.478	0.147	1.57945e-20	Itsn2	19.8015	0.511492	UP
8.18748e-25	0.323656	0.146	0.013	1.66951e-20	Csprs	19.7774	0.323656	NS
9.82028e-25	0.373097	0.142	0.012	2.00245e-20	Kctd12	19.6984	0.373097	NS
1.01192e-24	0.333423	0.126	0.008	2.0634e-20	Mcm9	19.6854	0.333423	NS
1.08219e-24	0.342887	0.178	0.022	2.2067e-20	Ranbp10	19.6563	0.342887	NS
1.09737e-24	0.492311	0.285	0.062	2.23765e-20	1700017B05Rik	19.6502	0.492311	NS
1.11423e-24	0.325784	0.206	0.031	2.27203e-20	Tmem87a	19.6436	0.325784	NS
1.11801e-24	0.443125	0.506	0.159	2.27974e-20	Mrps6	19.6421	0.443125	NS
1.33122e-24	0.283361	0.123	0.007	2.7145e-20	Slc4a8	19.5663	0.283361	NS
1.45986e-24	0.647841	0.806	0.372	2.9768e-20	Prrc2c	19.5263	0.647841	UP
1.60391e-24	0.691082	0.692	0.292	3.27053e-20	Nktr	19.4854	0.691082	UP
1.62224e-24	0.380857	0.194	0.028	3.30792e-20	Zfp266	19.4804	0.380857	NS
1.69096e-24	0.289814	0.115	0.006	3.44803e-20	Crkl	19.4624	0.289814	NS
1.74468e-24	0.289907	0.119	0.007	3.55758e-20	Xpo5	19.4488	0.289907	NS
1.80723e-24	0.457666	0.403	0.112	3.68512e-20	Smap2	19.4335	0.457666	NS
1.82763e-24	0.458724	0.474	0.145	3.72671e-20	Inpp5d	19.4287	0.458724	NS
2.18723e-24	0.492805	0.344	0.087	4.45998e-20	Suz12	19.3507	0.492805	NS
2.20088e-24	0.449821	0.328	0.08	4.48781e-20	Ide	19.348	0.449821	NS
2.28145e-24	0.35568	0.162	0.018	4.6521e-20	Zfp407	19.3324	0.35568	NS
2.40696e-24	0.598168	0.648	0.25	4.90803e-20	Irf2	19.3091	0.598168	UP
2.44426e-24	0.580522	0.518	0.177	4.98408e-20	Ube2h	19.3024	0.580522	UP
2.63502e-24	0.259013	0.083	0	5.37307e-20	Gm20342	19.2698	0.259013	NS
3.36453e-24	0.408584	0.36	0.093	6.86061e-20	Hltf	19.1636	0.408584	NS
3.42631e-24	0.407849	0.249	0.048	6.98658e-20	Ahcyl1	19.1557	0.407849	NS
3.64221e-24	0.407386	0.237	0.043	7.42682e-20	Cep83	19.1292	0.407386	NS
3.8897e-24	0.305177	0.134	0.011	7.93148e-20	Klhl28	19.1006	0.305177	NS
4.37943e-24	0.566558	0.502	0.167	8.93009e-20	Usp34	19.0491	0.566558	UP
4.83724e-24	0.397923	0.455	0.134	9.86363e-20	Copb2	19.006	0.397923	NS
5.21414e-24	0.341865	0.19	0.027	1.06322e-19	Ireb2	18.9734	0.341865	NS
5.43216e-24	0.40326	0.281	0.06	1.10767e-19	Rbm33	18.9556	0.40326	NS
5.53645e-24	0.438605	0.245	0.047	1.12894e-19	Atad2	18.9473	0.438605	NS
5.83989e-24	0.600727	0.672	0.264	1.19081e-19	Eif3a	18.9242	0.600727	UP
6.30805e-24	0.273277	0.087	0.001	1.28627e-19	Nanp	18.8907	0.273277	NS
6.30805e-24	0.261102	0.087	0.001	1.28627e-19	Slc25a30	18.8907	0.261102	NS
6.3927e-24	0.471002	0.332	0.082	1.30354e-19	Susd6	18.8849	0.471002	NS
6.94547e-24	0.575965	0.514	0.174	1.41625e-19	Ankrd17	18.8489	0.575965	UP
8.331e-24	0.469827	0.462	0.144	1.69878e-19	Birc2	18.7699	0.469827	NS
8.72303e-24	0.563871	0.613	0.228	1.77871e-19	Ctcf	18.7499	0.563871	UP
9.29737e-24	0.451795	0.292	0.067	1.89583e-19	Slco3a1	18.7222	0.451795	NS
1.00726e-23	0.358741	0.233	0.042	2.0539e-19	Topbp1	18.6874	0.358741	NS
1.04279e-23	0.694014	0.213	0.037	2.12636e-19	Lgmn	18.6724	0.694014	UP
1.07394e-23	0.683296	0.874	0.495	2.18988e-19	Peli1	18.6596	0.683296	UP
1.28783e-23	0.636581	0.85	0.432	2.62601e-19	Jak1	18.5807	0.636581	UP
1.29646e-23	0.310593	0.17	0.021	2.64362e-19	Tbc1d2b	18.5778	0.310593	NS
1.46696e-23	0.565536	0.984	0.852	2.99129e-19	Ptprc	18.5241	0.565536	UP
1.67428e-23	0.487682	0.561	0.195	3.41402e-19	Wac	18.4667	0.487682	NS
1.68708e-23	0.621471	0.66	0.263	3.44012e-19	Smarca5	18.4634	0.621471	UP
1.74901e-23	0.400446	0.099	0.003	3.56641e-19	Zeb2	18.4478	0.400446	NS
1.9056e-23	0.447205	0.332	0.084	3.88571e-19	Cep250	18.4105	0.447205	NS
2.01448e-23	0.47949	0.391	0.113	4.10772e-19	Icam1	18.3864	0.47949	NS
2.17764e-23	0.496247	0.364	0.099	4.44044e-19	4833420G17Rik	18.3526	0.496247	NS
2.24194e-23	0.302473	0.103	0.004	4.57153e-19	Acvr2a	18.3399	0.302473	NS
2.37845e-23	0.680002	0.759	0.367	4.8499e-19	Clk1	18.3143	0.680002	UP
2.39647e-23	0.410988	0.229	0.042	4.88665e-19	Mcur1	18.311	0.410988	NS
2.43281e-23	0.578925	0.518	0.18	4.96074e-19	Trp53inp1	18.3045	0.578925	UP
2.52198e-23	0.574172	0.589	0.221	5.14257e-19	Gimap8	18.2888	0.574172	UP
2.79639e-23	0.440777	0.332	0.085	5.70212e-19	Srebf2	18.244	0.440777	NS
2.81287e-23	0.567234	0.522	0.179	5.73572e-19	Nucb1	18.2414	0.567234	UP
2.83043e-23	0.326787	0.13	0.011	5.77154e-19	Cep85l	18.2387	0.326787	NS
2.91471e-23	0.332135	0.186	0.027	5.94339e-19	3110056K07Rik	18.226	0.332135	NS
3.05248e-23	0.558851	0.688	0.281	6.2243e-19	Ptbp3	18.2059	0.558851	UP
3.2376e-23	0.369325	0.245	0.048	6.60178e-19	Synrg	18.1803	0.369325	NS
3.24515e-23	0.39019	0.253	0.051	6.61719e-19	Atad2b	18.1793	0.39019	NS
3.28005e-23	0.263574	0.079	0	6.68835e-19	Eif4ebp3	18.1747	0.263574	NS
3.41688e-23	-0.730161	0.877	0.868	6.96737e-19	Lck	18.1569	-0.730161	DOWN
3.71494e-23	0.61747	0.51	0.179	7.57514e-19	Fryl	18.1206	0.61747	UP
3.75351e-23	0.613602	0.439	0.14	7.65378e-19	Cish	18.1161	0.613602	UP
3.80523e-23	0.633856	0.553	0.206	7.75924e-19	Chd2	18.1102	0.633856	UP
3.99706e-23	0.36911	0.233	0.044	8.15041e-19	Fbxl3	18.0888	0.36911	NS
4.12084e-23	0.55467	0.613	0.233	8.4028e-19	Grb2	18.0756	0.55467	UP
4.32231e-23	0.567	0.779	0.344	8.81362e-19	Reep5	18.0548	0.567	UP
5.05648e-23	0.343465	0.292	0.067	1.03107e-18	Dnttip1	17.9867	0.343465	NS
5.1783e-23	0.671054	0.877	0.485	1.05591e-18	Rap1b	17.9764	0.671054	UP
5.23196e-23	0.35844	0.206	0.034	1.06685e-18	Osbpl8	17.9719	0.35844	NS
5.25118e-23	0.519133	0.696	0.266	1.07077e-18	Cwc15	17.9703	0.519133	UP
5.25204e-23	0.420215	0.447	0.138	1.07094e-18	Trim30a	17.9702	0.420215	NS
5.38031e-23	0.461031	0.32	0.081	1.0971e-18	Ubr2	17.9598	0.461031	NS
5.68959e-23	0.357643	0.257	0.053	1.16016e-18	Hip1r	17.9355	0.357643	NS
5.86647e-23	0.339147	0.225	0.041	1.19623e-18	Pmvk	17.9222	0.339147	NS
6.18284e-23	0.530085	0.549	0.192	1.26074e-18	Diaph1	17.8994	0.530085	UP
6.25705e-23	0.472374	0.47	0.152	1.27587e-18	Ppp2r5a	17.8942	0.472374	NS
8.55544e-23	0.523365	0.324	0.085	1.74454e-18	Rgs16	17.7583	0.523365	UP
8.73661e-23	0.40778	0.257	0.054	1.78148e-18	Hook3	17.7492	0.40778	NS
8.79622e-23	0.404042	0.455	0.141	1.79364e-18	Rrbp1	17.7463	0.404042	NS
9.69995e-23	0.438899	0.285	0.066	1.97792e-18	Klhl24	17.7038	0.438899	NS
1.04854e-22	0.473756	0.32	0.082	2.13808e-18	Spag9	17.67	0.473756	NS
1.05389e-22	0.424578	0.289	0.067	2.14898e-18	Lars	17.6678	0.424578	NS
1.10557e-22	0.481479	0.502	0.167	2.25437e-18	Pbrm1	17.647	0.481479	NS
1.17127e-22	0.318131	0.202	0.033	2.38834e-18	Fmnl3	17.6219	0.318131	NS
1.17911e-22	-1.44736	0.178	0.466	2.40431e-18	Ass1	17.619	-1.44736	DOWN
1.22999e-22	0.596463	0.933	0.618	2.50807e-18	Gnai2	17.6007	0.596463	UP
1.38925e-22	0.403376	0.261	0.056	2.83283e-18	Cop1	17.5478	0.403376	NS
1.61518e-22	0.383669	0.174	0.024	3.29352e-18	Cpeb4	17.4823	0.383669	NS
1.63518e-22	0.543731	0.419	0.131	3.33429e-18	Arfgef1	17.477	0.543731	UP
1.64948e-22	0.454464	0.111	0.007	3.36346e-18	Ccr3	17.4732	0.454464	NS
1.86228e-22	0.526451	0.542	0.191	3.79737e-18	Ssbp4	17.4205	0.526451	UP
1.89184e-22	0.456549	0.3	0.073	3.85765e-18	Crebrf	17.4137	0.456549	NS
2.00037e-22	0.363879	0.296	0.071	4.07895e-18	Atp2a2	17.3895	0.363879	NS
2.02925e-22	0.357458	0.107	0.006	4.13784e-18	Marcks	17.3832	0.357458	NS
2.27576e-22	0.332886	0.174	0.024	4.64051e-18	Mppe1	17.3334	0.332886	NS
2.28262e-22	0.419388	0.34	0.09	4.65448e-18	Ppp3cb	17.3321	0.419388	NS
2.32902e-22	0.46305	0.435	0.137	4.74911e-18	Ddx50	17.3234	0.46305	NS
2.37e-22	0.631749	0.755	0.363	4.83267e-18	Wnk1	17.3158	0.631749	UP
2.44298e-22	0.294372	0.142	0.015	4.98148e-18	Nbas	17.3026	0.294372	NS
2.48244e-22	0.402877	0.245	0.05	5.06194e-18	Epc2	17.2957	0.402877	NS
2.53087e-22	0.352267	0.225	0.042	5.16069e-18	Map3k2	17.2873	0.352267	NS
2.5403e-22	-0.935107	0.648	0.724	5.17992e-18	Eif4a1	17.2857	-0.935107	DOWN
2.56132e-22	0.552795	0.625	0.243	5.22278e-18	Bptf	17.2821	0.552795	UP
2.80833e-22	0.533666	0.344	0.094	5.72647e-18	Ubash3b	17.2421	0.533666	UP
2.83776e-22	0.403867	0.285	0.066	5.78648e-18	Med13	17.2376	0.403867	NS
3.01621e-22	0.488692	0.462	0.15	6.15036e-18	Tnrc6c	17.2111	0.488692	NS
3.46775e-22	-0.688364	0.96	0.932	7.07109e-18	Ftl1	17.1505	-0.688364	DOWN
3.48447e-22	0.341471	0.3	0.072	7.10518e-18	Pitpnb	17.1484	0.341471	NS
3.58883e-22	0.461346	0.455	0.143	7.31798e-18	Mdm4	17.1356	0.461346	NS
3.60183e-22	0.256905	0.158	0.02	7.3445e-18	Cdadc1	17.134	0.256905	NS
3.68814e-22	0.989705	0.613	0.274	7.52048e-18	S100a4	17.1238	0.989705	UP
4.88818e-22	-1.42924	0.103	0.393	9.96748e-18	Arhgap31	17.0014	-1.42924	DOWN
4.90253e-22	0.330044	0.399	0.115	9.99674e-18	Rab1b	17.0001	0.330044	NS
5.34078e-22	0.323809	0.19	0.03	1.08904e-17	Acsl4	16.963	0.323809	NS
5.45873e-22	0.466706	0.277	0.065	1.11309e-17	Tmc8	16.9535	0.466706	NS
5.67444e-22	0.622237	0.759	0.346	1.15708e-17	Tax1bp1	16.9366	0.622237	UP
5.86635e-22	0.296002	0.202	0.034	1.19621e-17	Rad17	16.9222	0.296002	NS
6.41611e-22	0.488605	0.514	0.181	1.30831e-17	Sugt1	16.8833	0.488605	NS
7.13821e-22	0.292275	0.134	0.013	1.45555e-17	D130040H23Rik	16.837	0.292275	NS
7.44144e-22	0.359036	0.237	0.048	1.51738e-17	Vps13b	16.8189	0.359036	NS
7.44609e-22	0.419752	0.368	0.104	1.51833e-17	Ube2q1	16.8186	0.419752	NS
7.65843e-22	0.408652	0.312	0.079	1.56163e-17	Grap2	16.8064	0.408652	NS
8.29514e-22	0.447559	0.419	0.13	1.69146e-17	Mphosph8	16.7717	0.447559	NS
8.83573e-22	0.641816	0.711	0.324	1.80169e-17	Rapgef6	16.7443	0.641816	UP
8.89101e-22	0.410954	0.261	0.059	1.81297e-17	Acap2	16.7416	0.410954	NS
8.91358e-22	0.32568	0.198	0.033	1.81757e-17	Twf1	16.7405	0.32568	NS
1.06345e-21	0.428702	0.285	0.068	2.16848e-17	Mafg	16.6638	0.428702	NS
1.16763e-21	0.354236	0.245	0.052	2.38092e-17	Mef2a	16.6233	0.354236	NS
1.17496e-21	0.299351	0.15	0.018	2.39587e-17	Slc45a4	16.6205	0.299351	NS
1.19222e-21	0.279464	0.111	0.007	2.43107e-17	Serpinf1	16.6142	0.279464	NS
1.24152e-21	0.298195	0.285	0.067	2.53159e-17	Rfx7	16.5966	0.298195	NS
1.253e-21	0.562882	0.731	0.336	2.555e-17	Samsn1	16.5926	0.562882	UP
1.36258e-21	0.592136	0.68	0.285	2.77843e-17	Mtdh	16.5562	0.592136	UP
1.38195e-21	0.393245	0.281	0.067	2.81794e-17	Thoc1	16.5501	0.393245	NS
1.3911e-21	0.410696	0.415	0.126	2.83659e-17	Pum1	16.5472	0.410696	NS
1.44509e-21	0.464083	0.372	0.109	2.94668e-17	Tmf1	16.5307	0.464083	NS
1.49802e-21	0.330201	0.162	0.022	3.05461e-17	A930024E05Rik	16.515	0.330201	NS
1.51304e-21	0.619588	0.905	0.583	3.08524e-17	Abracl	16.5107	0.619588	UP
1.5537e-21	0.488492	0.435	0.141	3.16816e-17	Ddt	16.4992	0.488492	NS
1.62681e-21	0.402623	0.443	0.141	3.31722e-17	Mdfic	16.4792	0.402623	NS
1.73097e-21	0.276256	0.107	0.007	3.52962e-17	Stk32c	16.4523	0.276256	NS
1.91163e-21	0.740656	0.866	0.52	3.89801e-17	Gimap7	16.4092	0.740656	UP
2.09405e-21	0.346103	0.312	0.079	4.26998e-17	Strn3	16.3696	0.346103	NS
2.11096e-21	0.389294	0.285	0.068	4.30447e-17	Taok1	16.3661	0.389294	NS
2.32294e-21	0.338663	0.241	0.05	4.7367e-17	Nfrkb	16.3245	0.338663	NS
2.50285e-21	0.49833	0.348	0.099	5.10357e-17	Aggf1	16.2921	0.49833	NS
2.60769e-21	0.306182	0.091	0.003	5.31734e-17	Srgap3	16.2743	0.306182	NS
2.92265e-21	0.330461	0.202	0.036	5.95958e-17	Rnf19a	16.2248	0.330461	NS
3.07106e-21	0.440146	0.344	0.095	6.26219e-17	Zfp106	16.2033	0.440146	NS
3.17385e-21	0.407929	0.217	0.042	6.4718e-17	Phf20	16.189	0.407929	NS
3.34914e-21	0.434407	0.569	0.207	6.82922e-17	Ikzf1	16.1656	0.434407	NS
4.3219e-21	0.437242	0.462	0.152	8.81278e-17	Copb1	16.0549	0.437242	NS
4.49599e-21	0.499478	0.427	0.136	9.16777e-17	Lax1	16.0377	0.499478	NS
4.57822e-21	0.424165	0.478	0.163	9.33545e-17	Zfp638	16.0299	0.424165	NS
4.69118e-21	0.470989	0.435	0.141	9.56579e-17	Numa1	16.0193	0.470989	NS
4.80483e-21	0.429249	0.245	0.054	9.79753e-17	Ranbp9	16.0089	0.429249	NS
5.05026e-21	0.252921	0.071	0	1.0298e-16	D230025D16Rik	15.9872	0.252921	NS
5.05026e-21	0.310009	0.071	0	1.0298e-16	Rasd2	15.9872	0.310009	NS
5.19266e-21	0.375801	0.273	0.065	1.05883e-16	Kcmf1	15.9752	0.375801	NS
5.71326e-21	0.464966	0.482	0.164	1.16499e-16	Pkn1	15.9337	0.464966	NS
5.86534e-21	0.444948	0.328	0.09	1.196e-16	Fkbp2	15.9223	0.444948	NS
6.17425e-21	0.354637	0.154	0.02	1.25899e-16	Cep290	15.9	0.354637	NS
6.21916e-21	0.703517	0.96	0.802	1.26815e-16	Junb	15.8968	0.703517	UP
6.26541e-21	0.532732	0.68	0.288	1.27758e-16	Ptpn22	15.8936	0.532732	UP
6.58097e-21	-0.585113	0.98	0.968	1.34193e-16	Btg1	15.8723	-0.585113	DOWN
7.59539e-21	0.345154	0.391	0.115	1.54878e-16	Csnk1g2	15.81	0.345154	NS
7.61671e-21	0.417321	0.391	0.12	1.55312e-16	Elk3	15.8088	0.417321	NS
7.86317e-21	0.469929	0.621	0.237	1.60338e-16	Acp5	15.795	0.469929	NS
9.16286e-21	0.469341	0.486	0.171	1.8684e-16	Dpm1	15.7285	0.469341	NS
9.36652e-21	0.305969	0.186	0.031	1.90993e-16	Kidins220	15.719	0.305969	NS
9.93974e-21	0.360353	0.194	0.034	2.02681e-16	Trim33	15.6932	0.360353	NS
1.02352e-20	-0.704297	0.945	0.937	2.08705e-16	Hspa8	15.6805	-0.704297	DOWN
1.03622e-20	0.449744	0.336	0.095	2.11296e-16	Smndc1	15.6751	0.449744	NS
1.07985e-20	0.508232	0.455	0.156	2.20191e-16	Gna13	15.6572	0.508232	UP
1.09002e-20	0.494178	0.34	0.098	2.22266e-16	Slc38a1	15.6531	0.494178	NS
1.11182e-20	0.495235	0.617	0.242	2.26712e-16	Pitpna	15.6445	0.495235	NS
1.14556e-20	0.428552	0.542	0.197	2.33591e-16	Brd4	15.6315	0.428552	NS
1.15495e-20	0.435129	0.644	0.257	2.35507e-16	Atp2b1	15.628	0.435129	NS
1.29846e-20	0.296649	0.19	0.033	2.64769e-16	Gpalpp1	15.5771	0.296649	NS
1.3054e-20	0.350198	0.233	0.05	2.66184e-16	Fndc3a	15.5748	0.350198	NS
1.39242e-20	0.351944	0.344	0.097	2.83928e-16	Glg1	15.5468	0.351944	NS
1.40782e-20	0.462277	0.356	0.107	2.87069e-16	Adam10	15.542	0.462277	NS
1.43765e-20	0.482553	0.368	0.113	2.93151e-16	Wbp4	15.5329	0.482553	NS
1.45355e-20	0.634204	0.889	0.514	2.96393e-16	Akap13	15.5281	0.634204	UP
1.48303e-20	0.454943	0.458	0.155	3.02404e-16	Atxn2l	15.5194	0.454943	NS
1.56267e-20	0.293639	0.237	0.05	3.18643e-16	Hmgcr	15.4967	0.293639	NS
1.61368e-20	0.286943	0.15	0.02	3.29046e-16	Zdhhc5	15.4827	0.286943	NS
1.62061e-20	0.444978	0.403	0.128	3.30459e-16	Cggbp1	15.4809	0.444978	NS
1.68567e-20	0.278078	0.15	0.02	3.43724e-16	Tm9sf1	15.4638	0.278078	NS
1.70497e-20	0.496615	0.984	0.927	3.4766e-16	Cd3g	15.4588	0.496615	NS
1.74732e-20	0.32848	0.17	0.026	3.56296e-16	Rab43	15.4482	0.32848	NS
1.86554e-20	0.412194	0.352	0.102	3.80403e-16	Helz	15.4198	0.412194	NS
1.92529e-20	0.420298	0.411	0.131	3.92585e-16	Zmym5	15.4061	0.420298	NS
1.93159e-20	0.396499	0.249	0.057	3.9387e-16	Dicer1	15.4046	0.396499	NS
2.06444e-20	0.572995	0.968	0.648	4.20959e-16	Rbm3	15.3758	0.572995	UP
2.15561e-20	0.502477	0.51	0.187	4.3955e-16	Rbbp6	15.357	0.502477	UP
2.24871e-20	0.382101	0.221	0.046	4.58535e-16	Ppip5k2	15.3386	0.382101	NS
2.24875e-20	0.296402	0.119	0.011	4.58543e-16	Egln3	15.3386	0.296402	NS
2.27492e-20	0.623114	0.85	0.454	4.63879e-16	Ube2i	15.3336	0.623114	UP
2.37317e-20	0.332393	0.154	0.021	4.83913e-16	Atf6	15.3152	0.332393	NS
2.44247e-20	0.422478	0.403	0.128	4.98044e-16	Herc1	15.3027	0.422478	NS
2.53949e-20	0.300053	0.174	0.028	5.17827e-16	Lysmd3	15.2858	0.300053	NS
2.57971e-20	0.399004	0.312	0.085	5.26029e-16	Asxl1	15.279	0.399004	NS
2.63874e-20	0.349353	0.194	0.035	5.38066e-16	Vti1a	15.2692	0.349353	NS
2.63938e-20	0.273094	0.099	0.006	5.38196e-16	Dclre1a	15.2691	0.273094	NS
2.9021e-20	-0.971692	0.601	0.67	5.91767e-16	Ndufa3	15.2278	-0.971692	DOWN
2.99077e-20	0.325598	0.3	0.078	6.09848e-16	Ppp2r5e	15.2148	0.325598	NS
3.10344e-20	0.488563	0.557	0.211	6.32823e-16	Timp2	15.1987	0.488563	NS
3.16795e-20	-1.46086	0.083	0.359	6.45977e-16	Nrp1	15.1898	-1.46086	DOWN
3.39011e-20	0.613888	0.474	0.177	6.91277e-16	Odc1	15.1603	0.613888	UP
3.43614e-20	0.33003	0.292	0.075	7.00663e-16	B3gat3	15.1545	0.33003	NS
3.51639e-20	0.459432	0.285	0.075	7.17027e-16	Exoc4	15.1445	0.459432	NS
3.56967e-20	0.339128	0.241	0.054	7.27892e-16	Dnajc13	15.1379	0.339128	NS
3.77967e-20	0.36724	0.261	0.062	7.70713e-16	Pag1	15.1131	0.36724	NS
4.24222e-20	0.472159	0.992	0.864	8.65031e-16	Laptm5	15.063	0.472159	NS
4.5826e-20	-1.92041	0	0.265	9.34439e-16	Hspa1a	15.0294	-1.92041	DOWN
4.72255e-20	0.458083	0.344	0.102	9.62976e-16	Desi2	15.0164	0.458083	NS
4.75776e-20	0.39872	0.356	0.105	9.70154e-16	Tgfbr2	15.0132	0.39872	NS
4.94304e-20	0.561207	0.49	0.184	1.00794e-15	Zfp292	14.9966	0.561207	UP
5.18829e-20	0.298573	0.134	0.015	1.05794e-15	Slamf7	14.9755	0.298573	NS
5.73537e-20	0.315407	0.209	0.041	1.1695e-15	Pspc1	14.932	0.315407	NS
5.83127e-20	0.345028	0.273	0.067	1.18905e-15	Srek1	14.9248	0.345028	NS
6.24849e-20	0.318051	0.067	0	1.27413e-15	Trav3-3	14.8948	0.318051	NS
6.42815e-20	0.513011	0.466	0.166	1.31076e-15	Hnrnpll	14.8825	0.513011	UP
6.44058e-20	0.351503	0.178	0.03	1.3133e-15	Tigit	14.8816	0.351503	NS
6.46293e-20	0.312913	0.221	0.046	1.31786e-15	Sfi1	14.8801	0.312913	NS
6.70264e-20	0.490144	0.458	0.163	1.36673e-15	Cd44	14.8643	0.490144	NS
7.22994e-20	0.349393	0.237	0.053	1.47426e-15	Arhgap18	14.8314	0.349393	NS
7.24018e-20	0.478458	0.573	0.218	1.47634e-15	Clint1	14.8308	0.478458	NS
7.41404e-20	0.341834	0.245	0.056	1.5118e-15	Fam193a	14.8205	0.341834	NS
7.42224e-20	0.40979	0.502	0.176	1.51347e-15	Crebbp	14.82	0.40979	NS
7.79072e-20	0.424834	0.589	0.224	1.58861e-15	Xrn2	14.799	0.424834	NS
7.79221e-20	0.453581	0.518	0.19	1.58891e-15	Srp19	14.7989	0.453581	NS
8.03151e-20	0.47981	0.498	0.18	1.6377e-15	Nucks1	14.7858	0.47981	NS
8.76885e-20	0.33369	0.138	0.017	1.78806e-15	Fosl2	14.7476	0.33369	NS
9.41725e-20	-1.29339	0.221	0.455	1.92027e-15	Tspan13	14.7166	-1.29339	DOWN
9.51608e-20	0.646544	0.688	0.311	1.94042e-15	Ipcef1	14.7121	0.646544	UP
9.68339e-20	0.255563	0.107	0.008	1.97454e-15	Ppp6r2	14.7045	0.255563	NS
1.03592e-19	0.349672	0.209	0.042	2.11233e-15	Gxylt1	14.6752	0.349672	NS
1.05546e-19	-1.50527	0.024	0.29	2.1522e-15	Bcl2	14.6671	-1.50527	DOWN
1.069e-19	0.414155	0.269	0.067	2.1798e-15	Cwf19l2	14.6616	0.414155	NS
1.18374e-19	0.382596	0.3	0.081	2.41376e-15	Dctpp1	14.6173	0.382596	NS
1.21973e-19	0.269261	0.103	0.007	2.48715e-15	Uevld	14.6043	0.269261	NS
1.29634e-19	0.340728	0.126	0.014	2.64337e-15	Nudt2	14.5778	0.340728	NS
1.29751e-19	0.403492	0.34	0.101	2.64575e-15	Gnptg	14.5775	0.403492	NS
1.32434e-19	0.34125	0.186	0.033	2.70046e-15	E130308A19Rik	14.5686	0.34125	NS
1.4104e-19	-1.16061	0	0.259	2.87594e-15	Skp1	14.5412	-1.16061	DOWN
1.51234e-19	0.522172	0.605	0.249	3.08381e-15	Mier1	14.5109	0.522172	UP
1.54385e-19	0.331765	0.158	0.024	3.14807e-15	Ddhd1	14.502	0.331765	NS
1.63558e-19	0.518728	0.628	0.268	3.33512e-15	Hif1a	14.4769	0.518728	UP
1.70788e-19	0.296891	0.158	0.024	3.48254e-15	Srbd1	14.4581	0.296891	NS
1.72655e-19	0.422905	0.253	0.061	3.52062e-15	Nkap	14.4534	0.422905	NS
1.74804e-19	0.531381	0.704	0.309	3.56444e-15	Sfr1	14.448	0.531381	UP
1.84057e-19	0.355078	0.292	0.078	3.75311e-15	Nptn	14.4256	0.355078	NS
2.16282e-19	0.490544	0.53	0.202	4.41021e-15	Sltm	14.3555	0.490544	NS
2.18326e-19	0.542604	0.636	0.266	4.45189e-15	Manf	14.3515	0.542604	UP
2.19044e-19	0.298124	0.142	0.019	4.46652e-15	Hic1	14.35	0.298124	NS
2.19148e-19	0.337573	0.178	0.031	4.46864e-15	Cenpb	14.3498	0.337573	NS
2.2561e-19	0.47595	0.451	0.158	4.6004e-15	Rb1cc1	14.3372	0.47595	NS
2.25777e-19	0.607709	0.881	0.511	4.60382e-15	Cd47	14.3369	0.607709	UP
2.26671e-19	0.58773	0.704	0.333	4.62204e-15	Arhgap30	14.3352	0.58773	UP
2.36087e-19	0.326422	0.166	0.027	4.81406e-15	Adap1	14.3175	0.326422	NS
2.40888e-19	0.446899	0.561	0.216	4.91196e-15	Cab39	14.3087	0.446899	NS
2.46302e-19	0.326286	0.411	0.132	5.02234e-15	Samd9l	14.2991	0.326286	NS
2.47426e-19	0.286142	0.229	0.05	5.04527e-15	Usp47	14.2971	0.286142	NS
2.51981e-19	0.259251	0.095	0.006	5.13814e-15	Mical2	14.2892	0.259251	NS
2.64213e-19	0.395538	0.344	0.102	5.38756e-15	Znrf2	14.2686	0.395538	NS
2.83783e-19	0.372571	0.292	0.079	5.78662e-15	Pacs1	14.2376	0.372571	NS
2.96605e-19	0.354152	0.316	0.089	6.04807e-15	Ncmap	14.2184	0.354152	NS
2.99723e-19	-1.32349	0.02	0.285	6.11165e-15	Sell	14.2138	-1.32349	DOWN
3.11917e-19	0.418088	0.352	0.108	6.3603e-15	Mia3	14.1965	0.418088	NS
3.17379e-19	0.358751	0.289	0.076	6.47168e-15	Rsrc1	14.189	0.358751	NS
3.44187e-19	-1.15834	0.004	0.26	7.01832e-15	Trim12a	14.1538	-1.15834	DOWN
3.50146e-19	0.429785	0.395	0.128	7.13982e-15	Ormdl3	14.1463	0.429785	NS
3.66691e-19	-1.13629	0	0.254	7.4772e-15	Gm10263	14.1263	-1.13629	DOWN
3.70185e-19	0.314479	0.17	0.028	7.54844e-15	Yju2	14.1221	0.314479	NS
3.71585e-19	0.308272	0.17	0.028	7.57698e-15	Gtf2a1	14.1205	0.308272	NS
3.81775e-19	0.332555	0.241	0.056	7.78477e-15	Plpbp	14.1088	0.332555	NS
4.01662e-19	0.420667	0.609	0.238	8.19028e-15	Snx20	14.0867	0.420667	NS
4.02593e-19	0.564587	0.81	0.415	8.20928e-15	Cd4	14.0857	0.564587	UP
4.236e-19	0.41773	0.316	0.09	8.63763e-15	Iws1	14.0636	0.41773	NS
4.28455e-19	0.37529	0.348	0.103	8.73663e-15	Man1a2	14.0587	0.37529	NS
5.17569e-19	0.276956	0.15	0.022	1.05537e-14	Slc25a1	13.9766	0.276956	NS
5.22299e-19	0.2856	0.186	0.034	1.06502e-14	2700097O09Rik	13.9726	0.2856	NS
5.56251e-19	0.447121	0.506	0.189	1.13425e-14	Tpp2	13.9453	0.447121	NS
5.62572e-19	0.430964	0.455	0.16	1.14714e-14	Zbtb38	13.9404	0.430964	NS
6.34742e-19	0.332941	0.265	0.067	1.2943e-14	Rif1	13.888	0.332941	NS
6.3506e-19	0.431409	0.458	0.163	1.29495e-14	Tox4	13.8877	0.431409	NS
6.58924e-19	0.395877	0.225	0.05	1.34361e-14	Wsb2	13.8717	0.395877	NS
6.83156e-19	0.555438	0.897	0.554	1.39302e-14	Srsf3	13.856	0.555438	UP
6.97809e-19	0.289586	0.241	0.056	1.4229e-14	Ppp6r3	13.8468	0.289586	NS
7.14199e-19	0.334018	0.304	0.085	1.45632e-14	Usp16	13.8367	0.334018	NS
7.18612e-19	0.409609	0.372	0.119	1.46532e-14	Ogdh	13.8341	0.409609	NS
7.24445e-19	0.376544	0.32	0.092	1.47722e-14	Haus3	13.8306	0.376544	NS
7.48482e-19	0.330001	0.458	0.158	1.52623e-14	Mrpl4	13.8164	0.330001	NS
7.57453e-19	0.386732	0.269	0.07	1.54452e-14	Ppm1a	13.8112	0.386732	NS
7.57745e-19	0.358101	0.431	0.144	1.54512e-14	Nrd1	13.811	0.358101	NS
7.58726e-19	0.406074	0.332	0.099	1.54712e-14	Tob2	13.8105	0.406074	NS
7.71792e-19	0.264703	0.063	0	1.57376e-14	Cracr2a	13.8031	0.264703	NS
7.71792e-19	0.279497	0.063	0	1.57376e-14	Itga1	13.8031	0.279497	NS
7.92709e-19	0.414535	0.379	0.123	1.61641e-14	Tm9sf2	13.7914	0.414535	NS
8.82587e-19	0.376868	0.403	0.133	1.79968e-14	Pkn2	13.7448	0.376868	NS
9.28434e-19	0.265411	0.142	0.02	1.89317e-14	Hspa13	13.7228	0.265411	NS
9.36679e-19	0.375212	0.296	0.082	1.90998e-14	Rc3h2	13.719	0.375212	NS
9.62308e-19	-1.14147	0.407	0.563	1.96224e-14	Eno1	13.7072	-1.14147	DOWN
1.0273e-18	0.429307	0.395	0.132	2.09477e-14	Phf14	13.6789	0.429307	NS
1.0678e-18	0.378298	0.47	0.166	2.17734e-14	Ndfip2	13.6621	0.378298	NS
1.10751e-18	-1.1403	0	0.249	2.25832e-14	Sting1	13.6462	-1.1403	DOWN
1.13519e-18	0.373818	0.304	0.086	2.31476e-14	Aftph	13.6355	0.373818	NS
1.14724e-18	0.284152	0.115	0.011	2.33933e-14	Clasp2	13.6309	0.284152	NS
1.2959e-18	-1.05804	0	0.248	2.64247e-14	Mtarc2	13.578	-1.05804	DOWN
1.34215e-18	0.29157	0.249	0.06	2.73678e-14	Map4	13.5628	0.29157	NS
1.37269e-18	0.383993	0.494	0.18	2.79905e-14	Pdcd6ip	13.553	0.383993	NS
1.48593e-18	0.290486	0.174	0.031	3.02995e-14	Fam214a	13.5186	0.290486	NS
1.5049e-18	0.448359	0.502	0.192	3.06863e-14	Birc6	13.5131	0.448359	NS
1.52576e-18	0.340665	0.241	0.058	3.11118e-14	Rmnd5a	13.5071	0.340665	NS
1.53804e-18	0.609904	0.711	0.348	3.13623e-14	Sh3kbp1	13.5036	0.609904	UP
1.61367e-18	0.349837	0.253	0.063	3.29044e-14	Secisbp2l	13.4827	0.349837	NS
1.637e-18	0.284056	0.13	0.016	3.33801e-14	Capn15	13.4765	0.284056	NS
1.64508e-18	0.360793	0.498	0.181	3.35448e-14	Wasf2	13.4744	0.360793	NS
1.69486e-18	0.414731	0.233	0.056	3.45599e-14	Myo1e	13.4614	0.414731	NS
1.82947e-18	0.360343	0.19	0.037	3.73047e-14	Zmym4	13.4282	0.360343	NS
1.8353e-18	0.405604	0.372	0.12	3.74237e-14	Ktn1	13.4269	0.405604	NS
1.85295e-18	0.296509	0.273	0.071	3.77835e-14	Csrnp1	13.4227	0.296509	NS
1.86527e-18	0.378128	0.237	0.057	3.80347e-14	Htt	13.4198	0.378128	NS
1.94767e-18	0.429661	0.336	0.104	3.9715e-14	Sf3b3	13.401	0.429661	NS
1.96648e-18	0.505762	0.727	0.343	4.00986e-14	Dock2	13.3969	0.505762	UP
2.00471e-18	0.4046	0.352	0.111	4.08781e-14	Rsbn1	13.3885	0.4046	NS
2.01479e-18	0.390523	0.34	0.104	4.10835e-14	Rlim	13.3863	0.390523	NS
2.14146e-18	-1.11031	0.462	0.573	4.36665e-14	Rnaset2a	13.3599	-1.11031	DOWN
2.16658e-18	0.333466	0.241	0.059	4.41787e-14	Tyk2	13.3548	0.333466	NS
2.23818e-18	0.452225	0.443	0.16	4.56388e-14	Ufc1	13.3407	0.452225	NS
2.27101e-18	0.383418	0.352	0.111	4.63082e-14	Kdm2a	13.3343	0.383418	NS
2.28703e-18	0.35098	0.289	0.08	4.66349e-14	Elf4	13.3313	0.35098	NS
2.34183e-18	0.394825	0.407	0.137	4.77523e-14	Gspt1	13.321	0.394825	NS
2.45275e-18	0.359922	0.328	0.098	5.0014e-14	Ccdc69	13.3009	0.359922	NS
2.48943e-18	0.258974	0.202	0.041	5.0762e-14	Zmym2	13.2945	0.258974	NS
2.4916e-18	0.515042	0.68	0.298	5.08062e-14	Snrnp70	13.2941	0.515042	UP
2.6221e-18	-1.19064	0.217	0.44	5.34671e-14	Gstp1	13.2719	-1.19064	DOWN
2.62214e-18	0.559563	0.775	0.392	5.34681e-14	Plaat3	13.2719	0.559563	UP
2.70927e-18	0.548089	0.913	0.537	5.52447e-14	Npc2	13.2577	0.548089	UP
2.79904e-18	0.88074	0.838	0.556	5.70752e-14	Nfkbia	13.2436	0.88074	UP
2.92651e-18	0.252716	0.107	0.01	5.96744e-14	Tnks	13.2242	0.252716	NS
3.01385e-18	-0.922219	0.715	0.722	6.14555e-14	Gpx4	13.2114	-0.922219	DOWN
3.08346e-18	0.280049	0.154	0.024	6.28747e-14	Abcb7	13.2015	0.280049	NS
3.3084e-18	0.507556	0.391	0.136	6.74616e-14	Slfn8	13.1709	0.507556	UP
3.39294e-18	0.332479	0.229	0.054	6.91854e-14	Trrap	13.16	0.332479	NS
3.60137e-18	0.400369	0.285	0.079	7.34356e-14	Ctdsp2	13.1341	0.400369	NS
3.74142e-18	0.339879	0.249	0.063	7.62913e-14	Dnajc10	13.1175	0.339879	NS
3.85096e-18	0.385044	0.332	0.101	7.8525e-14	Nup153	13.105	0.385044	NS
3.98432e-18	0.378744	0.387	0.128	8.12443e-14	Tab2	13.0902	0.378744	NS
4.02811e-18	0.364353	0.617	0.253	8.21372e-14	Batf	13.0855	0.364353	NS
4.05702e-18	0.336849	0.221	0.05	8.27266e-14	Camk2g	13.0824	0.336849	NS
4.30959e-18	0.317147	0.138	0.02	8.78769e-14	Pik3cg	13.0561	0.317147	NS
4.45986e-18	0.287189	0.32	0.093	9.09411e-14	Fam120a	13.0412	0.287189	NS
4.68165e-18	0.543078	0.791	0.4	9.54635e-14	Itgb2	13.0202	0.543078	UP
4.84445e-18	0.354586	0.332	0.1	9.87832e-14	Senp7	13.0053	0.354586	NS
5.42923e-18	0.365566	0.249	0.063	1.10707e-13	Parg	12.9558	0.365566	NS
5.55375e-18	0.32163	0.229	0.054	1.13246e-13	Ecsit	12.946	0.32163	NS
5.68287e-18	0.277284	0.123	0.015	1.15879e-13	Zfyve26	12.936	0.277284	NS
5.81463e-18	0.326085	0.316	0.093	1.18566e-13	Atp6v0a2	12.926	0.326085	NS
5.91608e-18	0.464955	0.486	0.189	1.20635e-13	Dnajc1	12.9185	0.464955	NS
6.0204e-18	0.323434	0.348	0.108	1.22762e-13	Smarca4	12.9109	0.323434	NS
6.1816e-18	0.358456	0.154	0.025	1.26049e-13	Fbxw7	12.8995	0.358456	NS
6.27557e-18	0.386891	0.328	0.101	1.27965e-13	Galnt1	12.8929	0.386891	NS
6.58254e-18	0.431076	0.34	0.107	1.34225e-13	Ddx42	12.8722	0.431076	NS
6.66815e-18	0.52311	0.751	0.355	1.3597e-13	Actr2	12.8666	0.52311	UP
6.71502e-18	0.297463	0.15	0.024	1.36926e-13	Ric1	12.8635	0.297463	NS
7.04129e-18	0.385459	0.648	0.261	1.43579e-13	Sys1	12.8429	0.385459	NS
7.40806e-18	0.381576	0.439	0.155	1.51058e-13	Zfp644	12.8209	0.381576	NS
7.90698e-18	0.293808	0.348	0.108	1.61231e-13	Mau2	12.7926	0.293808	NS
7.98379e-18	0.404401	0.34	0.107	1.62797e-13	Eloa	12.7884	0.404401	NS
7.98925e-18	0.28681	0.154	0.025	1.62909e-13	Tbc1d23	12.7881	0.28681	NS
8.16004e-18	0.314577	0.462	0.163	1.66391e-13	Galnt6	12.7789	0.314577	NS
8.22135e-18	0.427034	0.261	0.07	1.67642e-13	Casp8ap2	12.7756	0.427034	NS
8.35473e-18	0.2734	0.111	0.011	1.70361e-13	Prag1	12.7686	0.2734	NS
8.35763e-18	0.363995	0.186	0.037	1.7042e-13	Ncoa1	12.7685	0.363995	NS
9.39876e-18	0.40813	0.36	0.119	1.9165e-13	Skil	12.7175	0.40813	NS
9.50364e-18	0.306789	0.186	0.037	1.93789e-13	Tmem140	12.7127	0.306789	NS
1.00882e-17	0.484115	0.621	0.271	2.05709e-13	Chd4	12.6867	0.484115	NS
1.0288e-17	0.274697	0.158	0.027	2.09783e-13	2610008E11Rik	12.6782	0.274697	NS
1.09723e-17	0.358208	0.225	0.054	2.23737e-13	Nin	12.6503	0.358208	NS
1.15528e-17	0.308411	0.107	0.011	2.35574e-13	Apobr	12.6279	0.308411	NS
1.15774e-17	0.316571	0.3	0.086	2.36074e-13	Ccny	12.627	0.316571	NS
1.20006e-17	0.447701	0.415	0.146	2.44705e-13	Smc3	12.6114	0.447701	NS
1.23909e-17	0.276485	0.126	0.016	2.52662e-13	Fam241a	12.5975	0.276485	NS
1.41129e-17	0.396622	0.482	0.183	2.87776e-13	Taok3	12.5409	0.396622	NS
1.42888e-17	0.402989	0.466	0.174	2.91362e-13	Mllt3	12.5356	0.402989	NS
1.48779e-17	0.341999	0.431	0.148	3.03375e-13	Anapc16	12.518	0.341999	NS
1.48831e-17	0.367746	0.569	0.224	3.03481e-13	Phf3	12.5179	0.367746	NS
1.50622e-17	0.298304	0.229	0.055	3.07133e-13	Supt6	12.5127	0.298304	NS
1.51068e-17	0.327837	0.217	0.05	3.08042e-13	Bms1	12.5114	0.327837	NS
1.52418e-17	0.316428	0.312	0.093	3.10795e-13	Setx	12.5075	0.316428	NS
1.64121e-17	0.280754	0.245	0.062	3.34659e-13	Got1	12.4754	0.280754	NS
1.68865e-17	0.478612	0.652	0.293	3.44332e-13	Eif3c	12.463	0.478612	NS
1.71698e-17	0.384953	0.289	0.084	3.5011e-13	Eri1	12.4558	0.384953	NS
1.71836e-17	0.324927	0.324	0.098	3.50391e-13	Mindy2	12.4554	0.324927	NS
1.74147e-17	0.349182	0.308	0.091	3.55103e-13	Csnk1g3	12.4496	0.349182	NS
1.77203e-17	0.545587	0.739	0.365	3.61335e-13	Ablim1	12.4421	0.545587	UP
1.82454e-17	0.339464	0.312	0.094	3.72043e-13	Usp7	12.4294	0.339464	NS
1.84812e-17	0.256166	0.091	0.007	3.7685e-13	Gfod1	12.4238	0.256166	NS
1.86359e-17	0.282375	0.138	0.02	3.80005e-13	Slc37a3	12.4202	0.282375	NS
1.89228e-17	0.305869	0.213	0.049	3.85854e-13	Atp9b	12.4136	0.305869	NS
1.93205e-17	0.307287	0.423	0.147	3.93964e-13	Elmo1	12.4045	0.307287	NS
1.96008e-17	0.41285	0.447	0.166	3.9968e-13	Pitpnc1	12.3983	0.41285	NS
1.97789e-17	0.332777	0.332	0.103	4.03311e-13	Tent5c	12.3944	0.332777	NS
2.01253e-17	0.290322	0.213	0.049	4.10374e-13	Zfx	12.3868	0.290322	NS
2.03912e-17	0.315797	0.273	0.075	4.15797e-13	Dync1h1	12.3811	0.315797	NS
2.16527e-17	0.515015	0.731	0.346	4.41519e-13	Top1	12.3551	0.515015	UP
2.19508e-17	0.343518	0.194	0.041	4.47598e-13	Epb41	12.3491	0.343518	NS
2.22816e-17	0.286262	0.292	0.084	4.54343e-13	Fam204a	12.3426	0.286262	NS
2.51976e-17	0.40993	0.269	0.076	5.13805e-13	Mphosph6	12.2892	0.40993	NS
2.69206e-17	0.337711	0.474	0.172	5.48937e-13	Med30	12.2605	0.337711	NS
2.69556e-17	0.437108	0.704	0.32	5.49652e-13	Pafah1b1	12.2599	0.437108	NS
2.73859e-17	0.284363	0.178	0.035	5.58426e-13	Hif1an	12.253	0.284363	NS
2.94297e-17	0.374177	0.423	0.149	6.001e-13	Snrpa1	12.2218	0.374177	NS
3.22711e-17	0.41151	0.565	0.23	6.5804e-13	Arid1a	12.1817	0.41151	NS
3.32457e-17	0.35268	0.542	0.209	6.77913e-13	Ebp	12.1688	0.35268	NS
3.38773e-17	0.269848	0.194	0.041	6.90792e-13	Fem1c	12.1607	0.269848	NS
3.60662e-17	0.292233	0.19	0.04	7.35427e-13	Ccdc186	12.1335	0.292233	NS
3.72866e-17	0.255998	0.134	0.02	7.60311e-13	Ptprj	12.119	0.255998	NS
3.90243e-17	-1.00436	0	0.23	7.95745e-13	Gm10250	12.0992	-1.00436	DOWN
4.19047e-17	0.396814	0.506	0.199	8.54479e-13	Pold4	12.0683	0.396814	NS
4.46641e-17	0.296199	0.237	0.06	9.10745e-13	Traf3	12.0406	0.296199	NS
4.47179e-17	0.341601	0.383	0.131	9.11843e-13	Abhd17a	12.0401	0.341601	NS
4.53482e-17	0.264316	0.241	0.061	9.24696e-13	Fbrs	12.034	0.264316	NS
4.55484e-17	0.261448	0.126	0.017	9.28777e-13	Plxnd1	12.0321	0.261448	NS
4.63727e-17	0.308435	0.138	0.021	9.45585e-13	Arid3a	12.0243	0.308435	NS
4.66322e-17	0.308581	0.213	0.05	9.50877e-13	Abr	12.0219	0.308581	NS
4.71259e-17	0.378484	0.261	0.072	9.60944e-13	Tcerg1	12.0173	0.378484	NS
4.82092e-17	0.420521	0.676	0.292	9.83033e-13	Ubxn1	12.0074	0.420521	NS
4.8214e-17	0.406654	0.348	0.115	9.83132e-13	Tnks2	12.0074	0.406654	NS
5.02465e-17	0.352392	0.202	0.046	1.02458e-12	Trim44	11.9895	0.352392	NS
5.30309e-17	0.305303	0.174	0.034	1.08135e-12	Stxbp5	11.966	0.305303	NS
6.09115e-17	0.343027	0.486	0.183	1.24205e-12	Aimp1	11.9059	0.343027	NS
6.29658e-17	0.342586	0.237	0.062	1.28393e-12	Ppp2r2d	11.8915	0.342586	NS
6.30839e-17	0.321054	0.443	0.159	1.28634e-12	Wdr26	11.8906	0.321054	NS
6.34996e-17	0.366755	0.209	0.049	1.29482e-12	Tasor2	11.8878	0.366755	NS
6.36619e-17	0.497078	0.676	0.315	1.29813e-12	Kif5b	11.8867	0.497078	NS
6.54534e-17	0.379965	0.304	0.093	1.33466e-12	Lztfl1	11.8746	0.379965	NS
6.5652e-17	0.276149	0.182	0.037	1.33871e-12	Cdc14a	11.8733	0.276149	NS
6.69058e-17	0.320806	0.336	0.107	1.36428e-12	Snrnp48	11.8651	0.320806	NS
6.88976e-17	0.30831	0.245	0.064	1.40489e-12	Ppp1r15b	11.8524	0.30831	NS
7.05844e-17	0.282572	0.292	0.085	1.43929e-12	Ctdnep1	11.8419	0.282572	NS
8.16258e-17	0.325166	0.229	0.058	1.66443e-12	Atp13a3	11.7787	0.325166	NS
8.42304e-17	0.326917	0.241	0.063	1.71754e-12	Zzef1	11.7651	0.326917	NS
9.41098e-17	0.431766	0.565	0.236	1.91899e-12	Vmp1	11.7169	0.431766	NS
9.48055e-17	0.298848	0.285	0.083	1.93318e-12	Micu2	11.7137	0.298848	NS
1.01441e-16	0.457613	0.648	0.29	2.06848e-12	Srrm1	11.6843	0.457613	NS
1.04407e-16	0.318966	0.281	0.08	2.12897e-12	Plcg1	11.6718	0.318966	NS
1.07553e-16	0.426116	0.344	0.115	2.19311e-12	Pcm1	11.6589	0.426116	NS
1.12947e-16	0.324695	0.186	0.04	2.3031e-12	Dcp2	11.6377	0.324695	NS
1.16049e-16	0.464036	0.344	0.118	2.36636e-12	Iigp1	11.6259	0.464036	NS
1.20463e-16	0.342407	0.34	0.111	2.45636e-12	Chd6	11.6097	0.342407	NS
1.27542e-16	0.464394	0.676	0.302	2.6007e-12	Hnrnpdl	11.5849	0.464394	NS
1.38397e-16	0.346066	0.455	0.168	2.82205e-12	Tmem30a	11.5494	0.346066	NS
1.45105e-16	0.388884	0.324	0.104	2.95883e-12	Setd2	11.5289	0.388884	NS
1.52854e-16	-1.01427	0	0.223	3.11685e-12	Ftl1-ps2	11.5063	-1.01427	DOWN
1.54978e-16	-1.11979	0.032	0.269	3.16016e-12	Tcf7	11.5003	-1.11979	DOWN
1.70161e-16	0.284972	0.241	0.063	3.46975e-12	Ufl1	11.4597	0.284972	NS
1.70215e-16	0.345332	0.356	0.119	3.47085e-12	AI504432	11.4596	0.345332	NS
1.74121e-16	0.269156	0.265	0.073	3.55049e-12	Ate1	11.4497	0.269156	NS
1.82208e-16	0.265417	0.186	0.04	3.71541e-12	Foxo3	11.43	0.265417	NS
1.84913e-16	0.349177	0.502	0.196	3.77056e-12	Zcchc7	11.4236	0.349177	NS
1.8703e-16	0.263827	0.19	0.041	3.81373e-12	Tmem131	11.4186	0.263827	NS
1.87941e-16	0.367273	0.569	0.24	3.8323e-12	Tubb4b	11.4165	0.367273	NS
1.92484e-16	0.307523	0.083	0.006	3.92493e-12	Tmem218	11.4062	0.307523	NS
2.10496e-16	0.419712	0.976	0.828	4.29222e-12	Arpc2	11.3673	0.419712	NS
2.21946e-16	0.298805	0.221	0.055	4.5257e-12	Ube4b	11.3443	0.298805	NS
2.27373e-16	0.477909	0.407	0.154	4.63637e-12	Zbtb1	11.3338	0.477909	NS
2.32001e-16	0.274241	0.158	0.029	4.73073e-12	Rab11fip4	11.3251	0.274241	NS
2.34793e-16	0.320769	0.233	0.06	4.78766e-12	Whamm	11.3199	0.320769	NS
2.77159e-16	0.376777	0.356	0.121	5.65156e-12	Ppp1r14b	11.2478	0.376777	NS
2.77817e-16	0.35058	0.265	0.076	5.66497e-12	Cdk6	11.2468	0.35058	NS
2.77941e-16	0.298272	0.115	0.015	5.6675e-12	Chst15	11.2466	0.298272	NS
2.80904e-16	0.300559	0.209	0.05	5.72792e-12	Paf1	11.242	0.300559	NS
2.91907e-16	0.330065	0.233	0.061	5.95227e-12	Cdkn2aip	11.2253	0.330065	NS
3.01954e-16	0.279211	0.285	0.085	6.15715e-12	Faf2	11.2106	0.279211	NS
3.0273e-16	0.29055	0.387	0.133	6.17297e-12	Arih1	11.2095	0.29055	NS
3.04046e-16	0.252013	0.202	0.046	6.1998e-12	Otud4	11.2076	0.252013	NS
3.09202e-16	0.286337	0.356	0.117	6.30493e-12	Pan3	11.2003	0.286337	NS
3.33912e-16	0.332459	0.281	0.084	6.80881e-12	Mynn	11.1669	0.332459	NS
3.51203e-16	0.262669	0.138	0.023	7.16139e-12	Lpgat1	11.145	0.262669	NS
3.63102e-16	0.263078	0.194	0.044	7.40402e-12	Stk26	11.1305	0.263078	NS
3.85971e-16	0.3489	0.455	0.174	7.87034e-12	Trip12	11.104	0.3489	NS
3.92835e-16	0.268268	0.308	0.095	8.0103e-12	Leng8	11.0964	0.268268	NS
4.06104e-16	0.480819	0.85	0.447	8.28087e-12	Krtcap2	11.0819	0.480819	NS
4.09533e-16	0.359461	0.344	0.115	8.35078e-12	Epc1	11.0783	0.359461	NS
4.09782e-16	0.283988	0.435	0.16	8.35587e-12	Esyt1	11.078	0.283988	NS
4.15665e-16	0.250341	0.158	0.03	8.47583e-12	Med14	11.0718	0.250341	NS
4.28301e-16	0.354844	0.427	0.156	8.73349e-12	Cyfip2	11.0588	0.354844	NS
4.28998e-16	0.336471	0.474	0.183	8.7477e-12	Tor1aip1	11.0581	0.336471	NS
4.45771e-16	0.401872	0.557	0.233	9.08972e-12	Ncf4	11.0414	0.401872	NS
4.76971e-16	0.370206	0.435	0.166	9.72591e-12	Parp14	11.0121	0.370206	NS
4.81759e-16	0.286928	0.162	0.032	9.82355e-12	Zhx1	11.0077	0.286928	NS
4.97284e-16	0.357198	0.237	0.065	1.01401e-11	Grn	10.994	0.357198	NS
5.11176e-16	0.311811	0.19	0.043	1.04234e-11	Plagl2	10.982	0.311811	NS
5.26697e-16	0.342422	0.32	0.105	1.07399e-11	Zmiz1	10.969	0.342422	NS
5.32941e-16	0.355086	0.202	0.048	1.08672e-11	Irf8	10.9639	0.355086	NS
5.44102e-16	0.382151	0.399	0.146	1.10948e-11	Runx1	10.9549	0.382151	NS
5.48765e-16	0.260168	0.265	0.076	1.11899e-11	Ppp1r7	10.9512	0.260168	NS
5.69391e-16	0.316905	0.289	0.088	1.16104e-11	Sptan1	10.9352	0.316905	NS
5.83784e-16	0.351993	0.3	0.094	1.19039e-11	Setd1b	10.9243	0.351993	NS
5.92333e-16	0.324224	0.269	0.078	1.20783e-11	Fmr1	10.918	0.324224	NS
5.99835e-16	0.329447	0.423	0.155	1.22312e-11	Cnih4	10.9125	0.329447	NS
6.12214e-16	0.288902	0.285	0.085	1.24836e-11	Dido1	10.9037	0.288902	NS
6.20122e-16	0.483443	0.632	0.293	1.26449e-11	Psmb4	10.8981	0.483443	NS
6.30832e-16	0.296276	0.415	0.151	1.28633e-11	Ccdc59	10.8906	0.296276	NS
6.42388e-16	0.32848	0.15	0.028	1.30989e-11	Irf4	10.8828	0.32848	NS
6.82104e-16	0.325683	0.356	0.122	1.39088e-11	Mrpl9	10.8567	0.325683	NS
7.08221e-16	0.279736	0.206	0.05	1.44413e-11	Ccdc92	10.8404	0.279736	NS
7.19444e-16	0.310984	0.178	0.038	1.46702e-11	Tmem135	10.8336	0.310984	NS
7.2561e-16	0.312904	0.261	0.075	1.47959e-11	Csnk1g1	10.8299	0.312904	NS
7.48852e-16	0.38374	0.419	0.16	1.52698e-11	Cdc5l	10.8162	0.38374	NS
8.47791e-16	0.504847	0.913	0.642	1.72873e-11	Atp5g2	10.7623	0.504847	UP
9.04275e-16	0.317824	0.225	0.059	1.84391e-11	Cnot7	10.7343	0.317824	NS
9.19881e-16	0.299361	0.154	0.029	1.87573e-11	Btaf1	10.7268	0.299361	NS
9.54346e-16	0.376026	0.68	0.305	1.94601e-11	Arf4	10.7109	0.376026	NS
9.67327e-16	0.303112	0.368	0.127	1.97248e-11	Ubn1	10.705	0.303112	NS
1.06366e-15	0.342507	0.281	0.085	2.1689e-11	Tdp2	10.6638	0.342507	NS
1.10994e-15	0.292337	0.194	0.046	2.26328e-11	Dusp6	10.6453	0.292337	NS
1.19136e-15	0.340467	0.32	0.106	2.42931e-11	Fibp	10.6145	0.340467	NS
1.19269e-15	0.418361	0.383	0.139	2.43202e-11	Arhgef6	10.614	0.418361	NS
1.28609e-15	0.341189	0.439	0.165	2.62247e-11	Mthfsl	10.5813	0.341189	NS
1.32059e-15	0.268335	0.194	0.046	2.69282e-11	Wdr36	10.5698	0.268335	NS
1.44304e-15	0.348793	0.051	0	2.94251e-11	Igkc	10.5313	0.348793	NS
1.47118e-15	0.312278	0.213	0.054	2.99989e-11	Dhx8	10.5229	0.312278	NS
1.47284e-15	0.414576	0.431	0.169	3.00326e-11	Gnai3	10.5224	0.414576	NS
1.49e-15	0.281026	0.142	0.025	3.03826e-11	Rab20	10.5174	0.281026	NS
1.51396e-15	0.324641	0.19	0.045	3.08711e-11	Tmem65	10.5104	0.324641	NS
1.52287e-15	0.43295	0.348	0.124	3.10528e-11	Creb1	10.5079	0.43295	NS
1.55199e-15	0.264039	0.162	0.033	3.16465e-11	Ago3	10.4997	0.264039	NS
1.55589e-15	0.362363	0.542	0.227	3.17261e-11	Arglu1	10.4986	0.362363	NS
1.58344e-15	0.334873	0.257	0.076	3.22878e-11	Gbp6	10.491	0.334873	NS
1.60481e-15	0.261653	0.324	0.106	3.27237e-11	Nckap1l	10.4851	0.261653	NS
1.68816e-15	0.348329	0.312	0.102	3.44232e-11	Appl1	10.4631	0.348329	NS
2.00374e-15	0.45813	0.759	0.38	4.08582e-11	Ndufb9	10.3887	0.45813	NS
2.04556e-15	0.398059	0.237	0.067	4.17109e-11	Abcb1a	10.3798	0.398059	NS
2.26426e-15	0.263675	0.103	0.012	4.61705e-11	Xylt1	10.3356	0.263675	NS
2.32172e-15	0.288107	0.415	0.154	4.73422e-11	Zmynd8	10.3248	0.288107	NS
2.33538e-15	0.300081	0.158	0.032	4.76207e-11	Pggt1b	10.3222	0.300081	NS
2.36e-15	0.290181	0.186	0.043	4.81227e-11	Dennd5a	10.3176	0.290181	NS
2.47495e-15	0.331264	0.241	0.068	5.04667e-11	Kif2a	10.297	0.331264	NS
2.53692e-15	0.266728	0.229	0.062	5.17304e-11	Gngt2	10.2863	0.266728	NS
2.54235e-15	0.264871	0.158	0.032	5.18411e-11	Laptm4b	10.2853	0.264871	NS
2.54832e-15	0.286278	0.19	0.045	5.19628e-11	Mon2	10.2843	0.286278	NS
2.56616e-15	0.468873	0.929	0.636	5.23266e-11	Srsf5	10.2813	0.468873	NS
2.69866e-15	0.311313	0.474	0.186	5.50284e-11	Dennd1c	10.2594	0.311313	NS
2.89224e-15	0.27917	0.273	0.082	5.89757e-11	Malsu1	10.2293	0.27917	NS
2.91547e-15	0.344639	0.142	0.026	5.94493e-11	Sacs	10.2259	0.344639	NS
2.92217e-15	0.409831	0.597	0.269	5.9586e-11	Ppp2ca	10.2249	0.409831	NS
2.93435e-15	0.254544	0.225	0.06	5.98343e-11	Smc2	10.223	0.254544	NS
2.93451e-15	0.35983	0.415	0.158	5.98376e-11	Kdm5a	10.223	0.35983	NS
2.96799e-15	0.347648	0.34	0.117	6.05203e-11	Gatad2a	10.2181	0.347648	NS
3.08169e-15	0.298164	0.17	0.037	6.28388e-11	Zswim8	10.2018	0.298164	NS
3.08899e-15	0.29672	0.281	0.085	6.29875e-11	Rbm27	10.2007	0.29672	NS
3.18199e-15	0.259468	0.162	0.033	6.4884e-11	Sipa1l1	10.1879	0.259468	NS
3.182e-15	0.323012	0.336	0.115	6.48842e-11	Hacd3	10.1879	0.323012	NS
3.21954e-15	0.309926	0.265	0.08	6.56496e-11	Msl2	10.1828	0.309926	NS
3.28177e-15	0.392529	0.656	0.302	6.69185e-11	Acin1	10.1745	0.392529	NS
3.29601e-15	0.334103	0.198	0.049	6.7209e-11	Txlng	10.1726	0.334103	NS
3.3045e-15	0.264728	0.241	0.067	6.7382e-11	Gbf1	10.1715	0.264728	NS
3.36354e-15	0.290136	0.229	0.063	6.8586e-11	Polr2b	10.1638	0.290136	NS
3.92799e-15	0.444486	0.85	0.476	8.00956e-11	Tpr	10.0964	0.444486	NS
3.9855e-15	0.331783	0.324	0.108	8.12683e-11	Mtf2	10.0901	0.331783	NS
4.07268e-15	0.268356	0.253	0.073	8.30461e-11	Bdp1	10.0807	0.268356	NS
4.07914e-15	-1.10092	0.091	0.311	8.31776e-11	Coro1b	10.08	-1.10092	DOWN
4.16318e-15	0.293795	0.253	0.074	8.48915e-11	Pde4b	10.0711	0.293795	NS
4.27814e-15	0.325457	0.332	0.114	8.72355e-11	Ncoa2	10.0593	0.325457	NS
4.3029e-15	0.274631	0.15	0.029	8.77405e-11	Cdk5rap2	10.0568	0.274631	NS
4.53039e-15	0.293394	0.158	0.033	9.23792e-11	C1qtnf6	10.0344	0.293394	NS
4.668e-15	0.273278	0.059	0.002	9.51851e-11	Cacnb4	10.0214	0.273278	NS
4.72877e-15	0.291019	0.134	0.024	9.64243e-11	Stard4	10.0158	0.291019	NS
4.82488e-15	-1.09518	0.055	0.277	9.83841e-11	Emb	10.0071	-1.09518	DOWN
5.01094e-15	0.323012	0.261	0.079	1.02178e-10	Zfp831	9.99064	0.323012	NS
5.80749e-15	0.33939	0.249	0.073	1.18421e-10	Mapk1ip1l	9.92657	0.33939	NS
5.81068e-15	0.453517	0.656	0.319	1.18486e-10	Mycbp2	9.92633	0.453517	NS
5.95529e-15	0.283698	0.17	0.037	1.21434e-10	Fam120b	9.91566	0.283698	NS
6.27021e-15	0.337864	0.292	0.094	1.27856e-10	Cnot6	9.89328	0.337864	NS
6.31918e-15	0.354099	0.431	0.165	1.28854e-10	Snx6	9.8899	0.354099	NS
6.33899e-15	0.310922	0.451	0.173	1.29258e-10	Ifnar2	9.88854	0.310922	NS
6.48773e-15	0.414193	0.502	0.215	1.32291e-10	Prpf40a	9.87847	0.414193	NS
6.83609e-15	0.404177	0.534	0.231	1.39395e-10	Drap1	9.85575	0.404177	NS
6.90445e-15	0.267276	0.166	0.036	1.40789e-10	Isoc1	9.85143	0.267276	NS
6.98784e-15	0.413822	0.372	0.139	1.42489e-10	Syt11	9.84622	0.413822	NS
7.18237e-15	0.309979	0.233	0.065	1.46456e-10	Nus1	9.83429	0.309979	NS
7.23141e-15	-0.970878	0	0.202	1.47456e-10	Gm21092	9.83134	-0.970878	DOWN
7.53005e-15	0.326284	0.194	0.048	1.53545e-10	Ipo8	9.81376	0.326284	NS
7.64615e-15	0.299495	0.356	0.125	1.55913e-10	Baz2a	9.80712	0.299495	NS
7.71517e-15	0.257639	0.221	0.059	1.5732e-10	Ezh1	9.80322	0.257639	NS
7.95088e-15	0.328167	0.213	0.057	1.62126e-10	Dnajc21	9.79015	0.328167	NS
8.07659e-15	0.311582	0.399	0.148	1.6469e-10	Gpatch8	9.78333	0.311582	NS
8.14762e-15	0.368372	0.561	0.241	1.66138e-10	Sh2d2a	9.77953	0.368372	NS
8.15854e-15	0.306043	0.142	0.027	1.66361e-10	Snhg16	9.77895	0.306043	NS
8.68724e-15	0.400264	0.545	0.228	1.77142e-10	Utrn	9.75168	0.400264	NS
8.87827e-15	0.278986	0.281	0.089	1.81037e-10	Il10ra	9.74223	0.278986	NS
9.1267e-15	0.353863	0.308	0.102	1.86103e-10	Ccpg1	9.73025	0.353863	NS
9.22494e-15	0.30975	0.261	0.08	1.88106e-10	Gatad1	9.7256	0.30975	NS
9.54988e-15	0.262368	0.146	0.028	1.94732e-10	Ercc6l2	9.71056	0.262368	NS
9.57219e-15	0.2658	0.202	0.051	1.95187e-10	Helz2	9.70955	0.2658	NS
9.6599e-15	0.346515	0.364	0.132	1.96975e-10	Peak1	9.70559	0.346515	NS
9.70652e-15	0.300047	0.194	0.048	1.97926e-10	Wdr37	9.7035	0.300047	NS
9.75205e-15	0.320366	0.277	0.087	1.98854e-10	Zfp646	9.70147	0.320366	NS
1.00552e-14	0.28763	0.162	0.035	2.05036e-10	Helb	9.68817	0.28763	NS
1.06748e-14	0.301063	0.245	0.072	2.17669e-10	Ggps1	9.6622	0.301063	NS
1.07584e-14	0.352551	0.225	0.063	2.19375e-10	Hopx	9.65881	0.352551	NS
1.11373e-14	0.320231	0.296	0.097	2.271e-10	P4hb	9.64378	0.320231	NS
1.21347e-14	0.388863	0.573	0.253	2.4744e-10	Gsk3b	9.60653	0.388863	NS
1.22067e-14	0.440509	0.96	0.742	2.48906e-10	Gapdh	9.60396	0.440509	NS
1.23341e-14	0.259402	0.221	0.06	2.51504e-10	Smarcad1	9.59946	0.259402	NS
1.30307e-14	0.299298	0.375	0.137	2.65709e-10	Pds5a	9.57559	0.299298	NS
1.33111e-14	0.303589	0.241	0.07	2.71428e-10	Rnf216	9.56635	0.303589	NS
1.33119e-14	0.394934	0.435	0.174	2.71443e-10	Srp72	9.56632	0.394934	NS
1.33473e-14	-0.755633	0.727	0.757	2.72164e-10	Gimap4	9.56517	-0.755633	DOWN
1.42648e-14	-1.00216	0.04	0.25	2.90874e-10	Clec2i	9.5363	-1.00216	DOWN
1.43681e-14	-0.699317	0.794	0.744	2.92979e-10	Cnbp	9.53316	-0.699317	DOWN
1.53082e-14	0.303794	0.514	0.216	3.1215e-10	Cbl	9.50564	0.303794	NS
1.56111e-14	0.309411	0.328	0.114	3.18326e-10	Pdhb	9.49713	0.309411	NS
1.60914e-14	0.308123	0.332	0.115	3.2812e-10	Zmiz2	9.48397	0.308123	NS
1.7017e-14	0.259926	0.261	0.079	3.46994e-10	Hcfc1	9.45968	0.259926	NS
1.72468e-14	0.315439	0.241	0.071	3.51679e-10	Gsk3a	9.45385	0.315439	NS
1.80153e-14	0.345528	0.411	0.159	3.67351e-10	Hdac7	9.43492	0.345528	NS
1.82033e-14	-0.951762	0.502	0.573	3.71185e-10	Nop10	9.43041	-0.951762	DOWN
1.97243e-14	0.303486	0.296	0.098	4.02198e-10	Auh	9.39556	0.303486	NS
2.04188e-14	0.288643	0.494	0.2	4.16359e-10	Arrb2	9.38053	0.288643	NS
2.04635e-14	0.446173	0.866	0.5	4.17271e-10	Msn	9.37958	0.446173	NS
2.09343e-14	0.420813	0.866	0.483	4.26871e-10	Chd3	9.3697	0.420813	NS
2.11026e-14	0.293225	0.308	0.103	4.30302e-10	2310033P09Rik	9.36623	0.293225	NS
2.17038e-14	0.300778	0.292	0.097	4.42562e-10	Sec14l1	9.35403	0.300778	NS
2.1993e-14	0.260114	0.494	0.196	4.4846e-10	Atp6v0b	9.34828	0.260114	NS
2.31212e-14	0.339941	0.569	0.25	4.71464e-10	Ttc14	9.32655	0.339941	NS
2.42947e-14	0.283448	0.186	0.046	4.95393e-10	Clasp1	9.30505	0.283448	NS
2.4654e-14	0.384052	0.589	0.259	5.02719e-10	Ech1	9.29867	0.384052	NS
2.559e-14	0.311418	0.324	0.112	5.21807e-10	Alyref	9.28249	0.311418	NS
2.56608e-14	0.433451	0.783	0.416	5.2325e-10	S100a13	9.28129	0.433451	NS
2.60842e-14	0.283085	0.225	0.063	5.31882e-10	Trim14	9.27418	0.283085	NS
2.798e-14	0.281396	0.383	0.142	5.70541e-10	Arpc1a	9.24371	0.281396	NS
2.81584e-14	0.355543	0.625	0.283	5.74177e-10	Tmed10	9.24095	0.355543	NS
2.86943e-14	0.338088	0.356	0.129	5.85106e-10	Prkacb	9.23277	0.338088	NS
2.90895e-14	0.251417	0.162	0.036	5.93163e-10	Specc1l	9.22683	0.251417	NS
2.92169e-14	0.36325	0.249	0.076	5.95762e-10	Smarcc2	9.22493	0.36325	NS
2.92699e-14	0.261966	0.162	0.036	5.96843e-10	Aff1	9.22414	0.261966	NS
3.08303e-14	0.301031	0.202	0.053	6.28661e-10	Mms19	9.20158	0.301031	NS
3.2399e-14	0.382692	0.375	0.145	6.60648e-10	Zranb2	9.18003	0.382692	NS
3.29455e-14	0.317893	0.209	0.057	6.71792e-10	2610507B11Rik	9.17277	0.317893	NS
3.3401e-14	0.257524	0.237	0.069	6.81079e-10	Fbxo11	9.1668	0.257524	NS
3.36415e-14	0.267666	0.17	0.039	6.85984e-10	Larp4	9.16369	0.267666	NS
3.56636e-14	-1.06727	0.047	0.254	7.27216e-10	Ssbp2	9.13834	-1.06727	DOWN
3.60108e-14	0.302226	0.478	0.198	7.34296e-10	Mknk2	9.13413	0.302226	NS
3.61575e-14	0.330226	0.356	0.129	7.37287e-10	Sod1	9.13236	0.330226	NS
3.61612e-14	0.31833	0.292	0.098	7.37362e-10	Gpr107	9.13232	0.31833	NS
3.98005e-14	0.270317	0.237	0.07	8.11571e-10	Napg	9.09067	0.270317	NS
4.24045e-14	0.320658	0.458	0.187	8.64671e-10	Psmd14	9.06315	0.320658	NS
4.34514e-14	0.25146	0.217	0.06	8.86017e-10	Cdkn2c	9.05256	0.25146	NS
4.547e-14	0.281198	0.348	0.124	9.2718e-10	Eif4g3	9.03284	0.281198	NS
4.82899e-14	0.264653	0.186	0.046	9.84678e-10	Cwc25	9.00671	0.264653	NS
4.86292e-14	0.265258	0.241	0.072	9.91598e-10	Osbpl3	9.00366	0.265258	NS
4.93877e-14	0.343662	0.233	0.069	1.00707e-09	Zdhhc2	8.99694	0.343662	NS
5.1497e-14	0.265887	0.308	0.105	1.05008e-09	Exoc3	8.97878	0.265887	NS
5.47209e-14	0.301542	0.229	0.067	1.11581e-09	Ypel5	8.95241	0.301542	NS
5.7977e-14	0.261634	0.32	0.111	1.18221e-09	Scamp2	8.92731	0.261634	NS
5.96603e-14	0.292444	0.344	0.123	1.21653e-09	Got2	8.91488	0.292444	NS
6.32088e-14	0.263563	0.257	0.08	1.28889e-09	Plekhg2	8.88978	0.263563	NS
6.45627e-14	0.284445	0.17	0.04	1.3165e-09	Ubxn7	8.88058	0.284445	NS
6.48696e-14	0.441948	0.565	0.267	1.32276e-09	Irf1	8.87852	0.441948	NS
6.52495e-14	0.262203	0.174	0.041	1.3305e-09	Kdm4c	8.87598	0.262203	NS
6.84234e-14	0.269808	0.458	0.184	1.39522e-09	Jmjd1c	8.85536	0.269808	NS
6.89322e-14	0.303485	0.316	0.111	1.4056e-09	Atp6v1h	8.85214	0.303485	NS
6.89352e-14	0.280716	0.285	0.093	1.40566e-09	Dync1li1	8.85212	0.280716	NS
7.07509e-14	-1.33311	0.036	0.237	1.44268e-09	Cd83	8.84083	-1.33311	DOWN
7.16304e-14	0.392374	0.672	0.319	1.46062e-09	Lrrfip1	8.83546	0.392374	NS
7.52191e-14	0.285547	0.186	0.047	1.53379e-09	Ermp1	8.81423	0.285547	NS
7.63354e-14	0.448538	0.648	0.323	1.55656e-09	Slc3a2	8.80784	0.448538	NS
7.66748e-14	0.304721	0.47	0.193	1.56348e-09	Kpna4	8.80591	0.304721	NS
8.0268e-14	0.322181	0.375	0.144	1.63675e-09	Ddx3x	8.78602	0.322181	NS
8.40849e-14	-0.948761	0	0.188	1.71458e-09	ND4L	8.76584	-0.948761	DOWN
8.40849e-14	-0.889576	0	0.188	1.71458e-09	Marchf2	8.76584	-0.889576	DOWN
8.4085e-14	-0.889761	0	0.188	1.71458e-09	Bbln	8.76584	-0.889761	DOWN
8.47187e-14	0.400657	0.7	0.331	1.7275e-09	Ndufb8	8.76258	0.400657	NS
8.55555e-14	0.274184	0.348	0.125	1.74456e-09	Pten	8.75831	0.274184	NS
8.70834e-14	0.290964	0.253	0.079	1.77572e-09	Atf2	8.75063	0.290964	NS
9.03349e-14	0.272692	0.186	0.047	1.84202e-09	Map3k5	8.73471	0.272692	NS
9.27961e-14	0.27719	0.281	0.091	1.89221e-09	Xpr1	8.72303	0.27719	NS
9.28796e-14	0.267806	0.379	0.143	1.89391e-09	Fxr1	8.72264	0.267806	NS
9.29575e-14	0.293366	0.19	0.05	1.8955e-09	Dcaf5	8.72228	0.293366	NS
9.93794e-14	-0.715333	0.715	0.724	2.02645e-09	Eif5a	8.69326	-0.715333	DOWN
1.00627e-13	0.298728	0.289	0.098	2.05189e-09	Jarid2	8.68785	0.298728	NS
1.02219e-13	0.299939	0.233	0.071	2.08435e-09	Mettl16	8.68103	0.299939	NS
1.02898e-13	0.261046	0.34	0.122	2.0982e-09	Cdv3	8.67815	0.261046	NS
1.04836e-13	0.260615	0.13	0.024	2.13771e-09	N4bp2	8.67005	0.260615	NS
1.07156e-13	0.280218	0.51	0.209	2.18502e-09	Ciao2b	8.66055	0.280218	NS
1.09803e-13	0.329861	0.403	0.162	2.23899e-09	Dapp1	8.64995	0.329861	NS
1.11163e-13	0.302102	0.443	0.178	2.26673e-09	Unc119	8.6446	0.302102	NS
1.17278e-13	0.291108	0.407	0.161	2.39141e-09	Rnf138	8.62135	0.291108	NS
1.1748e-13	0.323864	0.277	0.093	2.39553e-09	Rnf20	8.6206	0.323864	NS
1.18734e-13	0.268012	0.296	0.101	2.4211e-09	Phf12	8.61599	0.268012	NS
1.19832e-13	0.304982	0.435	0.176	2.44349e-09	Cir1	8.61199	0.304982	NS
1.27892e-13	0.300445	0.391	0.151	2.60784e-09	Ola1	8.58372	0.300445	NS
1.29273e-13	0.405213	0.605	0.283	2.63601e-09	Arid4a	8.57905	0.405213	NS
1.33165e-13	0.433258	0.885	0.577	2.71536e-09	Ppib	8.56617	0.433258	NS
1.37423e-13	0.258787	0.316	0.111	2.80219e-09	Rsu1	8.5525	0.258787	NS
1.40568e-13	0.352357	0.494	0.218	2.86632e-09	Dgkz	8.54268	0.352357	NS
1.42401e-13	0.270352	0.233	0.07	2.9037e-09	Usp8	8.53705	0.270352	NS
1.4863e-13	-0.894458	0	0.185	3.03071e-09	Irag2	8.51846	-0.894458	DOWN
1.52316e-13	0.259264	0.652	0.287	3.10587e-09	Esd	8.50782	0.259264	NS
1.54261e-13	0.304105	0.233	0.071	3.14553e-09	Pdpk1	8.50231	0.304105	NS
1.63018e-13	0.491595	0.538	0.251	3.3241e-09	Nrip1	8.47833	0.491595	NS
1.65812e-13	0.279992	0.178	0.045	3.38108e-09	Hps3	8.47094	0.279992	NS
1.66156e-13	0.263498	1	0.998	3.38809e-09	Eef1a1	8.47005	0.263498	NS
1.72542e-13	0.438593	0.348	0.134	3.5183e-09	Gbp3	8.45367	0.438593	NS
1.74061e-13	0.318877	0.209	0.06	3.54927e-09	Nfil3	8.44986	0.318877	NS
1.76951e-13	0.255135	0.182	0.046	3.6082e-09	Rab11fip1	8.44271	0.255135	NS
1.79327e-13	0.464199	0.874	0.574	3.65666e-09	Sdf4	8.43692	0.464199	NS
1.80452e-13	0.307856	0.269	0.089	3.6796e-09	Tle4	8.4342	0.307856	NS
1.89069e-13	0.346623	0.142	0.03	3.85531e-09	Cipc	8.41394	0.346623	NS
1.89128e-13	0.293017	0.538	0.233	3.85651e-09	Tnrc6a	8.41381	0.293017	NS
2.10945e-13	0.265452	0.565	0.242	4.30138e-09	Ostf1	8.36639	0.265452	NS
2.13215e-13	0.276753	0.395	0.15	4.34767e-09	Dph3	8.36174	0.276753	NS
2.19869e-13	0.281642	0.407	0.16	4.48335e-09	Add3	8.3484	0.281642	NS
2.20013e-13	0.270754	0.166	0.04	4.48628e-09	Fyco1	8.34811	0.270754	NS
2.21012e-13	0.299634	0.277	0.093	4.50665e-09	Otulin	8.34615	0.299634	NS
2.22906e-13	-1.1242	0.253	0.42	4.54528e-09	Tuba1b	8.34244	-1.1242	DOWN
2.25675e-13	0.254863	0.3	0.104	4.60174e-09	Casp1	8.33708	0.254863	NS
2.25817e-13	0.264484	0.166	0.04	4.60464e-09	Gnaq	8.3368	0.264484	NS
2.26027e-13	0.347517	0.399	0.159	4.60891e-09	Syncrip	8.3364	0.347517	NS
2.33586e-13	0.276459	0.154	0.035	4.76304e-09	Ralgapa1	8.32212	0.276459	NS
2.3693e-13	0.282749	0.486	0.202	4.83124e-09	Atp11b	8.31594	0.282749	NS
2.39881e-13	0.260767	0.478	0.198	4.89142e-09	Tut4	8.31057	0.260767	NS
2.44381e-13	0.348383	0.542	0.24	4.98318e-09	Naa10	8.30249	0.348383	NS
2.47826e-13	0.250594	0.308	0.107	5.05342e-09	Szrd1	8.29641	0.250594	NS
2.52428e-13	0.301388	0.202	0.056	5.14726e-09	Ice1	8.28842	0.301388	NS
2.59347e-13	0.327725	0.261	0.085	5.28834e-09	Parp4	8.27668	0.327725	NS
2.59512e-13	0.266702	0.233	0.071	5.2917e-09	Bcor	8.2764	0.266702	NS
2.65742e-13	0.373737	0.581	0.268	5.41875e-09	Psma5	8.2661	0.373737	NS
2.79857e-13	-0.973366	0.059	0.258	5.70656e-09	Taf6l	8.24363	-0.973366	DOWN
2.80684e-13	0.539741	0.87	0.535	5.72343e-09	Hspa5	8.24234	0.539741	UP
2.98231e-13	0.255775	0.115	0.02	6.08122e-09	Jmy	8.21601	0.255775	NS
3.00153e-13	0.315431	0.652	0.297	6.12041e-09	Cct2	8.21322	0.315431	NS
3.06125e-13	0.300924	0.269	0.089	6.24219e-09	Uvrag	8.20466	0.300924	NS
3.1148e-13	0.279065	0.399	0.155	6.35138e-09	Mrpl43	8.19713	0.279065	NS
3.15052e-13	0.324801	0.245	0.077	6.42423e-09	Mast3	8.19218	0.324801	NS
3.16788e-13	0.261027	0.415	0.163	6.45962e-09	Stag2	8.18979	0.261027	NS
3.33417e-13	0.312062	0.372	0.144	6.7987e-09	Tmem126a	8.16757	0.312062	NS
3.55068e-13	0.316735	0.154	0.036	7.24019e-09	Ctnna1	8.14025	0.316735	NS
3.64974e-13	0.270843	0.296	0.104	7.44218e-09	Mapre2	8.1283	0.270843	NS
3.70324e-13	0.259025	0.194	0.053	7.55128e-09	Flot1	8.12198	0.259025	NS
3.71826e-13	0.430319	0.933	0.689	7.58191e-09	Arl6ip1	8.12022	0.430319	NS
4.11943e-13	0.416455	0.241	0.078	8.39993e-09	Egr1	8.07572	0.416455	NS
4.5914e-13	0.388132	0.502	0.221	9.36232e-09	Arl4c	8.02862	0.388132	NS
4.75374e-13	0.330821	0.648	0.304	9.69335e-09	Ptpn1	8.01353	0.330821	NS
4.75885e-13	0.279163	0.154	0.036	9.70378e-09	Mxi1	8.01306	0.279163	NS
4.95392e-13	0.281277	0.372	0.146	1.01015e-08	Mlec	7.99561	0.281277	NS
5.1521e-13	0.302167	0.419	0.172	1.05057e-08	Trim8	7.97858	0.302167	NS
5.16401e-13	0.253589	0.482	0.201	1.05299e-08	Imp3	7.97757	0.253589	NS
5.20555e-13	0.364458	0.257	0.085	1.06146e-08	Pttg1ip	7.97409	0.364458	NS
5.24632e-13	0.66925	0.486	0.245	1.06978e-08	Kcnq1ot1	7.97071	0.66925	UP
5.39331e-13	-1.04008	0.209	0.389	1.09975e-08	Lamp1	7.95871	-1.04008	DOWN
5.56858e-13	0.377894	0.419	0.176	1.13549e-08	Smc1a	7.94482	0.377894	NS
5.73885e-13	0.421819	0.775	0.4	1.17021e-08	Txn1	7.93174	0.421819	NS
5.78903e-13	0.285267	0.241	0.076	1.18044e-08	Mindy3	7.92796	0.285267	NS
5.86377e-13	0.427921	0.7	0.374	1.19568e-08	Ankrd12	7.92238	0.427921	NS
5.99566e-13	0.283	0.261	0.086	1.22258e-08	Map4k4	7.91272	0.283	NS
7.06789e-13	0.334373	0.451	0.189	1.44121e-08	H2-M3	7.84127	0.334373	NS
7.09203e-13	-0.895952	0.024	0.21	1.44614e-08	Chtf8	7.83979	-0.895952	DOWN
7.39139e-13	-0.843117	0.008	0.188	1.50718e-08	Srp54c	7.82184	-0.843117	DOWN
7.60558e-13	0.404494	0.846	0.48	1.55085e-08	Fis1	7.80943	0.404494	NS
7.61816e-13	0.25019	0.375	0.144	1.55342e-08	Bnip2	7.80871	0.25019	NS
7.721e-13	0.260102	0.411	0.164	1.57439e-08	Timm17a	7.80289	0.260102	NS
7.94926e-13	0.285726	0.119	0.022	1.62093e-08	Usp45	7.79023	0.285726	NS
8.34074e-13	0.304614	0.194	0.054	1.70076e-08	Utp14a	7.76936	0.304614	NS
8.42222e-13	0.291348	0.186	0.05	1.71738e-08	Klhl9	7.76513	0.291348	NS
8.69671e-13	0.424259	0.897	0.597	1.77335e-08	Myl12b	7.75121	0.424259	NS
9.27324e-13	0.250642	0.166	0.041	1.89091e-08	Ccnk	7.72333	0.250642	NS
9.40571e-13	0.261498	0.217	0.065	1.91792e-08	Htatsf1	7.71717	0.261498	NS
9.56788e-13	0.381038	0.553	0.257	1.95099e-08	Bod1l	7.70975	0.381038	NS
1.03308e-12	-0.64859	0.783	0.767	2.10656e-08	Cotl1	7.67643	-0.64859	DOWN
1.05456e-12	0.270042	0.375	0.149	2.15035e-08	Bscl2	7.66749	0.270042	NS
1.09472e-12	0.278954	0.466	0.198	2.23224e-08	Zcrb1	7.65126	0.278954	NS
1.12233e-12	-0.988998	0.095	0.286	2.28854e-08	Tmem14c	7.64044	-0.988998	DOWN
1.16131e-12	0.299229	0.431	0.179	2.36804e-08	Coro2a	7.62561	0.299229	NS
1.20012e-12	0.303658	0.225	0.07	2.44717e-08	Gnl3	7.61134	0.303658	NS
1.22794e-12	0.284681	0.344	0.131	2.5039e-08	Chd8	7.60138	0.284681	NS
1.24043e-12	0.283322	0.411	0.166	2.52936e-08	Arl1	7.59699	0.283322	NS
1.28567e-12	0.258601	0.3	0.108	2.62161e-08	Lmbrd1	7.58143	0.258601	NS
1.42202e-12	0.271902	0.229	0.072	2.89965e-08	Zfc3h1	7.53765	0.271902	NS
1.42583e-12	0.342446	0.735	0.367	2.9074e-08	Smdt1	7.53649	0.342446	NS
1.44609e-12	0.318783	1	0.943	2.94872e-08	Ddx5	7.53037	0.318783	NS
1.50869e-12	0.308188	0.19	0.054	3.07636e-08	Sec63	7.51196	0.308188	NS
1.53493e-12	0.287708	0.549	0.246	3.12987e-08	Csnk2a1	7.50447	0.287708	NS
1.57481e-12	0.301794	0.213	0.065	3.21119e-08	Acbd3	7.49333	0.301794	NS
1.75979e-12	0.256861	0.174	0.046	3.58839e-08	Cox18	7.4451	0.256861	NS
1.80779e-12	0.322528	0.296	0.108	3.68627e-08	Sfswap	7.43341	0.322528	NS
1.85778e-12	0.273137	0.273	0.094	3.78819e-08	Tmem106b	7.42157	0.273137	NS
1.85954e-12	-0.784104	0.625	0.633	3.79178e-08	Anp32a	7.42116	-0.784104	DOWN
1.86149e-12	0.255771	0.324	0.121	3.79577e-08	Nfkbiz	7.4207	0.255771	NS
1.92043e-12	0.303431	0.273	0.096	3.91594e-08	Spen	7.40716	0.303431	NS
2.03673e-12	0.258988	0.146	0.034	4.15309e-08	Vamp1	7.38163	0.258988	NS
2.13594e-12	0.264873	0.134	0.029	4.35539e-08	Slc5a3	7.36097	0.264873	NS
2.13968e-12	-0.792245	0	0.169	4.36303e-08	Tafazzin	7.36021	-0.792245	DOWN
2.19174e-12	0.391274	0.743	0.393	4.46918e-08	Anxa6	7.34977	0.391274	NS
2.21814e-12	0.27582	0.466	0.199	4.52302e-08	Cbx1	7.34457	0.27582	NS
2.45782e-12	-0.815755	0	0.168	5.01174e-08	Polr1h	7.30001	-0.815755	DOWN
2.45827e-12	0.253946	0.229	0.072	5.01265e-08	Prdm2	7.29993	0.253946	NS
2.46764e-12	0.284362	0.292	0.106	5.03177e-08	Smarcc1	7.29828	0.284362	NS
2.5114e-12	0.271374	0.344	0.132	5.121e-08	Ap3b1	7.29065	0.271374	NS
2.58005e-12	0.394714	0.862	0.541	5.26099e-08	Sf3b1	7.27893	0.394714	NS
2.78563e-12	0.281551	0.526	0.231	5.68018e-08	Bcl10	7.24564	0.281551	NS
3.06881e-12	-0.989683	0.273	0.42	6.25761e-08	Erh	7.20359	-0.989683	DOWN
3.10851e-12	0.260366	0.569	0.255	6.33857e-08	Crlf2	7.19801	0.260366	NS
3.16426e-12	0.372359	0.668	0.344	6.45225e-08	Ccnd3	7.19029	0.372359	NS
3.32458e-12	0.346315	0.68	0.331	6.77915e-08	Capza1	7.16882	0.346315	NS
3.52971e-12	0.297022	0.237	0.078	7.19744e-08	Casp4	7.14282	0.297022	NS
3.64915e-12	0.256016	0.292	0.105	7.44098e-08	Atxn7l1	7.12837	0.256016	NS
3.65545e-12	-0.536771	0.897	0.842	7.45384e-08	Eif3f	7.12762	-0.536771	DOWN
3.66709e-12	0.411525	0.688	0.357	7.47756e-08	Ppp1r12a	7.12624	0.411525	NS
3.66833e-12	0.334744	0.466	0.207	7.48009e-08	Atf4	7.12609	0.334744	NS
3.72138e-12	-0.812867	0	0.166	7.58827e-08	ATP8	7.11986	-0.812867	DOWN
4.01195e-12	0.294621	0.581	0.272	8.18077e-08	Zc3hav1	7.08721	0.294621	NS
4.04854e-12	0.334607	0.53	0.247	8.25538e-08	Tank	7.08326	0.334607	NS
4.05397e-12	0.31515	0.19	0.054	8.26645e-08	Nfic	7.08268	0.31515	NS
4.05655e-12	0.340732	0.411	0.176	8.27171e-08	Ube2r2	7.0824	0.340732	NS
4.25911e-12	0.260369	0.213	0.066	8.68475e-08	Nvl	7.06124	0.260369	NS
4.27176e-12	-0.824532	0	0.165	8.71054e-08	Niban1	7.05995	-0.824532	DOWN
4.3188e-12	0.277692	0.138	0.032	8.80647e-08	Atp8a1	7.0552	0.277692	NS
4.46432e-12	0.296265	0.17	0.046	9.10319e-08	Tlk2	7.04081	0.296265	NS
4.62619e-12	0.27777	0.261	0.089	9.43325e-08	Mbp	7.02534	0.27777	NS
4.69396e-12	0.281096	0.209	0.065	9.57145e-08	Cstf3	7.01902	0.281096	NS
4.87413e-12	0.295156	0.265	0.093	9.93884e-08	Hipk1	7.00266	0.295156	NS
4.92651e-12	0.278151	0.134	0.03	1.00457e-07	Abi2	6.99802	0.278151	NS
5.00341e-12	0.266645	0.166	0.044	1.02025e-07	Kat6b	6.99129	0.266645	NS
5.01826e-12	0.29083	0.336	0.129	1.02327e-07	Oga	6.99001	0.29083	NS
5.64455e-12	0.357298	0.625	0.302	1.15098e-07	Fgfr1op2	6.93893	0.357298	NS
5.83586e-12	0.292416	0.387	0.159	1.18999e-07	Hadha	6.92446	0.292416	NS
5.87661e-12	0.320904	0.281	0.102	1.1983e-07	Eml4	6.92143	0.320904	NS
5.88834e-12	0.276099	0.213	0.067	1.20069e-07	Akt1	6.92057	0.276099	NS
5.96969e-12	-1.00456	0.091	0.281	1.21728e-07	Mgst2	6.91461	-1.00456	DOWN
6.47122e-12	0.330799	0.364	0.15	1.31955e-07	Ppp3ca	6.87958	0.330799	NS
6.5911e-12	0.293341	0.229	0.075	1.34399e-07	Vcpip1	6.8716	0.293341	NS
7.0749e-12	0.327344	0.245	0.084	1.44264e-07	1300002E11Rik	6.84084	0.327344	NS
7.44506e-12	0.334649	0.502	0.228	1.51812e-07	Etfb	6.81869	0.334649	NS
7.79615e-12	0.305375	0.628	0.303	1.58971e-07	Wipf1	6.79868	0.305375	NS
7.79902e-12	0.276958	0.249	0.085	1.5903e-07	Chd9	6.79852	0.276958	NS
8.243e-12	0.391799	0.838	0.492	1.68083e-07	Ndufb7	6.77448	0.391799	NS
8.3833e-12	0.372582	0.585	0.285	1.70944e-07	Aprt	6.76715	0.372582	NS
9.18645e-12	0.372459	0.85	0.492	1.87321e-07	Clta	6.72741	0.372459	NS
9.44191e-12	0.333428	0.992	0.875	1.9253e-07	Fxyd5	6.7155	0.333428	NS
9.64996e-12	0.451337	0.885	0.599	1.96772e-07	Pnrc1	6.70604	0.451337	NS
9.67289e-12	0.464914	0.901	0.59	1.9724e-07	Lbh	6.70501	0.464914	NS
1.02132e-11	0.329478	0.415	0.177	2.08257e-07	Setd5	6.6814	0.329478	NS
1.11648e-11	-0.74357	0	0.159	2.27661e-07	Ddx39a	6.64271	-0.74357	DOWN
1.15233e-11	0.258324	0.419	0.178	2.34972e-07	Stk10	6.62898	0.258324	NS
1.20314e-11	0.26005	0.478	0.21	2.45333e-07	Ubtf	6.61024	0.26005	NS
1.34995e-11	-0.745602	0.597	0.615	2.75269e-07	Cox6a1	6.56024	-0.745602	DOWN
1.4035e-11	0.251527	0.36	0.144	2.86188e-07	Nars	6.54335	0.251527	NS
1.4177e-11	0.252896	0.296	0.11	2.89083e-07	Dhps	6.53898	0.252896	NS
1.4669e-11	-0.770674	0	0.158	2.99116e-07	Smim30	6.52416	-0.770674	DOWN
1.51446e-11	-0.784034	0.652	0.655	3.08813e-07	Rgs10	6.5103	-0.784034	DOWN
1.53321e-11	0.278749	0.352	0.143	3.12637e-07	Eed	6.50496	0.278749	NS
1.53696e-11	0.25889	0.281	0.103	3.13401e-07	Nosip	6.5039	0.25889	NS
1.55447e-11	0.316681	0.617	0.294	3.16971e-07	Rsbn1l	6.49898	0.316681	NS
1.57885e-11	0.273464	0.249	0.086	3.21944e-07	Gnpda2	6.49222	0.273464	NS
1.58146e-11	0.287934	0.49	0.22	3.22475e-07	Atxn7l3b	6.4915	0.287934	NS
1.6276e-11	0.263506	0.296	0.111	3.31884e-07	Usp9x	6.47901	0.263506	NS
1.67875e-11	-0.90723	0.474	0.547	3.42315e-07	Smpdl3a	6.46557	-0.90723	DOWN
1.74499e-11	0.268056	0.49	0.22	3.5582e-07	Ppp1r16b	6.44877	0.268056	NS
1.78353e-11	-0.793707	0.605	0.603	3.6368e-07	Atp5mpl	6.43928	-0.793707	DOWN
1.81604e-11	0.25197	0.265	0.095	3.70308e-07	Topors	6.43144	0.25197	NS
1.82206e-11	0.256951	0.209	0.067	3.71535e-07	Kin	6.43	0.256951	NS
1.89419e-11	0.276403	0.229	0.077	3.86245e-07	Abcg1	6.41314	0.276403	NS
1.98961e-11	0.293111	0.451	0.2	4.05702e-07	R3hdm1	6.39179	0.293111	NS
2.05633e-11	0.373833	0.577	0.289	4.19307e-07	N4bp2l2	6.37747	0.373833	NS
2.07215e-11	0.285897	0.47	0.211	4.22532e-07	Top2b	6.37414	0.285897	NS
2.09989e-11	0.319932	0.348	0.142	4.28189e-07	Esyt2	6.36836	0.319932	NS
2.13806e-11	-1.18087	0.186	0.354	4.35971e-07	Cd81	6.36054	-1.18087	DOWN
2.14979e-11	-0.925861	0.04	0.215	4.38365e-07	Ifi206	6.35816	-0.925861	DOWN
2.17582e-11	0.274217	0.285	0.107	4.43672e-07	Emsy	6.35294	0.274217	NS
2.18842e-11	0.362529	0.696	0.377	4.46241e-07	Vsir	6.35043	0.362529	NS
2.20639e-11	-0.774461	0	0.155	4.49904e-07	Polr1f	6.34688	-0.774461	DOWN
2.28812e-11	0.253645	0.482	0.211	4.6657e-07	Nudcd3	6.33108	0.253645	NS
2.37298e-11	0.299291	0.364	0.152	4.83874e-07	Mcm6	6.31527	0.299291	NS
2.49962e-11	0.278445	0.158	0.042	5.09697e-07	Oxsr1	6.29269	0.278445	NS
2.53265e-11	0.292009	0.407	0.174	5.16433e-07	Pcna	6.28699	0.292009	NS
2.61293e-11	0.348104	0.257	0.093	5.32803e-07	Rad50	6.27343	0.348104	NS
2.74731e-11	0.266186	0.387	0.162	5.60205e-07	Avl9	6.25165	0.266186	NS
2.82619e-11	0.292606	0.593	0.282	5.76288e-07	Pdcd10	6.23936	0.292606	NS
2.89405e-11	-0.77071	0	0.154	5.90125e-07	Gm4950	6.22906	-0.77071	DOWN
2.98259e-11	0.280819	0.395	0.167	6.0818e-07	Rnps1	6.21597	0.280819	NS
3.0834e-11	-0.537144	0.826	0.781	6.28737e-07	Hnrnpk	6.20153	-0.537144	DOWN
3.43561e-11	0.298833	0.253	0.091	7.00555e-07	Kdm5b	6.15456	0.298833	NS
3.68437e-11	-0.848855	0.043	0.213	7.51281e-07	Polr2l	6.1242	-0.848855	DOWN
3.76792e-11	0.256344	0.182	0.054	7.68316e-07	Il12rb1	6.11446	0.256344	NS
3.8627e-11	0.262938	0.435	0.191	7.87644e-07	Stx6	6.10367	0.262938	NS
4.02183e-11	0.301465	0.739	0.373	8.20092e-07	Zap70	6.08614	0.301465	NS
4.33021e-11	0.283757	0.162	0.046	8.82973e-07	Plcb2	6.05405	0.283757	NS
4.50309e-11	0.252557	0.277	0.103	9.18226e-07	Isy1	6.03705	0.252557	NS
4.68227e-11	0.257103	0.119	0.026	9.54762e-07	Ccdc34	6.0201	0.257103	NS
4.97686e-11	0.263914	0.146	0.038	1.01483e-06	Ifi30	5.99361	0.263914	NS
5.06238e-11	0.278442	0.391	0.169	1.03227e-06	Acot7	5.98621	0.278442	NS
5.71621e-11	0.316047	0.656	0.331	1.16559e-06	Traf3ip3	5.93345	0.316047	NS
6.16847e-11	0.26553	0.229	0.079	1.25781e-06	Pepd	5.90038	0.26553	NS
6.40914e-11	-0.894249	0.628	0.602	1.30689e-06	Saraf	5.88376	-0.894249	DOWN
6.54463e-11	0.271511	0.356	0.147	1.33452e-06	Dynll2	5.87468	0.271511	NS
6.56437e-11	0.486086	0.822	0.497	1.33854e-06	Cd5	5.87337	0.486086	NS
6.57863e-11	0.335051	0.708	0.391	1.34145e-06	Ptpn7	5.87243	0.335051	NS
6.68148e-11	-1.40993	0.107	0.279	1.36242e-06	Cd74	5.86569	-1.40993	DOWN
6.91477e-11	0.281307	0.443	0.2	1.40999e-06	Luc7l3	5.85078	0.281307	NS
7.44093e-11	-0.763254	0	0.148	1.51728e-06	H1f2	5.81893	-0.763254	DOWN
8.19733e-11	0.281792	0.431	0.194	1.67152e-06	Hivep2	5.77689	0.281792	NS
8.30774e-11	0.25671	0.213	0.072	1.69403e-06	Snhg12	5.77108	0.25671	NS
8.36535e-11	-0.940698	0.047	0.213	1.70578e-06	Amd1	5.76808	-0.940698	DOWN
8.51003e-11	-0.742922	0	0.147	1.73528e-06	Marchf7	5.76063	-0.742922	DOWN
1.02683e-10	0.354653	0.273	0.108	2.0938e-06	Nrn1	5.67906	0.354653	NS
1.04952e-10	0.296274	0.984	0.907	2.14008e-06	Myl6	5.66957	0.296274	NS
1.12472e-10	0.283549	0.573	0.275	2.29341e-06	Hnrnpab	5.63952	0.283549	NS
1.15685e-10	-0.552434	0.834	0.776	2.35893e-06	Hmgb1	5.62729	-0.552434	DOWN
1.17127e-10	0.36576	0.905	0.615	2.38833e-06	Pim1	5.62191	0.36576	NS
1.21329e-10	0.376933	0.802	0.494	2.47401e-06	Serinc3	5.6066	0.376933	NS
1.22421e-10	-0.799201	0.04	0.202	2.49628e-06	Usp50	5.60271	-0.799201	DOWN
1.47953e-10	-0.659659	0.719	0.693	3.0169e-06	Ypel3	5.52044	-0.659659	DOWN
1.59535e-10	0.264566	0.486	0.224	3.25308e-06	U2surp	5.48771	0.264566	NS
1.63446e-10	0.251082	0.209	0.072	3.33282e-06	Itgb8	5.47719	0.251082	NS
1.66419e-10	0.258383	0.478	0.216	3.39344e-06	Trappc4	5.46936	0.258383	NS
1.68573e-10	0.405098	0.893	0.633	3.43737e-06	Tnfrsf4	5.46377	0.405098	NS
1.753e-10	0.27559	0.206	0.069	3.57455e-06	Eif4e3	5.44678	0.27559	NS
2.07216e-10	0.277951	0.233	0.085	4.22534e-06	Ccdc25	5.37414	0.277951	NS
2.21237e-10	0.325034	0.64	0.334	4.51125e-06	Sla	5.3457	0.325034	NS
2.37261e-10	0.254046	0.079	0.012	4.83799e-06	Errfi1	5.31533	0.254046	NS
2.42992e-10	0.365576	0.759	0.452	4.95485e-06	Psmb9	5.30497	0.365576	NS
2.47642e-10	-0.659203	0	0.141	5.04967e-06	Marchf5	5.29674	-0.659203	DOWN
2.49097e-10	0.322627	0.154	0.045	5.07934e-06	Fabp5	5.29419	0.322627	NS
2.53103e-10	-0.753088	0.704	0.702	5.16103e-06	Smc4	5.28726	-0.753088	DOWN
2.55463e-10	-0.849993	0.273	0.42	5.20915e-06	Kcnn4	5.28323	-0.849993	DOWN
2.6258e-10	0.59613	0.794	0.552	5.35428e-06	Zfp36l1	5.2713	0.59613	UP
2.74207e-10	0.34345	0.866	0.486	5.59135e-06	Srp14	5.25248	0.34345	NS
2.75311e-10	0.289672	0.692	0.365	5.61387e-06	Ddx24	5.25074	0.289672	NS
2.94314e-10	0.301099	0.17	0.053	6.00135e-06	Sccpdh	5.22175	0.301099	NS
3.19892e-10	0.250508	0.221	0.078	6.52291e-06	Itpk1	5.18556	0.250508	NS
3.21729e-10	0.255734	0.387	0.171	6.56037e-06	Zfand5	5.18307	0.255734	NS
3.24486e-10	-0.888396	0.431	0.5	6.6166e-06	Bin2	5.17936	-0.888396	DOWN
3.60305e-10	0.255248	0.482	0.224	7.34698e-06	Retreg1	5.13389	0.255248	NS
4.33044e-10	0.469292	0.447	0.221	8.83021e-06	Ramp1	5.05403	0.469292	NS
4.42254e-10	0.357044	0.945	0.741	9.018e-06	Hnrnpa2b1	5.04489	0.357044	NS
4.95799e-10	0.25577	0.66	0.337	1.01098e-05	Atp6v1g1	4.99526	0.25577	NS
6.12471e-10	-0.868416	0.083	0.242	1.24889e-05	Psme2b	4.90348	-0.868416	DOWN
6.50603e-10	0.284859	0.51	0.257	1.32664e-05	Rilpl2	4.87725	0.284859	NS
7.07504e-10	0.257966	0.3	0.123	1.44267e-05	Map3k1	4.84083	0.257966	NS
7.11672e-10	0.333907	0.85	0.604	1.45117e-05	Lgals1	4.83828	0.333907	NS
7.87252e-10	0.268811	0.372	0.164	1.60529e-05	Lims1	4.79445	0.268811	NS
8.68375e-10	0.27838	0.621	0.315	1.7707e-05	Tmem160	4.75185	0.27838	NS
9.27797e-10	-0.691001	0	0.133	1.89187e-05	A730008H23Rik	4.72311	-0.691001	DOWN
1.02435e-09	0.272378	0.194	0.067	2.08876e-05	Cd226	4.68011	0.272378	NS
1.40123e-09	-0.919363	0.198	0.339	2.85725e-05	Lrrc58	4.54405	-0.919363	DOWN
1.41208e-09	0.314636	0.68	0.353	2.87937e-05	Calm3	4.5407	0.314636	NS
1.53762e-09	0.254045	0.241	0.093	3.13536e-05	Gprin3	4.50371	0.254045	NS
1.61249e-09	-0.566529	0.794	0.74	3.28802e-05	Sec61g	4.48306	-0.566529	DOWN
1.61477e-09	0.282869	0.522	0.259	3.29267e-05	Glipr1	4.48245	0.282869	NS
1.72513e-09	0.353983	0.941	0.643	3.51771e-05	Gng5	4.45374	0.353983	NS
1.76631e-09	0.27374	0.154	0.047	3.60168e-05	Ibtk	4.44349	0.27374	NS
2.10456e-09	0.261644	0.269	0.107	4.29142e-05	Eif1a	4.3674	0.261644	NS
2.23678e-09	-0.793588	0.012	0.146	4.56101e-05	Ccr7	4.34094	-0.793588	DOWN
2.35591e-09	0.262907	0.53	0.268	4.80394e-05	Dbi	4.3184	0.262907	NS
2.4635e-09	0.351251	0.917	0.651	5.02333e-05	Ubl5	4.29901	0.351251	NS
2.56877e-09	0.337488	0.763	0.45	5.23798e-05	Luc7l2	4.28084	0.337488	NS
3.00559e-09	-0.62521	0	0.125	6.12871e-05	Psme3ip1	4.21263	-0.62521	DOWN
3.13419e-09	0.264806	0.652	0.35	6.39092e-05	1810037I17Rik	4.19444	0.264806	NS
3.2736e-09	0.257789	0.32	0.142	6.67519e-05	Cebpz	4.17554	0.257789	NS
3.5355e-09	0.295605	0.51	0.263	7.20924e-05	Pdia6	4.14211	0.295605	NS
3.62181e-09	0.273661	0.289	0.122	7.38524e-05	Mllt10	4.13164	0.273661	NS
4.07885e-09	0.343531	0.581	0.307	8.31718e-05	Ubl3	4.08002	0.343531	NS
4.09448e-09	-0.737131	0.008	0.137	8.34906e-05	Lrrc32	4.07836	-0.737131	DOWN
4.3671e-09	-0.713599	0.609	0.602	8.90495e-05	Rabac1	4.05037	-0.713599	DOWN
4.6122e-09	-0.878004	0.111	0.258	9.40474e-05	Abtb1	4.02665	-0.878004	DOWN
4.67045e-09	0.292268	0.636	0.34	9.52352e-05	Rab2a	4.0212	0.292268	NS
5.60524e-09	-0.80028	0.043	0.187	0.000114296	S1pr1	3.94197	-0.80028	DOWN
5.72526e-09	0.250808	0.49	0.242	0.000116744	Nfkb1	3.93277	0.250808	NS
5.74878e-09	0.305549	0.692	0.393	0.000117223	Eif5	3.93099	0.305549	NS
5.86677e-09	0.283149	0.549	0.28	0.000119629	Ppig	3.92216	0.283149	NS
5.86961e-09	-0.952299	0.178	0.33	0.000119687	Cd69	3.92195	-0.952299	DOWN
6.84139e-09	-0.771141	0.004	0.127	0.000139503	Rln3	3.85542	-0.771141	DOWN
6.84493e-09	0.286008	0.992	0.904	0.000139575	Cd3e	3.85519	0.286008	NS
8.45674e-09	-0.606758	0	0.119	0.000172441	H2ax	3.76336	-0.606758	DOWN
9.69721e-09	0.349913	0.344	0.163	0.000197736	Socs3	3.70391	0.349913	NS
1.02366e-08	0.265797	0.628	0.341	0.000208735	Fubp1	3.6804	0.265797	NS
1.04955e-08	0.284689	0.96	0.704	0.000214014	Xist	3.66956	0.284689	NS
1.05007e-08	0.333915	0.767	0.473	0.00021412	Ncor1	3.66934	0.333915	NS
1.0972e-08	-0.561108	0.723	0.682	0.00022373	Slc25a5	3.65027	-0.561108	DOWN
1.15152e-08	-0.627641	0.012	0.137	0.000234807	Fam177a	3.62929	-0.627641	DOWN
1.47757e-08	0.264547	0.798	0.471	0.000301291	Pdcd4	3.52101	0.264547	NS
1.47883e-08	0.628409	0.249	0.115	0.000301547	Klrg1	3.52064	0.628409	UP
1.60659e-08	-0.738898	0	0.115	0.000327599	Hspa1b	3.48466	-0.738898	DOWN
1.60659e-08	-0.607103	0	0.115	0.000327599	Pdlim1	3.48466	-0.607103	DOWN
1.7453e-08	0.289925	0.854	0.556	0.000355885	Snrpe	3.44869	0.289925	NS
1.8258e-08	-0.558176	0	0.114	0.000372299	Gm5424	3.42911	-0.558176	DOWN
1.85723e-08	-1.34431	0.182	0.324	0.000378708	Tnfrsf9	3.42169	-1.34431	DOWN
2.20077e-08	0.319862	0.929	0.656	0.00044876	Tnfrsf18	3.34799	0.319862	NS
2.27799e-08	0.271298	0.957	0.827	0.000464505	H3f3a	3.33301	0.271298	NS
2.35703e-08	-0.551486	0	0.112	0.000480622	Adprs	3.3182	-0.551486	DOWN
2.75518e-08	0.26908	0.656	0.359	0.000561809	Elf1	3.25041	0.26908	NS
3.09143e-08	0.266274	0.794	0.474	0.000630374	Csnk1a1	3.2004	0.266274	NS
3.28211e-08	0.306289	0.885	0.627	0.000669255	Psme1	3.17441	0.306289	NS
3.29497e-08	-0.673727	0.652	0.598	0.000671876	Ndufa2	3.17271	-0.673727	DOWN
3.3143e-08	-0.639072	0.024	0.148	0.000675819	Sap18b	3.17017	-0.639072	DOWN
3.40213e-08	-0.703115	0.036	0.165	0.000693729	Kbtbd11	3.15881	-0.703115	DOWN
3.40671e-08	-0.722676	0.067	0.204	0.000694662	Sft2d1	3.15823	-0.722676	DOWN
3.52991e-08	0.391453	0.051	0.007	0.000719783	Areg	3.1428	0.391453	NS
4.06745e-08	-0.941314	0.182	0.305	0.000829393	Bmyc	3.08124	-0.941314	DOWN
5.05369e-08	-0.561114	0	0.107	0.0010305	Raver1	2.98695	-0.561114	DOWN
5.08306e-08	0.308242	0.913	0.593	0.00103649	Arpc3	2.98444	0.308242	NS
5.54298e-08	-0.557776	0.004	0.114	0.00113027	2610035D17Rik	2.94682	-0.557776	DOWN
5.7359e-08	-0.497029	0	0.107	0.00116961	Get3	2.93196	-0.497029	NS
8.26884e-08	0.266423	0.806	0.504	0.0016861	Eif4g2	2.77312	0.266423	NS
8.37945e-08	-0.535633	0	0.104	0.00170865	Septin2	2.76735	-0.535633	DOWN
8.37945e-08	-0.573229	0	0.104	0.00170865	Actn1	2.76735	-0.573229	DOWN
8.6498e-08	-0.704594	0.028	0.147	0.00176378	Pdk1	2.75356	-0.704594	DOWN
1.03362e-07	-0.718706	0.47	0.502	0.00210766	Il16	2.6762	-0.718706	DOWN
1.13268e-07	0.314487	0.81	0.524	0.00230966	Bcl11b	2.63645	0.314487	NS
1.14041e-07	-0.565679	0.68	0.637	0.00232541	Tpm3	2.6335	-0.565679	DOWN
1.22262e-07	-0.508808	0	0.102	0.00249304	Coa8	2.60327	-0.508808	DOWN
1.34169e-07	-0.710872	0.04	0.16	0.00273584	Tnfrsf25	2.56291	-0.710872	DOWN
1.80222e-07	-0.412147	0.933	0.852	0.0036749	Cd2	2.43475	-0.412147	NS
1.85255e-07	-0.503642	0.854	0.75	0.00377753	Lat	2.42279	-0.503642	DOWN
1.99513e-07	0.377063	0.767	0.496	0.00406827	Calr	2.39059	0.377063	NS
2.01944e-07	-0.501202	0	0.098	0.00411784	Dpcd	2.38533	-0.501202	DOWN
2.10089e-07	0.309828	0.787	0.486	0.00428392	Hnrnpu	2.36816	0.309828	NS
2.19837e-07	-0.563868	0.004	0.105	0.0044827	Ifi213	2.34846	-0.563868	DOWN
2.27043e-07	0.283514	0.885	0.609	0.00462963	Rhoa	2.33445	0.283514	NS
2.28779e-07	-0.755987	0.103	0.233	0.00466502	Cbx7	2.33115	-0.755987	DOWN
2.42121e-07	-0.524767	0.783	0.679	0.00493709	Hnrnpa3	2.30653	-0.524767	DOWN
2.45516e-07	-0.766996	0.407	0.472	0.00500632	Gm8369	2.30048	-0.766996	DOWN
2.75035e-07	0.293598	0.676	0.412	0.00560823	Ywhab	2.25117	0.293598	NS
3.21202e-07	0.257893	0.83	0.522	0.00654964	Tmem50a	2.18378	0.257893	NS
3.50263e-07	0.276267	0.775	0.458	0.00714221	Cox5a	2.14617	0.276267	NS
3.5553e-07	-0.731082	0.04	0.154	0.00724961	Pik3ip1	2.13969	-0.731082	DOWN
3.67103e-07	0.30402	0.711	0.442	0.00748561	Dusp1	2.12577	0.30402	NS
3.86478e-07	0.255689	0.162	0.063	0.00788066	Itgae	2.10344	0.255689	NS
4.03655e-07	0.292365	0.688	0.431	0.00823092	Cd6	2.08455	0.292365	NS
4.26983e-07	-0.500171	0	0.093	0.00870662	H1f4	2.06015	-0.500171	DOWN
4.78344e-07	-0.516735	0.743	0.658	0.00975391	Uqcrb	2.01082	-0.516735	DOWN
4.83514e-07	-0.475749	0	0.093	0.00985934	Gm10269	2.00615	-0.475749	NS
5.3612e-07	-0.513169	0.004	0.099	0.010932	Fam220a	1.9613	-0.513169	DOWN
5.69888e-07	-0.754185	0.138	0.261	0.0116206	Cd96	1.93477	-0.754185	DOWN
5.91631e-07	-0.276294	1	0.992	0.012064	Pfn1	1.91851	-0.276294	NS
6.51302e-07	-0.747357	0.292	0.382	0.0132807	Mettl23	1.87678	-0.747357	DOWN
7.38304e-07	0.285861	0.731	0.454	0.0150548	Uqcrq	1.82233	0.285861	NS
7.48255e-07	0.254836	0.842	0.538	0.0152577	Psma2	1.81651	0.254836	NS
7.55387e-07	-0.451956	0.747	0.695	0.0154031	Ldha	1.81239	-0.451956	NS
7.94053e-07	-0.449642	0	0.089	0.0161915	Cep20	1.79071	-0.449642	NS
8.67054e-07	-0.784348	0.206	0.309	0.0176801	Sp110	1.75252	-0.784348	DOWN
8.98613e-07	-0.483754	0	0.089	0.0183236	H2-Ob	1.73699	-0.483754	NS
1.01681e-06	-0.445906	0	0.088	0.0207339	Gm17541	1.68332	-0.445906	NS
1.02445e-06	-0.808664	0.273	0.361	0.0208895	Ifi209	1.68007	-0.808664	DOWN
1.06032e-06	-0.763663	0.123	0.235	0.021621	Bloc1s1	1.66512	-0.763663	DOWN
1.13594e-06	-0.411584	0.921	0.876	0.0231629	S100a10	1.63521	-0.411584	NS
1.17463e-06	0.299989	0.775	0.499	0.0239518	Hmgb2	1.62066	0.299989	NS
1.19676e-06	0.260137	0.767	0.461	0.0244032	Snrpd2	1.61255	0.260137	NS
1.33438e-06	-0.488206	0.818	0.721	0.0272094	Tspan32	1.56528	-0.488206	NS
1.35515e-06	-0.632712	0.032	0.136	0.0276329	Pecam1	1.55857	-0.632712	DOWN
1.38165e-06	0.293244	0.49	0.285	0.0281732	Zfp36	1.55016	0.293244	NS
1.42738e-06	0.251028	0.585	0.361	0.0291057	Vim	1.53602	0.251028	NS
1.55941e-06	-0.730646	0.526	0.546	0.0317979	Btg2	1.4976	-0.730646	NS
1.73903e-06	0.262385	0.85	0.599	0.0354605	Tle5	1.45025	0.262385	NS
1.79886e-06	-0.447434	0.842	0.789	0.0366805	Gimap3	1.43556	-0.447434	NS
2.12885e-06	-0.439533	0	0.083	0.0434093	Gfus	1.36242	-0.439533	NS
2.14482e-06	-0.577742	0.032	0.133	0.0437351	Hvcn1	1.35917	-0.577742	NS
2.17472e-06	-0.688583	0.415	0.445	0.0443447	Uqcrc1	1.35316	-0.688583	NS
2.20889e-06	-0.794135	0.19	0.293	0.0450415	Slc1a5	1.34639	-0.794135	NS
2.21354e-06	-0.571361	0.032	0.133	0.0451363	Ptp4a1	1.34547	-0.571361	NS
2.55568e-06	-0.507256	0.012	0.102	0.0521129	Rab6b	1.28305	-0.507256	NS
2.72081e-06	-0.458981	0	0.081	0.05548	H2aw	1.25586	-0.458981	NS
3.07538e-06	-0.413706	0	0.08	0.0627101	Trappc14	1.20266	-0.413706	NS
3.42325e-06	-0.538682	0.02	0.114	0.0698035	Nsg2	1.15612	-0.538682	NS
3.45461e-06	-0.648536	0.123	0.236	0.070443	Cbfb	1.15216	-0.648536	NS
3.88043e-06	-0.792724	0.166	0.277	0.0791258	Nt5e	1.10168	-0.792724	NS
4.15774e-06	-0.386115	0.909	0.788	0.0847805	Snrpg	1.0717	-0.386115	NS
4.17646e-06	-0.376808	0.893	0.824	0.0851622	Npm1	1.06975	-0.376808	NS
4.71877e-06	-0.6188	0.043	0.143	0.0962205	Pttg1	1.01673	-0.6188	NS
5.01426e-06	-0.401894	0	0.077	0.102246	Capn3	0.990354	-0.401894	NS
5.01426e-06	-0.397015	0	0.077	0.102246	Septin11	0.990354	-0.397015	NS
6.51803e-06	0.250826	0.747	0.508	0.132909	Ier5	0.876445	0.250826	NS
7.21571e-06	-0.726711	0.332	0.388	0.147136	AI467606	0.832282	-0.726711	NS
7.53086e-06	-0.75218	0.198	0.295	0.153562	Prkcq	0.813717	-0.75218	NS
8.88017e-06	-0.628064	0.569	0.52	0.181075	Ube2d2a	0.74214	-0.628064	NS
8.94234e-06	-0.811651	0.395	0.421	0.182343	B4galnt1	0.73911	-0.811651	NS
9.91652e-06	-0.754947	0.19	0.281	0.202208	Lef1	0.694202	-0.754947	NS
1.02794e-05	0.261551	0.854	0.583	0.209607	Ncl	0.678594	0.261551	NS
1.04467e-05	-0.498756	0.004	0.08	0.213019	Ly6c1	0.671581	-0.498756	NS
1.05223e-05	-0.404142	0.85	0.747	0.214561	Gimap6	0.668449	-0.404142	NS
1.32602e-05	-0.39512	0	0.071	0.270389	Cd72	0.568011	-0.39512	NS
1.55066e-05	-0.563464	0.64	0.581	0.316195	Hcst	0.500046	-0.563464	NS
1.60136e-05	-0.534019	0.04	0.13	0.326534	Btf3l4	0.486071	-0.534019	NS
1.68923e-05	-0.421387	0	0.069	0.344451	H2ac24	0.462873	-0.421387	NS
1.80192e-05	-0.454107	0.826	0.703	0.36743	Dad1	0.434825	-0.454107	NS
1.80864e-05	-0.727571	0.296	0.357	0.368799	Fbl	0.43321	-0.727571	NS
2.15108e-05	-0.342212	0	0.067	0.438626	Gm5093	0.357905	-0.342212	NS
2.26129e-05	-0.635259	0.063	0.158	0.461099	Vars	0.336206	-0.635259	NS
2.40917e-05	-0.432161	0.842	0.737	0.491254	Cd27	0.308694	-0.432161	NS
2.64074e-05	-0.399646	0.008	0.08	0.538473	Lockd	0.268836	-0.399646	NS
2.70571e-05	-0.686949	0.095	0.19	0.551721	Klhl6	0.25828	-0.686949	NS
2.73816e-05	-0.382758	0	0.066	0.558339	H2bu2	0.253102	-0.382758	NS
2.73816e-05	-0.339818	0	0.066	0.558339	Peds1	0.253102	-0.339818	NS
2.95539e-05	-0.667939	0.723	0.635	0.602633	Itgb7	0.219947	-0.667939	NS
3.4842e-05	-0.32229	0	0.064	0.710463	Gon7	0.148458	-0.32229	NS
3.73312e-05	-0.434542	0.877	0.802	0.76122	Ms4a6b	0.11849	-0.434542	NS
3.85134e-05	-0.697175	0.229	0.302	0.785326	Hypk	0.10495	-0.697175	NS
3.94388e-05	-0.54861	0.067	0.158	0.804196	Bcas3	0.0946381	-0.54861	NS
4.00292e-05	-0.650302	0.34	0.402	0.816236	Pglyrp1	0.0881844	-0.650302	NS
4.41408e-05	-0.550245	0.047	0.135	0.900075	Rarg	0.0457212	-0.550245	NS
4.43194e-05	-0.330206	0	0.063	0.903717	Eola1	0.0439676	-0.330206	NS
4.43194e-05	-0.351553	0	0.063	0.903717	Cibar1	0.0439676	-0.351553	NS
4.54687e-05	-0.311603	0.925	0.829	0.927153	Pabpc1	0.0328488	-0.311603	NS
4.65183e-05	-0.480289	0.735	0.633	0.948555	Jpt1	0.0229376	-0.480289	NS
4.72007e-05	-0.437285	0.763	0.683	0.962469	Arhgef1	0.0166132	-0.437285	NS
4.99786e-05	-0.319587	0	0.062	1	Macir	0	-0.319587	NS
5.54223e-05	-0.381671	0.012	0.082	1	Gm15013	0	-0.381671	NS
5.8414e-05	-0.686797	0.229	0.303	1	Fkbp4	0	-0.686797	NS
6.20064e-05	-0.422859	0.02	0.093	1	Bmp7	0	-0.422859	NS
6.35414e-05	-0.310634	0	0.06	1	Kifbp	0	-0.310634	NS
6.36899e-05	-0.779989	0.3	0.347	1	Serp1	0	-0.779989	NS
7.33549e-05	-0.365115	0.004	0.067	1	Ifngr2	0	-0.365115	NS
9.10359e-05	-0.315063	0	0.058	1	Dennd10	0	-0.315063	NS
9.10359e-05	-0.332486	0	0.058	1	Ccr6	0	-0.332486	NS
9.45556e-05	-0.394882	0.024	0.098	1	Desi1	0	-0.394882	NS
0.000100363	-0.737325	0.198	0.274	1	Ptpn6	0	-0.737325	NS
0.000109559	-0.608829	0.407	0.437	1	Tgfb1	0	-0.608829	NS
0.000115653	-0.320178	0	0.056	1	Fam174c	0	-0.320178	NS
0.000115653	-0.281833	0	0.056	1	Tmsb15l	0	-0.281833	NS
0.000118844	-0.615372	0.419	0.428	1	Cnp	0	-0.615372	NS
0.000130343	-0.293168	0	0.055	1	Styx-ps	0	-0.293168	NS
0.000134884	-0.310241	0.004	0.063	1	Nutf2	0	-0.310241	NS
0.000145462	-0.464907	0.028	0.099	1	Dbp	0	-0.464907	NS
0.000146888	-0.292543	0	0.054	1	Mcub	0	-0.292543	NS
0.000149382	-0.663368	0.126	0.208	1	Gstp3	0	-0.663368	NS
0.000159472	-0.53348	0.067	0.147	1	Tspan3	0	-0.53348	NS
0.000171171	-0.395581	0.755	0.666	1	Eif3e	0	-0.395581	NS
0.000236772	-0.299953	0	0.051	1	Katnip	0	-0.299953	NS
0.000237897	-0.409336	0.838	0.732	1	Cnn2	0	-0.409336	NS
0.000244496	-0.576804	0.075	0.158	1	Fosb	0	-0.576804	NS
0.000249575	-0.496945	0.719	0.62	1	Skap1	0	-0.496945	NS
0.000266752	-0.270233	0	0.05	1	Taf9	0	-0.270233	NS
0.000266752	-0.295923	0	0.05	1	Cyria	0	-0.295923	NS
0.000280666	-0.361623	0.846	0.72	1	Myl12a	0	-0.361623	NS
0.000283454	-0.37144	0.016	0.077	1	Mkks	0	-0.37144	NS
0.000292442	-0.529023	0.087	0.166	1	Elovl5	0	-0.529023	NS
0.000302881	-0.347586	0.874	0.745	1	Gnas	0	-0.347586	NS
0.000365023	-0.5244	0.047	0.119	1	Itm2a	0	-0.5244	NS
0.000392198	-0.287669	0.008	0.063	1	Cd86	0	-0.287669	NS
0.000392636	-0.463205	0.771	0.637	1	Il2rg	0	-0.463205	NS
0.000407193	-0.369731	0.806	0.711	1	Sumo2	0	-0.369731	NS
0.000434097	-0.466939	0.043	0.112	1	Trim12c	0	-0.466939	NS
0.000440747	-0.510287	0.126	0.206	1	Tespa1	0	-0.510287	NS
0.000452901	-0.371443	0.964	0.912	1	Ifi27l2a	0	-0.371443	NS
0.000495718	-0.432671	0.036	0.102	1	Igf2bp3	0	-0.432671	NS
0.000563484	-0.516112	0.597	0.563	1	Slfn2	0	-0.516112	NS
0.000568495	-0.266777	0.004	0.053	1	6330403K07Rik	0	-0.266777	NS
0.000581196	-0.561123	0.134	0.206	1	Gadd45gip1	0	-0.561123	NS
0.000624228	-0.675635	0.312	0.342	1	Rbm38	0	-0.675635	NS
0.000639757	-0.285494	0.004	0.052	1	5430431A17Rik	0	-0.285494	NS
0.000640579	-0.473334	0.601	0.536	1	Ndufa6	0	-0.473334	NS
0.000678117	-0.331592	0.862	0.736	1	Tmbim6	0	-0.331592	NS
0.000853282	-0.696735	0.17	0.237	1	Tsc22d3	0	-0.696735	NS
0.000856108	-0.598065	0.095	0.163	1	Icam2	0	-0.598065	NS
0.000880398	-0.275252	0.008	0.057	1	Ckb	0	-0.275252	NS
0.000906186	-0.545459	0.075	0.142	1	St6gal1	0	-0.545459	NS
0.000915689	-0.564839	0.142	0.213	1	Il6ra	0	-0.564839	NS
0.000990289	-0.280348	0.008	0.056	1	Aff3	0	-0.280348	NS
0.00102965	-0.539103	0.593	0.537	1	Cd82	0	-0.539103	NS
0.00106285	-0.341445	0.771	0.662	1	Arf5	0	-0.341445	NS
0.00109473	-0.3134	0.016	0.068	1	Rras2	0	-0.3134	NS
0.00117209	-0.548183	0.107	0.173	1	Ldhb	0	-0.548183	NS
0.00118413	-0.453557	0.621	0.56	1	Eif4a2	0	-0.453557	NS
0.00120148	-0.364897	0.024	0.079	1	Cry1	0	-0.364897	NS
0.00126782	-0.395766	0.024	0.079	1	Marcksl1	0	-0.395766	NS
0.00146427	-0.550598	0.067	0.132	1	Ecm1	0	-0.550598	NS
0.00148815	-0.474809	0.617	0.543	1	Tmem258	0	-0.474809	NS
0.00151086	-0.282878	0.889	0.733	1	Cox6b1	0	-0.282878	NS
0.0015727	-0.279457	0.012	0.059	1	Sh2b3	0	-0.279457	NS
0.00159158	-0.313445	0.024	0.077	1	Castor1	0	-0.313445	NS
0.00177268	-0.256982	0.008	0.052	1	Eno1b	0	-0.256982	NS
0.00179734	-0.770905	0.387	0.384	1	2310001H17Rik	0	-0.770905	NS
0.00184049	-0.447352	0.625	0.55	1	Hspe1	0	-0.447352	NS
0.00184813	-0.556865	0.415	0.407	1	Gltp	0	-0.556865	NS
0.00187014	-0.337334	0.028	0.081	1	Rab3ip	0	-0.337334	NS
0.00193408	-0.348851	0.735	0.624	1	Tomm7	0	-0.348851	NS
0.00194903	-0.354121	0.032	0.086	1	Chst12	0	-0.354121	NS
0.00197577	-0.7171	0.221	0.267	1	Rbm4b	0	-0.7171	NS
0.00201516	0.261318	0.518	0.353	1	Ly6a	0	0.261318	NS
0.00201645	-0.318202	0.83	0.728	1	Pkm	0	-0.318202	NS
0.00203422	-0.385935	0.04	0.097	1	AB124611	0	-0.385935	NS
0.00210514	-0.530379	0.095	0.158	1	Trib1	0	-0.530379	NS
0.00225422	-0.262046	0.008	0.05	1	Acss2	0	-0.262046	NS
0.00228919	-0.273203	0.012	0.057	1	Zfp433	0	-0.273203	NS
0.0025029	-0.501678	0.067	0.128	1	Tagap	0	-0.501678	NS
0.00262097	-0.574351	0.368	0.379	1	Selenop	0	-0.574351	NS
0.00263366	-0.518419	0.095	0.157	1	Slfn1	0	-0.518419	NS
0.00291646	-0.316977	0.02	0.067	1	Ppm1j	0	-0.316977	NS
0.00311861	-0.516229	0.542	0.479	1	Uqcr11	0	-0.516229	NS
0.00325417	-0.475322	0.182	0.253	1	Il7r	0	-0.475322	NS
0.00328311	-0.440332	0.055	0.112	1	Tnfsf11	0	-0.440332	NS
0.00374378	-0.298132	0.858	0.72	1	Eif3h	0	-0.298132	NS
0.00384547	-0.280881	0.87	0.724	1	Atp5b	0	-0.280881	NS
0.00386229	-0.461423	0.083	0.143	1	Phlda1	0	-0.461423	NS
0.00432587	-0.51867	0.451	0.433	1	Sat1	0	-0.51867	NS
0.00436261	-0.496528	0.095	0.151	1	Aars	0	-0.496528	NS
0.00437688	-0.617531	0.395	0.384	1	Cd84	0	-0.617531	NS
0.00440752	-0.585159	0.356	0.365	1	Dgka	0	-0.585159	NS
0.0044839	-0.367234	0.704	0.588	1	Snrpb	0	-0.367234	NS
0.00458401	-0.605693	0.174	0.221	1	Phgdh	0	-0.605693	NS
0.00466406	-0.505297	0.154	0.206	1	Phb	0	-0.505297	NS
0.00467878	-0.59162	0.308	0.326	1	Ccm2	0	-0.59162	NS
0.00480349	-0.262597	0.02	0.063	1	Suclg2	0	-0.262597	NS
0.00484174	-0.284782	0.024	0.069	1	Cdca7l	0	-0.284782	NS
0.00502991	-0.274637	0.012	0.051	1	2810454H06Rik	0	-0.274637	NS
0.0050306	-0.520802	0.36	0.36	1	Eif3g	0	-0.520802	NS
0.00512666	-0.257193	0.016	0.058	1	Ehd3	0	-0.257193	NS
0.00514371	-0.256002	0.012	0.051	1	Tgtp1	0	-0.256002	NS
0.0051725	-0.378317	0.763	0.642	1	Dynll1	0	-0.378317	NS
0.00536343	-0.435373	0.597	0.531	1	Mif	0	-0.435373	NS
0.00536687	-0.279125	0.028	0.074	1	Ly96	0	-0.279125	NS
0.00554581	-0.478544	0.123	0.176	1	Ap3s1	0	-0.478544	NS
0.00560866	-0.405782	0.688	0.595	1	Aldoa	0	-0.405782	NS
0.00572804	-0.278796	0.921	0.772	1	Gimap1	0	-0.278796	NS
0.00574421	-0.592305	0.154	0.203	1	Ahcyl2	0	-0.592305	NS
0.0058886	-0.697075	0.249	0.276	1	S1pr4	0	-0.697075	NS
0.00634747	-0.372055	0.688	0.589	1	Park7	0	-0.372055	NS
0.00642778	-0.594091	0.154	0.202	1	Tmem243	0	-0.594091	NS
0.00660195	-0.508528	0.506	0.454	1	Arf6	0	-0.508528	NS
0.00675262	-0.370497	0.648	0.553	1	Pcbp2	0	-0.370497	NS
0.0072046	-0.471082	0.526	0.467	1	Scp2	0	-0.471082	NS
0.00739759	-0.53955	0.372	0.366	1	Tnfaip8l2	0	-0.53955	NS
0.00765979	-0.30984	0.028	0.071	1	Ifit1bl1	0	-0.30984	NS
0.00779192	-0.267094	0.024	0.066	1	Kpna2	0	-0.267094	NS
0.00807741	-0.394178	0.751	0.625	1	Vasp	0	-0.394178	NS
0.00893011	-0.537522	0.51	0.467	1	4930523C07Rik	0	-0.537522	NS
0.00912373	-0.47372	0.652	0.523	1	Arpp19	0	-0.47372	NS
0.00944216	-0.557849	0.241	0.275	1	Mat2a	0	-0.557849	NS
0.0101044	-0.469601	0.415	0.396	1	Tprgl	0	-0.469601	NS
0.010682	-0.563215	0.395	0.371	1	Prdx2	0	-0.563215	NS
0.0108202	-0.481304	0.083	0.131	1	Cd1d1	0	-0.481304	NS
0.0111671	-0.624631	0.403	0.376	1	Tagln2	0	-0.624631	NS
0.0113007	-0.472974	0.032	0.076	1	Penk	0	-0.472974	NS
0.0113256	-0.301235	0.043	0.089	1	Tpcn1	0	-0.301235	NS
0.0114582	-0.465713	0.123	0.171	1	Tasp1	0	-0.465713	NS
0.0116704	-0.258003	0.02	0.057	1	Mapk11	0	-0.258003	NS
0.0117998	-0.515197	0.174	0.22	1	Ddit4	0	-0.515197	NS
0.0118564	-0.523585	0.292	0.309	1	Nisch	0	-0.523585	NS
0.0119158	-0.498791	0.415	0.388	1	Eif6	0	-0.498791	NS
0.0120332	-0.579474	0.356	0.348	1	Fam169b	0	-0.579474	NS
0.0121383	-0.703719	0.486	0.437	1	Ifngr1	0	-0.703719	NS
0.0123802	-0.539235	0.178	0.216	1	Atic	0	-0.539235	NS
0.0139841	-0.289705	0.032	0.072	1	Cerk	0	-0.289705	NS
0.0146717	-0.571983	0.277	0.285	1	Ramac	0	-0.571983	NS
0.0151378	-0.459057	0.522	0.45	1	Csk	0	-0.459057	NS
0.0164377	-0.546688	0.316	0.315	1	Ahsa1	0	-0.546688	NS
0.0165041	-0.315437	0.04	0.08	1	Sh3bp5	0	-0.315437	NS
0.0166121	-0.536557	0.225	0.251	1	Nsmce1	0	-0.536557	NS
0.0168335	-0.48212	0.269	0.293	1	Rnf167	0	-0.48212	NS
0.0175115	-0.496079	0.146	0.185	1	Mpp1	0	-0.496079	NS
0.0184311	-0.583226	0.526	0.446	1	Tox	0	-0.583226	NS
0.0191401	-0.425447	0.115	0.159	1	Socs1	0	-0.425447	NS
0.0202353	-0.510694	0.281	0.289	1	Slirp	0	-0.510694	NS
0.0208331	-0.437596	0.49	0.434	1	Ppp4c	0	-0.437596	NS
0.0208382	-0.320141	0.059	0.101	1	Pisd	0	-0.320141	NS
0.0211302	-0.300321	0.036	0.074	1	F2rl1	0	-0.300321	NS
0.021298	-0.309879	0.763	0.625	1	Atp5a1	0	-0.309879	NS
0.0215901	-0.279794	0.04	0.078	1	Snhg6	0	-0.279794	NS
0.0218098	-0.331003	0.04	0.077	1	Them6	0	-0.331003	NS
0.0219952	-0.508159	0.146	0.185	1	Bzw2	0	-0.508159	NS
0.0230224	-0.466824	0.111	0.15	1	Ndrg3	0	-0.466824	NS
0.0233999	-0.482413	0.727	0.58	1	Selplg	0	-0.482413	NS
0.023748	-0.464691	0.119	0.159	1	Rnpep	0	-0.464691	NS
0.0240234	-0.371517	0.079	0.121	1	Rdm1	0	-0.371517	NS
0.0248189	-0.356251	0.933	0.819	1	Izumo1r	0	-0.356251	NS
0.0255949	-0.265787	0.032	0.067	1	Cxcr5	0	-0.265787	NS
0.026167	-0.449673	0.494	0.444	1	H2-Q6	0	-0.449673	NS
0.026385	-0.323685	0.043	0.08	1	Dnajb2	0	-0.323685	NS
0.0268916	-0.453802	0.15	0.186	1	Spr	0	-0.453802	NS
0.0273612	-0.298565	0.04	0.076	1	Slc52a2	0	-0.298565	NS
0.02769	-0.437723	0.486	0.428	1	Dynlrb1	0	-0.437723	NS
0.0280031	-0.264123	0.032	0.066	1	Prcp	0	-0.264123	NS
0.0281323	-0.31176	0.055	0.094	1	Glb1	0	-0.31176	NS
0.0298392	-0.365496	0.727	0.584	1	Supt4a	0	-0.365496	NS
0.0309211	-0.313033	0.036	0.07	1	Lta	0	-0.313033	NS
0.0318976	-0.472196	0.368	0.345	1	Pfdn2	0	-0.472196	NS
0.0321046	-0.319242	0.04	0.074	1	Slc17a9	0	-0.319242	NS
0.0327517	-0.256743	0.043	0.08	1	Irf5	0	-0.256743	NS
0.0334215	-0.413676	0.138	0.174	1	Nudt16l1	0	-0.413676	NS
0.0345618	-0.478067	0.134	0.169	1	Rgs14	0	-0.478067	NS
0.0350368	-0.448952	0.585	0.47	1	Arl6ip5	0	-0.448952	NS
0.0364328	-0.432736	0.158	0.192	1	Impdh2	0	-0.432736	NS
0.0366421	-0.47209	0.134	0.168	1	Pink1	0	-0.47209	NS
0.0376136	-0.387091	0.755	0.621	1	Tubb5	0	-0.387091	NS
0.0379629	-0.368746	0.087	0.124	1	Mri1	0	-0.368746	NS
0.0380361	-0.341322	0.051	0.086	1	Smg9	0	-0.341322	NS
0.038214	-0.55644	0.423	0.38	1	Lfng	0	-0.55644	NS
0.0416462	-0.26576	0.04	0.072	1	Kat2a	0	-0.26576	NS
0.0427176	-0.315328	0.067	0.104	1	Cbx6	0	-0.315328	NS
0.0430872	-0.389034	0.577	0.485	1	H2-T22	0	-0.389034	NS
0.0443162	-0.457947	0.498	0.426	1	Ywhah	0	-0.457947	NS
0.0450514	-0.439699	0.142	0.173	1	Pym1	0	-0.439699	NS
0.0454484	-0.253345	0.032	0.062	1	Oas1a	0	-0.253345	NS
0.0465262	-0.474286	0.494	0.432	1	Srsf2	0	-0.474286	NS
0.0472444	-0.492328	0.486	0.4	1	Akr1b3	0	-0.492328	NS
0.0477977	-0.386164	0.739	0.576	1	Itm2c	0	-0.386164	NS
0.0479611	-0.291714	0.04	0.071	1	Cd320	0	-0.291714	NS
0.0485784	-0.388961	0.565	0.463	1	Cct5	0	-0.388961	NS
0.050823	-0.345898	0.087	0.121	1	Ccdc115	0	-0.345898	NS
0.0510125	-0.469471	0.213	0.232	1	Jakmip1	0	-0.469471	NS
0.0545325	-0.280449	0.047	0.079	1	Cdc16	0	-0.280449	NS
0.0563597	-0.389236	0.103	0.137	1	Rtp4	0	-0.389236	NS
0.05744	-0.525739	0.411	0.356	1	Sap18	0	-0.525739	NS
[truncated: 321 more rows]

## Sheet: TR1.2 Foxp3+ vs NonLymhpoid T
p_val	avg_log2FC	pct.1	pct.2	p_val_adj	gene	sig	log2FC	S
1.25249e-108	5.9619	1	0	2.55396e-104	Gm42418	103.593	5.9619	UP
2.36422e-107	5.1265	0.992	0	4.82088e-103	Trbc2	102.317	5.1265	UP
1.86595e-105	4.11619	0.98	0	3.80485e-101	Trac	100.42	4.11619	UP
1.86595e-105	3.51965	0.98	0	3.80485e-101	AY036118	100.42	3.51965	UP
6.01357e-101	-5.77411	0	1	1.22623e-96	ATP6	95.9114	-5.77411	DOWN
6.01357e-101	-5.43396	0	1	1.22623e-96	COX3	95.9114	-5.43396	DOWN
6.01362e-101	-5.62756	0	1	1.22624e-96	COX1	95.9114	-5.62756	DOWN
2.05354e-100	-4.54838	0	0.997	4.18737e-96	COX2	95.3781	-4.54838	DOWN
2.05354e-100	-4.49503	0	0.997	4.18737e-96	CYTB	95.3781	-4.49503	DOWN
2.67851e-98	-3.66656	0	0.983	5.46175e-94	ND4	93.2627	-3.66656	DOWN
2.98386e-97	-3.9195	0	0.977	6.08439e-93	Gm8730	92.2158	-3.9195	DOWN
9.89789e-97	-3.95195	0	0.973	2.01828e-92	ND1	91.695	-3.95195	DOWN
1.14594e-95	2.74264	0.917	0	2.33668e-91	Sept1	90.6314	2.74264	UP
2.63899e-93	2.93872	0.901	0	5.38116e-89	Gm10260	88.2691	2.93872	UP
1.39091e-91	-4.29498	0.696	1	2.83621e-87	Tmsb10	86.5473	-4.29498	DOWN
2.12744e-90	2.99295	0.881	0	4.33807e-86	H2afz	85.3627	2.99295	UP
1.22726e-88	-3.14822	0	0.92	2.5025e-84	Gm9493	83.6016	-3.14822	DOWN
7.65778e-88	-3.00869	0.004	0.917	1.5615e-83	Gm9844	82.8065	-3.00869	DOWN
1.82783e-84	-2.84768	0.249	0.953	3.72713e-80	Gm11808	79.4286	-2.84768	DOWN
2.81106e-84	-3.37562	0	0.89	5.73204e-80	H2az1	79.2417	-3.37562	DOWN
3.50225e-84	2.29829	0.838	0	7.14144e-80	Sept7	79.1462	2.29829	UP
2.50845e-83	-2.96815	0	0.884	5.11499e-79	Septin1	78.2912	-2.96815	DOWN
5.36041e-83	-2.79469	0.158	0.937	1.09304e-78	Wdr89	77.9614	-2.79469	DOWN
4.72896e-80	-2.75744	0	0.86	9.64281e-76	ND2	75.0158	-2.75744	DOWN
8.24176e-80	2.21648	0.806	0	1.68058e-75	Atp5f1	74.7745	2.21648	UP
1.9552e-78	1.14536	1	0.997	3.98685e-74	Tpt1	73.3994	1.14536	UP
2.47319e-78	-1.64006	0.976	0.997	5.04308e-74	Ubb	73.2973	-1.64006	DOWN
1.13731e-77	2.2438	0.791	0	2.31909e-73	AU020206	72.6347	2.2438	UP
1.13731e-77	2.26391	0.791	0	2.31909e-73	Gas5	72.6347	2.26391	UP
1.13732e-77	2.03489	0.791	0	2.31911e-73	Fam49b	72.6347	2.03489	UP
3.91812e-77	2.62887	0.83	0.033	7.98944e-73	Cxcr6	72.0975	2.62887	UP
3.15346e-76	2.08209	0.798	0.013	6.43021e-72	Rnasek	71.1918	2.08209	UP
7.79523e-76	-2.20539	0.696	0.993	1.58953e-71	Ly6e	70.7987	-2.20539	DOWN
1.53724e-73	-2.05535	0.628	0.973	3.13458e-69	Uba52	68.5038	-2.05535	DOWN
1.58413e-73	-3.25244	0.075	0.874	3.23021e-69	Klf2	68.4908	-3.25244	DOWN
6.37585e-71	1.95525	0.739	0	1.3001e-66	Vps28	65.886	1.95525	UP
6.37585e-71	1.84788	0.739	0	1.3001e-66	H2afy	65.886	1.84788	UP
9.83067e-66	1.73668	0.972	0.462	2.00457e-61	Ndfip1	60.698	1.73668	UP
1.29157e-65	2.83789	0.953	0.415	2.63363e-61	Rgs1	60.5794	2.83789	UP
2.50596e-65	1.59475	1	0.973	5.10991e-61	AW112010	60.2916	1.59475	UP
5.80331e-65	1.9129	0.692	0	1.18335e-60	1810026B05Rik	59.9269	1.9129	UP
8.30625e-65	-3.28627	0.593	0.947	1.69373e-60	Crip1	59.7712	-3.28627	DOWN
1.63752e-63	1.69207	0.68	0	3.33907e-59	H2afv	58.4764	1.69207	UP
1.63753e-63	1.62397	0.68	0	3.33909e-59	Tmem134	58.4764	1.62397	UP
2.96969e-62	-2.43177	0.462	0.95	6.0555e-58	Ms4a4b	57.2178	-2.43177	DOWN
5.99324e-62	1.93985	0.727	0.043	1.22208e-57	Glcci1	56.9129	1.93985	UP
1.34293e-61	-2.05324	0	0.718	2.73837e-57	Atp5pb	56.5625	-2.05324	DOWN
2.55347e-61	2.16538	0.957	0.442	5.20678e-57	Ctla4	56.2834	2.16538	UP
3.68489e-61	-2.5232	0.178	0.834	7.51387e-57	Ass1	56.1241	-2.5232	DOWN
5.30018e-61	2.04955	0.87	0.209	1.08076e-56	Arl5a	55.9663	2.04955	UP
6.36832e-61	1.98063	0.794	0.116	1.29856e-56	Nme2	55.8865	1.98063	UP
7.83429e-60	-1.18859	0.988	1	1.59749e-55	Shisa5	54.7966	-1.18859	DOWN
1.50422e-59	2.39762	0.751	0.08	3.06726e-55	Lag3	54.5132	2.39762	UP
2.97905e-59	1.8826	0.644	0	6.07457e-55	H2afj	54.2165	1.8826	UP
3.74663e-58	-1.25998	0.941	0.99	7.63975e-54	Eef2	53.1169	-1.25998	DOWN
9.38346e-58	2.4494	0.664	0.02	1.91338e-53	Il10	52.7182	2.4494	UP
5.67193e-57	-1.97242	0.036	0.708	1.15656e-52	Rnaset2b	51.9368	-1.97242	DOWN
6.29626e-57	-1.95905	0	0.678	1.28387e-52	Gm10036	51.8915	-1.95905	DOWN
1.73465e-56	1.6108	0.621	0	3.53713e-52	Ndufb1-ps	51.4513	1.6108	UP
2.39136e-55	1.66675	0.925	0.415	4.87621e-51	Mcl1	50.3119	1.66675	UP
1.44256e-54	-1.8638	0.043	0.701	2.94153e-50	Tonsl	49.5314	-1.8638	DOWN
1.49521e-53	-1.93993	0	0.648	3.04889e-49	Cyrib	48.5159	-1.93993	DOWN
1.79233e-53	1.88471	0.953	0.528	3.65474e-49	Maf	48.4371	1.88471	UP
4.86322e-53	1.73812	0.676	0.053	9.9166e-49	Foxp3	48.0036	1.73812	UP
1.1431e-52	1.65635	0.917	0.409	2.3309e-48	Inpp4b	47.6325	1.65635	UP
1.79981e-52	1.4796	0.593	0.003	3.67e-48	Atp6v0c	47.4353	1.4796	UP
2.17263e-52	-2.48651	0.395	0.841	4.43022e-48	S100a11	47.3536	-2.48651	DOWN
5.23199e-52	3.22498	0.581	0	1.06686e-47	Trbc1	46.9719	3.22498	UP
5.68163e-52	-1.92116	0.158	0.757	1.15854e-47	Apobec3	46.9361	-1.92116	DOWN
3.94095e-51	1.56063	0.573	0	8.03599e-47	AC149090.1	46.095	1.56063	UP
1.0758e-50	1.49736	0.569	0	2.19366e-46	Sept9	45.6588	1.49736	UP
7.13613e-50	1.66932	0.719	0.103	1.45513e-45	Podnl1	44.8371	1.66932	UP
9.73965e-50	1.67079	0.826	0.223	1.98601e-45	Agfg1	44.702	1.67079	UP
2.61264e-49	1.76018	0.842	0.269	5.32743e-45	Bcl2a1b	44.2735	1.76018	UP
3.24763e-49	-1.83775	0	0.608	6.62224e-45	Septin7	44.179	-1.83775	DOWN
4.18516e-49	-1.95935	0.202	0.757	8.53396e-45	Gm2000	44.0688	-1.95935	DOWN
6.14951e-49	2.07534	0.66	0.07	1.25395e-44	Malt1	43.9017	2.07534	UP
1.10069e-47	1.63685	0.542	0	2.24443e-43	BE692007	42.6489	1.63685	UP
2.92125e-47	1.28868	0.538	0	5.95672e-43	Gm16286	42.225	1.28868	UP
9.06995e-47	-1.76122	0	0.585	1.84945e-42	H2aj	41.733	-1.76122	DOWN
1.8421e-46	-1.45681	0.964	1	3.75623e-42	Ifi27l2a	41.4252	-1.45681	DOWN
4.30055e-46	-1.51502	0.538	0.887	8.76924e-42	Nop53	41.057	-1.51502	DOWN
5.34944e-46	1.59318	0.526	0	1.0908e-41	2410006H16Rik	40.9623	1.59318	UP
7.24931e-46	1.61445	0.791	0.216	1.47821e-41	Tmem154	40.8303	1.61445	UP
2.19307e-45	1.72552	0.648	0.076	4.47189e-41	Neb	40.3495	1.72552	UP
3.6156e-45	1.4345	0.838	0.292	7.37256e-41	BC004004	40.1324	1.4345	UP
3.65329e-45	1.28702	0.518	0	7.44943e-41	Fam173a	40.1279	1.28702	UP
1.42512e-44	-1.60079	0.921	0.977	2.90596e-40	S100a10	39.5367	-1.60079	DOWN
2.46121e-44	1.41665	0.51	0	5.01865e-40	Galnt2	39.2994	1.41665	UP
4.01357e-44	1.9121	0.625	0.073	8.18408e-40	Ahr	39.087	1.9121	UP
9.12075e-43	1.32478	0.81	0.226	1.85981e-38	Tomm6	37.7305	1.32478	UP
2.73388e-42	1.25263	0.49	0	5.57465e-38	Pabpn1	37.2538	1.25263	UP
6.94347e-42	1.18297	0.486	0	1.41584e-37	Tmem179b	36.849	1.18297	UP
2.38183e-41	1.14155	0.996	0.884	4.85679e-37	Mbnl1	36.3137	1.14155	UP
4.79839e-41	-1.41894	0.723	0.927	9.78439e-37	Itgb7	36.0095	-1.41894	DOWN
9.45828e-41	-1.4909	0	0.525	1.92864e-36	Macroh2a1	35.7147	-1.4909	DOWN
1.99082e-40	-1.48638	0	0.522	4.05948e-36	H2az2	35.3915	-1.48638	DOWN
4.17938e-40	-1.56548	0	0.518	8.52218e-36	Septin9	35.0694	-1.56548	DOWN
5.38231e-40	-1.94321	0.02	0.548	1.09751e-35	Sell	34.9596	-1.94321	DOWN
5.69893e-40	1.31263	0.526	0.03	1.16207e-35	Igflr1	34.9348	1.31263	UP
6.3899e-40	2.02355	0.573	0.066	1.30296e-35	Csf1	34.8851	2.02355	UP
6.98443e-40	2.2019	0.466	0	1.4242e-35	Ighm	34.8464	2.2019	UP
1.09635e-39	0.909693	0.98	0.947	2.23556e-35	Rack1	34.6506	0.909693	UP
1.82753e-39	-1.57601	0	0.512	3.72652e-35	Septin6	34.4287	-1.57601	DOWN
4.07017e-39	-1.20147	0.715	0.907	8.29948e-35	Cox7a2l	34.0809	-1.20147	DOWN
5.48239e-39	1.30751	0.711	0.166	1.11791e-34	Tpm3-rs7	33.9516	1.30751	UP
1.63875e-38	-1.62042	0	0.502	3.34157e-34	ND3	33.476	-1.62042	DOWN
2.07433e-38	-1.66268	0.055	0.578	4.22977e-34	Emb	33.3737	-1.66268	DOWN
2.5316e-38	-1.20795	0.664	0.917	5.16219e-34	Cd53	33.2872	-1.20795	DOWN
2.78734e-38	-1.61225	0.273	0.741	5.68367e-34	Ifi209	33.2454	-1.61225	DOWN
1.58792e-37	1.14054	0.443	0	3.23793e-33	Tmem173	32.4897	1.14054	UP
2.1159e-37	2.32139	0.617	0.106	4.31453e-33	Nkg7	32.3651	2.32139	UP
3.87949e-37	1.05274	0.439	0	7.91068e-33	1110008P14Rik	32.1018	1.05274	UP
4.3912e-37	-0.568099	1	1	8.95409e-33	B2m	32.048	-0.568099	DOWN
1.13026e-36	-1.05747	0.897	0.97	2.3047e-32	Gm10076	31.6374	-1.05747	DOWN
2.29374e-36	1.15185	0.431	0	4.67716e-32	March7	31.33	1.15185	UP
3.92239e-36	-1.00534	0.866	0.963	7.99815e-32	Hnrnpf	31.097	-1.00534	DOWN
5.55131e-36	1.07606	0.427	0	1.13197e-31	Gm11361	30.9462	1.07606	UP
3.42778e-35	1.2994	0.569	0.073	6.98958e-31	Asb2	30.1555	1.2994	UP
3.77175e-35	1.35501	0.893	0.458	7.69097e-31	Il2rb	30.114	1.35501	UP
1.06741e-34	-1.47069	0.091	0.568	2.17655e-30	Coro1b	29.6622	-1.47069	DOWN
1.23189e-34	1.07565	0.51	0.043	2.51196e-30	Rab21	29.6	1.07565	UP
1.24566e-34	1.23224	0.889	0.508	2.54003e-30	Tln1	29.5952	1.23224	UP
3.88904e-34	1.8562	0.664	0.176	7.93014e-30	Gadd45b	29.1007	1.8562	UP
4.39967e-34	1.18155	0.407	0	8.97137e-30	Fam129a	29.0471	1.18155	UP
1.67161e-33	1.40731	0.542	0.076	3.40859e-29	Chst2	28.4674	1.40731	UP
2.09275e-33	1.24549	0.549	0.08	4.26733e-29	Prdm1	28.3698	1.24549	UP
2.47568e-33	1.0254	0.399	0	5.04816e-29	Snhg8	28.2969	1.0254	UP
9.01043e-33	0.969487	0.976	0.791	1.83732e-28	Srrm2	27.7358	0.969487	UP
1.88799e-32	1.11842	0.885	0.442	3.8498e-28	Tnfaip8	27.4146	1.11842	UP
6.50504e-32	-1.60901	0.047	0.498	1.32644e-27	Evl	26.8773	-1.60901	DOWN
7.94256e-32	-1.3194	0	0.429	1.61957e-27	ND5	26.7906	-1.3194	DOWN
1.25311e-31	1.06241	0.451	0.033	2.55521e-27	Lars2	26.5926	1.06241	UP
2.51084e-31	-1.32124	0.628	0.827	5.11986e-27	Saraf	26.2907	-1.32124	DOWN
3.20358e-31	-0.986772	0.885	0.947	6.53243e-27	Lsp1	26.1849	-0.986772	DOWN
3.38849e-31	1.23672	0.802	0.362	6.90946e-27	Rabgap1l	26.1606	1.23672	UP
4.10252e-31	0.944387	0.375	0	8.36545e-27	Marc2	26.0775	0.944387	UP
8.52401e-31	-1.64661	0.04	0.482	1.73813e-26	Ifi206	25.7599	-1.64661	DOWN
9.51494e-31	0.916085	0.372	0	1.94019e-26	March5	25.7122	0.916085	UP
9.515e-31	0.900055	0.372	0	1.9402e-26	Twistnb	25.7122	0.900055	UP
1.20961e-30	1.11967	0.482	0.053	2.46652e-26	Ranbp2	25.6079	1.11967	UP
1.54937e-30	1.17438	0.581	0.113	3.15932e-26	Cblb	25.5004	1.17438	UP
1.68445e-30	1.21664	0.842	0.472	3.43476e-26	Clec2d	25.4641	1.21664	UP
2.2003e-30	0.901866	0.368	0	4.48664e-26	Gm26917	25.3481	0.901866	UP
2.2003e-30	0.973741	0.368	0	4.48664e-26	Sept6	25.3481	0.973741	UP
2.47514e-30	1.47131	0.696	0.252	5.04706e-26	Baz1a	25.297	1.47131	UP
4.71754e-30	-0.977861	0.763	0.907	9.61953e-26	Arhgap45	25.0168	-0.977861	DOWN
8.34498e-30	1.34821	0.482	0.066	1.70162e-25	Ccr5	24.7691	1.34821	UP
1.07567e-29	1.22525	0.423	0.027	2.1934e-25	Havcr2	24.6589	1.22525	UP
1.1663e-29	0.961558	0.36	0	2.3782e-25	Skp1a	24.6238	0.961558	UP
1.1663e-29	0.981865	0.36	0	2.37821e-25	Morrbid	24.6237	0.981865	UP
3.0805e-29	-1.22818	0	0.399	6.28144e-25	Gm5424	24.2019	-1.22818	DOWN
3.62248e-29	-1.25634	0.407	0.751	7.3866e-25	Eno1	24.1316	-1.25634	DOWN
4.79992e-29	1.23081	0.723	0.249	9.78753e-25	Ptms	24.0093	1.23081	UP
6.11041e-29	0.92487	0.352	0	1.24597e-24	Cct6a	23.9045	0.92487	UP
6.79087e-29	-1.26114	0.431	0.757	1.38473e-24	Bin2	23.8586	-1.26114	DOWN
7.18854e-29	1.34735	0.609	0.156	1.46582e-24	Eea1	23.8339	1.34735	UP
7.55494e-29	-1.33679	0.043	0.465	1.54053e-24	S1pr1	23.8123	-1.33679	DOWN
8.7649e-29	-1.16438	0.462	0.771	1.78725e-24	Rnaset2a	23.7478	-1.16438	DOWN
8.80834e-29	1.20055	0.526	0.093	1.79611e-24	Arid5b	23.7457	1.20055	UP
1.12931e-28	-1.14298	0	0.392	2.30277e-24	Sting1	23.6377	-1.14298	DOWN
1.17909e-28	1.20054	0.7	0.233	2.40428e-24	Picalm	23.619	1.20054	UP
2.39309e-28	1.18844	0.561	0.123	4.87974e-24	Il6st	23.3116	1.18844	UP
3.16452e-28	0.899705	0.344	0	6.45277e-24	Znrd1	23.1903	0.899705	UP
3.30188e-28	1.08602	0.569	0.133	6.73287e-24	Reps1	23.1718	1.08602	UP
3.51832e-28	0.847506	0.988	0.897	7.17421e-24	Ets1	23.1442	0.847506	UP
4.43471e-28	0.819562	0.972	0.864	9.04282e-24	Eef1b2	23.0437	0.819562	UP
6.63873e-28	1.11364	0.518	0.09	1.3537e-23	Smg6	22.8685	1.11364	UP
6.85254e-28	1.11521	0.802	0.362	1.3973e-23	Fyn	22.8547	1.11521	UP
7.17059e-28	0.959992	0.34	0	1.46215e-23	I730030J21Rik	22.835	0.959992	UP
8.91398e-28	-0.764739	0.897	0.957	1.81765e-23	Eif3f	22.7405	-0.764739	DOWN
1.02527e-27	1.10755	0.502	0.083	2.09064e-23	Bcl2a1d	22.6797	1.10755	UP
1.33224e-27	1.18587	0.597	0.15	2.71658e-23	Vps54	22.566	1.18587	UP
1.62017e-27	0.949324	0.336	0	3.30369e-23	A430093F15Rik	22.481	0.949324	UP
1.86365e-27	-1.06122	0.838	0.95	3.80018e-23	Samhd1	22.4202	-1.06122	DOWN
2.01953e-27	-0.815295	0.945	0.993	4.11802e-23	Hspa8	22.3853	-0.815295	DOWN
2.55945e-27	1.06237	0.375	0.017	5.21898e-23	Casp3	22.2824	1.06237	UP
2.58331e-27	-1.07187	0.625	0.834	5.26762e-23	Anp32a	22.2784	-1.07187	DOWN
2.64886e-27	1.15257	0.538	0.113	5.40129e-23	Atp2b4	22.2675	1.15257	UP
2.98958e-27	-1.51689	0.083	0.495	6.09606e-23	Nrp1	22.215	-1.51689	DOWN
3.5864e-27	1.04855	0.747	0.319	7.31302e-23	Taf10	22.1359	1.04855	UP
3.65031e-27	0.913608	0.332	0	7.44335e-23	Gm37529	22.1282	0.913608	UP
3.65035e-27	0.896143	0.332	0	7.44343e-23	Gm28112	22.1282	0.896143	UP
3.67139e-27	1.13921	0.787	0.355	7.48634e-23	Ankrd11	22.1257	1.13921	UP
4.85162e-27	-1.47178	0.403	0.718	9.89294e-23	Tagln2	22.0047	-1.47178	DOWN
5.06786e-27	-1.66106	0.233	0.645	1.03339e-22	Fos	21.9857	-1.66106	DOWN
5.63645e-27	-1.13602	0.273	0.651	1.14933e-22	Erh	21.9396	-1.13602	DOWN
8.15383e-27	0.985029	0.628	0.169	1.66265e-22	Kansl1	21.7792	0.985029	UP
8.20116e-27	0.915887	0.328	0	1.6723e-22	Ddx39	21.7767	0.915887	UP
9.91994e-27	-1.07164	0	0.369	2.02278e-22	Marchf2	21.6941	-1.07164	DOWN
1.18786e-26	1.05341	0.439	0.053	2.42217e-22	Ccdc88c	21.6158	1.05341	UP
1.2366e-26	1.08539	0.549	0.113	2.52156e-22	Notch1	21.5983	1.08539	UP
1.25373e-26	1.00182	0.854	0.512	2.55649e-22	Scand1	21.5924	1.00182	UP
1.30302e-26	1.03625	0.427	0.047	2.65698e-22	Heca	21.5756	1.03625	UP
1.37184e-26	1.17362	0.526	0.11	2.79732e-22	Lrba	21.5533	1.17362	UP
2.8527e-26	-1.47328	0.012	0.385	5.81694e-22	Id3	21.2353	-1.47328	DOWN
3.98253e-26	1.12855	0.723	0.292	8.12077e-22	Tnfrsf1b	21.0904	1.12855	UP
6.53129e-26	-1.10742	0	0.359	1.3318e-21	Gm10250	20.8756	-1.10742	DOWN
1.08784e-25	1.02017	0.628	0.186	2.21822e-21	Zdhhc18	20.654	1.02017	UP
1.25821e-25	-1.29873	0.004	0.362	2.56562e-21	Trim12a	20.5908	-1.29873	DOWN
1.78401e-25	-1.3151	0.221	0.598	3.63777e-21	Tspan13	20.4392	-1.3151	DOWN
1.83683e-25	-1.10043	0.727	0.85	3.74548e-21	Selplg	20.4265	-1.10043	DOWN
2.03159e-25	0.778845	0.312	0	4.14262e-21	Col4a3bp	20.3827	0.778845	UP
2.05662e-25	0.93498	0.486	0.083	4.19364e-21	Rab4b	20.3774	0.93498	UP
2.22665e-25	1.06663	0.625	0.189	4.54036e-21	Atxn1	20.3429	1.06663	UP
4.3186e-25	0.772968	0.984	0.917	8.80605e-21	Ptprc	20.0552	0.772968	UP
8.61348e-25	-1.12905	0.419	0.738	1.75638e-20	Cnp	19.7554	-1.12905	DOWN
1.07339e-24	1.0095	0.585	0.166	2.18874e-20	Mbd2	19.6598	1.0095	UP
1.11798e-24	1.16526	0.759	0.352	2.27968e-20	Itga4	19.6421	1.16526	UP
1.1254e-24	-0.996725	0.783	0.917	2.29479e-20	Cotl1	19.6393	-0.996725	DOWN
1.44601e-24	-1.07689	0	0.342	2.94855e-20	Niban1	19.5304	-1.07689	DOWN
1.67494e-24	1.0315	0.522	0.123	3.41537e-20	Hnrnpa0	19.4666	1.0315	UP
2.19104e-24	0.903226	0.3	0	4.46774e-20	Hist1h1c	19.3499	0.903226	UP
2.19105e-24	0.744872	0.3	0	4.46776e-20	March2	19.3499	0.744872	UP
2.97577e-24	1.12342	0.526	0.123	6.0679e-20	Tnfaip3	19.217	1.12342	UP
3.15802e-24	1.08719	0.423	0.063	6.43953e-20	Rnase4	19.1911	1.08719	UP
3.44901e-24	1.20198	0.372	0.033	7.03288e-20	Bhlhe40	19.1529	1.20198	UP
3.91431e-24	0.993195	0.443	0.07	7.98168e-20	Lnpep	19.0979	0.993195	UP
4.91676e-24	-1.07055	0	0.336	1.00258e-19	Mtarc2	18.9989	-1.07055	DOWN
4.91676e-24	-1.02571	0	0.336	1.00258e-19	Skp1	18.9989	-1.02571	DOWN
5.11725e-24	-0.904179	0.66	0.854	1.04346e-19	Calm2	18.9815	-0.904179	DOWN
6.01827e-24	-1.18912	0.455	0.728	1.22719e-19	Atp1b3	18.9111	-1.18912	DOWN
1.77518e-23	0.999222	0.727	0.329	3.61977e-19	Ikzf3	18.4413	0.999222	UP
1.8553e-23	0.979729	0.791	0.452	3.78315e-19	Myh9	18.4221	0.979729	UP
2.30554e-23	0.778081	0.289	0	4.70123e-19	Dleu2	18.3278	0.778081	UP
2.34244e-23	-1.12888	0.332	0.668	4.77647e-19	AI467606	18.3209	-1.12888	DOWN
2.82392e-23	1.00227	0.96	0.824	5.75825e-19	Junb	18.2397	1.00227	UP
3.55438e-23	-1.12975	0.217	0.561	7.24773e-19	Gstp1	18.1398	-1.12975	DOWN
5.15222e-23	0.752868	0.372	0.037	1.05059e-18	Timm23	17.9786	0.752868	UP
5.54148e-23	-1.04414	0	0.322	1.12996e-18	Ftl1-ps2	17.9469	-1.04414	DOWN
5.74467e-23	1.20902	0.684	0.256	1.1714e-18	Id2	17.9313	1.20902	UP
6.73955e-23	1.0092	0.668	0.269	1.37426e-18	Fnbp1	17.8619	1.0092	UP
7.99159e-23	0.879563	0.482	0.1	1.62957e-18	Cox16	17.7879	0.879563	UP
1.01001e-22	-0.981241	0	0.319	2.05952e-18	Bbln	17.6862	-0.981241	DOWN
1.09223e-22	2.94167	0.281	0	2.22717e-18	Ccl4	17.6522	2.94167	UP
1.09223e-22	1.04938	0.281	0	2.22717e-18	Nckap5	17.6522	1.04938	UP
1.13103e-22	0.885627	0.628	0.203	2.30628e-18	Hnrnph1	17.6371	0.885627	UP
1.2637e-22	1.0039	0.735	0.326	2.57681e-18	Itgal	17.5889	1.0039	UP
1.56861e-22	0.756783	0.289	0.003	3.19856e-18	Adnp	17.495	0.756783	UP
2.08451e-22	0.942957	0.802	0.415	4.25051e-18	Rock1	17.3716	0.942957	UP
2.16988e-22	-0.856318	0.68	0.87	4.42459e-18	Tpm3	17.3541	-0.856318	DOWN
2.3445e-22	0.952814	0.324	0.02	4.78068e-18	Rgs16	17.3205	0.952814	UP
2.40731e-22	0.947326	0.407	0.063	4.90875e-18	Twsg1	17.309	0.947326	UP
3.06938e-22	0.936185	0.557	0.159	6.25878e-18	Rbl2	17.2035	0.936185	UP
3.10666e-22	-1.14347	0.091	0.455	6.33479e-18	Mgst2	17.1983	-1.14347	DOWN
3.50867e-22	0.982168	0.51	0.123	7.15453e-18	Nedd9	17.1454	0.982168	UP
3.84279e-22	0.863603	0.846	0.538	7.83584e-18	Cst3	17.1059	0.863603	UP
5.11933e-22	0.705107	0.273	0	1.04388e-17	2810013P06Rik	16.9813	0.705107	UP
5.76534e-22	1.0664	0.818	0.475	1.17561e-17	Hsp90b1	16.9297	1.0664	UP
6.13287e-22	-0.903225	0.008	0.326	1.25055e-17	Srp54c	16.9029	-0.903225	DOWN
7.14844e-22	0.897106	0.312	0.017	1.45764e-17	4930503L19Rik	16.8364	0.897106	UP
8.82841e-22	-1.16175	0.103	0.458	1.8002e-17	Arhgap31	16.7447	-1.16175	DOWN
1.18047e-21	-1.09967	0.004	0.312	2.40709e-17	Ifi213	16.6185	-1.09967	DOWN
1.42914e-21	-1.17327	0.095	0.445	2.91417e-17	Klhl6	16.5355	-1.17327	DOWN
1.72217e-21	-1.13204	0.198	0.542	3.51167e-17	Lrrc58	16.4545	-1.13204	DOWN
2.07449e-21	0.897783	0.352	0.04	4.23009e-17	Hip1	16.3737	0.897783	UP
2.08124e-21	1.27713	0.893	0.615	4.24385e-17	Tnfrsf4	16.3722	1.27713	UP
2.10818e-21	0.743791	0.292	0.01	4.29878e-17	Mrpl53	16.3667	0.743791	UP
2.16855e-21	1.10067	0.281	0.007	4.42189e-17	Cdkn1a	16.3544	1.10067	UP
2.20029e-21	-1.0253	0.059	0.402	4.48662e-17	Taf6l	16.3481	-1.0253	DOWN
2.22484e-21	0.92712	0.356	0.04	4.53668e-17	Brd1	16.3433	0.92712	UP
3.08125e-21	0.895413	0.447	0.093	6.28297e-17	Entpd1	16.2018	0.895413	UP
3.20188e-21	-0.807898	0.723	0.89	6.52896e-17	Slc25a5	16.1852	-0.807898	DOWN
3.83311e-21	0.868799	0.885	0.651	7.81609e-17	Stk17b	16.107	0.868799	UP
3.88003e-21	0.827249	0.474	0.103	7.91178e-17	Eif4ebp2	16.1017	0.827249	UP
5.09263e-21	0.675704	0.261	0	1.03844e-16	Vamp7	15.9836	0.675704	UP
5.21526e-21	-1.05077	0.474	0.728	1.06344e-16	Smpdl3a	15.9733	-1.05077	DOWN
5.40749e-21	-1.19217	0.249	0.568	1.10264e-16	S1pr4	15.9576	-1.19217	DOWN
6.3109e-21	0.95798	0.613	0.216	1.28686e-16	Cyld	15.8905	0.95798	UP
7.54202e-21	0.992371	0.617	0.226	1.53789e-16	Itpr2	15.8131	0.992371	UP
8.30201e-21	-0.676948	0.96	0.993	1.69286e-16	Ftl1	15.7714	-0.676948	DOWN
1.04615e-20	0.800184	0.897	0.588	2.1332e-16	Srsf3	15.671	0.800184	UP
1.08955e-20	0.70067	0.257	0	2.2217e-16	Lrmp	15.6533	0.70067	UP
1.08955e-20	0.670505	0.257	0	2.2217e-16	BC023719	15.6533	0.670505	UP
1.14186e-20	-0.960132	0	0.292	2.32837e-16	Smim30	15.6329	-0.960132	DOWN
1.50544e-20	-0.739701	0.814	0.93	3.06974e-16	Eef1g	15.5129	-0.739701	DOWN
2.0431e-20	-1.67194	0	0.289	4.16608e-16	Hspa1a	15.3803	-1.67194	DOWN
2.13551e-20	-1.03244	0.095	0.425	4.35452e-16	Tmem14c	15.3611	-1.03244	DOWN
2.32499e-20	0.647473	0.253	0	4.74089e-16	Pianp	15.3241	0.647473	UP
2.3603e-20	0.695886	0.281	0.01	4.81289e-16	Zfp869	15.3176	0.695886	UP
3.37409e-20	0.989007	0.545	0.173	6.88011e-16	Tut7	15.1624	0.989007	UP
3.8671e-20	-0.883315	0.012	0.309	7.8854e-16	Fam177a	15.1032	-0.883315	DOWN
4.13304e-20	-0.913755	0.727	0.894	8.42768e-16	Gimap4	15.0743	-0.913755	DOWN
4.26177e-20	0.990548	0.7	0.299	8.69017e-16	Ccr2	15.061	0.990548	UP
4.75285e-20	0.854195	0.364	0.053	9.69154e-16	Dst	15.0136	0.854195	UP
5.83727e-20	0.902669	0.798	0.465	1.19028e-15	Ywhaz	14.9244	0.902669	UP
6.50179e-20	-0.915238	0	0.282	1.32578e-15	Gm10263	14.8775	-0.915238	DOWN
7.20991e-20	1.02538	0.87	0.522	1.47017e-15	Hspa5	14.8326	1.02538	UP
7.89803e-20	0.855447	0.708	0.299	1.61049e-15	Gm8797	14.793	0.855447	UP
8.26755e-20	-0.909621	0.715	0.864	1.68584e-15	Gpx4	14.7732	-0.909621	DOWN
8.78771e-20	1.12534	0.312	0.03	1.7919e-15	Mmp9	14.7467	1.12534	UP
9.22111e-20	0.962001	0.672	0.292	1.88028e-15	Il27ra	14.7258	0.962001	UP
1.05053e-19	0.966608	0.245	0	2.14214e-15	Hist1h1e	14.6692	0.966608	UP
1.10995e-19	0.678958	0.328	0.033	2.26329e-15	Fam89b	14.6453	0.678958	UP
1.33372e-19	0.931287	0.522	0.163	2.71959e-15	A630023P12Rik	14.5655	0.931287	UP
1.33501e-19	0.819172	0.636	0.233	2.72221e-15	Ddx6	14.5651	0.819172	UP
1.55564e-19	-0.376233	1	1	3.17211e-15	Tmsb4x	14.4987	-0.376233	NS
1.6344e-19	-0.848011	0.889	0.93	3.33269e-15	Limd2	14.4772	-0.848011	DOWN
1.8471e-19	0.935073	0.692	0.329	3.76641e-15	Nktr	14.4241	0.935073	UP
2.04722e-19	-0.843022	0.601	0.807	4.17449e-15	Ndufa3	14.3794	-0.843022	DOWN
2.16973e-19	-0.966732	0.043	0.346	4.42429e-15	Polr2l	14.3542	-0.966732	DOWN
2.22451e-19	0.68823	0.241	0	4.53601e-15	Gm15472	14.3433	0.68823	UP
2.22451e-19	0.727003	0.241	0	4.53601e-15	Snhg1	14.3433	0.727003	UP
2.89074e-19	-0.836403	0.605	0.784	5.8945e-15	Atp5mpl	14.2296	-0.836403	DOWN
2.9356e-19	-0.787302	0.747	0.89	5.98598e-15	Ldha	14.2229	-0.787302	DOWN
3.79036e-19	-0.772026	0.838	0.927	7.72892e-15	Cnn2	14.1119	-0.772026	DOWN
4.24844e-19	0.950998	0.498	0.153	8.66299e-15	Cul3	14.0623	0.950998	UP
4.69846e-19	0.613095	0.237	0	9.58063e-15	Pnp	14.0186	0.613095	UP
5.08323e-19	0.892338	0.676	0.299	1.03652e-14	Tgoln1	13.9844	0.892338	UP
5.20665e-19	-0.974966	0.593	0.791	1.06169e-14	Gmfg	13.974	-0.974966	DOWN
5.41594e-19	0.782922	0.466	0.116	1.10436e-14	Cnot1	13.9569	0.782922	UP
5.65935e-19	-1.04063	0.083	0.392	1.154e-14	Psme2b	13.9378	-1.04063	DOWN
6.19469e-19	0.880249	0.514	0.163	1.26316e-14	Adcy7	13.8985	0.880249	UP
7.82483e-19	0.904097	0.526	0.169	1.59556e-14	Gls	13.7971	0.904097	UP
7.96882e-19	0.85461	0.715	0.332	1.62492e-14	Hectd1	13.7892	0.85461	UP
8.06476e-19	-0.954545	0.696	0.837	1.64449e-14	Emp3	13.784	-0.954545	DOWN
8.88252e-19	0.794557	0.49	0.13	1.81123e-14	Dhx9	13.742	0.794557	UP
8.89081e-19	0.921648	0.731	0.372	1.81293e-14	Samsn1	13.7416	0.921648	UP
9.89868e-19	0.629009	0.233	0	2.01844e-14	Fam192a	13.695	0.629009	UP
1.15005e-18	0.774753	0.589	0.203	2.34507e-14	Nsd1	13.6298	0.774753	UP
1.40769e-18	0.828339	0.874	0.615	2.87042e-14	Peli1	13.5421	0.828339	UP
1.57173e-18	0.938626	0.466	0.123	3.20491e-14	Kdm2b	13.4942	0.938626	UP
1.61275e-18	0.878059	0.458	0.12	3.28855e-14	Purb	13.483	0.878059	UP
1.65865e-18	-0.867686	0.696	0.834	3.38216e-14	Prr13	13.4708	-0.867686	DOWN
1.91235e-18	1.18108	0.474	0.133	3.89948e-14	Gzmb	13.409	1.18108	UP
2.03538e-18	0.684188	0.281	0.02	4.15035e-14	B3gnt2	13.3819	0.684188	UP
2.0802e-18	0.60454	0.229	0	4.24173e-14	F730043M19Rik	13.3725	0.60454	UP
2.08021e-18	0.596055	0.229	0	4.24175e-14	Tug1	13.3725	0.596055	UP
2.11257e-18	-1.11912	0.17	0.492	4.30773e-14	Tsc22d3	13.3658	-1.11912	DOWN
2.15304e-18	0.88073	0.791	0.482	4.39026e-14	Ssr4	13.3575	0.88073	UP
2.26032e-18	0.886534	0.494	0.143	4.60902e-14	Cyfip1	13.3364	0.886534	UP
2.29206e-18	0.689777	0.312	0.033	4.67373e-14	Gng10	13.3303	0.689777	UP
2.38876e-18	0.907278	0.285	0.023	4.87093e-14	Angptl2	13.3124	0.907278	UP
2.8351e-18	0.808891	0.415	0.093	5.78105e-14	Stim1	13.238	0.808891	UP
3.1535e-18	-0.802654	0.036	0.332	6.43031e-14	Kbtbd11	13.1918	-0.802654	DOWN
3.32203e-18	0.938484	0.549	0.193	6.77395e-14	Zfp91	13.1692	0.938484	UP
3.51229e-18	-0.80244	0	0.259	7.1619e-14	Gm4950	13.145	-0.80244	DOWN
3.604e-18	0.781072	0.779	0.412	7.34892e-14	Cap1	13.1338	0.781072	UP
3.66638e-18	0.83363	0.874	0.581	7.47612e-14	Ctsb	13.1263	0.83363	UP
4.19676e-18	0.853135	0.482	0.15	8.55762e-14	Ubash3a	13.0676	0.853135	UP
4.36063e-18	0.684693	0.225	0	8.89175e-14	Gm47283	13.051	0.684693	UP
4.36063e-18	0.617222	0.225	0	8.89175e-14	2610001J05Rik	13.051	0.617222	UP
4.43097e-18	0.708593	0.269	0.017	9.03519e-14	Csnk2a2	13.0441	0.708593	UP
4.96738e-18	-0.792933	0.877	0.953	1.0129e-13	Ms4a6b	12.9944	-0.792933	DOWN
5.29538e-18	0.750742	0.858	0.555	1.07978e-13	H2-T23	12.9667	0.750742	UP
5.35228e-18	-0.907897	0.715	0.834	1.09138e-13	Rhoh	12.962	-0.907897	DOWN
5.69564e-18	0.695082	0.281	0.023	1.1614e-13	Tet2	12.935	0.695082	UP
5.93786e-18	-0.804698	0.688	0.834	1.21079e-13	Cd48	12.9169	-0.804698	DOWN
6.16193e-18	-0.813059	0	0.256	1.25648e-13	Ddx39a	12.9008	-0.813059	DOWN
6.429e-18	0.916624	0.561	0.209	1.31094e-13	Msi2	12.8824	0.916624	UP
6.72707e-18	1.11284	0.794	0.512	1.37172e-13	Zfp36l1	12.8627	1.11284	UP
7.06002e-18	0.833384	0.292	0.03	1.43961e-13	Pmepa1	12.8418	0.833384	UP
7.82156e-18	0.775228	0.36	0.063	1.59489e-13	Rbpj	12.7973	0.775228	UP
9.11824e-18	0.614069	0.221	0	1.8593e-13	Map11	12.7307	0.614069	UP
9.11824e-18	0.625777	0.221	0	1.8593e-13	St6galnac2	12.7307	0.625777	UP
9.11824e-18	0.609149	0.221	0	1.8593e-13	Apopt1	12.7307	0.609149	UP
9.92729e-18	-0.885208	0.601	0.777	2.02427e-13	Cyb5a	12.6937	-0.885208	DOWN
1.0517e-17	-0.931639	0.043	0.329	2.14451e-13	Pttg1	12.6687	-0.931639	DOWN
1.07897e-17	-0.766177	0	0.252	2.20012e-13	Marchf5	12.6576	-0.766177	DOWN
1.37922e-17	0.783122	0.482	0.14	2.81238e-13	D16Ertd472e	12.5509	0.783122	UP
1.41123e-17	0.825565	0.285	0.027	2.87764e-13	Gpr155	12.541	0.825565	UP
1.42127e-17	-0.90393	0.04	0.319	2.89812e-13	Usp50	12.5379	-0.90393	DOWN
1.57026e-17	0.76369	0.518	0.159	3.20193e-13	Rsf1	12.4946	0.76369	UP
1.64682e-17	0.808836	0.49	0.153	3.35803e-13	Ube2v1	12.4739	0.808836	UP
1.75241e-17	0.808523	0.542	0.189	3.57335e-13	Ttc39b	12.4469	0.808523	UP
1.83972e-17	0.634422	0.296	0.033	3.75138e-13	Rictor	12.4258	0.634422	UP
1.88569e-17	-0.826393	0	0.249	3.84511e-13	Gm21092	12.4151	-0.826393	DOWN
1.8857e-17	-0.773121	0	0.249	3.84514e-13	Polr1h	12.4151	-0.773121	DOWN
2.0141e-17	0.868777	0.68	0.339	4.10695e-13	Ptpn22	12.3865	0.868777	UP
2.20464e-17	0.774274	0.668	0.302	4.49548e-13	Hnrnpd	12.3472	0.774274	UP
2.54981e-17	0.797182	1	0.93	5.19933e-13	Srgn	12.2841	0.797182	UP
2.92044e-17	0.815863	0.625	0.249	5.95508e-13	Bptf	12.2251	0.815863	UP
3.20832e-17	0.892599	0.617	0.256	6.54208e-13	Nfatc1	12.1843	0.892599	UP
3.209e-17	0.689173	0.344	0.06	6.54346e-13	Senp2	12.1842	0.689173	UP
3.22194e-17	-0.632154	0.858	0.934	6.56985e-13	Eif3h	12.1824	-0.632154	DOWN
3.32124e-17	-0.890748	0.569	0.748	6.77234e-13	Ube2d2a	12.1693	-0.890748	DOWN
3.67066e-17	0.559067	0.984	0.98	7.48485e-13	Cd3g	12.1258	0.559067	UP
3.95749e-17	0.540913	0.213	0	8.06971e-13	1110038B12Rik	12.0931	0.540913	UP
3.95749e-17	0.611889	0.213	0	8.06971e-13	Gm49980	12.0931	0.611889	UP
4.02077e-17	0.890146	0.66	0.292	8.19876e-13	Smarca5	12.0863	0.890146	UP
4.18908e-17	-0.91814	0.123	0.425	8.54194e-13	Ap3s1	12.0684	-0.91814	DOWN
6.37641e-17	-0.866363	0.04	0.316	1.30021e-12	Tnfrsf25	11.886	-0.866363	DOWN
6.6828e-17	0.770456	0.423	0.11	1.36269e-12	Med15	11.8656	0.770456	UP
7.00086e-17	-0.781939	0.988	0.99	1.42754e-12	Actg1	11.8454	-0.781939	DOWN
7.46626e-17	0.941258	0.688	0.352	1.52245e-12	Ipcef1	11.8175	0.941258	UP
8.21446e-17	0.561734	0.209	0	1.67501e-12	Asna1	11.776	0.561734	UP
9.95238e-17	-0.821703	0	0.239	2.02939e-12	Marchf7	11.6926	-0.821703	DOWN
1.00724e-16	0.582608	0.217	0.003	2.05387e-12	Scn1b	11.6874	0.582608	UP
1.2492e-16	-0.942274	0.32	0.638	2.54725e-12	Jun	11.5939	-0.942274	DOWN
1.47669e-16	0.582415	0.249	0.017	3.01112e-12	Zfp445	11.5213	0.582415	UP
1.70091e-16	0.592592	0.206	0	3.46833e-12	Tmem189	11.4599	0.592592	UP
1.70091e-16	0.56855	0.206	0	3.46833e-12	Trerf1	11.4599	0.56855	UP
1.70092e-16	0.557226	0.206	0	3.46835e-12	Taz	11.4599	0.557226	UP
2.02515e-16	0.924872	0.49	0.159	4.12948e-12	Dusp5	11.3841	0.924872	UP
2.16302e-16	0.790444	0.787	0.449	4.41061e-12	Atrx	11.3555	0.790444	UP
2.17056e-16	0.737513	0.49	0.146	4.42599e-12	Mllt6	11.354	0.737513	UP
2.1764e-16	0.681717	0.893	0.684	4.43791e-12	Ptp4a2	11.3528	0.681717	UP
2.56543e-16	0.733552	0.474	0.15	5.23117e-12	Srsf9	11.2814	0.733552	UP
2.56616e-16	0.913512	0.542	0.199	5.23265e-12	Prpf4b	11.2813	0.913512	UP
2.88988e-16	-1.02871	0.621	0.761	5.89276e-12	Pycard	11.2297	-1.02871	DOWN
2.96092e-16	0.592136	0.261	0.023	6.03761e-12	Dbndd2	11.2191	0.592136	UP
3.13771e-16	-1.01101	0.206	0.498	6.3981e-12	Sp110	11.1939	-1.01101	DOWN
3.46452e-16	-0.798058	0.024	0.276	7.06451e-12	Chtf8	11.1509	-0.798058	DOWN
3.5135e-16	0.680323	0.202	0	7.16438e-12	Gm48236	11.1448	0.680323	UP
3.51352e-16	0.581888	0.202	0	7.16441e-12	4632427E13Rik	11.1448	0.581888	UP
3.74315e-16	0.869303	0.518	0.183	7.63265e-12	Rasa1	11.1173	0.869303	UP
3.90206e-16	-0.796524	0.597	0.777	7.95669e-12	Cox6a1	11.0993	-0.796524	DOWN
3.98257e-16	0.652348	0.913	0.754	8.12086e-12	Atp5g2	11.0904	0.652348	UP
4.43108e-16	0.626402	0.257	0.023	9.03541e-12	Bmpr2	11.0441	0.626402	UP
4.97034e-16	0.81651	0.542	0.209	1.0135e-11	Tacc1	10.9942	0.81651	UP
5.03287e-16	0.761573	0.885	0.645	1.02625e-11	Pnrc1	10.9887	0.761573	UP
5.14882e-16	0.759769	0.656	0.292	1.0499e-11	Cd164	10.9789	0.759769	UP
5.90613e-16	-1.3341	0.585	0.774	1.20432e-11	Vim	10.9193	-1.3341	DOWN
7.24031e-16	0.517354	0.198	0	1.47637e-11	Flt3l	10.8308	0.517354	UP
7.24034e-16	0.537927	0.198	0	1.47638e-11	Pvrig	10.8308	0.537927	UP
7.24034e-16	0.655618	0.198	0	1.47638e-11	Gm45716	10.8308	0.655618	UP
7.24034e-16	0.579601	0.198	0	1.47638e-11	Sept11	10.8308	0.579601	UP
7.99435e-16	0.863498	0.553	0.216	1.63013e-11	Nr3c1	10.7878	0.863498	UP
8.57785e-16	0.718854	0.304	0.047	1.74911e-11	Ptpn13	10.7572	0.718854	UP
8.90906e-16	-0.736352	0	0.226	1.81665e-11	ND4L	10.7407	-0.736352	DOWN
1.02217e-15	0.794261	0.545	0.203	2.0843e-11	Utrn	10.681	0.794261	UP
1.10203e-15	-0.830485	0.277	0.535	2.24715e-11	Ramac	10.6484	-0.830485	DOWN
1.1825e-15	-0.845311	0.067	0.342	2.41123e-11	Sft2d1	10.6178	-0.845311	DOWN
1.42108e-15	-1.05041	0.095	0.375	2.89772e-11	Slfn1	10.5379	-1.05041	DOWN
1.4805e-15	0.788751	0.553	0.209	3.01889e-11	Rab8b	10.5202	0.788751	UP
1.48847e-15	0.530807	0.194	0	3.03514e-11	Cpne1	10.5178	0.530807	UP
1.48848e-15	0.516648	0.194	0	3.03516e-11	D10Wsu102e	10.5178	0.516648	UP
1.48848e-15	0.533333	0.194	0	3.03516e-11	Zfp979	10.5178	0.533333	UP
1.49153e-15	0.693655	0.399	0.103	3.04137e-11	Itgav	10.5169	0.693655	UP
1.53393e-15	-0.766955	0	0.223	3.12784e-11	Irag2	10.5048	-0.766955	DOWN
1.54899e-15	0.620142	0.36	0.076	3.15855e-11	Srgap2	10.5005	0.620142	UP
1.65942e-15	-0.995598	0.126	0.412	3.38372e-11	Gstp3	10.4706	-0.995598	DOWN
1.75091e-15	0.812556	0.648	0.302	3.57029e-11	Ythdc1	10.4473	0.812556	UP
1.91291e-15	-0.869818	0.368	0.645	3.90062e-11	Selenop	10.4089	-0.869818	DOWN
2.09731e-15	0.818123	0.589	0.249	4.27662e-11	Slamf1	10.3689	0.818123	UP
2.10865e-15	-0.849478	0.597	0.797	4.29974e-11	Slfn2	10.3666	-0.849478	DOWN
2.16689e-15	0.727747	0.269	0.033	4.4185e-11	Matn2	10.3547	0.727747	UP
2.28875e-15	-0.970454	0.134	0.429	4.66699e-11	Rasgrp2	10.331	-0.970454	DOWN
2.3329e-15	1.12722	0.249	0.023	4.75701e-11	Ifng	10.3227	1.12722	UP
2.43363e-15	0.761519	0.462	0.143	4.96242e-11	Trip11	10.3043	0.761519	UP
2.56035e-15	0.646586	0.32	0.056	5.22081e-11	Smc5	10.2823	0.646586	UP
2.63625e-15	-0.742522	0	0.219	5.37558e-11	Psme3ip1	10.2696	-0.742522	DOWN
2.74127e-15	0.682258	0.324	0.06	5.58973e-11	Ccdc82	10.2526	0.682258	UP
3.02264e-15	0.628676	0.506	0.163	6.16347e-11	Mrps6	10.2102	0.628676	UP
3.05281e-15	0.57153	0.19	0	6.22498e-11	Gm47664	10.2059	0.57153	UP
3.16074e-15	0.563968	0.198	0.003	6.44507e-11	Kif13b	10.1908	0.563968	UP
3.29887e-15	-1.00215	0.34	0.615	6.72673e-11	Pglyrp1	10.1722	-1.00215	DOWN
3.50822e-15	-1.0147	0.348	0.581	7.15361e-11	Phf11b	10.1455	-1.0147	DOWN
3.68885e-15	-0.875684	0.356	0.618	7.52193e-11	Dgka	10.1237	-0.875684	DOWN
4.22882e-15	-0.893106	0.047	0.299	8.62299e-11	Ssbp2	10.0643	-0.893106	DOWN
4.23671e-15	0.683423	0.312	0.056	8.63907e-11	Paxbp1	10.0635	0.683423	UP
5.44257e-15	0.657239	0.308	0.053	1.1098e-10	Snx9	9.95476	0.657239	UP
6.09875e-15	0.56701	0.237	0.02	1.2436e-10	Sbno2	9.90532	0.56701	UP
6.24649e-15	0.490921	0.186	0	1.27372e-10	Gm20559	9.89493	0.490921	NS
6.24652e-15	0.485863	0.186	0	1.27373e-10	Fopnl	9.89492	0.485863	NS
6.24652e-15	0.754827	0.186	0	1.27373e-10	Trav16n	9.89492	0.754827	UP
6.2589e-15	-1.24465	0.308	0.561	1.27625e-10	Itgb1	9.89406	-1.24465	DOWN
6.40463e-15	0.870321	0.581	0.269	1.30597e-10	Cntrl	9.88407	0.870321	UP
7.19915e-15	-0.876091	0.111	0.382	1.46798e-10	Abtb1	9.83328	-0.876091	DOWN
7.59728e-15	-0.845157	0.198	0.482	1.54916e-10	Prkcq	9.8099	-0.845157	DOWN
7.98093e-15	0.697814	0.411	0.116	1.62739e-10	Cdk13	9.78851	0.697814	UP
8.05325e-15	0.747675	0.636	0.286	1.64214e-10	Tnrc6b	9.78459	0.747675	UP
8.42017e-15	0.736288	0.66	0.326	1.71696e-10	Csde1	9.76524	0.736288	UP
9.25099e-15	0.62518	0.929	0.704	1.88637e-10	Srsf5	9.72437	0.62518	UP
9.52839e-15	0.663956	0.328	0.066	1.94293e-10	Phactr2	9.71154	0.663956	UP
9.59851e-15	-0.709906	0.024	0.259	1.95723e-10	Cry1	9.70836	-0.709906	DOWN
1.01502e-14	0.644731	0.407	0.113	2.06973e-10	Dennd1b	9.68409	0.644731	UP
1.04205e-14	-0.792487	0.273	0.558	2.12485e-10	Kcnn4	9.67267	-0.792487	DOWN
1.12997e-14	0.56673	0.312	0.056	2.30413e-10	F2r	9.63749	0.56673	UP
1.14591e-14	0.727289	0.443	0.136	2.33662e-10	Ep300	9.63141	0.727289	UP
1.27516e-14	0.53748	0.182	0	2.60018e-10	Fam92a	9.585	0.53748	UP
1.27516e-14	0.504317	0.182	0	2.60018e-10	2900097C17Rik	9.585	0.504317	UP
1.3238e-14	-0.692327	0	0.209	2.69937e-10	Polr1f	9.56874	-0.692327	DOWN
1.32381e-14	-0.659205	0	0.209	2.69938e-10	Macir	9.56874	-0.659205	DOWN
1.32381e-14	-0.665598	0	0.209	2.69938e-10	Cep20	9.56874	-0.665598	DOWN
1.56579e-14	-1.08192	0.024	0.252	3.19279e-10	Bcl2	9.49583	-1.08192	DOWN
1.58706e-14	0.712117	0.443	0.143	3.23617e-10	Aak1	9.48997	0.712117	UP
1.66225e-14	-0.688079	0.783	0.854	3.3895e-10	Hnrnpa3	9.46986	-0.688079	DOWN
1.68437e-14	0.74931	0.451	0.146	3.43459e-10	Prpf8	9.46412	0.74931	UP
2.12708e-14	0.558547	0.739	0.322	4.33733e-10	Cxcr3	9.36278	0.558547	UP
2.22374e-14	0.660569	0.431	0.13	4.53443e-10	Pdcd1	9.34348	0.660569	UP
2.25882e-14	-0.642129	0	0.206	4.60596e-10	Septin11	9.33668	-0.642129	DOWN
2.38319e-14	-0.644234	0.739	0.867	4.85956e-10	Arpc5	9.3134	-0.644234	DOWN
2.45849e-14	0.683111	0.364	0.09	5.01311e-10	Ptpn11	9.29989	0.683111	UP
2.51994e-14	0.674725	0.644	0.276	5.1384e-10	Dock8	9.28917	0.674725	UP
2.60656e-14	0.714774	0.526	0.203	5.31504e-10	Erbin	9.27449	0.714774	UP
3.2251e-14	1.49065	0.186	0.003	6.57631e-10	Ccl3	9.18202	1.49065	UP
3.49594e-14	0.650476	0.312	0.06	7.12857e-10	Slc16a6	9.147	0.650476	UP
3.57139e-14	0.430627	1	0.99	7.28243e-10	Ddx5	9.13772	0.430627	NS
3.6117e-14	0.625282	0.96	0.791	7.36462e-10	Xist	9.13285	0.625282	UP
3.64585e-14	0.717943	0.427	0.136	7.43425e-10	Lax1	9.12876	0.717943	UP
3.6499e-14	-0.848167	0.292	0.555	7.44252e-10	Mettl23	9.12828	-0.848167	DOWN
3.70922e-14	0.836901	0.569	0.249	7.56347e-10	Cflar	9.12128	0.836901	UP
3.71319e-14	-0.473992	0.984	0.99	7.57156e-10	Arhgdib	9.12081	-0.473992	NS
3.84444e-14	0.708174	0.316	0.07	7.8392e-10	Lman1	9.10573	0.708174	UP
3.85606e-14	-0.864953	0.19	0.458	7.86289e-10	Lef1	9.10442	-0.864953	DOWN
4.36818e-14	-0.675463	0.664	0.807	8.90715e-10	Arpc4	9.05026	-0.675463	DOWN
4.53379e-14	-0.814567	0.3	0.545	9.24485e-10	Serp1	9.0341	-0.814567	DOWN
4.75201e-14	-0.57012	0.794	0.914	9.68983e-10	Sec61g	9.01368	-0.57012	DOWN
5.23379e-14	0.643643	0.435	0.136	1.06722e-09	Cdc40	8.97175	0.643643	UP
5.27738e-14	0.460018	0.174	0	1.07611e-09	2010016I18Rik	8.96814	0.460018	NS
5.27738e-14	0.476946	0.174	0	1.07611e-09	4931406P16Rik	8.96814	0.476946	NS
5.27738e-14	0.45922	0.174	0	1.07611e-09	March6	8.96814	0.45922	NS
5.27738e-14	0.487025	0.174	0	1.07611e-09	Tmem223	8.96814	0.487025	NS
6.1164e-14	0.752376	0.304	0.063	1.24719e-09	Rock2	8.90407	0.752376	UP
6.17924e-14	0.579517	0.249	0.03	1.26001e-09	Nup98	8.89963	0.579517	UP
6.54168e-14	-0.665641	0	0.199	1.33391e-09	ATP8	8.87487	-0.665641	DOWN
6.5417e-14	-0.685523	0	0.199	1.33392e-09	H1f2	8.87487	-0.685523	DOWN
6.5417e-14	-0.725257	0	0.199	1.33392e-09	Pdlim1	8.87487	-0.725257	DOWN
6.5417e-14	-0.613268	0	0.199	1.33392e-09	Gfus	8.87487	-0.613268	DOWN
6.6211e-14	0.629605	0.344	0.083	1.35011e-09	Suz12	8.86963	0.629605	UP
6.7254e-14	0.718694	0.451	0.153	1.37138e-09	Zfp148	8.86284	0.718694	UP
6.98083e-14	0.576198	0.937	0.767	1.42346e-09	Ucp2	8.84665	0.576198	UP
7.12948e-14	-0.860115	0.032	0.262	1.45377e-09	Tcf7	8.8375	-0.860115	DOWN
7.3011e-14	0.652308	0.427	0.133	1.48877e-09	Nfat5	8.82717	0.652308	UP
7.68097e-14	0.714996	0.36	0.093	1.56623e-09	Skil	8.80515	0.714996	UP
7.86861e-14	0.487322	0.19	0.007	1.60449e-09	B4galnt4	8.79466	0.487322	NS
8.06331e-14	0.539659	0.19	0.007	1.64419e-09	Setbp1	8.78405	0.539659	UP
8.27648e-14	0.646607	0.368	0.1	1.68766e-09	Nab1	8.77272	0.646607	UP
8.29968e-14	0.681779	0.328	0.073	1.69239e-09	H2-Q10	8.7715	0.681779	UP
8.59283e-14	0.696814	0.415	0.136	1.75216e-09	Usp15	8.75643	0.696814	UP
8.61724e-14	-0.822705	0.123	0.375	1.75714e-09	Bloc1s1	8.75519	-0.822705	DOWN
9.56529e-14	0.499212	0.19	0.007	1.95046e-09	Dennd5b	8.70986	0.499212	NS
9.66921e-14	0.759563	0.462	0.166	1.97165e-09	Adam19	8.70517	0.759563	UP
9.8326e-14	0.631901	0.332	0.073	2.00497e-09	Susd6	8.69789	0.631901	UP
1.01871e-13	0.894497	0.577	0.269	2.07725e-09	Dtx1	8.68251	0.894497	UP
1.02314e-13	0.87321	0.538	0.213	2.08629e-09	Nrip1	8.68062	0.87321	UP
1.06994e-13	0.516157	0.17	0	2.18172e-09	Adprhl2	8.6612	0.516157	UP
1.06994e-13	0.44665	0.17	0	2.18172e-09	Gm11713	8.6612	0.44665	NS
1.13146e-13	-0.860068	0.17	0.442	2.30716e-09	Glipr2	8.63692	-0.860068	DOWN
1.16219e-13	0.924238	0.474	0.186	2.36982e-09	Odc1	8.62528	0.924238	UP
1.17804e-13	-0.687962	0.751	0.867	2.40215e-09	Vasp	8.6194	-0.687962	DOWN
1.22215e-13	0.822822	0.407	0.126	2.49209e-09	Rflnb	8.60344	0.822822	UP
1.26618e-13	0.798767	0.708	0.392	2.58187e-09	Smco4	8.58807	0.798767	UP
1.46032e-13	-0.669065	0.024	0.243	2.97774e-09	Sap18b	8.52611	-0.669065	DOWN
1.51571e-13	0.612351	0.451	0.146	3.09069e-09	Cltc	8.50994	0.612351	UP
1.78866e-13	-0.702615	0.783	0.834	3.64725e-09	Tspo	8.43803	-0.702615	DOWN
1.8384e-13	0.697121	0.407	0.126	3.74869e-09	Eid1	8.42612	0.697121	UP
1.88129e-13	-0.600468	0	0.193	3.83615e-09	Dpcd	8.4161	-0.600468	DOWN
1.92753e-13	-0.839216	0.395	0.605	3.93042e-09	B4galnt1	8.40556	-0.839216	DOWN
2.16433e-13	0.510245	0.166	0	4.41328e-09	Gm15655	8.35524	0.510245	UP
2.16434e-13	0.496276	0.166	0	4.4133e-09	2310009A05Rik	8.35524	0.496276	NS
2.24091e-13	0.713354	0.589	0.272	4.56943e-09	Gimap8	8.34014	0.713354	UP
2.25866e-13	0.696873	0.36	0.1	4.60563e-09	Jak2	8.33671	0.696873	UP
2.36611e-13	-0.605046	0.846	0.884	4.82473e-09	Myl12a	8.31653	-0.605046	DOWN
2.40068e-13	-0.76737	0.032	0.252	4.89522e-09	Pecam1	8.31023	-0.76737	DOWN
2.40785e-13	0.733109	0.767	0.512	4.90984e-09	Nsa2	8.30893	0.733109	UP
2.56569e-13	0.628622	0.269	0.047	5.23169e-09	R3hdm2	8.28136	0.628622	UP
2.68424e-13	1.06463	0.838	0.651	5.47343e-09	Nfkbia	8.26174	1.06463	UP
2.85683e-13	0.674552	0.553	0.236	5.82537e-09	Wapl	8.23468	0.674552	UP
2.8982e-13	0.650414	0.245	0.033	5.90972e-09	Camk2n1	8.22843	0.650414	UP
2.91752e-13	-0.758017	0.794	0.831	5.94912e-09	Capg	8.22555	-0.758017	DOWN
3.01818e-13	-0.73431	0.372	0.601	6.15437e-09	Tnfaip8l2	8.21082	-0.73431	DOWN
3.11594e-13	0.684209	0.609	0.269	6.35372e-09	Scaf11	8.19697	0.684209	UP
3.18208e-13	-0.599958	0	0.189	6.48858e-09	Raver1	8.18785	-0.599958	DOWN
3.44229e-13	-0.712549	0.585	0.718	7.01917e-09	Arl6ip5	8.15371	-0.712549	DOWN
3.46233e-13	0.610014	0.49	0.176	7.06004e-09	Taf15	8.15119	0.610014	UP
3.64504e-13	0.574626	0.352	0.09	7.43259e-09	Ubr5	8.12886	0.574626	UP
3.68448e-13	0.752704	0.593	0.266	7.51303e-09	Aplp2	8.12419	0.752704	UP
3.81058e-13	-0.8577	0.087	0.329	7.77016e-09	Cdc25b	8.10957	-0.8577	DOWN
3.98535e-13	-0.511067	0.826	0.904	8.12653e-09	Hnrnpk	8.09009	-0.511067	DOWN
4.133e-13	0.658347	0.344	0.086	8.4276e-09	Slc22a15	8.0743	0.658347	UP
4.36838e-13	0.439545	0.162	0	8.90756e-09	Trbv15	8.05024	0.439545	NS
4.69666e-13	0.474375	0.198	0.013	9.57696e-09	Nck2	8.01877	0.474375	NS
4.98857e-13	0.483489	0.213	0.02	1.01722e-08	Atp9b	7.99259	0.483489	NS
5.15828e-13	0.585623	0.209	0.02	1.05183e-08	Cemip2	7.97806	0.585623	UP
5.30907e-13	0.595845	0.296	0.06	1.08257e-08	Ints6	7.96554	0.595845	UP
5.31394e-13	0.652121	0.478	0.179	1.08357e-08	Ncoa3	7.96514	0.652121	UP
6.13127e-13	0.643105	0.348	0.09	1.25023e-08	N4bp1	7.90301	0.643105	UP
6.20728e-13	0.614043	0.273	0.053	1.26573e-08	Trappc10	7.89766	0.614043	UP
6.53266e-13	-0.781358	0.047	0.276	1.33207e-08	Rarg	7.87547	-0.781358	DOWN
6.95789e-13	-0.809549	0.004	0.193	1.41878e-08	Rln3	7.84808	-0.809549	DOWN
7.05044e-13	0.762208	0.696	0.399	1.43766e-08	Ccnl1	7.84235	0.762208	UP
7.49426e-13	0.570577	0.217	0.023	1.52815e-08	Zrsr1	7.81583	0.570577	UP
8.10956e-13	0.533328	0.269	0.047	1.65362e-08	Suco	7.78156	0.533328	UP
8.79743e-13	0.401805	0.158	0	1.79388e-08	Mir142hg	7.74621	0.401805	NS
8.79743e-13	0.435291	0.158	0	1.79388e-08	4732440D04Rik	7.74621	0.435291	NS
9.46726e-13	0.707005	0.458	0.173	1.93047e-08	Nfatc3	7.71434	0.707005	UP
9.4982e-13	0.500794	0.202	0.017	1.93678e-08	Agap2	7.71292	0.500794	UP
9.5682e-13	-1.14614	0.103	0.339	1.95105e-08	Rtp4	7.70973	-1.14614	DOWN
1.04126e-12	0.61806	0.308	0.07	2.12323e-08	Tsix	7.673	0.61806	UP
1.05505e-12	0.601698	0.395	0.123	2.15136e-08	Tlk1	7.66729	0.601698	UP
1.07581e-12	0.697046	0.81	0.548	2.19368e-08	Cd4	7.65883	0.697046	UP
1.07788e-12	0.614325	0.818	0.495	2.19791e-08	Hnrnpa1	7.65799	0.614325	UP
1.08925e-12	-0.652057	0.652	0.767	2.22109e-08	Arpp19	7.65343	-0.652057	DOWN
1.10202e-12	0.446173	0.186	0.01	2.24712e-08	2700097O09Rik	7.64837	0.446173	NS
1.12249e-12	0.769741	0.494	0.206	2.28888e-08	Smad7	7.64038	0.769741	UP
1.12593e-12	0.700517	0.348	0.093	2.29588e-08	Vps13c	7.63905	0.700517	UP
1.15031e-12	0.700044	0.866	0.625	2.34559e-08	Gimap7	7.62975	0.700044	UP
1.24901e-12	0.632482	0.419	0.14	2.54686e-08	Dhx36	7.594	0.632482	UP
1.28808e-12	0.749504	0.711	0.415	2.62653e-08	Rapgef6	7.58062	0.749504	UP
1.52411e-12	-0.675535	0	0.179	3.10782e-08	Nebl	7.50754	-0.675535	DOWN
1.52411e-12	-0.582378	0	0.179	3.10782e-08	H1f4	7.50754	-0.582378	DOWN
1.52411e-12	-0.615476	0	0.179	3.10782e-08	H2-Ob	7.50754	-0.615476	DOWN
1.52666e-12	0.652867	0.593	0.269	3.11301e-08	Prrc2b	7.50682	0.652867	UP
1.55293e-12	-0.847486	0.178	0.439	3.16658e-08	Cd69	7.49941	-0.847486	DOWN
1.62383e-12	0.539832	0.277	0.056	3.31114e-08	Dpp8	7.48002	0.539832	UP
1.6342e-12	0.577966	0.249	0.043	3.33229e-08	Khnyn	7.47726	0.577966	UP
1.73027e-12	0.414035	0.174	0.007	3.5282e-08	Lyst	7.45245	0.414035	NS
1.76783e-12	0.424038	0.154	0	3.60479e-08	Tusc3	7.44312	0.424038	NS
1.89425e-12	0.622568	0.372	0.113	3.86256e-08	Mark3	7.41312	0.622568	UP
1.89613e-12	0.594125	0.866	0.601	3.86641e-08	Chd3	7.41269	0.594125	UP
1.93423e-12	0.482332	0.241	0.037	3.94409e-08	Dmxl1	7.40405	0.482332	NS
1.93495e-12	0.68939	0.502	0.209	3.94555e-08	Spata13	7.40389	0.68939	UP
2.05701e-12	0.571052	0.206	0.02	4.19444e-08	Metrnl	7.37733	0.571052	UP
2.39779e-12	0.598499	0.316	0.08	4.88933e-08	Prpf39	7.31075	0.598499	UP
2.45331e-12	0.631273	0.462	0.173	5.00255e-08	Tnrc6c	7.30081	0.631273	UP
2.4753e-12	0.553283	0.296	0.066	5.04738e-08	Rc3h1	7.29693	0.553283	UP
2.56045e-12	-0.72496	0	0.176	5.22102e-08	Actn1	7.28224	-0.72496	DOWN
2.56045e-12	-0.525807	0	0.176	5.22102e-08	Get3	7.28224	-0.525807	DOWN
2.65989e-12	0.591346	0.312	0.076	5.42378e-08	Exoc2	7.2657	0.591346	UP
2.7113e-12	0.558447	0.273	0.053	5.52861e-08	Gpr55	7.25738	0.558447	UP
2.82476e-12	0.56333	0.427	0.14	5.75996e-08	Fam172a	7.23958	0.56333	UP
2.92807e-12	-0.665693	0.008	0.193	5.97062e-08	Lockd	7.22398	-0.665693	DOWN
2.96314e-12	0.577134	0.289	0.06	6.04214e-08	Taf1	7.21881	0.577134	UP
3.03409e-12	-0.71662	0.455	0.648	6.1868e-08	Ppdpf	7.20853	-0.71662	DOWN
3.04355e-12	0.617353	0.202	0.02	6.2061e-08	Tnip3	7.20718	0.617353	UP
3.52284e-12	-0.59697	0.024	0.226	7.18343e-08	Desi1	7.14367	-0.59697	DOWN
3.54476e-12	0.442704	0.15	0	7.22813e-08	Chmp1b	7.14097	0.442704	NS
3.54476e-12	0.362453	0.15	0	7.22813e-08	Gm17018	7.14097	0.362453	NS
3.54476e-12	0.407014	0.15	0	7.22813e-08	Fam45a	7.14097	0.407014	NS
3.64222e-12	0.660048	0.569	0.256	7.42686e-08	Tubb4b	7.12919	0.660048	UP
3.7799e-12	0.666574	0.672	0.342	7.7076e-08	Eif3a	7.11308	0.666574	UP
3.87491e-12	0.627462	0.85	0.625	7.90133e-08	Ube2i	7.1023	0.627462	UP
3.98699e-12	0.710375	0.462	0.179	8.12986e-08	Cdk17	7.08992	0.710375	UP
4.07814e-12	0.580553	0.316	0.08	8.31574e-08	Fcho2	7.0801	0.580553	UP
4.16372e-12	-0.376855	1	0.997	8.49024e-08	Pfn1	7.07108	-0.376855	NS
4.29431e-12	-0.593296	0	0.173	8.75653e-08	A730008H23Rik	7.05767	-0.593296	DOWN
4.42316e-12	0.553295	0.229	0.033	9.01926e-08	Lcor	7.04483	0.553295	UP
5.10887e-12	-0.70736	0.04	0.246	1.04175e-07	Clec2i	6.98224	-0.70736	DOWN
5.15988e-12	0.607903	0.85	0.621	1.05215e-07	Jak1	6.97792	0.607903	UP
5.19191e-12	0.445759	0.174	0.01	1.05868e-07	Arnt2	6.97523	0.445759	NS
5.66749e-12	1.65408	0.474	0.223	1.15566e-07	Ccl5	6.93717	1.65408	UP
6.07522e-12	0.549113	0.289	0.066	1.2388e-07	Lars	6.907	0.549113	UP
6.09045e-12	-1.16382	0.85	0.874	1.2419e-07	Lgals1	6.90591	-1.16382	DOWN
6.1214e-12	0.668211	0.743	0.452	1.24821e-07	Lcp2	6.90371	0.668211	UP
6.37529e-12	0.552974	0.502	0.199	1.29999e-07	Mob1a	6.88606	0.552974	UP
6.78152e-12	0.600798	0.324	0.086	1.38282e-07	Nfkbiz	6.85923	0.600798	UP
6.88108e-12	0.621454	0.435	0.159	1.40312e-07	Ube2m	6.85291	0.621454	UP
7.09258e-12	0.432544	0.146	0	1.44625e-07	Plek	6.83976	0.432544	NS
7.09258e-12	0.430814	0.146	0	1.44625e-07	4930417O13Rik	6.83976	0.430814	NS
7.09258e-12	0.481916	0.146	0	1.44625e-07	4930581F22Rik	6.83976	0.481916	NS
7.09258e-12	0.426211	0.146	0	1.44625e-07	5530601H04Rik	6.83976	0.426211	NS
7.12164e-12	0.641942	0.395	0.133	1.45217e-07	Ormdl3	6.83798	0.641942	UP
7.12623e-12	0.544824	0.233	0.037	1.45311e-07	Tiparp	6.8377	0.544824	UP
7.12636e-12	0.60589	0.751	0.485	1.45314e-07	Nol7	6.83769	0.60589	UP
7.39474e-12	0.454658	0.221	0.03	1.50786e-07	Nceh1	6.82164	0.454658	NS
7.4933e-12	0.506755	0.225	0.033	1.52796e-07	Ddx23	6.81589	0.506755	UP
7.57726e-12	0.629657	0.478	0.189	1.54508e-07	Zfp638	6.81105	0.629657	UP
8.86867e-12	0.583722	0.209	0.027	1.80841e-07	Btbd7	6.7427	0.583722	UP
8.99923e-12	-0.635694	0.949	0.973	1.83503e-07	Ltb	6.73636	-0.635694	DOWN
9.06386e-12	0.55293	0.281	0.063	1.84821e-07	Rlf	6.73325	0.55293	UP
9.07094e-12	0.665608	0.455	0.173	1.84966e-07	Mdm4	6.73291	0.665608	UP
9.70498e-12	0.513029	0.265	0.053	1.97894e-07	Runx2	6.70357	0.513029	UP
9.75756e-12	-0.600518	0.012	0.193	1.98966e-07	Cpm	6.70122	-0.600518	DOWN
1.10457e-11	0.503102	0.296	0.07	2.25232e-07	Atp2a2	6.64737	0.503102	UP
1.17939e-11	-0.70224	0.648	0.764	2.40489e-07	Eif4a1	6.6189	-0.70224	DOWN
1.21384e-11	0.532768	0.328	0.09	2.47515e-07	Vps13a	6.6064	0.532768	UP
1.23673e-11	0.408271	0.202	0.023	2.52182e-07	Fmnl3	6.59829	0.408271	NS
1.27459e-11	-0.746761	0.004	0.176	2.59901e-07	Lmna	6.58519	-0.746761	DOWN
1.29531e-11	-0.646337	0.692	0.807	2.64126e-07	Sp100	6.57819	-0.646337	DOWN
1.30909e-11	0.679234	0.474	0.199	2.66937e-07	Aebp2	6.57359	0.679234	UP
1.36217e-11	0.646364	0.557	0.249	2.7776e-07	Timp2	6.55633	0.646364	UP
1.37855e-11	1.3755	0.344	0.113	2.81099e-07	Furin	6.55114	1.3755	UP
1.41404e-11	0.581601	0.375	0.123	2.88337e-07	Tmx3	6.5401	0.581601	UP
1.41613e-11	0.387599	0.142	0	2.88763e-07	Zan	6.53946	0.387599	NS
1.41613e-11	0.358658	0.142	0	2.88763e-07	1600002K03Rik	6.53946	0.358658	NS
1.42582e-11	-0.698234	0.142	0.375	2.90739e-07	Pym1	6.5365	-0.698234	DOWN
1.50615e-11	0.570805	0.277	0.063	3.07119e-07	Plk3	6.51269	0.570805	UP
1.66051e-11	0.757503	0.874	0.714	3.38594e-07	Sdf4	6.47032	0.757503	UP
1.69058e-11	0.611528	0.273	0.063	3.44727e-07	Slk	6.46252	0.611528	UP
1.69342e-11	0.698905	0.735	0.495	3.45305e-07	Pak2	6.4618	0.698905	UP
1.71809e-11	0.652759	0.49	0.213	3.50336e-07	9930111J21Rik2	6.45551	0.652759	UP
1.98138e-11	0.770127	0.439	0.176	4.04022e-07	Cish	6.39359	0.770127	UP
2.08951e-11	0.4197	0.15	0.003	4.26073e-07	Mir155hg	6.37052	0.4197	NS
2.20237e-11	-1.02558	0.008	0.179	4.49086e-07	Usp18	6.34767	-1.02558	DOWN
2.32811e-11	0.614718	0.419	0.15	4.74725e-07	Esco1	6.32356	0.614718	UP
2.38718e-11	0.582624	0.289	0.073	4.86769e-07	Fut8	6.31268	0.582624	UP
2.44827e-11	0.533012	0.32	0.086	4.99228e-07	Haus3	6.3017	0.533012	UP
2.47701e-11	0.568703	0.474	0.193	5.05087e-07	Inpp5d	6.29663	0.568703	UP
2.52674e-11	0.420634	0.158	0.007	5.15228e-07	Srbd1	6.288	0.420634	NS
2.55884e-11	0.459642	0.174	0.013	5.21772e-07	Rap2a	6.28252	0.459642	NS
2.8153e-11	0.627067	0.573	0.289	5.74068e-07	Tmem128	6.24104	0.627067	UP
2.8216e-11	0.370481	0.138	0	5.75353e-07	Tsta3	6.24007	0.370481	NS
2.8216e-11	0.339039	0.138	0	5.75353e-07	H2afx	6.24007	0.339039	NS
2.8216e-11	0.422031	0.138	0	5.75353e-07	Snhg15	6.24007	0.422031	NS
2.91728e-11	-0.562993	0.004	0.169	5.94863e-07	Fam220a	6.22558	-0.562993	DOWN
2.94096e-11	0.64238	0.514	0.233	5.99691e-07	Ankrd17	6.22207	0.64238	UP
3.03796e-11	0.498326	0.237	0.043	6.19471e-07	Cep83	6.20798	0.498326	NS
3.11094e-11	0.724887	0.482	0.206	6.34351e-07	Ptger4	6.19767	0.724887	UP
3.11258e-11	0.592059	0.688	0.392	6.34686e-07	Ptbp3	6.19744	0.592059	UP
3.18695e-11	0.574279	0.332	0.096	6.4985e-07	Ncoa2	6.18719	0.574279	UP
3.19865e-11	-0.732599	0.229	0.455	6.52236e-07	Hypk	6.1856	-0.732599	DOWN
3.33921e-11	0.650144	0.83	0.588	6.80897e-07	Icos	6.16692	0.650144	UP
3.34239e-11	-0.498942	0	0.159	6.81546e-07	Gm10269	6.1665	-0.498942	NS
3.34239e-11	-0.531745	0	0.159	6.81546e-07	Tafazzin	6.1665	-0.531745	DOWN
3.4101e-11	0.550085	0.336	0.096	6.95353e-07	Sap30l	6.15779	0.550085	UP
3.55695e-11	0.588183	0.257	0.056	7.25298e-07	Rev3l	6.13948	0.588183	UP
4.11222e-11	0.603998	0.32	0.093	8.38522e-07	Spag9	6.07649	0.603998	UP
4.36039e-11	0.651982	0.53	0.239	8.89127e-07	Foxn3	6.05104	0.651982	UP
4.40137e-11	0.469339	0.249	0.05	8.97483e-07	Ahcyl1	6.04697	0.469339	NS
4.96254e-11	-0.74782	0.213	0.442	1.01191e-06	Jakmip1	5.99486	-0.74782	DOWN
5.24339e-11	0.44281	0.229	0.04	1.06918e-06	Egln1	5.97095	0.44281	NS
5.42313e-11	0.603533	0.81	0.548	1.10583e-06	Iqgap1	5.95631	0.603533	UP
5.54476e-11	0.623642	0.51	0.233	1.13063e-06	Rbbp6	5.94668	0.623642	UP
5.61041e-11	0.371155	0.134	0	1.14402e-06	Impad1	5.94157	0.371155	NS
5.61041e-11	0.359338	0.134	0	1.14402e-06	Tmsb15b2	5.94157	0.359338	NS
5.66167e-11	1.04253	0.486	0.249	1.15447e-06	Kcnq1ot1	5.93762	1.04253	UP
5.96161e-11	0.455409	0.162	0.01	1.21563e-06	Sytl3	5.9152	0.455409	NS
6.05897e-11	0.591694	0.569	0.276	1.23548e-06	Phf3	5.90816	0.591694	UP
6.17509e-11	0.685405	0.759	0.538	1.25916e-06	Clk1	5.89992	0.685405	UP
6.262e-11	-0.830179	0.289	0.488	1.27688e-06	Rnf114	5.89385	-0.830179	DOWN
6.44756e-11	-0.578131	0.526	0.701	1.31472e-06	Scp2	5.88117	-0.578131	DOWN
6.4529e-11	0.617558	0.474	0.203	1.31581e-06	Pgk1	5.88081	0.617558	UP
6.47853e-11	0.564029	0.332	0.1	1.32104e-06	Cep350	5.87908	0.564029	UP
6.82978e-11	0.531216	0.336	0.1	1.39266e-06	Crebzf	5.85615	0.531216	UP
7.06418e-11	0.543507	0.34	0.103	1.44046e-06	Tasor	5.8415	0.543507	UP
7.11484e-11	0.677626	0.502	0.236	1.45079e-06	Birc6	5.8384	0.677626	UP
7.58906e-11	0.560083	0.32	0.096	1.54748e-06	Adam17	5.81037	0.560083	UP
7.71949e-11	0.598558	0.613	0.319	1.57408e-06	Ctcf	5.80297	0.598558	UP
8.1224e-11	0.509934	0.281	0.07	1.65624e-06	Thoc1	5.78088	0.509934	UP
8.24955e-11	0.559717	0.443	0.169	1.68216e-06	Mdfic	5.77413	0.559717	UP
8.73711e-11	0.518486	0.427	0.156	1.78158e-06	Supt16	5.74919	0.518486	UP
8.99603e-11	0.582991	0.656	0.385	1.83438e-06	Mycbp2	5.73651	0.582991	UP
9.09031e-11	0.531665	0.312	0.086	1.8536e-06	Cdc37l1	5.73198	0.531665	UP
9.23502e-11	-0.501996	0	0.153	1.88311e-06	Trappc14	5.72512	-0.501996	DOWN
9.44259e-11	0.406163	0.19	0.023	1.92544e-06	Ireb2	5.71547	0.406163	NS
9.57365e-11	-0.84572	0.059	0.259	1.95216e-06	Ifi208	5.70948	-0.84572	DOWN
9.63879e-11	0.578909	0.198	0.027	1.96545e-06	Gpm6b	5.70654	0.578909	UP
9.84189e-11	0.639254	0.68	0.369	2.00686e-06	Snrnp70	5.69748	0.639254	UP
9.8755e-11	0.634298	0.605	0.309	2.01371e-06	Macf1	5.696	0.634298	UP
9.88265e-11	-0.755305	0.047	0.239	2.01517e-06	Amd1	5.69569	-0.755305	DOWN
1.1133e-10	0.368101	0.13	0	2.27013e-06	B930036N10Rik	5.64395	0.368101	NS
1.1133e-10	0.369766	0.13	0	2.27013e-06	C330007P06Rik	5.64395	0.369766	NS
1.1133e-10	0.384412	0.13	0	2.27013e-06	Gm13212	5.64395	0.384412	NS
1.1133e-10	0.455278	0.13	0	2.27013e-06	BC018473	5.64395	0.455278	NS
1.16816e-10	0.622125	0.451	0.183	2.38199e-06	Rb1cc1	5.62306	0.622125	UP
1.17085e-10	0.625055	0.763	0.508	2.38749e-06	Luc7l2	5.62206	0.625055	UP
1.18813e-10	-0.748258	0.012	0.176	2.42271e-06	Ccr7	5.6157	-0.748258	DOWN
1.22712e-10	0.519945	0.312	0.09	2.50222e-06	Cfap36	5.60167	0.519945	UP
1.23957e-10	-0.758306	0.209	0.425	2.5276e-06	Lamp1	5.59729	-0.758306	DOWN
1.24995e-10	0.528793	0.213	0.037	2.54877e-06	Zswim6	5.59367	0.528793	UP
1.30177e-10	-0.96029	0.103	0.316	2.65444e-06	Irf7	5.57603	-0.96029	DOWN
1.30731e-10	0.623162	0.34	0.11	2.66573e-06	Slc38a1	5.57418	0.623162	UP
1.37224e-10	0.572692	0.186	0.023	2.79813e-06	Lilrb4a	5.55313	0.572692	UP
1.38331e-10	0.634117	0.352	0.12	2.8207e-06	Ehd1	5.54964	0.634117	UP
1.41767e-10	-0.624602	0.036	0.223	2.89078e-06	F2rl1	5.53899	-0.624602	DOWN
1.43159e-10	-0.612824	0.719	0.791	2.91917e-06	Skap1	5.53474	-0.612824	DOWN
1.53013e-10	0.533414	0.407	0.153	3.1201e-06	Ppp6r1	5.50583	0.533414	UP
1.53144e-10	-0.558727	0	0.15	3.12277e-06	H2ac24	5.50546	-0.558727	DOWN
1.54388e-10	-0.661194	0.107	0.326	3.14813e-06	Cdkn2d	5.50195	-0.661194	DOWN
1.57029e-10	0.585828	0.419	0.159	3.20198e-06	Pik3c2a	5.49458	0.585828	UP
1.57061e-10	0.375341	0.225	0.04	3.20263e-06	Rbm4	5.49449	0.375341	NS
1.58209e-10	0.557369	0.233	0.047	3.22604e-06	Myo1e	5.49133	0.557369	UP
1.76253e-10	0.536593	0.399	0.15	3.59397e-06	Ppp4r3a	5.44443	0.536593	UP
1.79686e-10	-0.7154	0.059	0.259	3.66397e-06	Cd7	5.43605	-0.7154	DOWN
1.84634e-10	0.52769	0.415	0.15	3.76488e-06	Nufip2	5.42425	0.52769	UP
1.95509e-10	0.665753	0.553	0.286	3.98663e-06	Chd2	5.39939	0.665753	UP
1.9986e-10	0.541738	0.739	0.439	4.07535e-06	Zap70	5.38984	0.541738	UP
2.01465e-10	0.580762	0.889	0.704	4.10807e-06	Akap13	5.38636	0.580762	UP
2.02654e-10	0.550347	0.557	0.266	4.13231e-06	Rab5a	5.38381	0.550347	UP
2.10922e-10	0.54229	0.344	0.11	4.3009e-06	Zfp106	5.36644	0.54229	UP
2.1329e-10	0.564985	0.593	0.306	4.34919e-06	Yy1	5.36159	0.564985	UP
2.20477e-10	0.605953	0.126	0	4.49576e-06	Il21	5.3472	0.605953	UP
2.20477e-10	0.342535	0.126	0	4.49576e-06	Elmsan1	5.3472	0.342535	NS
2.20477e-10	0.335266	0.126	0	4.49576e-06	Gm43462	5.3472	0.335266	NS
2.20477e-10	0.325345	0.126	0	4.49576e-06	Snhg3	5.3472	0.325345	NS
2.20713e-10	0.650044	0.466	0.209	4.50057e-06	Hnrnpll	5.34673	0.650044	UP
2.21572e-10	0.640566	0.36	0.126	4.51807e-06	Mysm1	5.34505	0.640566	UP
2.28088e-10	-0.665721	0.47	0.648	4.65095e-06	Il16	5.33246	-0.665721	DOWN
2.2831e-10	0.475345	0.245	0.053	4.65547e-06	Arhgef12	5.33204	0.475345	NS
2.29012e-10	0.544665	0.19	0.027	4.66979e-06	Adam8	5.3307	0.544665	UP
2.3133e-10	0.554729	0.336	0.106	4.71705e-06	Wdr33	5.32633	0.554729	UP
2.34243e-10	-0.753523	0.233	0.452	4.77646e-06	Cldnd1	5.32089	-0.753523	DOWN
2.35863e-10	0.564459	0.621	0.336	4.80949e-06	Acp5	5.3179	0.564459	UP
2.38404e-10	-0.749113	0.312	0.515	4.8613e-06	Rbm38	5.31325	-0.749113	DOWN
2.43756e-10	0.504079	0.261	0.063	4.97044e-06	Cop1	5.30361	0.504079	UP
2.44821e-10	0.709419	0.435	0.183	4.99215e-06	Chchd10	5.30171	0.709419	UP
2.53564e-10	-0.470007	0	0.146	5.17042e-06	Septin2	5.28647	-0.470007	NS
2.53564e-10	-0.509463	0	0.146	5.17042e-06	Capn3	5.28647	-0.509463	DOWN
2.53564e-10	-0.505021	0	0.146	5.17042e-06	Mcub	5.28647	-0.505021	DOWN
2.54787e-10	0.443857	0.249	0.056	5.19537e-06	Ergic1	5.28438	0.443857	NS
2.60016e-10	0.509628	0.435	0.173	5.30199e-06	Numa1	5.27556	0.509628	UP
2.61155e-10	-0.484902	0.834	0.887	5.32521e-06	Hmgb1	5.27366	-0.484902	NS
2.74738e-10	0.526889	0.36	0.12	5.60218e-06	Rbm26	5.25164	0.526889	UP
2.81344e-10	0.592949	0.379	0.136	5.73689e-06	Stag1	5.24132	0.592949	UP
2.95054e-10	0.592705	0.656	0.346	6.01646e-06	Nipbl	5.22066	0.592705	UP
3.05977e-10	-0.70386	0.043	0.226	6.23917e-06	Trim12c	5.20487	-0.70386	DOWN
3.06043e-10	0.434885	0.19	0.027	6.24052e-06	Tbx21	5.20478	0.434885	NS
3.09213e-10	-0.513669	0.794	0.847	6.30517e-06	Cnbp	5.2003	-0.513669	DOWN
3.23617e-10	-0.604385	0.04	0.219	6.59887e-06	Pik3ip1	5.18053	-0.604385	DOWN
3.33784e-10	0.507509	0.249	0.056	6.8062e-06	Dicer1	5.1671	0.507509	UP
3.45937e-10	-0.440644	0.992	0.98	7.05401e-06	Cfl1	5.15156	-0.440644	NS
3.5116e-10	0.523954	0.806	0.542	7.16051e-06	Prrc2c	5.14506	0.523954	UP
3.73516e-10	0.354573	0.142	0.007	7.61637e-06	Nbas	5.11825	0.354573	NS
3.85382e-10	0.565089	0.458	0.189	7.85833e-06	Atxn2l	5.10467	0.565089	UP
4.13865e-10	0.452947	0.324	0.096	8.43913e-06	Ascc3	5.0737	0.452947	NS
4.19183e-10	-0.480339	0	0.143	8.54756e-06	Coa8	5.06816	-0.480339	NS
4.26492e-10	0.585579	0.51	0.246	8.6966e-06	Ddx46	5.06065	0.585579	UP
4.30055e-10	0.468236	0.269	0.066	8.76926e-06	Cep192	5.05704	0.468236	NS
4.35777e-10	0.406896	0.123	0	8.88592e-06	Gm20186	5.0513	0.406896	NS
4.35777e-10	0.416981	0.123	0	8.88592e-06	Gm37494	5.0513	0.416981	NS
4.35777e-10	0.488604	0.123	0	8.88592e-06	Lilr4b	5.0513	0.488604	NS
4.35777e-10	0.363005	0.123	0	8.88592e-06	Fam160b1	5.0513	0.363005	NS
4.35777e-10	0.422234	0.123	0	8.88592e-06	1500004A13Rik	5.0513	0.422234	NS
4.35777e-10	0.377954	0.123	0	8.88592e-06	2210011C24Rik	5.0513	0.377954	NS
4.65447e-10	-0.623617	0.415	0.581	9.49094e-06	Uqcrc1	5.02269	-0.623617	DOWN
4.73816e-10	0.612294	0.486	0.226	9.66158e-06	Dpm1	5.01495	0.612294	UP
4.74405e-10	-0.588027	0.016	0.176	9.67359e-06	Phf11d	5.01441	-0.588027	DOWN
4.96873e-10	0.354447	0.13	0.003	1.01317e-05	Dgkh	4.99432	0.354447	NS
5.09959e-10	0.420528	0.209	0.037	1.03986e-05	Fam13b	4.98303	0.420528	NS
5.1352e-10	-0.542301	0.032	0.206	1.04712e-05	Ptp4a1	4.98	-0.542301	DOWN
5.15664e-10	0.471637	0.277	0.073	1.05149e-05	Dctn4	4.97819	0.471637	NS
5.21802e-10	0.373014	0.13	0.003	1.06401e-05	Bcl2l15	4.97306	0.373014	NS
5.51211e-10	0.50417	0.292	0.08	1.12398e-05	Smad4	4.94924	0.50417	UP
5.59152e-10	0.502512	0.427	0.163	1.14017e-05	Nmb	4.94303	0.502512	UP
5.69924e-10	0.569964	0.443	0.193	1.16213e-05	Baz1b	4.93474	0.569964	UP
5.79497e-10	0.57607	0.498	0.226	1.18165e-05	Riok3	4.92751	0.57607	UP
6.18484e-10	0.552166	0.407	0.156	1.26115e-05	Larp4b	4.89923	0.552166	UP
6.20227e-10	0.572822	0.755	0.525	1.26471e-05	Wnk1	4.89801	0.572822	UP
6.23433e-10	0.510339	0.332	0.106	1.27124e-05	Virma	4.89577	0.510339	UP
6.27515e-10	0.586118	0.542	0.262	1.27957e-05	Arglu1	4.89294	0.586118	UP
6.46608e-10	0.59965	0.668	0.389	1.3185e-05	Smchd1	4.87992	0.59965	UP
6.61829e-10	-0.569066	0.763	0.847	1.34953e-05	Dynll1	4.86982	-0.569066	DOWN
6.77238e-10	0.666499	0.735	0.478	1.38096e-05	Ahnak	4.85982	0.666499	UP
6.79863e-10	0.413262	0.202	0.033	1.38631e-05	Rras	4.85814	0.413262	NS
7.05841e-10	-0.65	0.652	0.748	1.43928e-05	Ndufa2	4.84185	-0.65	DOWN
7.06681e-10	0.594695	0.648	0.375	1.44099e-05	Srrm1	4.84134	0.594695	UP
7.07491e-10	0.621734	0.759	0.508	1.44265e-05	Tax1bp1	4.84084	0.621734	UP
7.25449e-10	-0.640314	0.585	0.694	1.47926e-05	Raly	4.82995	-0.640314	DOWN
7.32453e-10	0.539113	0.47	0.209	1.49355e-05	Ube3a	4.82578	0.539113	UP
7.34156e-10	-1.66768	0.059	0.243	1.49702e-05	Ifit1	4.82477	-1.66768	DOWN
7.83576e-10	0.433251	0.273	0.073	1.59779e-05	Skap2	4.79648	0.433251	NS
7.8798e-10	0.372353	0.17	0.02	1.60677e-05	Aarsd1	4.79405	0.372353	NS
8.09868e-10	-0.819435	0.447	0.591	1.6514e-05	Tkt	4.78215	-0.819435	DOWN
8.12412e-10	-0.954302	0.107	0.302	1.65659e-05	Cd74	4.78078	-0.954302	DOWN
8.13875e-10	0.413664	0.154	0.013	1.65957e-05	Cep290	4.78	0.413664	NS
8.18905e-10	-0.696594	0.174	0.392	1.66983e-05	Ripor2	4.77733	-0.696594	DOWN
8.34155e-10	-0.623607	0.087	0.286	1.70092e-05	Elovl5	4.76931	-0.623607	DOWN
8.45344e-10	0.482343	0.304	0.093	1.72374e-05	Rnf111	4.76353	0.482343	NS
8.54184e-10	0.632441	0.553	0.276	1.74177e-05	Ppp4r3b	4.75901	0.632441	UP
8.59662e-10	0.296941	0.119	0	1.75294e-05	Mpp6	4.75623	0.296941	NS
8.59662e-10	0.318314	0.119	0	1.75294e-05	Fam160b2	4.75623	0.318314	NS
8.59662e-10	0.320721	0.119	0	1.75294e-05	Ak6	4.75623	0.320721	NS
8.62376e-10	0.52618	0.296	0.09	1.75847e-05	Rc3h2	4.75486	0.52618	UP
8.7278e-10	0.420332	0.186	0.027	1.77968e-05	E130308A19Rik	4.74966	0.420332	NS
8.90714e-10	0.390658	0.17	0.02	1.81625e-05	Gtf2a1	4.74082	0.390658	NS
8.96788e-10	-0.677534	0.126	0.326	1.82864e-05	Kcnab2	4.73787	-0.677534	DOWN
9.15233e-10	0.584143	0.375	0.146	1.86625e-05	Ddx3x	4.72903	0.584143	UP
9.1949e-10	0.528936	0.391	0.15	1.87493e-05	Elk3	4.72701	0.528936	UP
9.35544e-10	0.510128	0.356	0.12	1.90767e-05	Sytl2	4.7195	0.510128	UP
9.35851e-10	0.569762	0.534	0.256	1.90829e-05	Sp3	4.71935	0.569762	UP
9.53187e-10	0.264328	1	1	1.94364e-05	Eef1a1	4.71138	0.264328	NS
1.00085e-09	-0.506342	0.016	0.173	2.04083e-05	Rras2	4.69019	-0.506342	DOWN
1.00931e-09	0.450069	0.253	0.063	2.05808e-05	Atad2b	4.68654	0.450069	NS
1.00936e-09	0.454124	0.241	0.056	2.05819e-05	Dnajc13	4.68651	0.454124	NS
1.03892e-09	0.508103	0.458	0.193	2.11847e-05	Rap1gds1	4.67398	0.508103	UP
1.11742e-09	0.519889	0.419	0.173	2.27854e-05	Mphosph8	4.64234	0.519889	UP
1.12058e-09	-0.606096	0.415	0.595	2.28498e-05	Tprgl	4.64112	-0.606096	DOWN
1.19457e-09	0.419524	0.296	0.09	2.43584e-05	Hras	4.61335	0.419524	NS
1.21925e-09	0.547245	0.352	0.13	2.48617e-05	Mia3	4.60447	0.547245	UP
1.22631e-09	0.408084	0.19	0.03	2.50057e-05	Mon2	4.60196	0.408084	NS
1.23384e-09	0.583307	0.3	0.096	2.51593e-05	Apc	4.5993	0.583307	UP
1.2374e-09	0.429591	0.134	0.007	2.52318e-05	E2f3	4.59805	0.429591	NS
1.24501e-09	0.562203	0.929	0.791	2.53869e-05	Tnfrsf18	4.59539	0.562203	UP
1.25947e-09	-0.61926	0.486	0.648	2.56818e-05	Dynlrb1	4.59037	-0.61926	DOWN
1.27536e-09	-0.6223	0.364	0.575	2.60059e-05	Slamf6	4.58493	-0.6223	DOWN
1.284e-09	0.487017	0.209	0.04	2.61819e-05	Tasor2	4.582	0.487017	NS
1.30563e-09	0.571304	0.676	0.379	2.6623e-05	Hnrnpdl	4.57474	0.571304	UP
1.312e-09	0.482985	0.277	0.076	2.67531e-05	Srcap	4.57263	0.482985	NS
1.32136e-09	0.377912	0.158	0.017	2.69439e-05	2610008E11Rik	4.56954	0.377912	NS
1.44123e-09	0.531453	0.403	0.159	2.9388e-05	Arap2	4.53183	0.531453	UP
1.44506e-09	0.388022	0.134	0.007	2.94661e-05	Slc5a3	4.53068	0.388022	NS
1.44686e-09	-0.80443	0.407	0.591	2.9503e-05	Gm8369	4.53013	-0.80443	DOWN
1.45297e-09	-0.68998	0.217	0.429	2.96275e-05	Tcp11l2	4.5283	-0.68998	DOWN
1.46109e-09	-0.619133	0.119	0.316	2.97931e-05	Rnpep	4.52588	-0.619133	DOWN
1.56529e-09	0.527167	0.375	0.14	3.19178e-05	Lncpint	4.49597	0.527167	UP
1.56637e-09	0.583991	0.526	0.256	3.19399e-05	Cst7	4.49567	0.583991	UP
1.62492e-09	0.522194	0.261	0.07	3.31338e-05	Tcerg1	4.47973	0.522194	UP
1.62718e-09	-0.627993	0.407	0.608	3.31798e-05	Tgfb1	4.47913	-0.627993	DOWN
1.69267e-09	0.359561	0.115	0	3.45153e-05	Fam49a	4.46199	0.359561	NS
1.69267e-09	0.331764	0.115	0	3.45153e-05	BC005561	4.46199	0.331764	NS
1.69267e-09	0.283946	0.115	0	3.45153e-05	CAAA01118383.1	4.46199	0.283946	NS
1.76916e-09	-0.701902	0.435	0.615	3.60749e-05	Txnip	4.44279	-0.701902	DOWN
1.77783e-09	0.626047	0.51	0.259	3.62517e-05	Fryl	4.44067	0.626047	UP
1.7983e-09	0.403688	0.186	0.03	3.66691e-05	3110056K07Rik	4.4357	0.403688	NS
1.80474e-09	0.466892	0.387	0.146	3.68005e-05	Arih1	4.43415	0.466892	NS
1.81442e-09	-0.693109	0.055	0.233	3.69978e-05	Phf11c	4.43182	-0.693109	DOWN
1.87679e-09	-0.4522	0	0.133	3.82697e-05	H2aw	4.41714	-0.4522	NS
1.8768e-09	-0.428245	0	0.133	3.82698e-05	H2ax	4.41714	-0.428245	NS
1.8768e-09	-0.494478	0	0.133	3.82698e-05	Ccr6	4.41714	-0.494478	NS
1.89289e-09	0.492189	0.502	0.233	3.85979e-05	Crebbp	4.41344	0.492189	NS
1.92849e-09	0.562111	0.372	0.143	3.93238e-05	Ktn1	4.40534	0.562111	UP
1.94851e-09	-0.563051	0.032	0.196	3.97321e-05	Hvcn1	4.40086	-0.563051	DOWN
1.99676e-09	0.555919	0.731	0.458	4.07159e-05	Top1	4.39024	0.555919	UP
2.12503e-09	-0.719527	0.269	0.465	4.33315e-05	Arl5c	4.3632	-0.719527	DOWN
2.27996e-09	0.525465	0.439	0.186	4.64907e-05	Zfp644	4.33263	0.525465	UP
2.28623e-09	-0.793099	0.028	0.186	4.66184e-05	Ifit1bl1	4.33144	-0.793099	DOWN
2.3539e-09	0.651797	0.7	0.462	4.79984e-05	Ankrd12	4.31877	0.651797	UP
2.40885e-09	0.587826	0.482	0.216	4.91188e-05	Serpina3g	4.30875	0.587826	UP
2.82815e-09	0.427365	0.209	0.043	5.76688e-05	Pspc1	4.23906	0.427365	NS
2.8936e-09	-0.625038	0.502	0.641	5.90034e-05	Nop10	4.22912	-0.625038	DOWN
2.91655e-09	0.454602	0.391	0.15	5.94714e-05	Csnk1g2	4.22569	0.454602	NS
2.95117e-09	-0.376586	0.996	1	6.01773e-05	Itm2b	4.22057	-0.376586	NS
2.96926e-09	0.372248	0.206	0.04	6.05462e-05	Tmem87a	4.21791	0.372248	NS
2.99911e-09	0.45503	0.356	0.133	6.11548e-05	Kat6a	4.21357	0.45503	NS
3.08415e-09	-0.402706	0	0.13	6.2889e-05	Kifbp	4.20143	-0.402706	NS
3.08415e-09	-0.384461	0	0.13	6.2889e-05	Cibar1	4.20143	-0.384461	NS
3.08415e-09	-0.441196	0	0.13	6.2889e-05	Gm17541	4.20143	-0.441196	NS
3.18639e-09	0.32059	0.146	0.013	6.49737e-05	Atp9a	4.18726	0.32059	NS
3.19101e-09	0.423602	0.245	0.063	6.5068e-05	Fam193a	4.18663	0.423602	NS
3.32673e-09	0.324521	0.111	0	6.78353e-05	AI480526	4.16854	0.324521	NS
3.32673e-09	0.262642	0.111	0	6.78353e-05	Platr25	4.16854	0.262642	NS
3.32673e-09	0.309577	0.111	0	6.78353e-05	2310010J17Rik	4.16854	0.309577	NS
3.32673e-09	0.415656	0.111	0	6.78353e-05	Trav16d-dv11	4.16854	0.415656	NS
3.32673e-09	0.293332	0.111	0	6.78353e-05	Gm7072	4.16854	0.293332	NS
3.32673e-09	0.333086	0.111	0	6.78353e-05	H2-T3	4.16854	0.333086	NS
3.35286e-09	-0.564482	0.581	0.711	6.83682e-05	Wdr1	4.16515	-0.564482	DOWN
3.41467e-09	0.465133	0.202	0.04	6.96285e-05	Gcnt1	4.15721	0.465133	NS
3.47283e-09	0.420958	0.221	0.05	7.08145e-05	Sfi1	4.14988	0.420958	NS
3.5096e-09	0.52845	0.328	0.123	7.15642e-05	Fkbp2	4.1453	0.52845	UP
3.59977e-09	-0.395984	0.968	0.97	7.34029e-05	Serf2	4.13429	-0.395984	NS
3.63034e-09	0.422086	0.308	0.103	7.40263e-05	2310033P09Rik	4.13061	0.422086	NS
3.70325e-09	-0.679254	0.19	0.389	7.5513e-05	Slc1a5	4.12198	-0.679254	DOWN
3.7941e-09	0.510099	0.506	0.243	7.73656e-05	Srpr	4.11145	0.510099	UP
3.81094e-09	0.390247	1	0.99	7.77089e-05	Cd52	4.10953	0.390247	NS
3.86233e-09	0.547265	0.901	0.718	7.87568e-05	Lbh	4.10371	0.547265	UP
4.13782e-09	0.449767	0.304	0.096	8.43743e-05	Stk39	4.07379	0.449767	NS
4.50731e-09	0.508273	0.482	0.219	9.19087e-05	Pkn1	4.03664	0.508273	UP
4.75118e-09	0.559901	0.336	0.123	9.68813e-05	Sf3b3	4.01376	0.559901	UP
4.90177e-09	0.460008	0.285	0.086	9.99519e-05	Dcaf15	4.00021	0.460008	NS
5.05614e-09	0.46479	0.375	0.143	0.0001031	Riok1	3.98674	0.46479	NS
5.06087e-09	-0.387203	0	0.126	0.000103196	Peds1	3.98634	-0.387203	NS
5.49221e-09	0.386935	0.15	0.017	0.000111992	Cdk5rap2	3.95081	0.386935	NS
5.55646e-09	0.771439	0.447	0.213	0.000113302	Ramp1	3.94576	0.771439	UP
5.63962e-09	0.486428	0.292	0.096	0.000114997	Sec14l1	3.93931	0.486428	NS
5.71747e-09	0.432879	0.206	0.043	0.000116585	C1galt1	3.93336	0.432879	NS
5.77994e-09	0.385841	0.249	0.066	0.000117859	Tmx4	3.92864	0.385841	NS
5.79636e-09	-0.692148	0.312	0.512	0.000118194	Mif4gd	3.92741	-0.692148	DOWN
5.89179e-09	0.464411	0.704	0.409	0.000120139	Tpst2	3.92031	0.464411	NS
5.90416e-09	0.432262	0.221	0.05	0.000120392	Ppip5k2	3.9194	0.432262	NS
5.96246e-09	0.363881	0.134	0.01	0.00012158	Acpp	3.91514	0.363881	NS
6.01966e-09	0.593478	0.621	0.392	0.000122747	Chd4	3.91099	0.593478	UP
6.07985e-09	-0.635992	0.095	0.272	0.000123974	Icam2	3.90667	-0.635992	DOWN
6.20651e-09	0.477719	0.289	0.09	0.000126557	Hdlbp	3.89771	0.477719	NS
6.32399e-09	0.342089	0.134	0.01	0.000128953	Slamf7	3.88957	0.342089	NS
6.35246e-09	-1.36457	0.008	0.143	0.000129533	Ifit3	3.88762	-1.36457	DOWN
6.37066e-09	0.33745	0.134	0.01	0.000129904	D130040H23Rik	3.88638	0.33745	NS
6.52651e-09	0.392545	0.107	0	0.000133082	Marcks	3.87588	0.392545	NS
6.7895e-09	0.332479	0.174	0.027	0.000138445	Ext1	3.85872	0.332479	NS
6.87521e-09	0.521762	0.435	0.193	0.000140192	Ddx50	3.85328	0.521762	UP
6.94191e-09	0.628379	0.502	0.252	0.000141553	Usp34	3.84908	0.628379	UP
7.26106e-09	0.429889	0.206	0.043	0.00014806	Trappc8	3.82956	0.429889	NS
7.43468e-09	0.364642	0.158	0.02	0.0001516	Laptm4b	3.8193	0.364642	NS
7.57762e-09	0.444382	0.229	0.056	0.000154515	Mcur1	3.81103	0.444382	NS
7.6251e-09	-0.458374	0.743	0.804	0.000155484	Uqcrb	3.80832	-0.458374	NS
7.7901e-09	0.478412	0.221	0.053	0.000158848	Alcam	3.79902	0.478412	NS
8.22669e-09	-0.702501	0.225	0.419	0.00016775	Nsmce1	3.77534	-0.702501	DOWN
8.31373e-09	0.555454	0.636	0.389	0.000169525	Pnisr	3.77077	0.555454	UP
8.48292e-09	0.444747	0.308	0.103	0.000172975	Pip4k2a	3.76202	0.444747	NS
8.66674e-09	0.485806	0.245	0.066	0.000176724	Ranbp9	3.75271	0.485806	NS
9.00206e-09	0.595936	0.573	0.312	0.000183561	Bclaf1	3.73622	0.595936	UP
9.01287e-09	0.37235	0.115	0.003	0.000183781	Chst15	3.7357	0.37235	NS
9.38206e-09	0.337029	0.115	0.003	0.00019131	Clasp2	3.71826	0.337029	NS
9.57928e-09	0.458775	0.411	0.169	0.000195331	Coq10b	3.70923	0.458775	NS
9.58408e-09	0.511516	0.332	0.12	0.000195429	Nup153	3.70901	0.511516	UP
9.59198e-09	-0.612788	0.435	0.611	0.00019559	Use1	3.70865	-0.612788	DOWN
9.62207e-09	0.510089	0.455	0.213	0.000196204	Zbtb38	3.70729	0.510089	UP
9.70908e-09	0.53154	0.502	0.246	0.000197978	Ppp2r5c	3.70338	0.53154	UP
9.76975e-09	0.687818	0.241	0.07	0.000199215	Egr1	3.70068	0.687818	UP
9.91417e-09	0.463407	0.415	0.176	0.00020216	Pum1	3.6943	0.463407	NS
1.00216e-08	0.457119	0.225	0.056	0.000204351	Tcf20	3.68962	0.457119	NS
1.00228e-08	0.392097	0.182	0.033	0.000204375	Cdc14a	3.68957	0.392097	NS
1.02083e-08	-0.435179	0.87	0.9	0.000208158	Atp5b	3.68161	-0.435179	NS
1.0248e-08	0.50669	0.344	0.133	0.000208967	Tbk1	3.67992	0.50669	UP
1.03059e-08	0.539027	0.751	0.488	0.000210147	Gbp7	3.67748	0.539027	UP
1.03161e-08	0.436479	0.202	0.043	0.000210355	Ice1	3.67705	0.436479	NS
1.0786e-08	0.424469	0.308	0.103	0.000219938	Ubn2	3.6577	0.424469	NS
1.09704e-08	-0.596498	0.49	0.628	0.000223698	Ppp4c	3.65034	-0.596498	DOWN
1.10647e-08	0.461286	0.245	0.066	0.00022562	Atad2	3.64662	0.461286	NS
1.11872e-08	0.621472	0.53	0.276	0.000228118	Tank	3.64184	0.621472	UP
1.14065e-08	0.380117	0.162	0.023	0.000232591	Zfp407	3.63341	0.380117	NS
1.15826e-08	0.480755	0.538	0.266	0.000236181	Tnrc6a	3.62676	0.480755	NS
1.17393e-08	-0.57923	0.51	0.678	0.000239376	4930523C07Rik	3.62092	-0.57923	DOWN
1.18472e-08	0.5334	0.565	0.292	0.000241577	Arid1a	3.61694	0.5334	UP
1.20169e-08	0.498759	0.542	0.269	0.000245036	Ssbp4	3.61077	0.498759	NS
1.20395e-08	0.586617	0.482	0.249	0.000245497	Aopep	3.60995	0.586617	UP
1.24073e-08	-0.811898	0.004	0.13	0.000252996	Ly6c1	3.59689	-0.811898	DOWN
1.26757e-08	0.65129	0.51	0.279	0.000258469	Pdia6	3.58759	0.65129	UP
1.27816e-08	0.274933	0.103	0	0.00026063	Hjurp	3.58398	0.274933	NS
1.27816e-08	0.289697	0.103	0	0.00026063	Gm13012	3.58398	0.289697	NS
1.27816e-08	0.309601	0.103	0	0.00026063	Gm30054	3.58398	0.309601	NS
1.27816e-08	0.293316	0.103	0	0.00026063	Gm20069	3.58398	0.293316	NS
1.27816e-08	0.398136	0.103	0	0.00026063	Miat	3.58398	0.398136	NS
1.27816e-08	0.281285	0.103	0	0.00026063	6430590A07Rik	3.58398	0.281285	NS
1.28042e-08	0.613733	0.49	0.262	0.00026109	Zfp292	3.58321	0.613733	UP
1.30443e-08	-0.592327	0.498	0.648	0.000265986	Ywhah	3.57514	-0.592327	DOWN
1.31464e-08	0.461561	0.352	0.136	0.000268068	Kdm1a	3.57176	0.461561	NS
1.32491e-08	0.631904	0.49	0.256	0.000270163	Upf3b	3.56837	0.631904	UP
1.34117e-08	0.526899	0.68	0.415	0.000273479	Mtdh	3.56308	0.526899	UP
1.35096e-08	-0.476741	0.771	0.854	0.000275474	Arf5	3.55992	-0.476741	NS
1.35692e-08	-0.347107	0	0.12	0.000276689	Styx-ps	3.55801	-0.347107	NS
1.37479e-08	0.345546	0.194	0.04	0.000280334	Nudt3	3.55232	0.345546	NS
1.40215e-08	0.332054	0.13	0.01	0.000285912	Cep85l	3.54377	0.332054	NS
1.48184e-08	0.52957	0.3	0.106	0.000302163	Pik3ca	3.51976	0.52957	UP
1.55202e-08	-0.522386	0.383	0.555	0.000316472	Twf2	3.49966	-0.522386	DOWN
1.55644e-08	0.438444	0.213	0.05	0.000317373	Snhg12	3.49843	0.438444	NS
1.59505e-08	0.493785	0.269	0.086	0.000325246	Mphosph6	3.48779	0.493785	NS
1.60111e-08	0.443995	0.312	0.106	0.000326482	Rexo1	3.48614	0.443995	NS
1.61403e-08	0.452117	0.324	0.116	0.000329117	Alyref	3.48265	0.452117	NS
1.61601e-08	0.473223	0.312	0.113	0.00032952	Usp7	3.48212	0.473223	NS
1.64915e-08	0.441677	0.296	0.1	0.000336279	Acbd5	3.4733	0.441677	NS
1.78454e-08	-0.513615	0.008	0.136	0.000363886	Il1rl1	3.43903	-0.513615	DOWN
1.82154e-08	-0.429656	0.889	0.907	0.00037143	Ppp1ca	3.43012	-0.429656	NS
1.82864e-08	0.315571	0.134	0.013	0.000372878	Ncoa4	3.42843	0.315571	NS
1.84584e-08	0.289899	0.111	0.003	0.000376385	Serpinf1	3.42437	0.289899	NS
1.8688e-08	-0.520895	0.067	0.239	0.000381068	Tagap	3.419	-0.520895	DOWN
1.91573e-08	0.35806	0.217	0.053	0.000390637	Hivep3	3.40823	0.35806	NS
1.96516e-08	0.481295	0.794	0.608	0.000400717	Fus	3.39716	0.481295	NS
1.99675e-08	0.31001	0.119	0.007	0.000407156	Xpo5	3.39024	0.31001	NS
2.05854e-08	0.384637	0.17	0.03	0.000419756	Yju2	3.377	0.384637	NS
2.0674e-08	0.374704	0.241	0.066	0.000421563	Fbrs	3.37514	0.374704	NS
2.0807e-08	0.385599	0.237	0.063	0.000424276	Traf3	3.37235	0.385599	NS
2.09106e-08	0.393136	0.178	0.033	0.000426387	Tigit	3.3702	0.393136	NS
2.17486e-08	0.334896	0.15	0.02	0.000443476	Zdhhc5	3.35313	0.334896	NS
2.19046e-08	0.405027	0.312	0.106	0.000446656	Strn3	3.35003	0.405027	NS
2.29047e-08	0.482698	0.32	0.12	0.000467049	Ubr2	3.33064	0.482698	NS
2.35889e-08	0.468068	0.34	0.13	0.000481001	Rlim	3.31785	0.468068	NS
2.4382e-08	0.573933	0.494	0.243	0.000497173	Akap9	3.30349	0.573933	UP
2.45484e-08	0.294212	0.126	0.01	0.000500566	Camk1	3.30054	0.294212	NS
2.47226e-08	0.501955	0.561	0.306	0.000504119	Wac	3.29747	0.501955	UP
2.49894e-08	0.281376	0.099	0	0.000509558	H60b	3.29281	0.281376	NS
2.49894e-08	0.264894	0.099	0	0.000509558	Gm49336	3.29281	0.264894	NS
2.49894e-08	0.298799	0.099	0	0.000509558	Kctd17	3.29281	0.298799	NS
2.49894e-08	0.26597	0.099	0	0.000509558	Fgfr1op	3.29281	0.26597	NS
2.49894e-08	0.275523	0.099	0	0.000509558	C030034I22Rik	3.29281	0.275523	NS
2.49894e-08	0.308865	0.099	0	0.000509558	5730480H06Rik	3.29281	0.308865	NS
2.50817e-08	0.524905	0.569	0.322	0.000511441	Grk2	3.2912	0.524905	UP
2.51812e-08	0.377111	0.241	0.066	0.000513469	Ppp6r3	3.28949	0.377111	NS
2.53018e-08	-0.451043	0.83	0.887	0.000515928	Pkm	3.28741	-0.451043	NS
2.54633e-08	-0.567758	0.478	0.618	0.000519221	Psap	3.28465	-0.567758	DOWN
2.74669e-08	0.421323	0.569	0.302	0.000560077	Ikzf1	3.25175	0.421323	NS
2.75127e-08	0.501046	0.494	0.252	0.000561011	Pdcd6ip	3.25103	0.501046	UP
2.77381e-08	0.467425	0.451	0.213	0.000565607	Chordc1	3.24748	0.467425	NS
2.83357e-08	-0.457125	0.008	0.133	0.000577793	Acss2	3.23823	-0.457125	NS
2.86902e-08	0.428895	0.332	0.126	0.000585021	Zmiz2	3.23283	0.428895	NS
2.89145e-08	-0.695048	0.174	0.372	0.000589595	Ddit4	3.22945	-0.695048	DOWN
2.92978e-08	-0.289381	0.992	0.997	0.000597411	Rac2	3.22373	-0.289381	NS
2.97365e-08	0.493246	0.427	0.193	0.000606356	Fgl2	3.21727	0.493246	NS
3.04246e-08	0.345539	0.19	0.04	0.000620388	Mogs	3.20734	0.345539	NS
3.10931e-08	0.376006	0.308	0.103	0.00063402	Abi3	3.1979	0.376006	NS
3.26825e-08	0.472329	0.542	0.279	0.00066643	Brd4	3.17625	0.472329	NS
3.37344e-08	0.297031	0.107	0.003	0.000687878	Stk32c	3.16249	0.297031	NS
3.45382e-08	0.457092	0.285	0.096	0.000704268	Sp1	3.15226	0.457092	NS
3.57293e-08	-0.477477	0.715	0.827	0.000728556	Eif5a	3.13754	-0.477477	NS
3.58198e-08	-0.545918	0.771	0.821	0.000730402	Il2rg	3.13644	-0.545918	DOWN
3.58212e-08	0.595721	0.344	0.14	0.00073043	Ubash3b	3.13642	0.595721	UP
3.59174e-08	0.401225	0.36	0.143	0.000732391	Hltf	3.13526	0.401225	NS
3.61813e-08	-0.37628	0	0.113	0.000737772	Il2	3.13208	-0.37628	NS
3.61813e-08	-0.345866	0	0.113	0.000737772	Eola1	3.13208	-0.345866	NS
3.62468e-08	0.264965	0.107	0.003	0.000739108	Ranbp6	3.13129	0.264965	NS
3.77838e-08	0.365141	0.241	0.07	0.000770449	Fam8a1	3.11326	0.365141	NS
3.78083e-08	0.369539	0.285	0.093	0.00077095	Rfx7	3.11297	0.369539	NS
3.93839e-08	-0.895625	0.486	0.618	0.000803077	Ifngr1	3.09524	-0.895625	DOWN
4.02927e-08	0.473855	0.34	0.136	0.000821608	Chd6	3.08534	0.473855	NS
4.13455e-08	0.491088	0.356	0.146	0.000843077	Ppp1r14b	3.07413	0.491088	NS
4.17851e-08	0.44409	0.3	0.103	0.000852041	Gbp5	3.06954	0.44409	NS
4.21712e-08	0.553911	0.435	0.216	0.000859912	Ddt	3.06555	0.553911	UP
4.40676e-08	0.494355	0.565	0.299	0.000898582	Vmp1	3.04644	0.494355	NS
4.56967e-08	-0.428458	0.925	0.917	0.000931801	Cdc42	3.03068	-0.428458	NS
4.63531e-08	0.392251	0.229	0.063	0.000945185	Ecsit	3.02448	0.392251	NS
4.73809e-08	-0.557375	0.601	0.708	0.000966144	Ndufa6	3.01496	-0.557375	DOWN
4.78817e-08	0.443833	0.269	0.09	0.000976356	Fam76b	3.01039	0.443833	NS
4.80344e-08	0.29634	0.154	0.023	0.00097947	Ddhd2	3.00901	0.29634	NS
4.80882e-08	-0.681311	0.138	0.322	0.000980567	Daxx	3.00852	-0.681311	DOWN
4.85049e-08	-0.582542	0.134	0.316	0.000989063	Gadd45gip1	3.00478	-0.582542	DOWN
4.87771e-08	0.278707	0.095	0	0.000994613	Gm9856	3.00235	0.278707	NS
4.87771e-08	0.359692	0.095	0	0.000994613	St6galnac1	3.00235	0.359692	NS
4.87771e-08	0.28465	0.095	0	0.000994613	Riok2	3.00235	0.28465	NS
4.87771e-08	0.259651	0.095	0	0.000994613	Snhg5	3.00235	0.259651	NS
4.87771e-08	0.289033	0.095	0	0.000994613	Snhg4	3.00235	0.289033	NS
4.93856e-08	-0.509685	0.04	0.186	0.00100702	Slc17a9	2.99696	-0.509685	DOWN
5.13936e-08	0.316079	0.123	0.01	0.00104797	Lmbrd2	2.97965	0.316079	NS
5.14723e-08	-0.51825	0.028	0.166	0.00104957	Pdk1	2.97899	-0.51825	DOWN
5.29904e-08	0.510437	0.628	0.375	0.00108053	Wipf1	2.96636	0.510437	UP
5.29912e-08	-0.478563	0.854	0.874	0.00108054	Lat	2.96636	-0.478563	NS
5.4543e-08	-0.518196	0.067	0.229	0.00111219	Bcas3	2.95382	-0.518196	DOWN
5.4788e-08	0.592248	0.407	0.196	0.00111718	Zbtb1	2.95188	0.592248	UP
5.48742e-08	0.365582	0.233	0.063	0.00111894	Topbp1	2.95119	0.365582	NS
5.56027e-08	0.454413	0.648	0.385	0.0011338	Txndc17	2.94547	0.454413	NS
5.77696e-08	0.525681	0.514	0.282	0.00117798	Phf20l1	2.92886	0.525681	UP
5.89627e-08	-0.432747	0	0.11	0.00120231	Hspa1b	2.91998	-0.432747	NS
5.94197e-08	-0.43102	0.862	0.887	0.00121163	Tmbim6	2.91663	-0.43102	NS
5.94624e-08	0.485642	0.648	0.405	0.0012125	Irf2	2.91632	0.485642	NS
6.21108e-08	0.504527	0.561	0.309	0.0012665	Cab39	2.89739	0.504527	UP
6.23915e-08	0.468343	0.17	0.033	0.00127222	Sccpdh	2.89544	0.468343	NS
6.25495e-08	0.300591	0.103	0.003	0.00127545	Psmc3ip	2.89434	0.300591	NS
6.2629e-08	-0.645454	0.379	0.532	0.00127707	Cdc42se1	2.89379	-0.645454	DOWN
6.30448e-08	0.378266	0.96	0.857	0.00128555	Gapdh	2.89091	0.378266	NS
6.36908e-08	0.477124	0.356	0.143	0.00129872	Tgfbr2	2.88648	0.477124	NS
6.40411e-08	-0.381887	0.953	0.98	0.00130586	Sh3bgrl3	2.8841	-0.381887	NS
6.40855e-08	-0.672192	0.577	0.694	0.00130677	H2-T22	2.8838	-0.672192	DOWN
6.68913e-08	0.338403	0.142	0.02	0.00136398	Hic1	2.86519	0.338403	NS
6.92334e-08	0.298702	0.126	0.013	0.00141174	Zfp384	2.85025	0.298702	NS
7.04655e-08	0.326326	0.134	0.017	0.00143686	Sap25	2.84259	0.326326	NS
7.09683e-08	0.314393	0.992	0.96	0.00144711	Laptm5	2.8395	0.314393	NS
7.11429e-08	0.446616	0.209	0.056	0.00145067	2610507B11Rik	2.83843	0.446616	NS
7.1263e-08	0.373625	0.332	0.126	0.00145312	Zup1	2.8377	0.373625	NS
7.18565e-08	0.357735	0.992	0.904	0.00146523	Calm1	2.8341	0.357735	NS
7.22855e-08	0.366689	0.142	0.02	0.00147397	Kctd12	2.83151	0.366689	NS
7.26401e-08	0.34817	0.178	0.037	0.0014812	Ranbp10	2.82938	0.34817	NS
7.28394e-08	-0.591898	0.111	0.279	0.00148527	Ndrg3	2.8282	-0.591898	DOWN
7.31919e-08	0.535413	0.356	0.156	0.00149246	Adam10	2.8261	0.535413	UP
7.37277e-08	0.493229	0.466	0.233	0.00150338	Mllt3	2.82293	0.493229	NS
7.76175e-08	0.677306	0.273	0.096	0.0015827	Nrn1	2.8006	0.677306	UP
7.76842e-08	0.514126	0.285	0.106	0.00158406	1700017B05Rik	2.80023	0.514126	UP
7.79898e-08	0.457411	0.506	0.272	0.00159029	Stk4	2.79852	0.457411	NS
7.81e-08	-0.449043	0.755	0.834	0.00159254	Eif3e	2.79791	-0.449043	NS
7.85312e-08	0.485181	0.502	0.262	0.00160133	Pbrm1	2.79552	0.485181	NS
7.98509e-08	0.457872	0.332	0.133	0.00162824	Cep250	2.78828	0.457872	NS
8.19719e-08	0.352496	0.17	0.033	0.00167149	Mturn	2.7769	0.352496	NS
8.24329e-08	0.371035	0.253	0.08	0.00168089	Ppfia1	2.77446	0.371035	NS
8.31293e-08	0.425129	0.423	0.199	0.00169509	Cnih4	2.77081	0.425129	NS
8.36442e-08	0.299396	0.111	0.007	0.00170559	Prag1	2.76813	0.299396	NS
8.65818e-08	-0.450349	0.04	0.183	0.00176549	Btf3l4	2.75313	-0.450349	NS
8.95852e-08	0.577533	0.419	0.199	0.00182673	Arfgef1	2.73833	0.577533	UP
9.02778e-08	0.300905	0.119	0.01	0.00184086	Edrf1	2.73498	0.300905	NS
9.08944e-08	0.490238	0.668	0.425	0.00185343	Ccnd3	2.73202	0.490238	NS
9.12896e-08	0.403161	0.241	0.073	0.00186149	Rnf216	2.73014	0.403161	NS
9.16021e-08	-0.529166	0.004	0.116	0.00186786	Cmpk2	2.72866	-0.529166	DOWN
9.45138e-08	-0.365492	0.913	0.95	0.00192723	Uqcrh	2.71507	-0.365492	NS
9.50595e-08	0.321263	0.091	0	0.00193836	Srgap3	2.71257	0.321263	NS
9.50595e-08	0.262589	0.091	0	0.00193836	Jdp2	2.71257	0.262589	NS
9.50595e-08	0.281774	0.091	0	0.00193836	Gm42659	2.71257	0.281774	NS
9.50595e-08	0.256277	0.091	0	0.00193836	Gm43329	2.71257	0.256277	NS
9.50595e-08	0.285519	0.091	0	0.00193836	Gm43017	2.71257	0.285519	NS
9.59636e-08	-0.381656	0	0.106	0.00195679	H2bu2	2.70845	-0.381656	NS
9.59636e-08	-0.357471	0	0.106	0.00195679	Adprs	2.70845	-0.357471	NS
9.62285e-08	0.535942	0.174	0.037	0.0019622	Tnfsf8	2.70726	0.535942	UP
9.70166e-08	0.383236	0.257	0.083	0.00197827	Nol10	2.70372	0.383236	NS
9.7752e-08	0.44554	0.32	0.123	0.00199326	Man2a1	2.70044	0.44554	NS
9.79949e-08	-0.33582	0.96	0.973	0.00199821	Btf3	2.69936	-0.33582	NS
9.90242e-08	0.286875	0.142	0.02	0.0020192	Hspa13	2.69482	0.286875	NS
1.00585e-07	0.749495	0.711	0.518	0.00205102	Dusp1	2.68803	0.749495	UP
1.02088e-07	0.367176	0.233	0.066	0.00208167	Fndc3a	2.68159	0.367176	NS
1.02316e-07	0.356319	0.225	0.063	0.00208632	Smc2	2.68062	0.356319	NS
1.02507e-07	0.410022	0.261	0.086	0.00209022	Pag1	2.67981	0.410022	NS
1.07424e-07	-0.518911	0.087	0.252	0.00219048	Mri1	2.65946	-0.518911	DOWN
1.08292e-07	0.346998	0.992	0.963	0.00220818	Cd3e	2.65597	0.346998	NS
1.09424e-07	-0.634527	0.526	0.664	0.00223126	Btg2	2.65145	-0.634527	DOWN
1.15249e-07	-0.428396	0.016	0.14	0.00235004	Slc25a33	2.62892	-0.428396	NS
1.16626e-07	-0.61613	0.285	0.458	0.00237812	Selenot	2.62377	-0.61613	DOWN
1.17046e-07	0.42097	0.478	0.229	0.00238669	Tut4	2.6222	0.42097	NS
1.20225e-07	0.532215	0.498	0.252	0.00245151	Nucks1	2.61057	0.532215	UP
1.22325e-07	0.485339	0.403	0.183	0.00249432	Herc1	2.60305	0.485339	NS
1.22951e-07	-0.47499	0.008	0.123	0.0025071	Lrrc32	2.60083	-0.47499	NS
1.26123e-07	-0.593751	0.198	0.375	0.00257177	Ptpn6	2.58977	-0.593751	DOWN
1.26148e-07	0.413876	0.257	0.086	0.00257229	Abhd12	2.58968	0.413876	NS
1.26364e-07	0.364463	0.241	0.073	0.00257668	Nfrkb	2.58894	0.364463	NS
1.26388e-07	0.402896	0.099	0.003	0.00257719	Zeb2	2.58885	0.402896	NS
1.26571e-07	0.437928	0.269	0.09	0.0025809	Rcor1	2.58823	0.437928	NS
1.26754e-07	0.291897	0.107	0.007	0.00258463	Tnks	2.5876	0.291897	NS
1.28132e-07	-0.511241	0.696	0.751	0.00261274	Fkbp1a	2.5829	-0.511241	DOWN
1.32314e-07	0.430224	0.332	0.13	0.00269802	Aim2	2.56896	0.430224	NS
1.32627e-07	-0.597446	0.032	0.166	0.00270439	Oas1a	2.56793	-0.597446	DOWN
1.36667e-07	0.300247	0.107	0.007	0.00278679	Ociad2	2.5549	0.300247	NS
1.38338e-07	0.459228	0.281	0.103	0.00282084	Tdp2	2.54962	0.459228	NS
1.41943e-07	0.416412	0.209	0.056	0.00289435	Itgb8	2.53845	0.416412	NS
1.43377e-07	-0.934225	0.613	0.678	0.0029236	S100a4	2.53408	-0.934225	DOWN
1.43868e-07	0.501154	0.364	0.156	0.00293361	4833420G17Rik	2.5326	0.501154	UP
1.44711e-07	0.400844	0.285	0.1	0.0029508	Med13	2.53006	0.400844	NS
1.44896e-07	0.531494	0.577	0.355	0.00295458	N4bp2l2	2.5295	0.531494	UP
1.46228e-07	0.260598	0.107	0.007	0.00298173	Ppp6r2	2.52553	0.260598	NS
1.47661e-07	0.270358	0.988	0.987	0.00301095	Fth1	2.5213	0.270358	NS
1.47787e-07	-0.490131	0.055	0.206	0.00301353	Glb1	2.52092	-0.490131	NS
1.48767e-07	0.478164	0.356	0.153	0.0030335	AI504432	2.51806	0.478164	NS
1.48783e-07	0.441701	0.241	0.076	0.00303383	Mga	2.51801	0.441701	NS
1.50681e-07	0.336762	0.107	0.007	0.00307255	Apobr	2.5125	0.336762	NS
1.55174e-07	0.478502	0.617	0.352	0.00316415	Batf	2.49974	0.478502	NS
1.55986e-07	-0.481887	0	0.103	0.0031807	Atp6v0d2	2.49748	-0.481887	NS
1.55986e-07	-0.34217	0	0.103	0.0031807	Taf9	2.49748	-0.34217	NS
1.55986e-07	-0.639478	0	0.103	0.0031807	Ifit3b	2.49748	-0.639478	DOWN
1.5639e-07	-0.492486	0.684	0.744	0.00318895	Arhgdia	2.49635	-0.492486	NS
1.598e-07	0.457093	0.316	0.123	0.00325849	Pcf11	2.48698	0.457093	NS
1.64724e-07	0.317599	0.158	0.03	0.00335889	Orc2	2.4738	0.317599	NS
1.65312e-07	0.397936	0.941	0.777	0.00337088	Gng5	2.47226	0.397936	NS
1.67187e-07	0.438051	0.237	0.076	0.00340912	Htt	2.46736	0.438051	NS
1.73056e-07	0.373983	0.233	0.07	0.00352879	Whamm	2.45237	0.373983	NS
1.76568e-07	0.516591	0.257	0.093	0.00360039	Frmd4b	2.44365	0.516591	UP
1.77804e-07	0.391081	0.273	0.096	0.00362561	Kcmf1	2.44062	0.391081	NS
1.78723e-07	0.266016	0.115	0.01	0.00364434	Chic1	2.43838	0.266016	NS
1.82369e-07	-0.377284	0.012	0.13	0.00371868	Dnaaf5	2.42961	-0.377284	NS
1.85523e-07	-0.458656	0.04	0.179	0.003783	AB124611	2.42216	-0.458656	NS
1.85915e-07	0.344104	0.933	0.807	0.003791	Izumo1r	2.42125	0.344104	NS
1.90761e-07	0.336511	0.3	0.113	0.0038898	Ppp2r5e	2.41007	0.336511	NS
1.90784e-07	0.46262	0.458	0.219	0.00389028	Tox4	2.41002	0.46262	NS
1.93956e-07	0.477769	0.285	0.106	0.00395495	Exoc4	2.40286	0.477769	NS
1.94271e-07	0.485385	0.628	0.399	0.00396138	Fubp1	2.40215	0.485385	NS
1.95284e-07	-0.560832	0.047	0.189	0.00398204	Ccr4	2.39989	-0.560832	DOWN
2.01944e-07	0.320756	0.178	0.04	0.00411783	Rrm1	2.38533	0.320756	NS
2.03191e-07	0.534754	0.419	0.216	0.00414328	Smc1a	2.38266	0.534754	UP
2.08259e-07	0.496249	0.818	0.621	0.0042466	Ctsd	2.37196	0.496249	NS
2.08396e-07	0.356557	0.194	0.05	0.00424941	Dusp6	2.37167	0.356557	NS
2.09801e-07	0.36155	0.292	0.106	0.00427806	Dnttip1	2.36875	0.36155	NS
2.10175e-07	0.377397	0.225	0.066	0.00428568	Gnl3	2.36798	0.377397	NS
2.10194e-07	0.341275	0.142	0.023	0.00428607	Rab20	2.36794	0.341275	NS
2.10505e-07	-0.63749	0.138	0.309	0.00429241	Gna15	2.3673	-0.63749	DOWN
2.15793e-07	0.517904	0.233	0.076	0.00440024	Gm19585	2.35652	0.517904	UP
2.18784e-07	-0.374142	0.925	0.944	0.00446122	Pabpc1	2.35055	-0.374142	NS
2.24196e-07	0.41365	0.134	0.02	0.00457158	Cpd	2.33993	0.41365	NS
2.28767e-07	0.45362	0.34	0.14	0.00466479	Kdm6a	2.33117	0.45362	NS
2.33811e-07	-0.417688	0.008	0.12	0.00476764	Oas3	2.3217	-0.417688	NS
2.34584e-07	0.504357	0.498	0.259	0.00478341	Gng2	2.32026	0.504357	UP
2.37176e-07	0.376817	0.217	0.063	0.00483626	Bms1	2.31549	0.376817	NS
2.40147e-07	0.3082	0.126	0.017	0.00489683	Plxnd1	2.31008	0.3082	NS
2.40927e-07	-0.40194	0.004	0.11	0.00491274	2610035D17Rik	2.30868	-0.40194	NS
2.41718e-07	0.442548	0.375	0.166	0.00492886	Pds5a	2.30725	0.442548	NS
2.53236e-07	-0.335803	0	0.1	0.00516373	Cyria	2.28704	-0.335803	NS
2.5335e-07	0.382765	0.194	0.05	0.00516606	Trim33	2.28684	0.382765	NS
2.57821e-07	0.4156	0.451	0.219	0.00525724	Ifnar2	2.27924	0.4156	NS
2.60515e-07	0.457454	0.451	0.229	0.00531217	H2-M3	2.27473	0.457454	NS
2.66619e-07	0.374981	0.356	0.15	0.00543663	Mrpl13	2.26467	0.374981	NS
2.66808e-07	-0.58446	0.64	0.728	0.00544047	Hcst	2.26436	-0.58446	DOWN
2.69729e-07	0.441306	0.352	0.15	0.00550005	Kdm2a	2.25963	0.441306	NS
2.73754e-07	0.431278	0.798	0.575	0.00558212	Pdcd4	2.2532	0.431278	NS
2.77141e-07	0.438646	0.265	0.096	0.00565119	Topors	2.24786	0.438646	NS
2.7717e-07	0.290135	0.103	0.007	0.00565178	Uevld	2.24781	0.290135	NS
2.8276e-07	-0.38029	0.016	0.136	0.00576575	Gm5547	2.23914	-0.38029	NS
2.83268e-07	0.463941	0.281	0.11	0.00577613	Mynn	2.23836	0.463941	NS
2.87052e-07	0.297424	0.134	0.02	0.00585329	Klhl28	2.2326	0.297424	NS
2.94647e-07	0.44569	0.209	0.063	0.00600814	Nfil3	2.22126	0.44569	NS
2.98245e-07	0.412049	0.838	0.625	0.00608152	Ndufb7	2.21599	0.412049	NS
2.99966e-07	0.402926	0.249	0.083	0.0061166	Mapk1ip1l	2.21349	0.402926	NS
3.02056e-07	0.461307	0.34	0.143	0.00615923	Ddx42	2.21047	0.461307	NS
3.14437e-07	-0.475856	0.735	0.781	0.00641168	Jpt1	2.19303	-0.475856	NS
3.17544e-07	0.453209	0.834	0.625	0.00647505	Cd28	2.18876	0.453209	NS
3.2169e-07	-0.558509	0.036	0.166	0.00655958	Cd83	2.18312	-0.558509	DOWN
3.24189e-07	0.45876	0.34	0.146	0.00661053	Sppl2a	2.17976	0.45876	NS
3.26107e-07	0.528106	0.53	0.302	0.00664965	Sltm	2.1772	0.528106	UP
3.37573e-07	0.330982	0.154	0.03	0.00688345	Tbc1d23	2.16219	0.330982	NS
3.39629e-07	0.491514	0.522	0.299	0.00692538	Nucb1	2.15956	0.491514	NS
3.42146e-07	0.379314	0.202	0.056	0.00697669	Spopl	2.15635	0.379314	NS
3.45335e-07	0.286102	0.111	0.01	0.00704172	Airn	2.15232	0.286102	NS
3.54322e-07	0.363641	0.225	0.07	0.00722498	Map3k2	2.14116	0.363641	NS
3.58044e-07	0.346317	0.245	0.08	0.00730088	Mef2a	2.13662	0.346317	NS
3.59349e-07	0.46918	0.285	0.11	0.00732749	Ctdsp2	2.13504	0.46918	NS
3.59454e-07	0.259013	0.083	0	0.00732963	Gm20342	2.13492	0.259013	NS
3.60423e-07	0.320526	0.138	0.023	0.00734939	Ece1	2.13375	0.320526	NS
3.61133e-07	0.296366	0.182	0.043	0.00736386	Cyp4f13	2.13289	0.296366	NS
3.614e-07	0.37374	0.945	0.857	0.00736931	Hnrnpa2b1	2.13257	0.37374	NS
3.63068e-07	0.409687	0.415	0.199	0.00740333	Zmynd8	2.13057	0.409687	NS
3.63956e-07	0.274579	0.17	0.037	0.00742142	Tbc1d2b	2.12951	0.274579	NS
3.73716e-07	0.292778	0.134	0.02	0.00762045	Zfpm1	2.11802	0.292778	NS
3.81302e-07	0.420694	0.292	0.113	0.00777513	Slco3a1	2.10929	0.420694	NS
3.85342e-07	0.370819	0.19	0.05	0.00785751	Plagl2	2.10472	0.370819	NS
3.89155e-07	0.403527	0.415	0.199	0.00793526	Gpr174	2.10044	0.403527	NS
3.92213e-07	-0.510714	0.083	0.236	0.00799762	Cd1d1	2.09704	-0.510714	DOWN
3.94627e-07	-0.570667	0.415	0.555	0.00804685	Gltp	2.09437	-0.570667	DOWN
3.9969e-07	0.337632	0.178	0.043	0.00815008	Rapgef2	2.08884	0.337632	NS
4.02188e-07	0.40144	0.794	0.581	0.00820102	Csnk1a1	2.08613	0.40144	NS
4.10623e-07	-0.351933	0	0.096	0.00837301	Aqp3	2.07712	-0.351933	NS
4.10623e-07	-0.29275	0	0.096	0.00837301	Il9r	2.07712	-0.29275	NS
4.10623e-07	-0.305875	0	0.096	0.00837301	Marchf6	2.07712	-0.305875	NS
4.10623e-07	-0.298686	0	0.096	0.00837301	Ero1a	2.07712	-0.298686	NS
4.13766e-07	0.465099	0.506	0.279	0.00843709	Tpp2	2.07381	0.465099	NS
4.17109e-07	0.491435	0.47	0.259	0.00850527	Ppp2r5a	2.07031	0.491435	NS
4.18437e-07	0.345829	0.269	0.096	0.00853234	Mtln	2.06893	0.345829	NS
4.42398e-07	-0.593831	0.328	0.482	0.00902094	Tmem123	2.04475	-0.593831	DOWN
4.42752e-07	0.36381	0.296	0.113	0.00902816	Phf12	2.0444	0.36381	NS
4.43619e-07	0.397283	0.229	0.073	0.00904585	Atp13a3	2.04355	0.397283	NS
4.47171e-07	0.456794	0.336	0.146	0.00911827	Gcc2	2.04009	0.456794	NS
4.48103e-07	0.399583	0.411	0.199	0.00913727	Timm17a	2.03918	0.399583	NS
4.5677e-07	0.454759	0.7	0.462	0.009314	Ndufb8	2.03086	0.454759	NS
4.65528e-07	0.398117	0.186	0.05	0.00949258	Klhl9	2.02262	0.398117	NS
4.67011e-07	0.348051	0.245	0.083	0.00952281	Synrg	2.02123	0.348051	NS
4.68394e-07	0.46304	0.431	0.219	0.00955101	Huwe1	2.01995	0.46304	NS
4.69319e-07	0.409223	0.237	0.08	0.00956988	Pnpla8	2.01909	0.409223	NS
4.70411e-07	0.318234	0.166	0.037	0.00959216	Pibf1	2.01808	0.318234	NS
4.70458e-07	-0.484538	0.727	0.751	0.00959312	Supt4a	2.01804	-0.484538	NS
4.77974e-07	0.385497	0.265	0.096	0.00974636	Rif1	2.01116	0.385497	NS
4.81267e-07	-0.666031	0.261	0.412	0.00981351	Lgals9	2.00818	-0.666031	DOWN
4.84838e-07	0.383847	0.292	0.113	0.00988633	Ctdnep1	2.00496	0.383847	NS
4.88841e-07	0.409631	0.308	0.123	0.00996796	Leng8	2.00139	0.409631	NS
5.03748e-07	0.417217	0.336	0.15	0.0102719	Smndc1	1.98835	0.417217	NS
5.11787e-07	0.435447	0.569	0.326	0.0104359	Ttc14	1.98147	0.435447	NS
5.17906e-07	0.338256	0.186	0.05	0.0105606	Nf2	1.97631	0.338256	NS
5.35741e-07	0.370828	0.316	0.126	0.0109243	Atp6v0a2	1.96161	0.370828	NS
5.36626e-07	0.463665	0.261	0.1	0.0109423	Zfp831	1.96089	0.463665	NS
5.5306e-07	0.363857	0.249	0.086	0.0112775	Sik3	1.94779	0.363857	NS
5.5507e-07	0.401714	0.34	0.146	0.0113184	Ppp3cb	1.94621	0.401714	NS
5.5626e-07	0.409737	0.332	0.146	0.0113427	Rfxap	1.94528	0.409737	NS
5.6642e-07	-0.457675	0.123	0.292	0.0115499	Cbfb	1.93742	-0.457675	NS
5.72231e-07	-0.533423	0.415	0.565	0.0116684	Eif6	1.93299	-0.533423	DOWN
5.74106e-07	0.290331	0.107	0.01	0.0117066	Cyb561a3	1.93157	0.290331	NS
5.77465e-07	0.325581	0.241	0.08	0.0117751	Fbxo33	1.92904	0.325581	NS
5.93105e-07	0.254937	0.123	0.017	0.012094	Cyp4f16	1.91743	0.254937	NS
6.09544e-07	0.393482	0.308	0.123	0.0124292	Xrn1	1.90556	0.393482	NS
6.10583e-07	-0.527649	0.731	0.797	0.0124504	Vamp8	1.90482	-0.527649	DOWN
6.11753e-07	-0.472742	0.747	0.777	0.0124743	Gnb2	1.90399	-0.472742	NS
6.12646e-07	0.255475	0.099	0.007	0.0124925	Zfp729a	1.90335	0.255475	NS
6.2049e-07	0.328428	0.257	0.09	0.0126524	Hip1r	1.89783	0.328428	NS
6.30349e-07	-0.59109	0.209	0.375	0.0128534	Oaz2	1.89098	-0.59109	DOWN
6.3041e-07	0.291615	0.15	0.03	0.0128547	Slc25a1	1.89094	0.291615	NS
6.35322e-07	0.387467	0.526	0.279	0.0129548	Bcl10	1.88757	0.387467	NS
6.4039e-07	0.512165	0.455	0.262	0.0130582	Gna13	1.88412	0.512165	UP
6.53515e-07	-0.55834	0.162	0.326	0.0133258	Sdcbp2	1.87531	-0.55834	DOWN
6.5712e-07	0.263749	0.158	0.033	0.0133993	Cdadc1	1.87292	0.263749	NS
6.58613e-07	-0.592084	0.411	0.528	0.0134298	Sap18	1.87193	-0.592084	DOWN
6.59451e-07	0.339566	0.178	0.047	0.0134469	Hif1an	1.87138	0.339566	NS
6.62231e-07	0.462197	0.66	0.412	0.0135036	Adgre5	1.86955	0.462197	NS
6.82098e-07	0.407066	0.269	0.1	0.0139087	Ppm1a	1.85671	0.407066	NS
6.8262e-07	-0.481909	0.573	0.674	0.0139193	Mdh1	1.85638	-0.481909	NS
6.86583e-07	0.285009	0.15	0.03	0.0140001	Tm9sf1	1.85387	0.285009	NS
6.89019e-07	0.521969	0.747	0.581	0.0140498	Ier5	1.85233	0.521969	UP
6.9757e-07	0.263574	0.079	0	0.0142241	Eif4ebp3	1.84697	0.263574	NS
7.06019e-07	0.516454	0.561	0.319	0.0143964	Sh2d2a	1.84175	0.516454	UP
7.1177e-07	0.302781	0.19	0.05	0.0145137	Gpalpp1	1.83822	0.302781	NS
7.1802e-07	0.434483	0.34	0.153	0.0146411	Gnptg	1.83442	0.434483	NS
7.32558e-07	-0.279682	0.988	0.993	0.0149376	Coro1a	1.82572	-0.279682	NS
7.43226e-07	0.339337	0.166	0.04	0.0151551	Adap1	1.81944	0.339337	NS
7.8665e-07	0.396132	0.348	0.15	0.0160406	Eif4g3	1.79478	0.396132	NS
7.9236e-07	-0.669157	0.466	0.581	0.016157	Epsti1	1.79164	-0.669157	DOWN
7.92832e-07	0.391845	0.292	0.116	0.0161666	Gpr107	1.79138	0.391845	NS
8.0684e-07	-0.569899	0.423	0.548	0.0164523	Lfng	1.78377	-0.569899	DOWN
8.09141e-07	0.32098	0.399	0.176	0.0164992	Rab1b	1.78254	0.32098	NS
8.16881e-07	0.324825	0.198	0.056	0.016657	Slc38a9	1.7784	0.324825	NS
8.28436e-07	0.336212	0.194	0.053	0.0168926	Zfp266	1.7723	0.336212	NS
8.29035e-07	0.32935	0.146	0.03	0.0169049	Vamp1	1.77199	0.32935	NS
8.31346e-07	-0.532145	0.451	0.588	0.016952	Sat1	1.77078	-0.532145	DOWN
8.52069e-07	0.500702	0.375	0.183	0.0173745	Zranb2	1.76009	0.500702	UP
8.63952e-07	0.484683	0.692	0.475	0.0176168	Eif5	1.75407	0.484683	NS
8.70571e-07	0.520071	0.415	0.209	0.0177518	Setd5	1.75076	0.520071	UP
8.78155e-07	0.41603	0.407	0.199	0.0179065	Gspt1	1.74699	0.41603	NS
8.80305e-07	0.425391	0.455	0.236	0.0179503	Rrbp1	1.74593	0.425391	NS
8.90562e-07	0.283146	0.134	0.023	0.0181595	Ptprj	1.7409	0.283146	NS
9.02213e-07	-0.659963	0.632	0.718	0.018397	Mndal	1.73525	-0.659963	DOWN
9.58284e-07	0.377746	0.202	0.06	0.0195404	Irf8	1.70907	0.377746	NS
9.6416e-07	0.343455	0.415	0.203	0.0196602	Hmgn1	1.70641	0.343455	NS
9.74975e-07	0.403335	0.277	0.11	0.0198807	Tmc8	1.70157	0.403335	NS
9.80178e-07	0.306873	0.154	0.033	0.0199868	Ckap5	1.69926	0.306873	NS
9.83112e-07	0.250999	0.087	0.003	0.0200466	Slc25a30	1.69796	0.250999	NS
1.01916e-06	0.366346	0.209	0.066	0.0207817	Gxylt1	1.68232	0.366346	NS
1.02696e-06	0.35008	0.17	0.043	0.0209407	Mink1	1.67901	0.35008	NS
1.0307e-06	0.324904	0.514	0.266	0.0210169	Gbp4	1.67743	0.324904	NS
1.03114e-06	0.34465	0.237	0.08	0.0210259	Vps13b	1.67724	0.34465	NS
1.06477e-06	0.379052	0.462	0.229	0.0217117	Galnt6	1.66331	0.379052	NS
1.07447e-06	0.39266	0.3	0.123	0.0219095	Dctpp1	1.65937	0.39266	NS
1.07592e-06	-0.277598	0	0.09	0.0219391	Gm5093	1.65878	-0.277598	NS
1.07593e-06	-0.324628	0	0.09	0.0219392	St8sia6	1.65878	-0.324628	NS
1.07593e-06	-0.352402	0	0.09	0.0219392	Steep1	1.65878	-0.352402	NS
1.07593e-06	-0.325337	0	0.09	0.0219392	Tmsb15l	1.65878	-0.325337	NS
1.07819e-06	-0.641517	0.348	0.502	0.0219855	Glud1	1.65786	-0.641517	DOWN
1.08148e-06	0.328172	0.166	0.04	0.0220526	Gnaq	1.65654	0.328172	NS
1.08926e-06	0.392856	0.332	0.143	0.022211	Tob2	1.65343	0.392856	NS
1.09357e-06	0.322811	0.202	0.06	0.022299	Rnf19a	1.65172	0.322811	NS
1.09864e-06	0.372864	0.166	0.04	0.0224023	Kat6b	1.64971	0.372864	NS
1.09949e-06	0.27035	0.111	0.013	0.0224198	Ppfibp1	1.64937	0.27035	NS
1.09998e-06	0.40661	0.237	0.083	0.0224296	Ppp2r2d	1.64918	0.40661	NS
1.11463e-06	0.341324	0.158	0.037	0.0227284	Ddhd1	1.64343	0.341324	NS
1.11694e-06	0.497314	0.549	0.336	0.0227756	Ppig	1.64253	0.497314	NS
1.13567e-06	0.28686	0.103	0.01	0.0231575	Acvr2a	1.63531	0.28686	NS
1.15068e-06	0.348788	0.233	0.08	0.0234636	Bcor	1.62961	0.348788	NS
1.18916e-06	0.321812	0.265	0.103	0.0242482	Cd200r1	1.61532	0.321812	NS
1.2027e-06	-0.59591	0.253	0.405	0.0245243	Tuba1b	1.6104	-0.59591	DOWN
1.20498e-06	0.588786	0.32	0.143	0.0245707	Socs2	1.60958	0.588786	UP
1.24422e-06	0.276005	0.202	0.06	0.0253709	Foxj3	1.59566	0.276005	NS
1.26692e-06	-0.325576	0.941	0.963	0.0258337	Arpc1b	1.58781	-0.325576	NS
1.28156e-06	0.399511	0.403	0.206	0.0261322	Pkn2	1.58282	0.399511	NS
1.29888e-06	-0.389217	0.889	0.884	0.0264855	Cox6b1	1.57699	-0.389217	NS
1.30323e-06	-0.357583	0.016	0.123	0.0265742	Mkks	1.57554	-0.357583	NS
1.30727e-06	0.294915	0.138	0.027	0.0266565	Rnf168	1.5742	0.294915	NS
1.31883e-06	0.38652	0.336	0.146	0.0268922	Trpm7	1.57037	0.38652	NS
1.33563e-06	0.414117	0.348	0.156	0.0272348	Tnks2	1.56488	0.414117	NS
1.35943e-06	0.384457	0.225	0.076	0.0277201	Rb1	1.55721	0.384457	NS
1.37804e-06	0.480688	0.704	0.505	0.0280995	Arhgap30	1.5513	0.480688	NS
1.40548e-06	-0.448827	0.735	0.771	0.0286592	Tbc1d10c	1.54274	-0.448827	NS
1.40611e-06	-0.489288	0.071	0.209	0.028672	Dipk1a	1.54254	-0.489288	NS
1.42258e-06	0.466144	0.383	0.199	0.0290079	Runx3	1.53748	0.466144	NS
1.42936e-06	0.417101	0.403	0.203	0.029146	Zc3h13	1.53542	0.417101	NS
1.43102e-06	0.347449	0.213	0.07	0.0291798	Dhx8	1.53492	0.347449	NS
1.43711e-06	0.454192	0.518	0.292	0.0293042	Trp53inp1	1.53307	0.454192	NS
1.44472e-06	0.333304	0.162	0.04	0.0294594	Slc41a1	1.53078	0.333304	NS
1.45617e-06	0.458879	0.344	0.156	0.0296928	Desi2	1.52735	0.458879	NS
1.47549e-06	0.313193	0.138	0.027	0.0300867	Fosl2	1.52163	0.313193	NS
1.48551e-06	-0.545972	0.395	0.522	0.0302911	Prdx2	1.51868	-0.545972	DOWN
1.52225e-06	0.336895	0.162	0.04	0.0310403	Helb	1.50807	0.336895	NS
1.52635e-06	0.454528	0.747	0.578	0.0311238	Set	1.50691	0.454528	NS
1.5298e-06	0.345513	0.233	0.08	0.0311941	Xpo1	1.50593	0.345513	NS
1.5335e-06	-0.398905	0.597	0.724	0.0312696	Atp5k	1.50488	-0.398905	NS
1.53513e-06	-0.362298	0.008	0.106	0.0313029	BC051226	1.50442	-0.362298	NS
1.54263e-06	0.354994	0.245	0.09	0.0314558	Epc2	1.5023	0.354994	NS
1.54334e-06	0.472419	0.791	0.575	0.0314702	Itgb2	1.5021	0.472419	NS
1.55054e-06	0.30445	0.198	0.06	0.0316171	Zbtb4	1.50008	0.30445	NS
1.56031e-06	0.345396	0.296	0.123	0.0318164	Mapre2	1.49735	0.345396	NS
1.58574e-06	-0.525449	0.538	0.641	0.0323348	Fam107b	1.49033	-0.525449	NS
1.5904e-06	0.464645	0.348	0.163	0.0324299	Aggf1	1.48905	0.464645	NS
1.6082e-06	0.325594	0.265	0.1	0.0327928	Ate1	1.48422	0.325594	NS
1.61473e-06	0.366057	0.285	0.113	0.0329259	Dido1	1.48246	0.366057	NS
1.63399e-06	0.325206	0.083	0.003	0.0333187	Tmem218	1.47731	0.325206	NS
1.66024e-06	-0.486835	0.103	0.252	0.0338539	Cbx7	1.47039	-0.486835	NS
1.68959e-06	0.305027	0.166	0.043	0.0344525	Pi4k2a	1.46278	0.305027	NS
1.7095e-06	0.30578	0.285	0.11	0.0348584	Faf2	1.45769	0.30578	NS
1.73876e-06	-0.298302	0	0.086	0.0354551	H4c9	1.45032	-0.298302	NS
1.74004e-06	-0.535696	0.075	0.209	0.0354811	St6gal1	1.45	-0.535696	NS
1.74955e-06	0.347222	0.3	0.126	0.035675	Zrsr2	1.44764	0.347222	NS
1.7869e-06	0.250629	0.123	0.02	0.0364367	Sos2	1.43846	0.250629	NS
1.78844e-06	-0.518431	0.178	0.339	0.036468	Txk	1.43809	-0.518431	NS
1.79786e-06	0.259828	0.123	0.02	0.0366601	Zfyve26	1.43581	0.259828	NS
1.84164e-06	0.368531	0.241	0.09	0.0375528	Gbf1	1.42536	0.368531	NS
1.84239e-06	-0.376552	0.012	0.113	0.0375681	Zbtb32	1.42518	-0.376552	NS
1.87307e-06	-0.46278	0.308	0.472	0.0381938	Ccm2	1.41801	-0.46278	NS
1.90949e-06	0.516959	0.648	0.442	0.0389364	Slc3a2	1.40964	0.516959	NS
1.95894e-06	-0.404609	0.028	0.143	0.0399448	Ly96	1.39854	-0.404609	NS
1.97648e-06	0.335711	0.261	0.1	0.0403025	Csnk1g1	1.39467	0.335711	NS
2.03849e-06	0.430586	0.85	0.648	0.0415669	Krtcap2	1.38125	0.430586	NS
2.05212e-06	0.46775	0.261	0.103	0.0418447	Casp8ap2	1.37836	0.46775	NS
2.07292e-06	0.303208	0.198	0.06	0.042269	Zfp24	1.37398	0.303208	NS
2.07937e-06	0.41805	0.411	0.209	0.0424004	4921524J17Rik	1.37263	0.41805	NS
2.12636e-06	0.353237	0.292	0.123	0.0433585	Fam204a	1.36293	0.353237	NS
2.14409e-06	0.386299	0.194	0.06	0.0437202	Ipo8	1.35932	0.386299	NS
2.16642e-06	0.296339	0.154	0.037	0.0441755	Abcb7	1.35482	0.296339	NS
2.17878e-06	-0.436652	0.763	0.831	0.0444276	Arhgef1	1.35235	-0.436652	NS
2.1888e-06	0.3831	0.281	0.116	0.0446318	Plcg1	1.35036	0.3831	NS
2.19288e-06	0.401466	0.229	0.083	0.0447151	Abcg1	1.34955	0.401466	NS
2.2007e-06	0.263823	0.134	0.027	0.0448745	Dph6	1.348	0.263823	NS
2.23514e-06	-0.61608	0.265	0.415	0.0455766	Sesn1	1.34126	-0.61608	NS
2.23583e-06	-0.499882	0.182	0.362	0.0455907	Il7r	1.34112	-0.499882	NS
2.24238e-06	0.299065	0.158	0.04	0.0457244	Cog5	1.33985	0.299065	NS
2.31771e-06	0.27112	0.099	0.01	0.0472605	Atrip	1.3255	0.27112	NS
2.32725e-06	0.250546	0.115	0.017	0.047455	Crkl	1.32372	0.250546	NS
2.35575e-06	0.396225	0.462	0.252	0.048036	Copb1	1.31843	0.396225	NS
2.36324e-06	0.368779	0.194	0.06	0.0481889	Wdr37	1.31705	0.368779	NS
2.40257e-06	0.280652	0.202	0.063	0.0489908	Zmym2	1.30989	0.280652	NS
2.45945e-06	-0.391065	0.87	0.93	0.0501506	Selenow	1.29972	-0.391065	NS
2.48591e-06	0.359533	0.257	0.1	0.0506902	Hook3	1.29508	0.359533	NS
2.48609e-06	-0.488043	0.636	0.704	0.0506939	Tapbp	1.29504	-0.488043	NS
2.48731e-06	0.405044	0.344	0.159	0.0507187	Chd8	1.29483	0.405044	NS
2.55316e-06	0.429887	0.407	0.206	0.0520615	Itk	1.28348	0.429887	NS
2.56323e-06	0.493677	0.968	0.953	0.0522669	Hsp90ab1	1.28177	0.493677	NS
2.5939e-06	0.380094	0.269	0.106	0.0528921	Cwf19l2	1.27661	0.380094	NS
2.6048e-06	0.299661	0.182	0.053	0.0531144	Zfp592	1.27479	0.299661	NS
2.60536e-06	0.392607	0.225	0.08	0.0531258	Nin	1.27469	0.392607	NS
2.61784e-06	0.252921	0.071	0	0.0533803	D230025D16Rik	1.27262	0.252921	NS
2.61784e-06	0.310009	0.071	0	0.0533803	Rasd2	1.27262	0.310009	NS
2.61874e-06	0.280505	0.158	0.04	0.0533986	Med14	1.27247	0.280505	NS
2.67075e-06	0.421055	0.265	0.106	0.0544593	Hipk1	1.26393	0.421055	NS
2.70438e-06	0.342781	0.19	0.056	0.055145	Zmym4	1.25849	0.342781	NS
2.74268e-06	0.305743	0.17	0.047	0.0559261	Prr12	1.25239	0.305743	NS
2.7797e-06	0.264576	0.134	0.027	0.056681	Pofut1	1.24656	0.264576	NS
2.78772e-06	0.399544	0.419	0.216	0.0568443	Trim8	1.24531	0.399544	NS
2.80707e-06	-0.279585	0	0.083	0.0572389	Cd72	1.24231	-0.279585	NS
2.80707e-06	-0.278817	0	0.083	0.0572389	Fam174c	1.24231	-0.278817	NS
2.80707e-06	-0.274549	0	0.083	0.0572389	Gon7	1.24231	-0.274549	NS
2.80707e-06	-0.295261	0	0.083	0.0572389	4930481A15Rik	1.24231	-0.295261	NS
2.8192e-06	0.402241	0.324	0.146	0.0574863	Setd2	1.24044	0.402241	NS
2.88944e-06	-0.534369	0.123	0.266	0.0589185	Eif2a	1.22975	-0.534369	NS
2.89989e-06	0.290304	0.186	0.053	0.0591317	Cd38	1.22818	0.290304	NS
2.91103e-06	-0.601099	0.324	0.455	0.0593589	Rbm42	1.22651	-0.601099	NS
2.97042e-06	0.482632	0.486	0.296	0.0605698	Dnajc1	1.21774	0.482632	NS
2.97396e-06	0.40742	0.569	0.332	0.060642	Crlf2	1.21723	0.40742	NS
2.98199e-06	0.361794	0.348	0.159	0.0608058	Pten	1.21605	0.361794	NS
2.9906e-06	0.354294	0.336	0.153	0.0609814	Hacd3	1.2148	0.354294	NS
2.99851e-06	0.40518	0.478	0.256	0.0611425	Itsn2	1.21366	0.40518	NS
3.02436e-06	-0.524755	0.083	0.219	0.0616696	Phlda1	1.20993	-0.524755	NS
3.02603e-06	0.269137	0.134	0.027	0.0617037	Crim1	1.20969	0.269137	NS
3.0397e-06	0.30678	0.158	0.04	0.0619825	Vkorc1	1.20773	0.30678	NS
3.04029e-06	-0.474391	0.13	0.282	0.0619946	Gyg	1.20765	-0.474391	NS
3.06836e-06	-0.430509	0.522	0.638	0.062567	Csk	1.20365	-0.430509	NS
3.08528e-06	-0.368142	0.024	0.133	0.0629119	Castor1	1.20127	-0.368142	NS
3.20092e-06	0.288977	0.194	0.06	0.0652701	Wdr36	1.18529	0.288977	NS
3.31957e-06	0.367909	0.15	0.037	0.0676893	Irf4	1.16948	0.367909	NS
3.31989e-06	0.311811	0.162	0.043	0.0676958	Pitpnm2	1.16944	0.311811	NS
3.32832e-06	0.381152	0.403	0.206	0.0678677	Smap2	1.16834	0.381152	NS
3.34883e-06	0.306851	0.221	0.076	0.068286	Smarcad1	1.16567	0.306851	NS
3.41899e-06	0.289228	0.158	0.04	0.0697167	Cep295	1.15666	0.289228	NS
3.46669e-06	0.482234	0.549	0.319	0.0706892	Diaph1	1.15065	0.482234	NS
3.47757e-06	0.286925	0.431	0.213	0.0709111	Kras	1.14929	0.286925	NS
3.49015e-06	0.276325	0.19	0.056	0.0711676	Ankrd40	1.14772	0.276325	NS
3.53382e-06	-0.501735	0.656	0.668	0.0720582	Rtraf	1.14232	-0.501735	NS
3.56771e-06	0.288003	0.079	0.003	0.0727493	Kif3a	1.13817	0.288003	NS
3.57974e-06	-0.325477	0.008	0.1	0.0729945	Eno1b	1.13671	-0.325477	NS
3.61512e-06	0.312377	0.162	0.043	0.0737159	Ago3	1.13244	0.312377	NS
3.62823e-06	0.429407	0.628	0.402	0.0739832	Srsf7	1.13087	0.429407	NS
3.63062e-06	-0.467687	0.403	0.535	0.074032	Uqcrfs1	1.13058	-0.467687	NS
3.68201e-06	0.302863	0.17	0.047	0.0750799	Rab43	1.12448	0.302863	NS
3.69772e-06	0.345991	0.186	0.056	0.0754003	Dennd5a	1.12263	0.345991	NS
3.76879e-06	0.467025	0.372	0.186	0.0768493	Syt11	1.11436	0.467025	NS
3.7729e-06	-0.401772	0.04	0.156	0.0769332	Sh3bp5	1.11389	-0.401772	NS
3.78625e-06	-0.60601	0.19	0.342	0.0772053	Ogfr	1.11235	-0.60601	NS
3.8464e-06	0.465581	0.237	0.09	0.078432	Abcb1a	1.10551	0.465581	NS
3.86489e-06	0.41996	0.253	0.1	0.078809	Kdm5b	1.10342	0.41996	NS
3.91285e-06	0.388812	0.277	0.116	0.0797869	Zfp646	1.09807	0.388812	NS
4.01731e-06	0.2795	0.103	0.013	0.081917	Xylt1	1.08663	0.2795	NS
4.09054e-06	0.441009	0.411	0.213	0.0834103	Hdac7	1.07878	0.441009	NS
4.09104e-06	-0.469547	0.095	0.233	0.0834204	Aars	1.07873	-0.469547	NS
4.16653e-06	-0.427137	0.059	0.186	0.0849597	Ube2d1	1.07079	-0.427137	NS
4.19889e-06	0.294305	0.186	0.056	0.0856196	Foxo3	1.06743	0.294305	NS
4.2254e-06	-0.526526	0.557	0.635	0.0861602	Gpx1	1.06469	-0.526526	NS
4.26306e-06	0.405137	0.755	0.565	0.086928	Rbm25	1.06084	0.405137	NS
4.28826e-06	0.268851	0.103	0.013	0.087442	Ptprs	1.05828	0.268851	NS
4.32538e-06	-0.323361	0.004	0.09	0.0881987	6330403K07Rik	1.05454	-0.323361	NS
4.37382e-06	0.282537	0.174	0.05	0.0891866	Nsd2	1.0497	0.282537	NS
4.41364e-06	0.369965	0.285	0.123	0.0899986	Taok1	1.04576	0.369965	NS
4.42798e-06	-0.392727	0.877	0.897	0.0902909	Lck	1.04436	-0.392727	NS
4.44222e-06	0.269345	0.123	0.023	0.0905814	Ipmk	1.04296	0.269345	NS
4.56117e-06	0.45413	0.613	0.392	0.0930068	Grb2	1.03149	0.45413	NS
4.62962e-06	0.399007	0.285	0.123	0.0944026	Klhl24	1.02502	0.399007	NS
4.67016e-06	0.305634	0.134	0.03	0.0952293	Per1	1.02123	0.305634	NS
4.74732e-06	0.366315	0.217	0.076	0.0968025	Phf20	1.01411	0.366315	NS
4.84977e-06	0.368351	0.249	0.096	0.0988916	Chd9	1.00484	0.368351	NS
4.95399e-06	0.4702	0.81	0.654	0.101017	Bcl11b	0.995606	0.4702	NS
4.98229e-06	-0.267135	0.012	0.106	0.101594	Gm15013	0.993132	-0.267135	NS
5.06366e-06	0.318051	0.067	0	0.103253	Trav3-3	0.986097	0.318051	NS
5.15193e-06	0.362536	0.676	0.435	0.105053	Ubxn1	0.978591	0.362536	NS
5.27084e-06	0.264586	0.142	0.033	0.107478	Emc1	0.968681	0.264586	NS
5.50963e-06	0.314967	0.182	0.056	0.112347	Xpo7	0.949439	0.314967	NS
5.57138e-06	0.32368	0.158	0.043	0.113606	9930021J03Rik	0.944598	0.32368	NS
5.59682e-06	0.329329	0.209	0.073	0.114125	Pcsk7	0.94262	0.329329	NS
5.66211e-06	0.313391	0.17	0.05	0.115456	Rabep1	0.937583	0.313391	NS
5.74364e-06	0.367242	0.285	0.123	0.117119	Mafg	0.931374	0.367242	NS
5.78279e-06	-0.383039	0.85	0.867	0.117917	Gimap6	0.928424	-0.383039	NS
5.79338e-06	0.441429	0.229	0.086	0.118133	Sdc4	0.92763	0.441429	NS
5.85937e-06	0.398256	0.407	0.216	0.119478	Sesn3	0.92271	0.398256	NS
5.98381e-06	0.349345	0.846	0.658	0.122016	Fis1	0.913584	0.349345	NS
6.08602e-06	0.408341	0.652	0.435	0.1241	Eif3c	0.906228	0.408341	NS
6.18532e-06	-0.49554	0.063	0.186	0.126125	Vars	0.8992	-0.49554	NS
6.19647e-06	-0.459725	0.526	0.648	0.126352	Dnajc8	0.898417	-0.459725	NS
6.23311e-06	-0.525554	0.285	0.425	0.127099	Max	0.895857	-0.525554	NS
6.26072e-06	0.351584	0.3	0.133	0.127662	Crebrf	0.893937	0.351584	NS
6.26655e-06	0.398998	0.352	0.176	0.127781	Rsbn1	0.893533	0.398998	NS
6.28119e-06	0.416593	0.368	0.179	0.12808	Wbp4	0.89252	0.416593	NS
6.3108e-06	0.387551	0.296	0.133	0.128683	Auh	0.890477	0.387551	NS
6.32611e-06	0.37327	0.759	0.565	0.128996	Ndufb9	0.889425	0.37327	NS
6.36785e-06	0.408359	0.292	0.13	0.129847	Cnot6	0.886569	0.408359	NS
6.39067e-06	0.337008	0.257	0.103	0.130312	Plekhg2	0.885015	0.337008	NS
6.39689e-06	0.373716	0.186	0.06	0.130439	Ncoa1	0.884593	0.373716	NS
6.4263e-06	0.387958	0.387	0.206	0.131039	Lsm12	0.8826	0.387958	NS
6.45523e-06	-0.409865	0.067	0.196	0.131629	Ecm1	0.88065	-0.409865	NS
6.56466e-06	0.470525	0.711	0.525	0.13386	Sh3kbp1	0.873349	0.470525	NS
6.57305e-06	0.287895	0.146	0.037	0.134031	Cnnm3	0.872795	0.287895	NS
6.61709e-06	0.349751	0.202	0.066	0.134929	Mms19	0.869894	0.349751	NS
6.70548e-06	0.390596	0.462	0.252	0.136731	Birc2	0.864132	0.390596	NS
6.7988e-06	-0.602183	0.186	0.332	0.138634	Cd81	0.858129	-0.602183	NS
6.80294e-06	0.405539	0.676	0.462	0.138719	Kif5b	0.857865	0.405539	NS
6.81449e-06	0.29331	0.289	0.123	0.138954	Ctdspl2	0.857128	0.29331	NS
6.83535e-06	-0.318539	0.004	0.086	0.13938	Ifngr2	0.855801	-0.318539	NS
6.87618e-06	-0.445686	0.648	0.738	0.140212	Pcbp2	0.853214	-0.445686	NS
6.89618e-06	0.309905	0.174	0.053	0.14062	Stxbp5	0.851953	0.309905	NS
6.98833e-06	0.261171	0.107	0.017	0.142499	Prxl2c	0.846188	0.261171	NS
7.01436e-06	0.360412	0.273	0.116	0.14303	Tmem106b	0.844573	0.360412	NS
7.04063e-06	0.260068	0.281	0.113	0.143566	Sdf2l1	0.84295	0.260068	NS
7.12994e-06	0.447315	0.49	0.286	0.145387	Efhd2	0.837475	0.447315	NS
7.16244e-06	0.344971	0.229	0.09	0.146049	Supt6	0.835501	0.344971	NS
7.25902e-06	0.394745	0.423	0.223	0.148019	4932438A13Rik	0.829684	0.394745	NS
7.2599e-06	0.251398	0.115	0.02	0.148037	Iqsec1	0.829631	0.251398	NS
7.26615e-06	-0.419682	0.012	0.103	0.148164	Tgtp1	0.829257	-0.419682	NS
7.29518e-06	-0.268035	0	0.076	0.148756	Myadm	0.827525	-0.268035	NS
7.29518e-06	-0.295922	0	0.076	0.148756	Vill	0.827525	-0.295922	NS
7.29518e-06	-0.27468	0	0.076	0.148756	Gm6576	0.827525	-0.27468	NS
7.33948e-06	0.276996	0.273	0.113	0.149659	Srek1	0.824896	0.276996	NS
7.42124e-06	0.404931	0.561	0.332	0.151327	Vgll4	0.820085	0.404931	NS
7.51239e-06	-0.513585	0.241	0.389	0.153185	Thap3	0.814783	-0.513585	NS
7.53807e-06	0.497539	0.636	0.432	0.153709	Manf	0.813301	0.497539	NS
7.61055e-06	-0.355836	0.874	0.857	0.155187	Lcp1	0.809145	-0.355836	NS
7.6158e-06	0.328389	0.119	0.023	0.155294	Ccdc34	0.808846	0.328389	NS
7.64854e-06	0.360859	0.265	0.113	0.155961	Cdk6	0.806983	0.360859	NS
7.7231e-06	-0.512787	0.067	0.189	0.157482	Tspan3	0.80277	-0.512787	NS
7.7311e-06	0.28897	0.332	0.153	0.157645	Slain2	0.80232	0.28897	NS
7.75199e-06	0.300581	0.15	0.04	0.158071	Ric1	0.801148	0.300581	NS
7.82329e-06	-0.56229	0.692	0.744	0.159525	Ifi203	0.797172	-0.56229	NS
7.86065e-06	0.303496	0.158	0.043	0.160287	Pggt1b	0.795103	0.303496	NS
7.88487e-06	0.251155	0.091	0.01	0.16078	Gfod1	0.793767	0.251155	NS
7.94904e-06	-0.509975	0.119	0.256	0.162089	Csrp1	0.790247	-0.509975	NS
8.22649e-06	0.306228	0.277	0.12	0.167746	Mrpl35	0.775347	0.306228	NS
8.22795e-06	0.37395	0.387	0.203	0.167776	Zfand5	0.77527	0.37395	NS
8.23209e-06	0.273278	0.15	0.04	0.167861	Slc45a4	0.775051	0.273278	NS
8.25461e-06	0.265215	0.119	0.023	0.16832	Dym	0.773865	0.265215	NS
8.44975e-06	-0.524152	0.395	0.518	0.172299	Cd84	0.763718	-0.524152	NS
8.47906e-06	0.355535	0.379	0.189	0.172897	Nsmaf	0.762214	0.355535	NS
8.49682e-06	0.340677	0.229	0.09	0.173259	Gngt2	0.761305	0.340677	NS
8.59005e-06	0.346149	0.281	0.12	0.17516	Rbm33	0.756566	0.346149	NS
8.94755e-06	0.414711	0.458	0.269	0.182449	Cd44	0.738857	0.414711	NS
8.98316e-06	0.296635	0.162	0.047	0.183176	Zhx1	0.737133	0.296635	NS
9.03043e-06	0.293486	0.265	0.11	0.184139	2410004B18Rik	0.734853	0.293486	NS
9.06278e-06	0.455281	0.628	0.422	0.184799	Hif1a	0.7333	0.455281	NS
9.07554e-06	-0.530717	0.13	0.266	0.185059	Pde2a	0.732689	-0.530717	NS
9.18179e-06	0.288022	0.186	0.06	0.187226	Kidins220	0.727634	0.288022	NS
9.21756e-06	0.406305	0.518	0.316	0.187955	Ube2h	0.725945	0.406305	NS
9.21943e-06	0.323368	0.225	0.083	0.187993	Trim14	0.725857	0.323368	NS
9.27973e-06	-0.453241	0.134	0.276	0.189223	Rgs14	0.723026	-0.453241	NS
9.2826e-06	0.411715	0.854	0.721	0.189281	Ndufa4	0.722892	0.411715	NS
9.51794e-06	-0.468492	0.719	0.771	0.19408	Ypel3	0.712019	-0.468492	NS
9.5233e-06	0.286976	0.174	0.053	0.19419	Fam214a	0.711774	0.286976	NS
9.61086e-06	0.333073	0.332	0.156	0.195975	Senp7	0.707799	0.333073	NS
9.63796e-06	0.354469	0.269	0.113	0.196528	Tle4	0.706576	0.354469	NS
9.6797e-06	0.324538	0.245	0.096	0.197379	Dyrk1a	0.704699	0.324538	NS
9.68974e-06	0.35561	0.344	0.169	0.197583	Glg1	0.704249	0.35561	NS
9.71067e-06	0.348938	0.324	0.153	0.19801	Mtf2	0.703312	0.348938	NS
9.74097e-06	0.425618	0.625	0.425	0.198628	Tmed10	0.701959	0.425618	NS
9.78673e-06	0.264703	0.063	0	0.199561	Cracr2a	0.699924	0.264703	NS
9.78673e-06	0.279497	0.063	0	0.199561	Itga1	0.699924	0.279497	NS
9.93083e-06	0.357247	0.245	0.1	0.2025	Ino80d	0.693576	0.357247	NS
9.99122e-06	0.362972	0.411	0.219	0.203731	Zmym5	0.690943	0.362972	NS
1.00056e-05	0.335832	0.324	0.15	0.204024	Mbd3	0.690319	0.335832	NS
1.00166e-05	0.367814	0.225	0.086	0.204248	Wsb2	0.689841	0.367814	NS
1.01047e-05	0.305643	0.866	0.761	0.206045	Psma3	0.686039	0.305643	NS
1.02891e-05	-0.408869	0.791	0.817	0.209806	Prdx1	0.678182	-0.408869	NS
1.03956e-05	0.421526	0.269	0.12	0.211977	Iqgap2	0.673711	0.421526	NS
1.04693e-05	0.287372	0.166	0.05	0.21348	Cd2ap	0.670644	0.287372	NS
1.04822e-05	0.318405	0.174	0.053	0.213742	Cpeb4	0.670109	0.318405	NS
1.05593e-05	0.256434	0.162	0.047	0.215316	Supt3	0.666924	0.256434	NS
1.07313e-05	-0.366778	0.66	0.754	0.218823	Atp5md	0.659907	-0.366778	NS
1.07627e-05	0.447541	0.542	0.355	0.219462	Naa10	0.65864	0.447541	NS
1.08123e-05	0.294317	0.162	0.047	0.220474	Specc1l	0.656642	0.294317	NS
1.11645e-05	0.305715	0.209	0.076	0.227655	Mrpl2	0.642724	0.305715	NS
1.1224e-05	-0.498756	0.154	0.289	0.228869	Tmem243	0.640414	-0.498756	NS
1.12292e-05	0.271937	0.162	0.047	0.228974	Sipa1l1	0.640214	0.271937	NS
1.12735e-05	0.388171	0.557	0.346	0.229879	Ncf4	0.638501	0.388171	NS
1.12976e-05	0.318924	0.245	0.1	0.230368	Ggps1	0.637577	0.318924	NS
1.13294e-05	0.317267	0.265	0.113	0.231018	Aqr	0.636355	0.317267	NS
1.14228e-05	0.261892	0.134	0.033	0.232923	Hmgxb3	0.632788	0.261892	NS
1.14233e-05	-0.270871	0.004	0.083	0.232932	1700097N02Rik	0.632771	-0.270871	NS
1.14816e-05	-0.599146	0.079	0.209	0.234121	Lgals3	0.630559	-0.599146	NS
1.15535e-05	0.364277	0.304	0.14	0.235588	Usp16	0.627846	0.364277	NS
1.17091e-05	0.375112	0.142	0.037	0.23876	Cipc	0.622038	0.375112	NS
1.17453e-05	-0.25792	0	0.073	0.239498	Mars1	0.620699	-0.25792	NS
1.17453e-05	-0.259762	0	0.073	0.239498	Pard6g	0.620699	-0.259762	NS
1.1896e-05	0.301221	0.261	0.11	0.242572	Hnrnph3	0.615159	0.301221	NS
1.19614e-05	-0.37332	0.02	0.116	0.243905	Nsg2	0.61278	-0.37332	NS
1.22188e-05	-0.34777	0.012	0.1	0.249154	Rab6b	0.603533	-0.34777	NS
1.22375e-05	0.252713	0.095	0.013	0.249536	Mical2	0.602868	0.252713	NS
1.24084e-05	0.32661	0.889	0.787	0.253019	Son	0.596846	0.32661	NS
1.24264e-05	0.281708	0.34	0.163	0.253387	Akirin2	0.596215	0.281708	NS
1.25492e-05	0.288262	0.158	0.047	0.255891	Rab11fip4	0.591945	0.288262	NS
1.25661e-05	0.390645	0.387	0.199	0.256236	Avl9	0.59136	0.390645	NS
1.26036e-05	0.372923	0.328	0.163	0.257001	Ide	0.590065	0.372923	NS
1.26314e-05	0.302152	0.142	0.037	0.257566	Snhg16	0.589111	0.302152	NS
1.26431e-05	0.320708	0.198	0.07	0.257805	Twf1	0.588709	0.320708	NS
1.27401e-05	0.372127	0.486	0.289	0.259784	Aimp1	0.585387	0.372127	NS
1.2995e-05	-0.489769	0.609	0.688	0.26498	Rabac1	0.576787	-0.489769	NS
1.35105e-05	-0.474877	0.609	0.641	0.275493	Ppp1cc	0.55989	-0.474877	NS
1.37606e-05	-0.47961	0.53	0.628	0.280592	Cops9	0.551925	-0.47961	NS
1.37977e-05	0.321972	0.146	0.04	0.281349	Akap11	0.550754	0.321972	NS
1.39146e-05	0.335342	0.233	0.093	0.283733	Mettl16	0.547089	0.335342	NS
1.39457e-05	0.352745	0.352	0.179	0.284366	Helz	0.546122	0.352745	NS
1.39945e-05	0.335936	0.206	0.076	0.285361	Mcm4	0.544606	0.335936	NS
1.4145e-05	0.398619	0.423	0.239	0.288432	Ddx17	0.539957	0.398619	NS
1.46793e-05	-0.468103	0.538	0.605	0.299325	Capns1	0.523857	-0.468103	NS
1.47511e-05	0.341252	0.277	0.123	0.300789	Tiam1	0.521738	0.341252	NS
1.48252e-05	0.364808	0.431	0.236	0.3023	Nrd1	0.519562	0.364808	NS
1.48459e-05	-0.485405	0.613	0.674	0.302723	Vcp	0.518954	-0.485405	NS
1.48551e-05	0.326339	0.292	0.133	0.302909	Atg12	0.518687	0.326339	NS
1.51756e-05	-0.35587	0.806	0.864	0.309445	Sumo2	0.509416	-0.35587	NS
1.52227e-05	0.254176	0.123	0.027	0.310407	Fnip1	0.508069	0.254176	NS
1.52293e-05	-0.386459	0.763	0.794	0.310541	Atp5a1	0.507881	-0.386459	NS
1.52779e-05	0.359189	0.364	0.183	0.311533	Tial1	0.506497	0.359189	NS
1.53059e-05	0.369485	0.486	0.282	0.312103	Ash1l	0.505702	0.369485	NS
1.53895e-05	-0.408982	0.02	0.113	0.313808	Cd79b	0.503336	-0.408982	NS
1.56165e-05	0.356759	0.296	0.14	0.318436	P4hb	0.496977	0.356759	NS
1.57322e-05	0.317858	0.178	0.06	0.320795	Tmem135	0.493773	0.317858	NS
1.63854e-05	0.277637	0.146	0.04	0.334115	Ercc6l2	0.476104	0.277637	NS
1.64151e-05	-0.282949	0.008	0.09	0.33472	Commd5	0.475318	-0.282949	NS
1.64156e-05	0.256054	0.115	0.023	0.33473	Zfp142	0.475306	0.256054	NS
1.64329e-05	-0.609875	0.075	0.193	0.335083	Ifi214	0.474848	-0.609875	NS
1.66461e-05	0.257775	0.158	0.047	0.33943	Chm	0.46925	0.257775	NS
1.67033e-05	0.423206	0.249	0.113	0.340597	Smarcc2	0.46776	0.423206	NS
1.70783e-05	0.421899	0.605	0.385	0.348244	Mier1	0.458117	0.421899	NS
1.72299e-05	0.25509	0.19	0.063	0.351335	Tmem259	0.454279	0.25509	NS
1.73228e-05	0.287966	0.126	0.03	0.353229	Mcm9	0.451944	0.287966	NS
1.75127e-05	0.302725	0.166	0.053	0.357102	Fyco1	0.447208	0.302725	NS
1.7531e-05	-0.542356	0.292	0.425	0.357475	Frmd8	0.446754	-0.542356	NS
1.75715e-05	0.322006	0.245	0.1	0.3583	Ppp1r15b	0.445753	0.322006	NS
1.79233e-05	-0.481168	0.142	0.279	0.365474	Bak1	0.437144	-0.481168	NS
1.79562e-05	-0.283537	0.004	0.08	0.366144	Trat1	0.436348	-0.283537	NS
1.79821e-05	0.320633	0.19	0.066	0.366673	Dcaf5	0.435721	0.320633	NS
1.80102e-05	-0.294039	0.024	0.12	0.367247	Kpna2	0.435042	-0.294039	NS
1.82271e-05	0.365114	0.403	0.226	0.371669	Cggbp1	0.429843	0.365114	NS
1.82616e-05	0.336099	0.336	0.163	0.372372	Snrnp48	0.429023	0.336099	NS
1.85947e-05	0.311499	0.174	0.06	0.379165	Kdm4c	0.421172	0.311499	NS
1.86935e-05	0.297476	0.253	0.106	0.38118	Rspry1	0.41887	0.297476	NS
1.87102e-05	0.289738	0.261	0.11	0.38152	Acap2	0.418482	0.289738	NS
1.87562e-05	0.344608	0.198	0.073	0.382457	Kdm6b	0.417418	0.344608	NS
1.87956e-05	0.332235	0.253	0.106	0.383261	Atf2	0.416506	0.332235	NS
1.88954e-05	-0.256144	0	0.07	0.385295	H2ac20	0.414206	-0.256144	NS
1.88954e-05	-0.251173	0	0.07	0.385295	Nopchap1	0.414206	-0.251173	NS
1.90904e-05	-0.300578	0.012	0.096	0.389272	Tmppe	0.409746	-0.300578	NS
1.92395e-05	0.369588	0.767	0.575	0.392313	Snrpd2	0.406367	0.369588	NS
1.9392e-05	0.299289	0.178	0.06	0.395423	Qk	0.402938	0.299289	NS
1.97423e-05	0.303031	0.206	0.076	0.402564	Cfap97	0.395165	0.303031	NS
1.99689e-05	0.389801	0.49	0.286	0.407187	Ppp1r16b	0.390206	0.389801	NS
2.0213e-05	0.282221	0.138	0.037	0.412163	Pik3cg	0.384931	0.282221	NS
2.03465e-05	0.434201	0.289	0.136	0.414886	Mllt10	0.382071	0.434201	NS
2.06914e-05	0.316695	0.217	0.083	0.421919	Susd3	0.374771	0.316695	NS
2.08262e-05	0.261995	0.138	0.037	0.424667	Lpgat1	0.371952	0.261995	NS
2.09462e-05	-0.420993	0.36	0.492	0.427114	Eif3g	0.369456	-0.420993	NS
2.14619e-05	0.314576	0.198	0.073	0.43763	Evi2a	0.358893	0.314576	NS
2.1945e-05	-0.33465	0.731	0.761	0.44748	Sumo1	0.349227	-0.33465	NS
2.20384e-05	0.371483	0.431	0.249	0.449384	Ssbp1	0.347382	0.371483	NS
2.20574e-05	0.257421	0.099	0.017	0.449772	Dclre1a	0.347008	0.257421	NS
2.22704e-05	0.292975	0.194	0.07	0.454116	Stk26	0.342833	0.292975	NS
2.29765e-05	0.3381	0.249	0.106	0.468514	Parg	0.329278	0.3381	NS
2.32869e-05	-0.323808	0.02	0.11	0.474842	Bmp7	0.32345	-0.323808	NS
2.38827e-05	0.271172	0.225	0.09	0.486991	Inpp5f	0.312479	0.271172	NS
2.40385e-05	-0.404298	0.202	0.342	0.490169	Eif4e	0.309654	-0.404298	NS
2.43561e-05	0.287339	0.217	0.083	0.496644	Ubr1	0.303954	0.287339	NS
2.47122e-05	0.423891	0.597	0.402	0.503907	Tra2a	0.29765	0.423891	NS
2.49925e-05	0.379584	0.391	0.206	0.509621	Slfn8	0.292752	0.379584	NS
2.50061e-05	0.284089	0.178	0.06	0.5099	Wdr44	0.292515	0.284089	NS
2.5198e-05	-0.465704	0.502	0.575	0.513812	Tbrg1	0.289196	-0.465704	NS
2.52188e-05	-0.533903	0.138	0.269	0.514238	Cd96	0.288836	-0.533903	NS
2.53087e-05	0.43341	0.344	0.176	0.516069	Pcm1	0.287292	0.43341	NS
2.54395e-05	0.421186	0.383	0.209	0.518736	Arhgef6	0.285054	0.421186	NS
2.54536e-05	0.268887	0.202	0.073	0.519025	Itgb3bp	0.284812	0.268887	NS
2.55077e-05	0.287375	0.091	0.013	0.520127	H2-Eb1	0.283891	0.287375	NS
2.55806e-05	0.366649	0.186	0.066	0.521613	Sntb2	0.282652	0.366649	NS
2.55971e-05	0.256506	0.142	0.04	0.52195	Ccdc66	0.282371	0.256506	NS
2.62556e-05	0.358795	0.289	0.136	0.535377	Jarid2	0.27134	0.358795	NS
2.63463e-05	0.289912	0.182	0.063	0.537227	Pdzd8	0.269842	0.289912	NS
2.66355e-05	0.31744	0.229	0.096	0.543124	Ankrd13c	0.265101	0.31744	NS
2.67172e-05	0.254632	0.119	0.027	0.54479	Atg14	0.263771	0.254632	NS
2.71761e-05	0.538486	0.767	0.635	0.554149	Calr	0.256374	0.538486	NS
2.74538e-05	0.364004	0.316	0.153	0.55981	Iws1	0.251959	0.364004	NS
2.74775e-05	0.345052	0.281	0.13	0.560293	Rbm27	0.251584	0.345052	NS
2.78978e-05	0.409695	0.494	0.309	0.568863	Dgkz	0.244992	0.409695	NS
2.80934e-05	0.289644	0.3	0.14	0.572853	Pitpnb	0.241957	0.289644	NS
2.8343e-05	0.400637	0.656	0.439	0.577942	Acin1	0.238116	0.400637	NS
2.84175e-05	0.329173	0.423	0.233	0.579461	Snrpa1	0.236976	0.329173	NS
2.89424e-05	0.412574	0.431	0.252	0.590165	Hivep2	0.229027	0.412574	NS
2.90536e-05	0.268438	0.154	0.047	0.592432	Pgrmc2	0.227361	0.268438	NS
2.91369e-05	0.291353	0.19	0.07	0.594131	Acsl4	0.226118	0.291353	NS
2.9193e-05	-0.391016	0.091	0.216	0.595275	Dstn	0.225282	-0.391016	NS
2.94255e-05	0.356889	0.285	0.133	0.600015	Zeb1	0.221838	0.356889	NS
2.9492e-05	-0.433255	0.344	0.478	0.601372	Adss	0.220857	-0.433255	NS
2.97416e-05	-0.289905	0.004	0.076	0.606461	Cd80	0.217197	-0.289905	NS
2.99543e-05	-0.509374	0.506	0.585	0.610799	Arf6	0.214102	-0.509374	NS
3.03773e-05	-0.460776	0	0.066	0.619425	Actg2	0.208012	-0.460776	NS
3.03773e-05	-0.320241	0	0.066	0.619425	Treml2	0.208012	-0.320241	NS
3.04747e-05	0.332507	0.32	0.156	0.62141	Fibp	0.206622	0.332507	NS
3.07535e-05	0.289979	0.308	0.146	0.627094	Ccdc174	0.202667	0.289979	NS
3.07937e-05	0.25354	0.19	0.066	0.627914	Kif3b	0.2021	0.25354	NS
3.10487e-05	-0.697533	0.209	0.346	0.633115	H1f0	0.198518	-0.697533	NS
3.11551e-05	-0.395791	0.561	0.641	0.635284	Cdc37	0.197032	-0.395791	NS
3.11706e-05	0.318177	0.332	0.163	0.635601	Traf5	0.196816	0.318177	NS
3.11746e-05	0.384342	0.502	0.306	0.635681	Etfb	0.196761	0.384342	NS
3.15317e-05	0.366552	0.514	0.319	0.642962	Sugt1	0.191814	0.366552	NS
3.15832e-05	0.436247	0.348	0.196	0.644013	Creb1	0.191105	0.436247	NS
3.17676e-05	0.29289	0.174	0.06	0.647772	Cox18	0.188578	0.29289	NS
3.18125e-05	-0.43385	0.115	0.246	0.648688	Sfxn3	0.187964	-0.43385	NS
3.18923e-05	0.392521	0.399	0.213	0.650316	Gpatch8	0.186876	0.392521	NS
3.35153e-05	0.251217	0.134	0.037	0.683409	Pikfyve	0.165319	0.251217	NS
3.36704e-05	-0.435358	0.13	0.262	0.686572	Plp2	0.163314	-0.435358	NS
3.41826e-05	-0.362841	0.04	0.14	0.697018	Cd320	0.156756	-0.362841	NS
3.42863e-05	0.279161	0.19	0.07	0.699131	Fdxr	0.155441	0.279161	NS
3.45157e-05	-0.571196	0.261	0.392	0.70381	Stk38	0.152545	-0.571196	NS
3.47246e-05	0.323746	0.221	0.09	0.708069	Ube2e3	0.149924	0.323746	NS
3.50215e-05	0.373851	0.628	0.409	0.714123	Arid4b	0.146227	0.373851	NS
3.52149e-05	0.270511	0.17	0.056	0.718067	Larp4	0.143835	0.270511	NS
3.55387e-05	0.378088	0.415	0.233	0.72467	Kdm5a	0.13986	0.378088	NS
3.56449e-05	-0.361288	0.711	0.764	0.726836	Ube2b	0.138564	-0.361288	NS
3.56855e-05	-0.312585	0.04	0.143	0.727663	Snhg6	0.13807	-0.312585	NS
3.57566e-05	-0.485941	0.324	0.455	0.729113	Mrpl30	0.137205	-0.485941	NS
3.5826e-05	0.283643	0.17	0.056	0.730527	Ubxn7	0.136364	0.283643	NS
3.58383e-05	-0.397827	0.087	0.209	0.730779	H2-DMa	0.136214	-0.397827	NS
3.63404e-05	0.333001	0.213	0.086	0.741016	Akt1	0.130172	0.333001	NS
3.6415e-05	0.251016	0.194	0.07	0.742538	Npepps	0.129281	0.251016	NS
3.64621e-05	0.294383	0.474	0.269	0.743498	Med30	0.12872	0.294383	NS
3.68933e-05	-0.424359	0.091	0.209	0.752291	Acot13	0.123614	-0.424359	NS
3.69287e-05	-0.48193	0.095	0.216	0.753013	Trib1	0.123198	-0.48193	NS
3.73669e-05	-0.522644	0.249	0.392	0.761949	Zfas1	0.118074	-0.522644	NS
3.75056e-05	-0.330992	0.02	0.106	0.764777	Suclg2	0.116465	-0.330992	NS
3.75247e-05	0.413661	0.213	0.09	0.765166	Rel	0.116245	0.413661	NS
3.79793e-05	-0.513835	0.356	0.482	0.774437	Rexo2	0.111014	-0.513835	NS
3.82994e-05	-0.721834	0.285	0.399	0.780964	Neat1	0.107369	-0.721834	NS
3.94642e-05	0.298578	0.126	0.033	0.804715	Nudt2	0.0943579	0.298578	NS
3.97965e-05	0.335552	0.328	0.163	0.81149	Ccdc69	0.0907169	0.335552	NS
3.99215e-05	0.379004	0.395	0.226	0.81404	Phf14	0.0893543	0.379004	NS
4.0097e-05	0.315237	0.217	0.09	0.817617	Cpsf7	0.08745	0.315237	NS
4.06179e-05	-0.490344	0.269	0.422	0.828239	Rora	0.0818444	-0.490344	NS
4.2174e-05	0.261344	0.265	0.116	0.85997	Tbl1xr1	0.0655169	0.261344	NS
4.22787e-05	0.25225	0.202	0.076	0.862104	Ubp1	0.0644402	0.25225	NS
4.2453e-05	0.33487	0.225	0.093	0.865659	Gnl1	0.0626529	0.33487	NS
4.25553e-05	-0.41377	0.008	0.083	0.867744	Ms4a4c	0.0616082	-0.41377	NS
4.28721e-05	-0.480427	0.324	0.445	0.874206	Myo1g	0.0583864	-0.480427	NS
4.30774e-05	-0.473863	0.229	0.355	0.878391	Mitd1	0.0563122	-0.473863	NS
4.3415e-05	-0.476644	0.253	0.382	0.885276	Sit1	0.0529213	-0.476644	NS
4.37859e-05	-0.404607	0.265	0.399	0.892839	Mtch2	0.0492269	-0.404607	NS
4.40017e-05	0.358793	0.3	0.143	0.897239	Setd1b	0.0470917	0.358793	NS
4.40392e-05	0.282805	0.229	0.096	0.898003	Etv3	0.0467223	0.282805	NS
4.40628e-05	0.297714	0.332	0.163	0.898485	Tent5c	0.0464892	0.297714	NS
4.42614e-05	-0.451455	0.593	0.671	0.902534	Cd82	0.0445365	-0.451455	NS
4.44426e-05	-0.465035	0.142	0.272	0.906229	Il6ra	0.0427621	-0.465035	NS
4.44598e-05	-0.330213	0.877	0.907	0.906579	Atp5l	0.0425945	-0.330213	NS
4.47225e-05	-0.362505	0.822	0.844	0.911937	Eif3k	0.0400353	-0.362505	NS
4.47788e-05	0.397658	0.466	0.279	0.913084	Atf4	0.0394891	0.397658	NS
4.48045e-05	0.395833	0.257	0.116	0.913608	Rad50	0.0392399	0.395833	NS
4.48848e-05	0.266028	0.213	0.086	0.915245	Zfx	0.0384624	0.266028	NS
4.49413e-05	-0.485218	0.332	0.449	0.916398	Cycs	0.0379158	-0.485218	NS
4.53045e-05	-0.425651	0.775	0.811	0.923804	Hmgb2	0.0344201	-0.425651	NS
4.54237e-05	-0.279573	0.02	0.106	0.926235	Ppm1j	0.033279	-0.279573	NS
4.56248e-05	-0.474512	0.704	0.764	0.930336	Smc4	0.0313602	-0.474512	NS
4.57468e-05	0.300885	0.154	0.05	0.932823	Btaf1	0.0302009	0.300885	NS
4.65517e-05	0.283642	0.166	0.056	0.949236	Cep120	0.0226258	0.283642	NS
4.69497e-05	-0.405444	0.162	0.289	0.957352	Tpgs1	0.0189283	-0.405444	NS
4.70723e-05	0.352189	0.344	0.186	0.959852	Ap3b1	0.0177958	0.352189	NS
4.73742e-05	0.297931	0.225	0.093	0.966007	Atxn7	0.0150195	0.297931	NS
4.75888e-05	-0.418208	0.53	0.595	0.970383	Ube2n	0.0130568	-0.418208	NS
4.77257e-05	0.339747	0.308	0.153	0.973176	Ccpg1	0.0118087	0.339747	NS
4.80153e-05	-0.434831	0.494	0.568	0.979079	H13	0.00918221	-0.434831	NS
4.81043e-05	0.275744	0.162	0.053	0.980894	Aff1	0.00837777	0.275744	NS
4.83192e-05	0.258386	0.182	0.066	0.985276	Gigyf1	0.00644218	0.258386	NS
4.83794e-05	0.295615	0.229	0.096	0.986505	Phf6	0.0059006	0.295615	NS
4.9227e-05	0.336213	0.209	0.086	1	Cstf3	0	0.336213	NS
4.96226e-05	0.353279	0.356	0.186	1	Sod1	0	0.353279	NS
4.98404e-05	0.307989	0.166	0.056	1	Rrp1b	0	0.307989	NS
5.0392e-05	0.253995	0.138	0.04	1	Cbll1	0	0.253995	NS
5.04634e-05	0.316552	0.253	0.113	1	Pde4b	0	0.316552	NS
5.06273e-05	-0.44903	0.202	0.329	1	Triobp	0	-0.44903	NS
5.06455e-05	-0.341054	0.032	0.126	1	Asb13	0	-0.341054	NS
5.12287e-05	0.273895	0.455	0.249	1	Copb2	0	0.273895	NS
5.15121e-05	0.252383	0.277	0.126	1	Spcs3	0	0.252383	NS
5.16656e-05	0.329039	0.775	0.585	1	Plaat3	0	0.329039	NS
5.1769e-05	0.338767	0.241	0.106	1	Plpbp	0	0.338767	NS
5.27578e-05	0.313453	0.917	0.814	1	Ubl5	0	0.313453	NS
5.37463e-05	-0.485149	0.107	0.223	1	Ggh	0	-0.485149	NS
5.38165e-05	0.325414	0.202	0.08	1	Trim44	0	0.325414	NS
5.44971e-05	0.276445	0.213	0.086	1	Pcnt	0	0.276445	NS
5.47723e-05	0.272	0.19	0.07	1	Ccdc186	0	0.272	NS
5.54266e-05	-0.309191	0.514	0.651	1	Tomm22	0	-0.309191	NS
5.55074e-05	-0.454118	0.375	0.482	1	Dnajc7	0	-0.454118	NS
5.56497e-05	0.407575	0.336	0.183	1	Oga	0	0.407575	NS
5.60793e-05	0.310201	0.289	0.136	1	Rsrc1	0	0.310201	NS
5.67648e-05	0.358415	0.455	0.272	1	Fip1l1	0	0.358415	NS
5.69333e-05	0.315302	0.316	0.156	1	Ncmap	0	0.315302	NS
5.70827e-05	0.404345	0.605	0.419	1	Arid4a	0	0.404345	NS
6.01464e-05	0.299338	0.233	0.103	1	Fbxl3	0	0.299338	NS
6.04207e-05	0.314954	0.162	0.056	1	Vav3	0	0.314954	NS
6.07402e-05	0.376506	0.289	0.146	1	Eri1	0	0.376506	NS
6.128e-05	0.303207	0.158	0.053	1	Tubgcp5	0	0.303207	NS
6.18753e-05	0.297655	0.206	0.083	1	Osbpl8	0	0.297655	NS
6.21523e-05	-0.275368	0.02	0.103	1	Gm9774	0	-0.275368	NS
6.30077e-05	0.324259	0.213	0.09	1	Acbd3	0	0.324259	NS
6.31079e-05	0.307952	0.229	0.1	1	Zfc3h1	0	0.307952	NS
6.32805e-05	0.264727	0.13	0.037	1	Capn15	0	0.264727	NS
6.48261e-05	0.350065	0.787	0.598	1	Hnrnpu	0	0.350065	NS
6.50668e-05	0.31154	0.364	0.196	1	Tardbp	0	0.31154	NS
6.51835e-05	0.373253	0.751	0.542	1	Actr2	0	0.373253	NS
6.554e-05	0.317792	0.296	0.146	1	Usp9x	0	0.317792	NS
6.56288e-05	-0.339341	0.617	0.704	1	Tmem258	0	-0.339341	NS
6.68268e-05	-0.447864	0.407	0.482	1	Nap1l4	0	-0.447864	NS
6.78176e-05	0.375905	0.632	0.455	1	Psmb4	0	0.375905	NS
6.8526e-05	-0.446674	0.348	0.458	1	R3hdm4	0	-0.446674	NS
6.86402e-05	0.308924	0.253	0.116	1	Secisbp2l	0	0.308924	NS
6.97254e-05	-1.36259	0.233	0.342	1	Isg15	0	-1.36259	NS
7.04608e-05	0.348793	0.051	0	1	Igkc	0	0.348793	NS
7.13647e-05	-0.391721	0.237	0.362	1	Adprh	0	-0.391721	NS
7.15297e-05	0.265003	0.174	0.063	1	Mppe1	0	0.265003	NS
7.21919e-05	0.270632	0.111	0.027	1	Rab12	0	0.270632	NS
7.22524e-05	0.381776	0.296	0.15	1	Sfswap	0	0.381776	NS
7.24055e-05	0.2834	0.174	0.063	1	Endod1	0	0.2834	NS
7.2828e-05	0.351641	0.708	0.512	1	Ptpn7	0	0.351641	NS
7.32003e-05	0.358468	0.455	0.276	1	Trip12	0	0.358468	NS
7.38221e-05	0.260631	0.245	0.11	1	Poldip3	0	0.260631	NS
7.40969e-05	-0.465561	0.383	0.492	1	Atp6v1d	0	-0.465561	NS
7.42914e-05	0.322219	0.241	0.11	1	Gsk3a	0	0.322219	NS
7.60191e-05	-0.413973	0.115	0.233	1	Tbc1d10a	0	-0.413973	NS
7.64981e-05	0.302156	0.19	0.073	1	Tmem65	0	0.302156	NS
7.68021e-05	0.276261	0.644	0.419	1	Plgrkt	0	0.276261	NS
7.71776e-05	0.314647	0.162	0.056	1	Plcb2	0	0.314647	NS
7.7412e-05	0.317993	0.202	0.083	1	Efcab14	0	0.317993	NS
7.83824e-05	-0.276094	0	0.06	1	Bach2	0	-0.276094	NS
7.84525e-05	0.299181	0.13	0.04	1	N4bp2	0	0.299181	NS
7.91554e-05	0.331111	0.328	0.173	1	Pdhb	0	0.331111	NS
7.9221e-05	0.336065	0.431	0.252	1	BC005537	0	0.336065	NS
8.0671e-05	-0.370844	0.063	0.169	1	Cisd3	0	-0.370844	NS
8.10522e-05	0.251497	0.19	0.073	1	Tnpo1	0	0.251497	NS
8.1158e-05	0.277977	0.889	0.824	1	Tma7	0	0.277977	NS
8.30724e-05	0.257692	0.241	0.106	1	Ufl1	0	0.257692	NS
8.40966e-05	0.313164	0.344	0.179	1	Ski	0	0.313164	NS
8.46908e-05	0.426713	0.403	0.236	1	Orai1	0	0.426713	NS
8.491e-05	-0.413292	0.356	0.458	1	Psmb7	0	-0.413292	NS
8.49432e-05	0.292755	0.854	0.721	1	Snrpe	0	0.292755	NS
8.59499e-05	0.300487	0.237	0.11	1	Fbxo11	0	0.300487	NS
8.5954e-05	-0.446258	0.174	0.296	1	Arrdc1	0	-0.446258	NS
8.63987e-05	-0.283311	0.933	0.944	1	Cd2	0	-0.283311	NS
8.72001e-05	0.37857	0.775	0.571	1	Txn1	0	0.37857	NS
8.74064e-05	0.317062	0.455	0.266	1	Tmem30a	0	0.317062	NS
8.86883e-05	-0.515726	0.549	0.625	1	Psmb10	0	-0.515726	NS
8.90871e-05	0.251761	0.194	0.076	1	Ctr9	0	0.251761	NS
8.95145e-05	-0.413749	0.486	0.568	1	Rinl	0	-0.413749	NS
8.97926e-05	-0.411207	0.071	0.176	1	Gpr18	0	-0.411207	NS
9.04747e-05	-0.385274	0.502	0.575	1	Zfp706	0	-0.385274	NS
9.27048e-05	0.261953	0.126	0.037	1	Dhx57	0	0.261953	NS
9.27713e-05	0.255538	0.229	0.1	1	Syap1	0	0.255538	NS
9.32503e-05	0.378602	0.451	0.269	1	R3hdm1	0	0.378602	NS
9.32545e-05	-0.403365	0.194	0.316	1	Ilk	0	-0.403365	NS
9.35785e-05	-0.397794	0.439	0.545	1	Ap2m1	0	-0.397794	NS
9.38123e-05	0.320813	0.379	0.206	1	Elf2	0	0.320813	NS
9.39313e-05	-0.441078	0.352	0.458	1	Maf1	0	-0.441078	NS
9.56542e-05	0.271102	0.261	0.123	1	Hcfc1	0	0.271102	NS
9.58884e-05	0.403567	0.486	0.306	1	1600014C10Rik	0	0.403567	NS
9.65011e-05	-0.343106	0.66	0.708	1	Tbca	0	-0.343106	NS
9.65172e-05	0.302545	0.229	0.103	1	Trrap	0	0.302545	NS
9.71651e-05	0.278857	0.466	0.266	1	Zbtb8os	0	0.278857	NS
9.74541e-05	-0.387795	0.075	0.183	1	Agpat5	0	-0.387795	NS
9.89454e-05	0.369003	0.415	0.246	1	Stat3	0	0.369003	NS
9.93676e-05	0.349443	0.304	0.159	1	Lztfl1	0	0.349443	NS
9.97099e-05	0.43627	0.549	0.382	1	Prkch	0	0.43627	NS
0.00010062	0.304087	0.617	0.412	1	Rsbn1l	0	0.304087	NS
0.000100758	0.277925	0.632	0.422	1	Cbx3	0	0.277925	NS
0.000100994	0.353355	0.379	0.223	1	Fxr1	0	0.353355	NS
0.000101746	0.265568	0.178	0.066	1	Zzz3	0	0.265568	NS
0.000106815	0.260408	0.166	0.06	1	Isoc1	0	0.260408	NS
0.000106922	-0.270911	0.02	0.1	1	Isoc2b	0	-0.270911	NS
0.00010799	0.362095	0.549	0.362	1	Csnk2a1	0	0.362095	NS
0.000109465	0.300174	0.158	0.056	1	Oxsr1	0	0.300174	NS
0.000109603	0.316916	0.617	0.415	1	Mxd4	0	0.316916	NS
0.000114048	-0.427534	0.494	0.585	1	Srsf2	0	-0.427534	NS
0.000114563	-0.44572	0.253	0.369	1	Pnrc2	0	-0.44572	NS
0.000116849	0.328015	0.261	0.126	1	Zc3h12d	0	0.328015	NS
0.000118106	0.302648	0.241	0.113	1	Pip5k1a	0	0.302648	NS
0.000118424	0.250353	0.17	0.063	1	Fam120b	0	0.250353	NS
0.000119369	0.328513	0.17	0.063	1	Tlk2	0	0.328513	NS
0.000120776	0.307394	0.225	0.1	1	Atl3	0	0.307394	NS
0.000121621	0.321743	0.269	0.13	1	Fmr1	0	0.321743	NS
0.000123827	0.348225	0.241	0.116	1	Mindy3	0	0.348225	NS
0.000124733	-0.440491	0.217	0.336	1	AI413582	0	-0.440491	NS
0.000125279	0.297778	0.395	0.223	1	Rnps1	0	0.297778	NS
0.000125911	0.283531	0.308	0.159	1	Csnk1g3	0	0.283531	NS
0.000126341	0.287966	0.344	0.183	1	Eif4g1	0	0.287966	NS
0.000128164	0.301334	0.261	0.126	1	Gatad1	0	0.301334	NS
0.000128254	0.273334	0.206	0.086	1	Ylpm1	0	0.273334	NS
0.000128514	0.339699	0.704	0.522	1	Pafah1b1	0	0.339699	NS
0.000130697	0.30153	0.47	0.282	1	Ndfip2	0	0.30153	NS
0.000133011	0.284201	0.241	0.113	1	Tyk2	0	0.284201	NS
0.000133342	0.288841	0.178	0.07	1	Hps3	0	0.288841	NS
0.000134629	0.270731	0.186	0.073	1	Sp4	0	0.270731	NS
0.000134794	0.299785	0.162	0.06	1	Arid1b	0	0.299785	NS
0.000136329	0.287572	0.273	0.133	1	Slc12a6	0	0.287572	NS
0.00013876	0.300519	0.308	0.159	1	Exoc3	0	0.300519	NS
0.000139119	0.278784	0.348	0.186	1	Mau2	0	0.278784	NS
0.000139404	-0.318251	0.458	0.548	1	Cope	0	-0.318251	NS
0.000140407	0.3018	0.391	0.223	1	Ola1	0	0.3018	NS
0.000140468	0.265578	0.194	0.08	1	Psmg2	0	0.265578	NS
0.00014057	0.265349	0.146	0.05	1	Mapk6	0	0.265349	NS
0.000141761	0.382077	0.372	0.213	1	Tmf1	0	0.382077	NS
0.000142645	0.266342	0.494	0.302	1	Atp6v0b	0	0.266342	NS
0.000144289	0.348106	0.387	0.223	1	Hadha	0	0.348106	NS
0.000144392	0.278031	0.312	0.166	1	Grap2	0	0.278031	NS
0.000145544	0.288974	0.356	0.189	1	Prrc2a	0	0.288974	NS
0.000146145	0.278715	0.356	0.183	1	Pan3	0	0.278715	NS
0.00014754	-0.356758	0.613	0.668	1	Micos10	0	-0.356758	NS
0.000148116	0.371131	0.383	0.216	1	Plec	0	0.371131	NS
0.000148352	-0.444141	0.407	0.492	1	Glmp	0	-0.444141	NS
0.000148649	0.267486	0.257	0.123	1	Pgp	0	0.267486	NS
0.000148867	0.325661	0.478	0.296	1	Mknk2	0	0.325661	NS
0.000150845	0.333699	0.198	0.086	1	Txlng	0	0.333699	NS
0.00015184	0.318806	0.352	0.196	1	Eed	0	0.318806	NS
0.000154311	0.325497	0.269	0.136	1	Uvrag	0	0.325497	NS
0.000157001	-0.360002	0.032	0.116	1	Dhx58	0	-0.360002	NS
0.000158029	0.268938	0.19	0.076	1	Zfp326	0	0.268938	NS
0.000160087	0.330793	0.372	0.209	1	Ogdh	0	0.330793	NS
0.000161112	0.26718	0.174	0.066	1	Gtf3c1	0	0.26718	NS
0.000163658	0.340406	0.534	0.342	1	Drap1	0	0.340406	NS
0.000166162	-0.337563	0.518	0.615	1	Nono	0	-0.337563	NS
0.000166416	0.355941	0.316	0.173	1	Atp6v1h	0	0.355941	NS
0.000168304	-0.474182	0.245	0.349	1	Nxpe3	0	-0.474182	NS
0.000169267	0.373217	0.281	0.146	1	Eml4	0	0.373217	NS
0.000175875	-0.377877	0.542	0.588	1	Uqcr11	0	-0.377877	NS
0.000176302	0.289177	0.32	0.173	1	Zmiz1	0	0.289177	NS
0.000177752	-0.398977	0.538	0.611	1	Ezr	0	-0.398977	NS
0.000178308	0.350539	0.431	0.266	1	Coro2a	0	0.350539	NS
0.000178717	0.299705	0.866	0.661	1	Srp14	0	0.299705	NS
0.000178801	0.350177	0.466	0.292	1	Cbx1	0	0.350177	NS
0.000180403	0.300517	0.518	0.322	1	Hnrnpl	0	0.300517	NS
0.000181846	0.257074	0.245	0.116	1	Got1	0	0.257074	NS
0.000182641	-0.421209	0.142	0.252	1	Map2k1	0	-0.421209	NS
0.000183239	0.267885	0.17	0.066	1	Zswim8	0	0.267885	NS
0.000185327	0.25646	0.178	0.073	1	Svil	0	0.25646	NS
0.000188491	-0.431796	0.154	0.269	1	Ubl7	0	-0.431796	NS
0.000189415	0.290281	0.458	0.279	1	Jmjd1c	0	0.290281	NS
0.00019329	0.286419	0.249	0.12	1	Dnajc10	0	0.286419	NS
0.000195985	0.271959	0.154	0.056	1	Atf6	0	0.271959	NS
0.000198911	-0.253953	0.012	0.08	1	Sh2b3	0	-0.253953	NS
0.00019948	-0.286301	0.004	0.063	1	Tktl1	0	-0.286301	NS
0.000201967	-0.287306	0	0.053	1	Oasl2	0	-0.287306	NS
0.000202411	-0.35723	0.051	0.143	1	Smg9	0	-0.35723	NS
0.000202564	0.321812	0.269	0.133	1	Eif1a	0	0.321812	NS
0.000202912	0.336809	0.142	0.05	1	Sacs	0	0.336809	NS
0.000204358	0.252006	0.213	0.093	1	Ythdf3	0	0.252006	NS
0.000206933	-0.278785	0.012	0.08	1	Gpr146	0	-0.278785	NS
0.000207445	0.357155	0.419	0.246	1	St8sia4	0	0.357155	NS
0.000209351	-0.471624	0.296	0.392	1	Smim14	0	-0.471624	NS
0.000209499	-0.302457	0.874	0.874	1	Gnas	0	-0.302457	NS
0.00020998	0.319696	0.601	0.409	1	Ifi27	0	0.319696	NS
0.000210026	-0.433321	0.146	0.256	1	Rasa3	0	-0.433321	NS
0.000211386	-0.401574	0.19	0.312	1	Sumo3	0	-0.401574	NS
0.000212586	0.332615	0.502	0.322	1	Zcchc7	0	0.332615	NS
0.000214107	0.254906	0.253	0.12	1	Med4	0	0.254906	NS
0.000219908	-0.38922	0.178	0.296	1	Fcho1	0	-0.38922	NS
[truncated: 565 more rows]

## Sheet: TR1.2 vs Effector Spleen Treg
p_val	avg_log2FC	pct.1	pct.2	p_val_adj	gene	sig	log2FC	S
0	2.18237	0.959	0.369	0	Ctla4	320	2.18237	UP
0	2.79854	0.761	0	0	Il21	320	2.79854	UP
0	-3.57799	0	0.796	0	H2az1	320	-3.57799	DOWN
0	-2.82827	0.234	0.869	0	Gm11808	320	-2.82827	DOWN
0	-3.33333	0.731	0.993	0	Tmsb10	320	-3.33333	DOWN
0	2.15381	0.863	0.182	0	Ptms	320	2.15381	UP
0	-2.682	0.014	0.714	0	Gm9844	320	-2.682	DOWN
0	2.37113	0.767	0	0	AU020206	320	2.37113	UP
0	-2.66253	0	0.702	0	Septin1	320	-2.66253	DOWN
0	-2.10381	0.6	0.901	0	Uba52	320	-2.10381	DOWN
0	1.22415	1	0.989	0	Tpt1	320	1.22415	UP
0	-1.46384	0.972	0.995	0	Shisa5	320	-1.46384	DOWN
0	-1.64791	0.963	0.989	0	Ubb	320	-1.64791	DOWN
0	2.12185	0.777	0.005	0	Rnasek	320	2.12185	UP
0	2.11853	0.811	0.07	0	Nme2	320	2.11853	UP
0	-3.05298	0.15	0.885	0	Wdr89	320	-3.05298	DOWN
0	-2.12136	0.665	0.96	0	Ly6e	320	-2.12136	DOWN
0	1.76899	0.949	0.336	0	Ndfip1	320	1.76899	UP
0	-3.25854	0	0.826	0	Gm9493	320	-3.25854	DOWN
0	-3.49315	0	0.86	0	Gm8730	320	-3.49315	DOWN
0	-4.63861	0	0.986	0	ND1	320	-4.63861	DOWN
0	-3.39003	0	0.867	0	ND2	320	-3.39003	DOWN
0	-5.75907	0	0.998	0	COX1	320	-5.75907	DOWN
0	-4.8222	0	0.988	0	COX2	320	-4.8222	DOWN
0	-6.17631	0	1	0	ATP6	320	-6.17631	DOWN
0	-5.82951	0	0.999	0	COX3	320	-5.82951	DOWN
0	-2.12112	0	0.533	0	ND3	320	-2.12112	DOWN
0	-4.19703	0	0.956	0	ND4	320	-4.19703	DOWN
0	-5.05071	0	0.995	0	CYTB	320	-5.05071	DOWN
0	2.329	0.768	0	0	Gas5	320	2.329	UP
0	2.26939	0.811	0	0	Atp5f1	320	2.26939	UP
0	2.99451	0.851	0	0	H2afz	320	2.99451	UP
0	4.89894	0.993	0	0	Trbc2	320	4.89894	UP
0	2.55902	0.855	0	0	Sept1	320	2.55902	UP
0	2.34218	0.807	0	0	Sept7	320	2.34218	UP
0	3.02682	0.896	0	0	Gm10260	320	3.02682	UP
0	3.85846	0.971	0	0	Trac	320	3.85846	UP
0	6.15217	0.999	0	0	Gm42418	320	6.15217	UP
0	3.48145	0.943	0	0	AY036118	320	3.48145	UP
3.326e-305	2.21573	0.833	0.122	6.78204e-301	Lag3	300.169	2.21573	UP
2.40121e-302	1.82772	0.929	0.32	4.89631e-298	Inpp4b	297.31	1.82772	UP
5.69285e-302	2.59779	0.925	0.356	1.16083e-297	Rgs1	296.935	2.59779	UP
5.92103e-302	-1.97491	0	0.498	1.20736e-297	Gm10036	296.918	-1.97491	DOWN
6.55327e-301	2.01787	0.69	0	1.33628e-296	H2afj	295.874	2.01787	UP
4.59846e-300	1.84099	0.689	0	9.37672e-296	Tmem134	295.028	1.84099	UP
8.96904e-299	1.87793	0.947	0.389	1.82888e-294	Maf	293.738	1.87793	UP
8.1703e-298	1.78246	0.685	0	1.66601e-293	H2afv	292.778	1.78246	UP
5.07922e-296	2.42491	0.752	0.059	1.0357e-291	Malt1	290.985	2.42491	UP
1.83372e-294	-2.007	0	0.488	3.73913e-290	Septin7	289.427	-2.007	DOWN
7.56979e-291	2.18274	0.674	0	1.54356e-286	BE692007	285.811	2.18274	UP
1.8807e-290	-1.90229	0	0.482	3.83493e-286	Atp5pb	285.416	-1.90229	DOWN
2.31127e-288	1.80515	0.67	0	4.71291e-284	Vps28	283.327	1.80515	UP
2.57692e-285	-1.99516	0.034	0.541	5.25459e-281	Rnaset2b	280.279	-1.99516	DOWN
1.51711e-278	3.91135	0.655	0	3.09354e-274	Trbc1	273.51	3.91135	UP
2.32051e-276	2.07734	0.848	0.199	4.73176e-272	Tbc1d4	271.325	2.07734	UP
1.04042e-273	1.76845	0.647	0	2.12153e-269	H2afy	268.673	1.76845	UP
7.67454e-272	1.72334	0.644	0	1.56492e-267	Fam49b	266.806	1.72334	UP
4.29313e-267	1.3957	0.996	0.923	8.75412e-263	AW112010	262.058	1.3957	UP
2.30347e-264	2.58067	0.713	0.07	4.697e-260	Tnfsf8	259.328	2.58067	UP
1.17733e-263	1.85493	0.631	0	2.40068e-259	2410006H16Rik	258.62	1.85493	UP
4.91965e-260	-1.81435	0	0.438	1.00317e-255	H2aj	254.999	-1.81435	DOWN
1.51111e-258	1.83165	0.718	0.067	3.08131e-254	Ptpn11	253.511	1.83165	UP
8.10245e-258	-1.71568	0	0.435	1.65217e-253	H2az2	252.782	-1.71568	DOWN
1.31925e-255	-1.70048	0	0.432	2.69008e-251	Cyrib	250.57	-1.70048	DOWN
5.00294e-253	1.94214	0.865	0.263	1.02015e-248	Itgb1	247.991	1.94214	UP
1.91189e-248	2.02598	0.677	0.053	3.89853e-244	Chst2	243.409	2.02598	UP
6.12216e-247	1.68066	0.603	0	1.24837e-242	1810026B05Rik	241.904	1.68066	UP
2.03983e-242	-1.85613	0.026	0.468	4.15942e-238	Tonsl	237.381	-1.85613	DOWN
1.11279e-238	1.605	0.588	0	2.26909e-234	Sept9	233.644	1.605	UP
5.90644e-238	1.62938	0.84	0.233	1.20438e-233	Smco4	232.919	1.62938	UP
2.78256e-237	2.52435	0.61	0.019	5.67393e-233	Il10	232.246	2.52435	UP
3.67954e-237	1.55187	0.6	0.007	7.50295e-233	Atp6v0c	232.125	1.55187	UP
3.78222e-236	-2.02255	0.186	0.642	7.71232e-232	Gm2000	231.113	-2.02255	DOWN
2.51096e-230	1.76901	0.574	0	5.1201e-226	AC149090.1	225.291	1.76901	UP
2.27165e-228	1.86961	0.614	0.027	4.63211e-224	Gpm6b	223.334	1.86961	UP
3.56804e-227	1.53886	0.568	0	7.27559e-223	Ndufb1-ps	222.138	1.53886	UP
4.1093e-227	-0.744659	1	1	8.37928e-223	Malat1	222.077	-0.744659	DOWN
1.07923e-225	-1.63365	0	0.387	2.20065e-221	ND5	220.657	-1.63365	DOWN
4.34829e-224	-1.56155	0	0.385	8.86661e-220	Septin9	219.052	-1.56155	DOWN
2.25183e-218	1.78573	0.618	0.043	4.59171e-214	Prdm1	213.338	1.78573	UP
1.28835e-213	1.57439	0.544	0	2.62707e-209	A430093F15Rik	208.581	1.57439	UP
1.11027e-212	1.68046	0.542	0	2.26395e-208	Dleu2	207.645	1.68046	UP
1.12616e-207	1.33063	0.874	0.293	2.29636e-203	Mcl1	202.639	1.33063	UP
8.89978e-206	1.51453	0.863	0.324	1.81475e-201	Itga4	200.741	1.51453	UP
1.78842e-205	1.80101	0.719	0.142	3.64677e-201	Eea1	200.438	1.80101	UP
1.37761e-204	1.37562	0.797	0.202	2.80908e-200	BC004004	199.551	1.37562	UP
1.80312e-203	-0.662981	0.998	0.999	3.67674e-199	B2m	198.435	-0.662981	DOWN
9.34692e-203	1.46554	0.523	0	1.90593e-198	Snhg8	197.72	1.46554	UP
6.6635e-201	1.46886	0.678	0.1	1.35875e-196	Atxn1	195.867	1.46886	UP
3.49016e-200	-1.39746	0.824	0.943	7.11679e-196	Ltb	195.148	-1.39746	DOWN
3.21763e-199	-1.83863	0.02	0.398	6.56107e-195	Id3	194.183	-1.83863	DOWN
6.75458e-199	1.3671	0.516	0	1.37733e-194	Gm16286	193.861	1.3671	UP
1.72736e-196	1.43606	0.762	0.18	3.52225e-192	Nfatc1	191.453	1.43606	UP
9.55526e-196	1.31346	0.51	0	1.94841e-191	Pabpn1	190.71	1.31346	UP
4.78949e-195	1.34473	0.597	0.048	9.76626e-191	Tpm3-rs7	190.01	1.34473	UP
4.57513e-191	2.07479	0.501	0	9.32914e-187	Ighm	186.03	2.07479	UP
1.59233e-188	-2.32629	0.218	0.633	3.24693e-184	Klf2	183.489	-2.32629	DOWN
9.68649e-188	1.29278	0.763	0.186	1.97517e-183	Tomm6	182.704	1.29278	UP
4.19837e-186	1.63916	0.714	0.166	8.56091e-182	Baz1a	181.067	1.63916	UP
2.45705e-185	-1.34615	0	0.324	5.01017e-181	Macroh2a1	180.3	-1.34615	DOWN
8.00132e-185	-1.37077	0	0.324	1.63155e-180	Septin6	179.787	-1.37077	DOWN
1.72245e-180	1.27378	0.846	0.302	3.51226e-176	Fyn	175.454	1.27378	UP
3.18328e-180	1.35407	0.682	0.129	6.49104e-176	Tmem154	175.188	1.35407	UP
8.1329e-180	1.34567	0.822	0.272	1.65838e-175	Foxp1	174.78	1.34567	UP
1.03075e-178	0.869404	0.988	0.852	2.10179e-174	Rack1	173.677	0.869404	UP
4.65329e-178	-1.68695	0.097	0.492	9.48853e-174	Evl	173.023	-1.68695	DOWN
2.4622e-175	1.40338	0.578	0.065	5.02067e-171	Lrba	170.299	1.40338	UP
2.81493e-175	1.26716	0.872	0.345	5.73991e-171	Clec2d	170.241	1.26716	UP
4.32968e-172	1.19446	0.81	0.256	8.82865e-168	Itgal	167.054	1.19446	UP
7.04758e-172	1.27548	0.631	0.098	1.43707e-167	Notch1	166.843	1.27548	UP
9.06003e-172	1.23804	0.501	0.02	1.84743e-167	Rab21	166.733	1.23804	UP
1.16398e-171	-1.994	0.008	0.324	2.37347e-167	Tnfrsf9	166.625	-1.994	DOWN
1.00701e-169	0.836281	0.997	0.927	2.0534e-165	Cd3g	164.688	0.836281	UP
2.63116e-169	1.21086	0.457	0	5.3652e-165	Fam173a	164.27	1.21086	UP
3.16709e-168	1.15753	0.829	0.293	6.45802e-164	Ywhaz	163.19	1.15753	UP
3.67493e-167	-1.01063	0.912	0.938	7.49355e-163	Eef2	162.125	-1.01063	DOWN
9.26656e-165	1.27971	0.449	0.001	1.88954e-160	Galnt2	159.724	1.27971	UP
3.95249e-161	1.17149	0.505	0.033	8.05952e-157	Lnpep	156.094	1.17149	UP
1.97569e-157	-1.33683	0.619	0.795	4.02864e-153	Rhoh	152.395	-1.33683	DOWN
9.99712e-157	1.17736	0.532	0.051	2.03851e-152	Ranbp2	151.691	1.17736	UP
4.7938e-155	1.1197	0.85	0.353	9.77504e-151	Myh9	150.01	1.1197	UP
4.8105e-153	1.33464	0.566	0.084	9.80908e-149	Tnfaip3	148.008	1.33464	UP
4.64862e-152	1.63393	0.588	0.11	9.479e-148	Gadd45b	147.023	1.63393	UP
7.68667e-151	1.07594	0.764	0.228	1.56739e-146	Taf10	145.805	1.07594	UP
1.51512e-150	1.84763	0.429	0.007	3.08949e-146	Cxcr6	145.51	1.84763	UP
6.47059e-149	-1.62212	0.163	0.512	1.31942e-144	Apobec3	143.88	-1.62212	DOWN
6.73657e-149	1.12552	0.448	0.016	1.37365e-144	Lars2	143.862	1.12552	UP
9.32198e-149	1.1174	0.859	0.388	1.90085e-144	Tnfaip8	143.721	1.1174	UP
1.13914e-148	1.17896	0.56	0.082	2.32282e-144	Podnl1	143.634	1.17896	UP
6.23184e-147	1.45139	0.908	0.556	1.27073e-142	Nfkbia	141.896	1.45139	UP
3.28565e-145	-1.16061	0	0.259	6.69977e-141	Skp1	140.174	-1.16061	DOWN
7.9147e-145	1.16961	0.605	0.115	1.61389e-140	Ikzf3	139.792	1.16961	UP
1.13087e-144	1.11148	0.643	0.142	2.30597e-140	Cyld	139.637	1.11148	UP
1.48446e-142	-1.9053	0.003	0.265	3.02696e-138	Hspa1a	137.519	-1.9053	DOWN
2.84679e-142	-1.13629	0	0.254	5.8049e-138	Gm10263	137.236	-1.13629	DOWN
4.05245e-141	1.1104	0.558	0.088	8.26335e-137	Tlk1	136.083	1.1104	UP
6.32017e-141	1.138	0.704	0.199	1.28874e-136	Agfg1	135.89	1.138	UP
4.82794e-139	1.12487	0.431	0.02	9.84465e-135	B3gnt2	134.007	1.12487	UP
7.40116e-139	-1.1403	0	0.249	1.50917e-134	Sting1	133.821	-1.1403	DOWN
7.6295e-139	-1.15606	0.004	0.26	1.55573e-134	Trim12a	133.808	-1.15606	DOWN
2.27018e-138	-1.05804	0	0.248	4.62913e-134	Mtarc2	133.335	-1.05804	DOWN
3.28679e-138	1.0961	0.39	0	6.70209e-134	Sept6	133.174	1.0961	UP
4.19715e-136	0.994413	0.386	0	8.5584e-132	Znrd1	131.068	0.994413	UP
6.82968e-136	1.02599	0.806	0.314	1.39264e-131	Tln1	130.856	1.02599	UP
1.01043e-135	1.04124	0.385	0	2.06037e-131	Tmem179b	130.686	1.04124	UP
6.45965e-133	1.15443	0.491	0.059	1.31719e-128	Dennd2d	127.88	1.15443	UP
2.48669e-132	1.03497	0.69	0.198	5.0706e-128	Cap1	127.295	1.03497	UP
4.82794e-132	1.12614	0.409	0.017	9.84466e-128	Casp3	127.007	1.12614	UP
9.66399e-132	1.00357	0.376	0	1.97058e-127	Gm11361	126.705	1.00357	UP
2.36611e-131	1.0665	0.493	0.061	4.82473e-127	Atp2b4	126.317	1.0665	UP
3.66851e-130	1.01226	0.613	0.139	7.48045e-126	Spata13	125.126	1.01226	UP
5.07718e-130	-0.992493	0.767	0.854	1.03529e-125	Eef1g	124.985	-0.992493	DOWN
1.01865e-129	1.00472	0.889	0.461	2.07712e-125	Stk17b	124.683	1.00472	UP
9.91766e-128	-1.00436	0	0.23	2.02231e-123	Gm10250	122.694	-1.00436	DOWN
3.65228e-127	1.02276	0.588	0.124	7.44736e-123	Zfp91	122.128	1.02276	UP
3.04913e-126	0.946497	0.771	0.272	6.21748e-122	Bcl2a1b	121.206	0.946497	UP
6.03661e-126	1.02164	0.576	0.115	1.23093e-121	Gls	120.91	1.02164	UP
1.79854e-124	0.982019	0.359	0	3.6674e-120	Skp1a	119.436	0.982019	UP
2.05032e-123	-1.01427	0	0.223	4.1808e-119	Ftl1-ps2	118.379	-1.01427	DOWN
3.4918e-123	0.950029	0.356	0	7.12014e-119	Marc2	118.148	0.950029	UP
1.0779e-122	1.10571	0.53	0.097	2.19795e-118	Adam19	117.658	1.10571	UP
2.67779e-122	1.02432	0.972	0.802	5.46028e-118	Junb	117.263	1.02432	UP
3.27269e-122	-1.43986	0.145	0.455	6.67334e-118	Tspan13	117.176	-1.43986	DOWN
2.36907e-121	0.96638	0.858	0.415	4.83078e-117	Cd4	116.316	0.96638	UP
8.04378e-121	1.01307	0.588	0.136	1.64021e-116	Lax1	115.785	1.01307	UP
9.84329e-121	-0.897912	0.849	0.902	2.00714e-116	Gm10076	115.697	-0.897912	DOWN
1.72337e-120	0.58729	0.997	0.943	3.51413e-116	Ddx5	115.454	0.58729	UP
3.57241e-120	1.38201	0.418	0.037	7.2845e-116	Ahr	115.138	1.38201	UP
4.19474e-120	0.944637	0.412	0.029	8.5535e-116	Rab4b	115.068	0.944637	UP
4.10719e-119	-0.894508	0.852	0.881	8.37497e-115	Hnrnpf	114.077	-0.894508	DOWN
5.50145e-119	1.0888	0.435	0.046	1.1218e-114	Slc22a15	113.95	1.0888	UP
8.32955e-119	0.916087	0.587	0.128	1.69848e-114	Hnrnpa0	113.77	0.916087	UP
2.37458e-118	0.970589	0.556	0.114	4.84201e-114	Adcy7	113.315	0.970589	UP
3.39627e-118	0.999642	0.526	0.097	6.92534e-114	9930111J21Rik2	113.16	0.999642	UP
3.75041e-118	0.911431	0.522	0.09	7.64746e-114	Mbd2	113.116	0.911431	UP
3.83677e-118	0.875168	0.833	0.375	7.82356e-114	Scand1	113.107	0.875168	UP
9.87984e-118	1.03518	0.479	0.072	2.0146e-113	Twsg1	112.696	1.03518	UP
3.53353e-117	0.936998	0.342	0	7.20521e-113	Cct6a	112.142	0.936998	UP
3.81708e-117	0.937454	0.491	0.076	7.7834e-113	Cox16	112.109	0.937454	UP
1.25019e-116	0.883589	0.387	0.021	2.54926e-112	Timm23	111.594	0.883589	UP
2.62923e-116	0.922253	0.508	0.09	5.36126e-112	Bcl2a1d	111.271	0.922253	UP
6.4246e-116	0.954158	0.339	0	1.31004e-111	1110008P14Rik	110.883	0.954158	UP
3.55255e-115	1.16483	0.472	0.074	7.24401e-111	Cybb	110.14	1.16483	UP
5.20036e-115	0.73662	0.97	0.776	1.06041e-110	Eef1b2	109.975	0.73662	UP
1.31074e-113	-1.36175	0.5	0.702	2.67273e-109	Smc4	108.573	-1.36175	DOWN
3.09402e-113	0.971607	0.332	0	6.30902e-109	March7	108.2	0.971607	UP
3.46796e-113	1.19687	0.349	0.008	7.07151e-109	Ccr5	108.15	1.19687	UP
8.69272e-113	0.905422	0.772	0.302	1.77253e-108	Iqgap1	107.751	0.905422	UP
4.14535e-112	1.16393	0.583	0.153	8.45278e-108	Gbp4	107.073	1.16393	UP
1.18023e-111	0.95337	0.56	0.128	2.4066e-107	Rasa1	106.619	0.95337	UP
4.54856e-111	-0.970878	0	0.202	9.27496e-107	Gm21092	106.033	-0.970878	DOWN
6.27163e-111	0.909938	0.327	0	1.27885e-106	Lrmp	105.893	0.909938	UP
3.02725e-110	0.912621	0.745	0.283	6.17286e-106	Rock1	105.21	0.912621	UP
4.78826e-110	1.06303	0.324	0	9.76375e-106	Hist1h1c	105.01	1.06303	UP
1.30133e-109	0.883241	0.81	0.35	2.65354e-105	H2-T23	104.576	0.883241	UP
1.7827e-109	-1.58306	0.032	0.279	3.6351e-105	Cd74	104.439	-1.58306	DOWN
2.1529e-108	0.92568	0.779	0.336	4.38997e-104	Nsa2	103.358	0.92568	UP
3.35752e-108	0.84113	0.463	0.071	6.84631e-104	Ube2v1	103.165	0.84113	UP
1.40598e-107	0.903939	0.702	0.238	2.86692e-103	Gm8797	102.543	0.903939	UP
2.5627e-107	-0.848878	0.937	0.937	5.22559e-103	Hspa8	102.282	-0.848878	DOWN
1.59863e-106	1.31939	0.513	0.118	3.25977e-102	Iigp1	101.487	1.31939	UP
2.87333e-106	-1.20903	0.516	0.679	5.85901e-102	Nop53	101.232	-1.20903	DOWN
3.87392e-106	0.884293	0.317	0.001	7.8993e-102	Adnp	101.102	0.884293	UP
6.55739e-106	0.933325	0.598	0.166	1.33712e-101	Cntrl	100.874	0.933325	UP
5.24266e-105	-0.950954	0.818	0.852	1.06903e-100	Cd2	99.971	-0.950954	DOWN
1.11207e-104	0.848497	0.35	0.018	2.26762e-100	Gng10	99.6444	0.848497	UP
5.74725e-104	0.895629	0.499	0.1	1.17192e-99	Purb	98.9311	0.895629	UP
6.75256e-104	-1.08283	0.702	0.767	1.37691e-99	Cox7a2l	98.8611	-1.08283	DOWN
1.04298e-103	1.03661	0.376	0.032	2.12674e-99	Gbp2b	98.6723	1.03661	UP
2.42946e-103	-1.58267	0.157	0.437	4.95391e-99	Ifngr1	98.3051	-1.58267	DOWN
3.61801e-103	0.933403	0.568	0.15	7.37749e-99	Msi2	98.1321	0.933403	UP
4.30974e-103	-0.948761	0	0.188	8.788e-99	ND4L	98.0561	-0.948761	DOWN
4.30975e-103	-0.889576	0	0.188	8.788e-99	Marchf2	98.0561	-0.889576	DOWN
4.30975e-103	-0.889761	0	0.188	8.78801e-99	Bbln	98.0561	-0.889761	DOWN
6.71099e-103	0.924295	0.307	0	1.36844e-98	2010016I18Rik	97.8638	0.924295	UP
1.00073e-102	0.873594	0.318	0.005	2.04059e-98	Zfp869	97.6902	0.873594	UP
1.28075e-102	0.736449	0.959	0.673	2.61157e-98	Srrm2	97.5831	0.736449	UP
1.4833e-102	0.888421	0.306	0	3.0246e-98	Snhg1	97.5193	0.888421	UP
1.78484e-102	-1.08364	0.664	0.769	3.63947e-98	Cd53	97.439	-1.08364	DOWN
2.25448e-102	-1.04926	0.009	0.215	4.59711e-98	Ifi206	97.3375	-1.04926	DOWN
5.70893e-102	0.351426	1	0.996	1.16411e-97	Actb	96.934	0.351426	NS
5.76761e-102	-1.1031	0.598	0.757	1.17607e-97	Gimap4	96.9296	-1.1031	DOWN
7.22705e-102	0.885448	0.304	0	1.47367e-97	Tmem173	96.8316	0.885448	UP
7.96157e-102	0.849068	0.658	0.211	1.62344e-97	Timp2	96.7896	0.849068	UP
1.69759e-101	0.835261	0.635	0.189	3.46155e-97	Grk2	96.4607	0.835261	UP
2.48023e-101	0.859249	0.381	0.037	5.05744e-97	Brd1	96.2961	0.859249	UP
3.16517e-101	-0.894458	0	0.185	6.45411e-97	Irag2	96.1902	-0.894458	DOWN
7.72112e-101	0.82462	0.302	0	1.57441e-96	Ddx39	95.8029	0.82462	UP
5.52478e-100	0.794786	0.299	0	1.12656e-95	March2	94.9482	0.794786	UP
1.212e-99	0.85822	0.299	0	2.47138e-95	Twistnb	94.6071	0.85822	UP
5.81741e-99	0.872737	0.297	0	1.18623e-94	Gm26917	93.9258	0.872737	UP
1.2899e-98	-1.41306	0.447	0.635	2.63023e-94	Itgb7	93.58	-1.41306	DOWN
1.55995e-98	0.821726	0.529	0.123	3.18089e-94	Picalm	93.4975	0.821726	UP
1.70269e-98	0.934641	0.522	0.125	3.47195e-94	Il6st	93.4594	0.934641	UP
2.90937e-98	0.822232	0.573	0.151	5.93249e-94	Stk4	93.2268	0.822232	UP
4.40456e-98	0.813756	0.756	0.304	8.98133e-94	Ptpn1	93.0467	0.813756	UP
1.95857e-97	0.798244	0.293	0	3.99372e-93	March5	92.3986	0.798244	UP
2.66017e-97	0.871638	0.351	0.028	5.42434e-93	Heca	92.2657	0.871638	UP
3.6486e-97	0.827385	0.38	0.041	7.43987e-93	Stim1	92.1284	0.827385	UP
3.41791e-96	-1.46159	0.621	0.747	6.96947e-92	Crip1	91.1568	-1.46159	DOWN
5.68053e-96	-1.25809	0.131	0.402	1.15832e-91	Pglyrp1	90.9362	-1.25809	DOWN
1.5107e-95	0.777622	0.884	0.511	3.08048e-91	Cd47	90.5114	0.777622	UP
1.58042e-95	0.841845	0.324	0.016	3.22263e-91	Ext1	90.4918	0.841845	UP
2.67942e-95	0.843184	0.441	0.078	5.46361e-91	Jak2	90.2625	0.843184	UP
3.04041e-95	0.817174	0.472	0.095	6.1997e-91	Tut7	90.2076	0.817174	UP
6.24138e-95	1.05156	0.521	0.137	1.27268e-90	Cd200	89.8953	1.05156	UP
1.53324e-94	0.797008	0.65	0.217	3.12643e-90	Hnrnpd	89.505	0.797008	UP
6.88414e-94	0.792247	0.815	0.374	1.40375e-89	Il2rb	88.8527	0.792247	UP
1.07161e-93	0.779689	0.515	0.123	2.18512e-89	Gng2	88.6605	0.779689	UP
1.18715e-93	0.835201	0.421	0.07	2.42072e-89	Pip4k2a	88.6161	0.835201	UP
9.28754e-93	-1.04001	0.037	0.258	1.89382e-88	Taf6l	87.7227	-1.04001	DOWN
9.96759e-93	0.832824	0.331	0.023	2.03249e-88	Themis	87.692	0.832824	UP
2.02998e-92	-0.792245	0	0.169	4.13932e-88	Tafazzin	87.3831	-0.792245	DOWN
3.83928e-92	0.637726	0.971	0.793	7.82868e-88	Calm1	87.1063	0.637726	UP
4.10127e-92	-0.486668	0.997	0.993	8.3629e-88	H2-K1	87.0776	-0.486668	NS
5.86769e-92	-0.815755	0	0.168	1.19648e-87	Polr1h	86.9221	-0.815755	DOWN
9.48939e-92	0.829508	0.515	0.129	1.93498e-87	Aebp2	86.7133	0.829508	UP
2.73501e-91	0.803114	0.883	0.535	5.57695e-87	Hspa5	86.2536	0.803114	UP
3.6988e-91	0.750259	0.897	0.514	7.54223e-87	Akap13	86.1225	0.750259	UP
7.71492e-91	0.790073	0.618	0.197	1.57315e-86	Macf1	85.8032	0.790073	UP
9.2783e-91	0.821194	0.578	0.174	1.89194e-86	Mllt3	85.7231	0.821194	UP
9.4379e-91	0.707562	0.978	0.78	1.92448e-86	Srgn	85.7157	0.707562	UP
1.23418e-90	0.826646	0.782	0.367	2.51661e-86	Hsp90b1	85.5992	0.826646	UP
1.41212e-90	-0.812867	0	0.166	2.87946e-86	ATP8	85.5407	-0.812867	DOWN
1.86197e-90	0.816708	0.463	0.096	3.79674e-86	Nfatc3	85.4206	0.816708	UP
4.07224e-90	-0.824532	0	0.165	8.30371e-86	Niban1	85.0807	-0.824532	DOWN
6.83229e-90	0.783133	0.633	0.207	1.39317e-85	Ikzf1	84.856	0.783133	UP
1.25351e-89	1.2178	0.462	0.108	2.55603e-85	Nrn1	84.5924	1.2178	UP
8.95449e-89	0.776291	0.797	0.367	1.82591e-84	Clk1	83.7385	0.776291	UP
1.66179e-88	-0.84483	0.009	0.188	3.38855e-84	Srp54c	83.47	-0.84483	DOWN
2.51892e-88	1.23022	0.494	0.133	5.13634e-84	Id2	83.2893	1.23022	UP
3.67603e-88	0.816771	0.585	0.181	7.4958e-84	Cflar	83.1252	0.816771	UP
5.60807e-88	-1.10177	0.073	0.311	1.14354e-83	Coro1b	82.9417	-1.10177	DOWN
1.30015e-87	0.867392	0.732	0.311	2.65114e-83	Ipcef1	82.5766	0.867392	UP
2.1939e-87	0.782727	0.452	0.096	4.47359e-83	Rbl2	82.3493	0.782727	UP
2.59517e-87	-0.702308	0.903	0.903	5.29181e-83	Limd2	82.2764	-0.702308	DOWN
4.40647e-87	0.76187	0.575	0.176	8.98524e-83	Fnbp1	82.0465	0.76187	UP
4.89832e-87	-1.3061	0.145	0.393	9.98817e-83	Arhgap31	82.0005	-1.3061	DOWN
5.31089e-87	0.773257	0.407	0.07	1.08294e-82	Usp15	81.9654	0.773257	UP
6.56625e-87	-0.96589	0.742	0.792	1.33892e-82	Arhgap45	81.8732	-0.96589	DOWN
6.64476e-87	-0.74357	0	0.159	1.35493e-82	Ddx39a	81.8681	-0.74357	DOWN
8.74902e-87	-1.37011	0.493	0.643	1.78401e-82	S100a11	81.7486	-1.37011	DOWN
1.23539e-86	0.798378	0.454	0.098	2.51909e-82	Slc38a1	81.5988	0.798378	UP
5.47151e-86	-0.770674	0	0.158	1.1157e-81	Smim30	80.9525	-0.770674	DOWN
5.92482e-86	-1.17157	0.192	0.44	1.20813e-81	Gstp1	80.9179	-1.17157	DOWN
8.57601e-86	0.93778	0.364	0.053	1.74873e-81	Sccpdh	80.7573	0.93778	UP
1.01047e-85	0.783541	0.673	0.25	2.06044e-81	Irf2	80.686	0.783541	UP
1.18711e-85	0.748326	0.262	0	2.42064e-81	Col4a3bp	80.6161	0.748326	UP
1.97111e-85	0.771056	0.449	0.094	4.01929e-81	Vps54	80.3959	0.771056	UP
5.50973e-85	0.707862	0.412	0.072	1.12349e-80	Eif4ebp2	79.9494	0.707862	UP
6.42909e-85	0.730172	0.27	0.004	1.31096e-80	Csnk2a2	79.8824	0.730172	UP
9.43084e-85	0.753302	0.439	0.093	1.92304e-80	Ppp4r3a	79.716	0.753302	UP
1.28725e-84	-0.774461	0	0.155	2.62483e-80	Polr1f	79.5809	-0.774461	DOWN
1.60147e-84	0.711981	0.428	0.083	3.26556e-80	Cdc40	79.486	0.711981	UP
1.63564e-84	1.27177	0.285	0.013	3.33523e-80	Ifng	79.4769	1.27177	UP
2.68577e-84	-1.13855	0.058	0.281	5.47656e-80	Mgst2	79.2615	-1.13855	DOWN
3.23215e-84	0.893318	0.652	0.257	6.59069e-80	Gbp7	79.1811	0.893318	UP
3.42752e-84	0.755049	0.258	0	6.98905e-80	Gm47664	79.1556	0.755049	UP
4.13077e-84	0.762473	0.313	0.025	8.42304e-80	Ccdc88c	79.0745	0.762473	UP
4.31351e-84	0.530511	0.991	0.904	8.79568e-80	Cd3e	79.0557	0.530511	UP
4.74093e-84	0.816475	0.605	0.206	9.66723e-80	Chd2	79.0147	0.816475	UP
1.05385e-83	-0.77071	0	0.154	2.14891e-79	Gm4950	78.6678	-0.77071	DOWN
1.21981e-83	0.775681	0.567	0.176	2.48731e-79	Il27ra	78.6043	0.775681	UP
1.6731e-83	0.704093	0.385	0.062	3.41163e-79	Wdr33	78.467	0.704093	UP
1.90293e-83	-1.15535	0.386	0.573	3.88027e-79	Rnaset2a	78.4111	-1.15535	DOWN
2.36812e-83	0.781702	0.701	0.285	4.82884e-79	Ankrd11	78.3162	0.781702	UP
3.54807e-83	0.855687	0.682	0.278	7.23486e-79	Glrx	78.1406	0.855687	UP
5.9584e-83	0.534412	0.998	0.96	1.21498e-78	H3f3b	77.9154	0.534412	UP
9.51224e-83	0.718249	0.481	0.118	1.93964e-78	Srsf9	77.7123	0.718249	UP
1.66999e-82	0.740946	0.422	0.085	3.40528e-78	Cyfip1	77.4678	0.740946	UP
2.16927e-82	0.666826	0.904	0.554	4.42336e-78	Srsf3	77.3542	0.666826	UP
3.0951e-82	-0.975138	0.647	0.725	6.31122e-78	Calm2	77.1999	-0.975138	DOWN
8.47377e-82	0.946812	0.453	0.112	1.72789e-77	Arid5b	76.7625	0.946812	UP
1.56188e-81	0.705564	0.522	0.145	3.18483e-77	Cast	76.4969	0.705564	UP
1.87824e-81	0.92792	0.251	0	3.82991e-77	Hist1h1e	76.4168	0.92792	UP
1.62481e-80	-0.763254	0	0.148	3.31315e-76	H1f2	75.4798	-0.763254	DOWN
2.47716e-80	0.766351	0.248	0	5.05118e-76	2810013P06Rik	75.2966	0.766351	UP
2.68083e-80	0.713251	0.455	0.107	5.46648e-76	Pgk1	75.2623	0.713251	UP
3.96614e-80	0.69131	0.451	0.102	8.08735e-76	Cul3	75.0922	0.69131	UP
4.62633e-80	-0.742922	0	0.147	9.43355e-76	Marchf7	75.0253	-0.742922	DOWN
5.99287e-80	0.656651	0.444	0.101	1.22201e-75	Ube2m	74.9129	0.656651	UP
6.12792e-80	0.827315	0.394	0.076	1.24954e-75	Mphosph6	74.9032	0.827315	UP
1.18385e-79	0.726184	0.599	0.203	2.414e-75	Ddx6	74.6173	0.726184	UP
3.78926e-79	-0.88181	0.025	0.21	7.72667e-75	Chtf8	74.112	-0.88181	DOWN
3.82673e-79	0.699528	0.407	0.08	7.80308e-75	Rbm26	74.1077	0.699528	UP
6.0551e-79	0.691807	0.527	0.152	1.2347e-74	Ppp2r5a	73.9084	0.691807	UP
9.76016e-79	0.747076	0.385	0.07	1.9902e-74	Cblb	73.7011	0.747076	UP
1.29223e-78	0.722255	0.376	0.064	2.63499e-74	Zup1	73.5792	0.722255	UP
1.41737e-78	0.799112	0.362	0.06	2.89017e-74	Glcci1	73.5391	0.799112	UP
2.37655e-78	-1.37481	0.326	0.549	4.84602e-74	Fos	73.3146	-1.37481	DOWN
2.39255e-78	0.717833	0.666	0.258	4.87864e-74	Smchd1	73.3117	0.717833	UP
2.79615e-78	0.70884	0.777	0.372	5.70162e-74	Hnrnpa1	73.244	0.70884	UP
4.71811e-78	0.670406	0.517	0.145	9.6207e-74	Kansl1	73.0168	0.670406	UP
5.07155e-78	0.696129	0.869	0.512	1.03414e-73	Ptp4a2	72.9854	0.696129	UP
6.62459e-78	0.676642	0.914	0.589	1.35082e-73	Ucp2	72.8694	0.676642	UP
1.0394e-77	0.707659	0.529	0.159	2.11944e-73	Wdr26	72.6738	0.707659	UP
1.05438e-77	0.750535	0.524	0.159	2.15e-73	Hdac7	72.6676	0.750535	UP
2.82875e-77	0.650704	0.445	0.106	5.76811e-73	Lsm12	72.239	0.650704	UP
3.00875e-77	0.715628	0.563	0.184	6.13515e-73	Zfp292	72.2122	0.715628	UP
4.25142e-77	0.689041	0.498	0.141	8.66907e-73	Ttc39b	72.062	0.689041	UP
7.56682e-77	0.7858	0.433	0.102	1.54295e-72	Arap2	71.8116	0.7858	UP
8.08834e-77	0.670948	0.645	0.235	1.64929e-72	Csde1	71.7827	0.670948	UP
1.10662e-76	0.637251	0.238	0	2.25651e-72	2610001J05Rik	71.6466	0.637251	UP
1.5055e-76	0.676812	0.587	0.196	3.06987e-72	Hnrnph1	71.5129	0.676812	UP
1.55526e-76	0.680118	0.264	0.011	3.17133e-72	Nup98	71.4988	0.680118	UP
1.95781e-76	-0.659203	0	0.141	3.99216e-72	Marchf5	71.3988	-0.659203	DOWN
2.00074e-76	0.680178	0.651	0.245	4.07971e-72	Ythdc1	71.3894	0.680178	UP
2.26742e-76	0.623468	0.288	0.022	4.62349e-72	Fam89b	71.335	0.623468	UP
3.05693e-76	1.08777	0.255	0.009	6.23339e-72	Cdkn1a	71.2053	1.08777	UP
3.09388e-76	0.653056	0.261	0.011	6.30873e-72	Mrpl53	71.2001	0.653056	UP
4.3484e-76	0.647468	0.339	0.048	8.86682e-72	Senp2	71.0522	0.647468	UP
5.98183e-76	0.67576	0.33	0.044	1.21976e-71	Stk26	70.9137	0.67576	UP
7.16791e-76	0.723806	0.297	0.029	1.46161e-71	Alcam	70.8352	0.723806	UP
7.7811e-76	0.668671	0.5	0.139	1.58664e-71	Arhgef6	70.7995	0.668671	UP
7.98924e-76	-1.00448	0.051	0.254	1.62909e-71	Ssbp2	70.7881	-1.00448	DOWN
9.19149e-76	0.730212	0.595	0.213	1.87424e-71	Itpr2	70.7272	0.730212	UP
1.24681e-75	0.908805	0.319	0.042	2.54237e-71	Neb	70.5948	0.908805	UP
1.42267e-75	-1.32213	0.125	0.354	2.90097e-71	Cd81	70.5375	-1.32213	DOWN
2.88131e-75	0.699577	0.234	0	5.87529e-71	Morrbid	70.231	0.699577	UP
3.48322e-75	0.880288	0.327	0.047	7.10263e-71	Gbp5	70.1486	0.880288	UP
6.23954e-75	-1.14925	0.395	0.563	1.2723e-70	Eno1	69.8954	-1.14925	DOWN
8.32572e-75	0.59166	0.927	0.618	1.6977e-70	Gnai2	69.7701	0.59166	UP
8.50902e-75	0.610858	0.233	0	1.73508e-70	Pnp	69.7607	0.610858	UP
8.95156e-75	-0.82903	0.025	0.202	1.82531e-70	Usp50	69.7387	-0.82903	DOWN
1.04585e-74	0.693684	0.456	0.118	2.1326e-70	Erbin	69.6711	0.693684	UP
1.88679e-74	0.71642	0.592	0.211	3.84736e-70	Top2b	69.4148	0.71642	UP
1.89742e-74	0.665207	0.509	0.15	3.86904e-70	Phf20l1	69.4124	0.665207	UP
3.55072e-74	-0.757961	0	0.137	7.24027e-70	Lrrc32	69.1402	-0.757961	DOWN
5.15171e-74	0.623599	0.231	0	1.05049e-69	Apopt1	68.9786	0.623599	UP
5.15171e-74	0.634052	0.231	0	1.05049e-69	Fopnl	68.9786	0.634052	UP
7.38083e-74	0.644241	0.23	0	1.50502e-69	Tmem223	68.8225	0.644241	UP
1.24114e-73	0.561671	0.574	0.189	2.53081e-69	Cxcr3	68.5967	0.561671	UP
2.10293e-73	0.646559	0.667	0.263	4.28809e-69	Smarca5	68.3677	0.646559	UP
2.47512e-73	0.670557	0.253	0.011	5.04701e-69	Zfp445	68.297	0.670557	UP
3.10348e-73	0.65343	0.229	0	6.32831e-69	Taz	68.1987	0.65343	UP
3.27039e-73	0.70471	0.449	0.118	6.66866e-69	Ngly1	68.176	0.70471	UP
4.10344e-73	0.675444	0.28	0.024	8.36733e-69	Runx2	68.0774	0.675444	UP
4.1088e-73	0.778699	0.419	0.101	8.37825e-69	Arl5a	68.0768	0.778699	UP
6.25621e-73	0.717818	0.265	0.017	1.2757e-68	Zrsr1	67.8943	0.717818	UP
6.91788e-73	0.635512	0.465	0.121	1.41063e-68	Dhx9	67.8506	0.635512	UP
7.87818e-73	0.623819	0.429	0.101	1.60644e-68	Stag1	67.7941	0.623819	UP
1.66294e-72	-0.416422	0.999	0.999	3.3909e-68	H2-D1	67.4697	-0.416422	NS
2.21464e-72	0.526306	0.981	0.864	4.51587e-68	Laptm5	67.3453	0.526306	UP
2.53397e-72	0.727091	0.414	0.098	5.16702e-68	Itgav	67.2868	0.727091	UP
2.78906e-72	0.809631	0.292	0.032	5.68718e-68	Angptl2	67.2451	0.809631	UP
3.13979e-72	0.621295	0.506	0.15	6.40235e-68	Wapl	67.1937	0.621295	UP
4.28408e-72	-0.642118	0.948	0.932	8.73566e-68	Ftl1	67.0587	-0.642118	DOWN
4.48262e-72	0.692077	0.325	0.048	9.1405e-68	Eid1	67.039	0.692077	UP
6.34913e-72	-0.691001	0	0.133	1.29465e-67	A730008H23Rik	66.8878	-0.691001	DOWN
7.76617e-72	0.74063	0.225	0	1.5836e-67	4632427E13Rik	66.8004	0.74063	UP
8.22881e-72	0.686708	0.268	0.02	1.67794e-67	Bmpr2	66.7752	0.686708	UP
8.60433e-72	0.647233	0.403	0.089	1.75451e-67	Cdk13	66.7558	0.647233	UP
1.04495e-71	0.685737	0.273	0.022	2.13076e-67	Sntb2	66.6715	0.685737	UP
1.14338e-71	0.625086	0.549	0.181	2.33147e-67	Sugt1	66.6324	0.625086	UP
1.33119e-71	0.666971	0.64	0.25	2.71443e-67	Tnfrsf1b	66.5663	0.666971	UP
1.48519e-71	0.687161	0.372	0.075	3.02845e-67	Exoc4	66.5188	0.687161	UP
1.83116e-71	0.848571	0.577	0.221	3.73393e-67	Arl4c	66.4278	0.848571	UP
2.35194e-71	0.493766	0.98	0.827	4.79584e-67	H3f3a	66.3191	0.493766	NS
3.37982e-71	0.567417	0.949	0.742	6.8918e-67	Gapdh	66.1617	0.567417	UP
4.09643e-71	0.647799	0.494	0.147	8.35303e-67	Elmo1	66.0782	0.647799	UP
4.23754e-71	0.723836	0.346	0.062	8.64076e-67	Rbpj	66.0634	0.723836	UP
8.04648e-71	0.707511	0.32	0.047	1.64076e-66	Plk3	65.785	0.707511	UP
1.34068e-70	0.618057	0.221	0	2.73378e-66	BC023719	65.5632	0.618057	UP
1.3526e-70	0.63694	0.449	0.117	2.75809e-66	Supt16	65.5594	0.63694	UP
1.84063e-70	0.707515	0.286	0.03	3.75324e-66	Zswim6	65.4256	0.707515	UP
1.9124e-70	0.652013	0.221	0	3.89957e-66	Gm28112	65.409	0.652013	UP
2.4864e-70	0.650089	0.594	0.218	5.07003e-66	Dgkz	65.295	0.650089	UP
2.80549e-70	0.765576	0.843	0.497	5.72067e-66	Cd5	65.2426	0.765576	UP
4.63548e-70	0.620736	0.549	0.18	9.4522e-66	Dock8	65.0245	0.620736	UP
7.90192e-70	0.666441	0.219	0	1.61128e-65	Gm15472	64.7928	0.666441	UP
8.07232e-70	0.620341	0.426	0.107	1.64603e-65	Adam10	64.7836	0.620341	UP
8.35889e-70	0.647179	0.287	0.032	1.70446e-65	Fut8	64.7684	0.647179	UP
8.64004e-70	0.672564	0.576	0.207	1.76179e-65	Nek7	64.754	0.672564	UP
9.67839e-70	0.658046	0.489	0.143	1.97352e-65	Mdm4	64.7048	0.658046	UP
1.12605e-69	0.605776	0.219	0	2.29613e-65	Asna1	64.639	0.605776	UP
1.12605e-69	0.678543	0.219	0	2.29613e-65	Gm37529	64.639	0.678543	UP
1.14516e-69	0.649837	0.714	0.314	2.33509e-65	Pak2	64.6317	0.649837	UP
2.73345e-69	0.665972	0.268	0.023	5.57378e-65	Igflr1	64.2539	0.665972	UP
4.21115e-69	0.851485	0.221	0.002	8.58695e-65	Cdkn2b	64.0662	0.851485	UP
8.7951e-69	0.686122	0.682	0.301	1.79341e-64	Rabgap1l	63.7463	0.686122	UP
9.39098e-69	0.623407	0.216	0	1.91492e-64	Zfp979	63.7179	0.623407	UP
1.12051e-68	0.658538	0.666	0.276	2.28484e-64	Ccnl1	63.6411	0.658538	UP
1.45573e-68	0.616675	0.425	0.109	2.96838e-64	Tacc1	63.5275	0.616675	UP
1.90143e-68	0.584464	0.215	0	3.8772e-64	Fam92a	63.4115	0.584464	UP
1.90143e-68	0.61475	0.215	0	3.8772e-64	2900097C17Rik	63.4115	0.61475	UP
2.09129e-68	0.620344	0.443	0.119	4.26435e-64	Zdhhc18	63.3701	0.620344	UP
2.88527e-68	0.596091	0.676	0.281	5.88335e-64	Ptbp3	63.2304	0.596091	UP
5.60225e-68	-0.778197	0	0.127	1.14235e-63	Rln3	62.9422	-0.778197	DOWN
6.94438e-68	-0.62521	0	0.125	1.41603e-63	Psme3ip1	62.8489	-0.62521	DOWN
1.09808e-67	0.622342	0.906	0.599	2.2391e-63	Pnrc1	62.6499	0.622342	UP
1.44184e-67	0.628377	0.488	0.148	2.94005e-63	Nsd1	62.5316	0.628377	UP
1.7577e-67	0.622349	0.315	0.048	3.58412e-63	Crebzf	62.4456	0.622349	UP
2.62671e-67	0.631354	0.283	0.033	5.35612e-63	Rictor	62.2711	0.631354	UP
3.15985e-67	0.855888	0.37	0.085	6.44325e-63	Rgs16	62.1909	0.855888	UP
3.42086e-67	0.631532	0.469	0.137	6.97547e-63	Prrc2b	62.1564	0.631532	UP
5.04251e-67	0.642919	0.555	0.194	1.02822e-62	Hivep2	61.9879	0.642919	UP
5.23114e-67	0.62449	0.35	0.067	1.06668e-62	Dennd1b	61.972	0.62449	UP
6.06635e-67	0.615871	0.92	0.68	1.23699e-62	Sub1	61.9076	0.615871	UP
6.39479e-67	0.625772	0.211	0	1.30396e-62	Gm11713	61.8847	0.625772	UP
8.07536e-67	0.652898	0.497	0.156	1.64665e-62	Gna13	61.7834	0.652898	UP
9.07893e-67	0.59811	0.211	0	1.85128e-62	Fam192a	61.7325	0.59811	UP
1.56295e-66	0.620469	0.415	0.105	3.18702e-62	Ep300	61.4966	0.620469	UP
1.71986e-66	0.569266	0.971	0.805	3.50697e-62	Mbnl1	61.4551	0.569266	UP
1.7404e-66	0.636458	0.613	0.234	3.54885e-62	Txndc17	61.4499	0.636458	UP
3.59581e-66	0.576393	0.527	0.171	7.33222e-62	Dpm1	61.1348	0.576393	UP
4.17726e-66	-0.728899	0.871	0.876	8.51785e-62	S100a10	61.0697	-0.728899	DOWN
5.69343e-66	0.646517	0.372	0.082	1.16095e-61	Nab1	60.9352	0.646517	UP
8.1738e-66	0.578239	0.324	0.055	1.66672e-61	Stk39	60.7781	0.578239	UP
1.0041e-65	0.63332	0.368	0.08	2.04745e-61	Sppl2a	60.6888	0.63332	UP
1.2156e-65	0.614397	0.423	0.111	2.47872e-61	Rsbn1	60.6058	0.614397	UP
1.26669e-65	0.626162	0.466	0.139	2.5829e-61	Syt11	60.5879	0.626162	UP
1.61031e-65	0.614259	0.474	0.144	3.28359e-61	Ppp2r5c	60.4837	0.614259	UP
1.95252e-65	0.626683	0.31	0.049	3.98137e-61	Cep350	60.4	0.626683	UP
1.95664e-65	-0.906911	0.689	0.722	3.98979e-61	Gpx4	60.3991	-0.906911	DOWN
2.62573e-65	0.613684	0.555	0.195	5.35412e-61	Tgoln1	60.2713	0.613684	UP
3.22578e-65	0.724688	0.694	0.327	6.57768e-61	Slamf6	60.1819	0.724688	UP
3.34174e-65	0.612127	0.241	0.015	6.81414e-61	Btbd7	60.1666	0.612127	UP
5.83623e-65	-1.09893	0.174	0.387	1.19007e-60	Cyth4	59.9244	-1.09893	DOWN
1.27076e-64	0.616133	0.537	0.187	2.59121e-60	Ppp4r3b	59.5865	0.616133	UP
1.53551e-64	0.616869	0.319	0.055	3.13106e-60	Med13l	59.5043	0.616869	UP
1.70234e-64	0.614504	0.204	0	3.47123e-60	I730030J21Rik	59.4595	0.614504	UP
1.94434e-64	-0.835255	0.682	0.724	3.9647e-60	Eif5a	59.4018	-0.835255	DOWN
2.60189e-64	-0.606758	0	0.119	5.30552e-60	H2ax	59.2753	-0.606758	DOWN
5.89713e-64	0.577346	0.358	0.076	1.20248e-59	Ppp6r1	58.9199	0.577346	UP
6.29069e-64	0.507166	0.976	0.852	1.28273e-59	Ptprc	58.8919	0.507166	UP
1.08852e-63	0.626976	0.594	0.228	2.21961e-59	Nipbl	58.6537	0.626976	UP
1.25047e-63	0.68201	0.698	0.324	2.54984e-59	Rapgef6	58.5935	0.68201	UP
1.27749e-63	0.680919	0.456	0.14	2.60493e-59	A630023P12Rik	58.5842	0.680919	UP
1.33126e-63	0.569481	0.532	0.181	2.71458e-59	Wasf2	58.5663	0.569481	UP
1.5166e-63	0.622437	0.841	0.476	3.09251e-59	Tpr	58.5097	0.622437	UP
1.79571e-63	0.649248	0.302	0.048	3.66164e-59	F2r	58.4363	0.649248	UP
2.38029e-63	0.626509	0.402	0.104	4.85366e-59	Coq10b	58.3139	0.626509	UP
2.55927e-63	0.576243	0.309	0.051	5.2186e-59	H2-Q10	58.2824	0.576243	UP
2.63388e-63	-0.886151	0.063	0.25	5.37075e-59	Clec2i	58.27	-0.886151	DOWN
3.89089e-63	-0.813185	0.657	0.721	7.93392e-59	Tspan32	58.1005	-0.813185	DOWN
6.99864e-63	0.647532	0.276	0.036	1.42709e-58	Dst	57.8455	0.647532	UP
1.36055e-62	-0.773721	0.824	0.812	2.77431e-58	H2-Q7	57.5568	-0.773721	DOWN
1.74164e-62	0.565329	0.927	0.636	3.55139e-58	Srsf5	57.4496	0.565329	UP
2.00239e-62	0.684431	0.586	0.228	4.08308e-58	Utrn	57.389	0.684431	UP
3.13388e-62	0.61262	0.738	0.37	6.3903e-58	Icos	57.1945	0.61262	UP
3.38446e-62	0.560417	0.717	0.32	6.90126e-58	Pafah1b1	57.1611	0.560417	UP
4.54753e-62	0.477381	0.993	0.941	9.27287e-58	Cd52	57.0328	0.477381	NS
5.35093e-62	0.551563	0.554	0.196	1.09111e-57	Zcchc7	56.9621	0.551563	UP
8.31244e-62	0.593103	0.382	0.094	1.69499e-57	D16Ertd472e	56.7708	0.593103	UP
8.58604e-62	0.582101	0.196	0	1.75078e-57	1500004A13Rik	56.7568	0.582101	UP
9.29811e-62	0.544264	0.542	0.191	1.89598e-57	Yy1	56.7222	0.544264	UP
9.63408e-62	0.65049	0.415	0.117	1.96449e-57	4921524J17Rik	56.7068	0.65049	UP
1.21739e-61	-0.558176	0	0.114	2.48238e-57	Gm5424	56.6051	-0.558176	DOWN
1.39944e-61	0.58974	0.537	0.191	2.85359e-57	Stx6	56.5446	0.58974	UP
1.66526e-61	0.595631	0.578	0.221	3.39564e-57	Gimap8	56.4691	0.595631	UP
1.87091e-61	0.579861	0.499	0.166	3.81498e-57	Pitpnc1	56.4185	0.579861	UP
2.01472e-61	-1.00059	0.442	0.573	4.10821e-57	Nop10	56.3863	-1.00059	DOWN
3.39428e-61	0.590571	0.195	0	6.92127e-57	Gm49980	56.1598	0.590571	UP
3.47846e-61	0.610512	0.509	0.174	7.09292e-57	Ankrd17	56.1492	0.610512	UP
3.49104e-61	0.609877	0.82	0.45	7.11858e-57	Luc7l2	56.1476	0.609877	UP
3.97502e-61	0.584457	0.336	0.069	8.10547e-57	Kdm6a	56.0912	0.584457	UP
7.46071e-61	0.653477	0.611	0.257	1.52131e-56	Rilpl2	55.8178	0.653477	UP
9.08553e-61	0.58637	0.518	0.18	1.85263e-56	Prpf4b	55.7322	0.58637	UP
9.09912e-61	0.571956	0.492	0.159	1.8554e-56	Rab5a	55.7316	0.571956	UP
9.40943e-61	-0.551486	0	0.112	1.91868e-56	Adprs	55.717	-0.551486	DOWN
1.33776e-60	0.55186	0.193	0	2.72784e-56	Pianp	55.5642	0.55186	UP
1.49957e-60	0.574179	0.399	0.107	3.05776e-56	Aak1	55.5146	0.574179	UP
1.98439e-60	0.565541	0.437	0.128	4.04637e-56	Herc1	55.3929	0.565541	UP
2.27635e-60	0.595494	0.391	0.104	4.6417e-56	Casp1	55.3333	0.595494	UP
2.4522e-60	0.569851	0.367	0.087	5.00028e-56	Suz12	55.301	0.569851	UP
2.65278e-60	0.592338	0.192	0	5.40928e-56	Tug1	55.2669	0.592338	UP
4.4389e-60	0.552517	0.289	0.046	9.05136e-56	Srcap	55.0433	0.552517	UP
4.84579e-60	0.571574	0.392	0.102	9.88105e-56	Smg6	55.0052	0.571574	UP
7.01734e-60	0.591238	0.4	0.108	1.4309e-55	4932438A13Rik	54.8444	0.591238	UP
8.79634e-60	0.586348	0.282	0.043	1.79366e-55	Cep83	54.7463	0.586348	UP
9.71959e-60	0.569612	0.41	0.114	1.98192e-55	Nufip2	54.7029	0.569612	UP
1.06222e-59	-0.603936	0.001	0.115	2.16596e-55	Pdlim1	54.6643	-0.603936	DOWN
1.06748e-59	-0.950247	0.001	0.115	2.1767e-55	Klrg1	54.6622	-0.950247	DOWN
1.3646e-59	0.570131	0.267	0.036	2.78256e-55	Rlf	54.5556	0.570131	UP
1.47655e-59	0.599391	0.625	0.264	3.01084e-55	Eif3a	54.5213	0.599391	UP
1.62308e-59	-1.02156	0.441	0.628	3.30962e-55	Jun	54.4802	-1.02156	DOWN
1.70844e-59	0.535255	0.451	0.138	3.48367e-55	Ddx46	54.458	0.535255	UP
1.72375e-59	0.582513	0.314	0.061	3.51489e-55	Trpm7	54.4541	0.582513	UP
1.94503e-59	0.608326	0.802	0.433	3.96611e-55	Ctsb	54.4016	0.608326	UP
3.04044e-59	0.5585	0.195	0.002	6.19977e-55	Zan	54.2076	0.5585	UP
3.49732e-59	0.632767	0.464	0.154	7.13138e-55	Zbtb1	54.1468	0.632767	UP
5.20842e-59	0.548954	0.338	0.073	1.06205e-54	Mark3	53.9739	0.548954	UP
6.86537e-59	0.522437	0.434	0.128	1.39992e-54	Riok3	53.8539	0.522437	UP
8.40867e-59	0.610161	0.564	0.218	1.71461e-54	Clint1	53.7658	0.610161	UP
8.57846e-59	0.551975	0.495	0.167	1.74923e-54	Usp34	53.7572	0.551975	UP
8.64484e-59	0.527199	0.418	0.117	1.76277e-54	Esco1	53.7538	0.527199	UP
9.23879e-59	0.565563	0.692	0.315	1.88388e-54	Nol7	53.7249	0.565563	UP
1.51511e-58	0.528242	0.375	0.093	3.08946e-54	Dhx36	53.5101	0.528242	UP
1.58755e-58	0.519894	0.187	0	3.23718e-54	Tmem189	53.4898	0.519894	UP
1.6224e-58	0.583923	0.481	0.163	3.30823e-54	Cd44	53.4804	0.583923	UP
2.0003e-58	0.680055	0.364	0.093	4.07881e-54	Gprin3	53.3895	0.680055	UP
2.25518e-58	0.624508	0.273	0.041	4.59853e-54	Pmvk	53.3374	0.624508	UP
2.41063e-58	0.539849	0.447	0.137	4.91552e-54	Ddx50	53.3084	0.539849	UP
2.61441e-58	0.588853	0.745	0.376	5.33105e-54	Ssr4	53.2732	0.588853	UP
2.70264e-58	0.549505	0.352	0.083	5.51095e-54	Mysm1	53.2588	0.549505	UP
3.08677e-58	0.595779	0.523	0.19	6.29423e-54	Zbp1	53.2011	0.595779	UP
3.55687e-58	0.70465	0.331	0.076	7.25281e-54	Gbp6	53.1395	0.70465	UP
3.94685e-58	0.552868	0.677	0.302	8.04803e-54	Hnrnpdl	53.0943	0.552868	UP
4.28809e-58	-0.561114	0	0.107	8.74383e-54	Raver1	53.0583	-0.561114	DOWN
4.66432e-58	0.602626	0.538	0.202	9.51101e-54	Sltm	53.0218	0.602626	UP
4.7188e-58	0.524731	0.226	0.018	9.62211e-54	Rbm4	53.0167	0.524731	UP
4.96739e-58	0.526415	0.373	0.094	1.0129e-53	Fam172a	52.9944	0.526415	UP
6.15416e-58	0.531556	0.61	0.242	1.25489e-53	Pitpna	52.9014	0.531556	UP
6.17235e-58	0.554883	0.185	0	1.2586e-53	Gm47283	52.9001	0.554883	UP
6.28957e-58	0.546571	0.296	0.054	1.28251e-53	Cdc37l1	52.8919	0.546571	UP
6.42335e-58	0.570709	0.244	0.027	1.30979e-53	Zfpm1	52.8828	0.570709	UP
7.79149e-58	0.671074	0.898	0.633	1.58876e-53	Tnfrsf4	52.7989	0.671074	UP
9.94324e-58	0.511371	0.459	0.144	2.02753e-53	Birc2	52.693	0.511371	UP
1.18728e-57	-0.497029	0	0.107	2.42097e-53	Get3	52.616	-0.497029	NS
1.21569e-57	0.518586	0.184	0	2.47892e-53	Tusc3	52.6057	0.518586	UP
1.51511e-57	0.528342	0.262	0.036	3.08946e-53	Fcho2	52.5101	0.528342	UP
1.59561e-57	0.571339	0.279	0.045	3.25361e-53	R3hdm2	52.4876	0.571339	UP
1.74573e-57	0.572183	0.575	0.227	3.55972e-53	Slc25a4	52.4486	0.572183	UP
2.98155e-57	0.603261	0.318	0.067	6.07968e-53	Rock2	52.2161	0.603261	UP
3.63221e-57	0.564253	0.215	0.014	7.40644e-53	Gnptab	52.1304	0.564253	UP
4.14928e-57	0.68224	0.199	0.007	8.4608e-53	St6galnac2	52.0726	0.68224	UP
7.1708e-57	0.667762	0.247	0.031	1.4622e-52	Pmepa1	51.835	0.667762	UP
7.69031e-57	0.535867	0.252	0.032	1.56813e-52	Dpp8	51.8046	0.535867	UP
9.07939e-57	0.527158	0.263	0.037	1.85138e-52	Slk	51.7325	0.527158	UP
1.01116e-56	0.516173	0.914	0.642	2.06186e-52	Atp5g2	51.6857	0.516173	UP
1.16301e-56	0.597818	0.437	0.138	2.37149e-52	Akap9	51.625	0.597818	UP
1.20079e-56	0.577935	0.568	0.226	2.44853e-52	Cnot6l	51.6111	0.577935	UP
1.34478e-56	-0.811444	0.631	0.67	2.74214e-52	Ndufa3	51.5619	-0.811444	DOWN
1.49207e-56	0.540005	0.508	0.184	3.04248e-52	Jmjd1c	51.5168	0.540005	UP
1.81577e-56	0.525354	0.181	0	3.70253e-52	Fam129a	51.4315	0.525354	UP
2.04699e-56	-0.926461	0.05	0.213	4.17403e-52	Amd1	51.3794	-0.926461	DOWN
2.26269e-56	0.533317	0.322	0.068	4.61386e-52	Xrn1	51.3359	0.533317	UP
2.31764e-56	0.559265	0.354	0.088	4.72591e-52	Larp4b	51.3255	0.559265	UP
2.47397e-56	0.569418	0.247	0.031	5.04466e-52	Ints6	51.2972	0.569418	UP
2.5119e-56	-0.535633	0	0.104	5.12202e-52	Septin2	51.2906	-0.535633	DOWN
3.22466e-56	0.532231	0.511	0.183	6.5754e-52	Taok3	51.1821	0.532231	UP
4.63647e-56	0.502705	0.427	0.129	9.45422e-52	Cltc	51.0244	0.502705	UP
4.67574e-56	0.56934	0.295	0.057	9.5343e-52	Agpat4	51.0207	0.56934	UP
6.59554e-56	0.537952	0.465	0.155	1.3449e-51	Zfp644	50.8713	0.537952	UP
6.80803e-56	-0.721773	0.009	0.132	1.38823e-51	Ecm1	50.8575	-0.721773	DOWN
7.61862e-56	0.527623	0.538	0.201	1.55351e-51	Cd164	50.8087	0.527623	UP
7.75525e-56	0.563452	0.712	0.334	1.58137e-51	Cst3	50.801	0.563452	UP
9.74876e-56	0.553668	0.361	0.094	1.98787e-51	Nsmaf	50.7016	0.553668	UP
1.20964e-55	0.538283	0.314	0.066	2.46657e-51	Med13	50.6079	0.538283	UP
1.36879e-55	0.543524	0.178	0	2.79109e-51	Tgfbr3	50.5542	0.543524	UP
1.62064e-55	0.507278	0.248	0.032	3.30465e-51	Trappc10	50.4809	0.507278	UP
1.74355e-55	0.57831	0.804	0.452	3.55527e-51	Psmb9	50.4491	0.57831	UP
1.75267e-55	0.554194	0.289	0.054	3.57386e-51	Apc	50.4469	0.554194	UP
2.67987e-55	0.491791	0.177	0	5.46453e-51	Vamp7	50.2624	0.491791	NS
3.44312e-55	0.50741	0.325	0.073	7.02088e-51	N4bp1	50.1536	0.50741	UP
4.57409e-55	-0.749742	0.695	0.724	9.32703e-51	Eif4a1	50.0303	-0.749742	DOWN
5.28859e-55	-0.508808	0	0.102	1.0784e-50	Coa8	49.9672	-0.508808	DOWN
6.99694e-55	0.521506	0.345	0.083	1.42675e-50	Kat6a	49.8457	0.521506	UP
7.1589e-55	-0.932177	0.105	0.286	1.45977e-50	Tmem14c	49.8357	-0.932177	DOWN
8.63137e-55	0.5373	0.392	0.112	1.76002e-50	Smap2	49.7545	0.5373	UP
8.95942e-55	0.557715	0.541	0.208	1.82692e-50	Scaf11	49.7383	0.557715	UP
1.02496e-54	0.555813	0.176	0	2.08999e-50	B930036N10Rik	49.6799	0.555813	UP
1.02496e-54	0.644814	0.176	0	2.08999e-50	Trav3-3	49.6799	0.644814	UP
1.07514e-54	0.512026	0.275	0.046	2.19231e-50	Suco	49.6591	0.512026	UP
1.11701e-54	0.582388	0.702	0.346	2.27769e-50	Top1	49.6425	0.582388	UP
1.15307e-54	0.514658	0.44	0.141	2.35122e-50	Ube3a	49.6287	0.514658	UP
1.36763e-54	0.54338	0.57	0.226	2.78874e-50	Tnrc6b	49.5546	0.54338	UP
1.44176e-54	0.516709	0.675	0.296	2.9399e-50	Lcp2	49.5317	0.516709	UP
1.92629e-54	0.602169	0.327	0.078	3.92789e-50	Casp4	49.4058	0.602169	UP
2.09992e-54	0.475624	0.96	0.789	4.28194e-50	Ms4a4b	49.3684	0.475624	NS
2.23733e-54	-0.568716	0.001	0.105	4.56215e-50	Ifi213	49.3408	-0.568716	DOWN
2.47787e-54	0.577293	0.404	0.121	5.05261e-50	Ppp1r14b	49.2965	0.577293	UP
2.70076e-54	-0.612545	0.001	0.105	5.50713e-50	Sdc4	49.2591	-0.612545	DOWN
2.93187e-54	0.525238	0.454	0.15	5.97838e-50	Tnrc6c	49.2234	0.525238	UP
3.90851e-54	0.489548	0.174	0	7.96984e-50	H2afx	49.0986	0.489548	NS
4.04407e-54	0.483259	0.27	0.046	8.24627e-50	Ybx3	49.0837	0.483259	NS
5.4593e-54	0.52717	0.173	0	1.11321e-49	F730043M19Rik	48.9534	0.52717	UP
5.4593e-54	0.529996	0.173	0	1.11321e-49	Trerf1	48.9534	0.529996	UP
5.48768e-54	-0.55584	0.909	0.868	1.11899e-49	Lck	48.9512	-0.55584	DOWN
6.54324e-54	0.504553	0.415	0.126	1.33423e-49	Prpf8	48.8748	0.504553	UP
1.29101e-53	0.536242	0.507	0.187	2.63249e-49	Rbbp6	48.5796	0.536242	UP
1.33587e-53	0.499573	0.411	0.125	2.72397e-49	Rsf1	48.5648	0.499573	NS
1.3718e-53	0.548653	0.295	0.061	2.79723e-49	Phactr2	48.5533	0.548653	UP
1.42481e-53	0.480741	0.379	0.104	2.90532e-49	Ube2q1	48.5368	0.480741	NS
1.45012e-53	0.270199	1	1	2.95694e-49	Tmsb4x	48.5292	0.270199	NS
1.52675e-53	0.584581	0.372	0.106	3.11319e-49	Runx3	48.5068	0.584581	UP
1.93562e-53	1.24044	0.268	0.051	3.94693e-49	Nkg7	48.4037	1.24044	UP
2.05857e-53	0.555825	0.284	0.054	4.19763e-49	Hook3	48.377	0.555825	UP
2.07415e-53	0.535921	0.172	0	4.2294e-49	Mir142hg	48.3737	0.535921	UP
2.37024e-53	0.451601	0.424	0.131	4.83315e-49	Abhd17a	48.3158	0.451601	NS
2.67855e-53	0.490356	0.421	0.129	5.46183e-49	Prkacb	48.2627	0.490356	NS
3.05154e-53	-0.501202	0	0.098	6.22239e-49	Dpcd	48.206	-0.501202	DOWN
3.56068e-53	0.506615	0.297	0.061	7.26058e-49	Prpf39	48.139	0.506615	UP
3.97682e-53	0.513376	0.315	0.072	8.10914e-49	Tmx3	48.091	0.513376	UP
4.03842e-53	0.552184	0.171	0	8.23475e-49	Snhg15	48.0843	0.552184	UP
4.14784e-53	0.607027	0.405	0.128	8.45786e-49	Ptger4	48.0727	0.607027	UP
4.99328e-53	0.517495	0.253	0.038	1.01818e-48	Dctn4	47.9922	0.517495	UP
5.04072e-53	0.475138	0.311	0.067	1.02785e-48	Ascc3	47.9881	0.475138	NS
5.52905e-53	0.545227	0.733	0.373	1.12743e-48	Zap70	47.9479	0.545227	UP
6.11702e-53	0.529981	0.302	0.064	1.24732e-48	Vps13a	47.904	0.529981	UP
6.17176e-53	0.530683	0.913	0.648	1.25848e-48	Rbm3	47.9002	0.530683	UP
6.96166e-53	0.558266	0.764	0.4	1.41955e-48	Txn1	47.8478	0.558266	UP
7.53548e-53	0.523473	0.452	0.154	1.53656e-48	Efhd2	47.8135	0.523473	UP
7.70899e-53	0.767515	0.187	0.008	1.57194e-48	Tnip3	47.8036	0.767515	UP
9.56636e-53	0.512153	0.209	0.017	1.95068e-48	Sbno2	47.7098	0.512153	UP
1.17734e-52	0.610666	0.353	0.096	2.40072e-48	Igf1r	47.6197	0.610666	UP
1.52756e-52	0.490065	0.169	0	3.11485e-48	1110038B12Rik	47.5066	0.490065	NS
1.69068e-52	0.508553	0.567	0.228	3.44747e-48	Ctcf	47.4625	0.508553	UP
1.74071e-52	0.573483	0.219	0.023	3.54948e-48	Rnase4	47.4498	0.573483	UP
2.18389e-52	0.621194	0.205	0.016	4.45317e-48	1700019D03Rik	47.3513	0.621194	UP
2.45802e-52	0.505213	0.218	0.022	5.01215e-48	Pcsk7	47.3	0.505213	UP
2.61403e-52	0.503763	0.451	0.152	5.33026e-48	Copb1	47.2733	0.503763	UP
3.0011e-52	-0.536382	0.002	0.102	6.11955e-48	Rab6b	47.2133	-0.536382	DOWN
4.13526e-52	0.467434	0.168	0	8.43221e-48	1600002K03Rik	47.0741	0.467434	NS
5.30207e-52	0.542863	0.232	0.03	1.08114e-47	Frmd4b	46.9661	0.542863	UP
7.53177e-52	0.545702	0.468	0.167	1.5358e-47	Pbrm1	46.8137	0.545702	UP
7.90698e-52	0.639639	0.612	0.285	1.61231e-47	Zfp36	46.7926	0.639639	UP
9.61872e-52	-0.825204	0.559	0.633	1.96135e-47	Anp32a	46.7074	-0.825204	DOWN
9.68403e-52	0.476302	0.377	0.107	1.97467e-47	Ddx42	46.7045	0.476302	NS
1.05507e-51	0.707342	0.584	0.267	2.1514e-47	Irf1	46.6673	0.707342	UP
1.12253e-51	0.541685	0.481	0.177	2.28895e-47	Rab8b	46.6404	0.541685	UP
1.12769e-51	0.511668	0.478	0.172	2.29948e-47	Gpr174	46.6384	0.511668	UP
1.49202e-51	0.503344	0.172	0.002	3.04237e-47	Fam20a	46.5168	0.503344	UP
1.58035e-51	0.603195	0.606	0.268	3.2225e-47	Hif1a	46.4918	0.603195	UP
1.87029e-51	0.49303	0.245	0.037	3.81372e-47	Dmxl1	46.4187	0.49303	NS
2.19151e-51	0.462174	0.513	0.192	4.4687e-47	Birc6	46.3498	0.462174	NS
3.01556e-51	0.499369	0.165	0	6.14903e-47	Snhg3	46.2112	0.499369	NS
4.0583e-51	0.489402	0.489	0.18	8.27529e-47	Nucks1	46.0822	0.489402	NS
4.19664e-51	0.507935	0.165	0	8.55738e-47	Gm2682	46.0677	0.507935	UP
6.4586e-51	0.511608	0.371	0.108	1.31697e-46	Mia3	45.8804	0.511608	UP
7.48973e-51	0.462372	0.277	0.054	1.52723e-46	Ranbp9	45.8161	0.462372	NS
8.1233e-51	0.48682	0.164	0	1.65642e-46	D10Wsu102e	45.7808	0.48682	NS
1.30505e-50	0.474612	0.279	0.055	2.66114e-46	Virma	45.5749	0.474612	NS
1.31621e-50	-0.500171	0	0.093	2.68388e-46	H1f4	45.5712	-0.500171	DOWN
1.36661e-50	0.506148	0.265	0.049	2.78666e-46	Tet2	45.5549	0.506148	UP
1.37638e-50	0.541405	0.674	0.319	2.80659e-46	Mycbp2	45.5518	0.541405	UP
1.60342e-50	0.474426	0.56	0.227	3.26953e-46	Arglu1	45.4855	0.474426	NS
1.88424e-50	0.526391	0.302	0.069	3.84216e-46	Ezh2	45.4154	0.526391	UP
1.93487e-50	0.484256	0.345	0.093	3.9454e-46	Reps1	45.4039	0.484256	NS
2.17911e-50	0.458904	0.475	0.168	4.44343e-46	Tmem128	45.3523	0.458904	NS
2.18467e-50	0.520031	0.163	0	4.45476e-46	4930417O13Rik	45.3512	0.520031	UP
2.24335e-50	0.48368	0.237	0.034	4.57441e-46	Sik3	45.3397	0.48368	NS
2.51787e-50	0.483226	0.894	0.597	5.1342e-46	Myl12b	45.2895	0.483226	NS
2.5945e-50	0.512621	0.27	0.051	5.29044e-46	Ccdc82	45.2765	0.512621	UP
2.89242e-50	0.482602	0.404	0.128	5.89794e-46	Tab2	45.2293	0.482602	NS
3.61121e-50	-0.475749	0	0.093	7.36361e-46	Gm10269	45.1329	-0.475749	NS
3.83521e-50	0.554998	0.682	0.333	7.82038e-46	Camk2d	45.1068	0.554998	UP
3.90813e-50	0.588446	0.733	0.392	7.96908e-46	Plaat3	45.0986	0.588446	UP
4.21937e-50	0.467548	0.237	0.035	8.60373e-46	Atl3	45.0653	0.467548	NS
6.33658e-50	0.501426	0.242	0.037	1.29209e-45	Ncoa1	44.8887	0.501426	UP
7.58722e-50	0.497317	0.65	0.293	1.54711e-45	Psmb4	44.8105	0.497317	NS
8.37528e-50	-1.01008	0.13	0.305	1.7078e-45	Bmyc	44.7676	-1.01008	DOWN
1.10637e-49	-0.709289	0.007	0.115	2.25599e-45	Hspa1b	44.6467	-0.709289	DOWN
1.11811e-49	0.474748	0.383	0.115	2.27994e-45	Tnks2	44.6421	0.474748	NS
1.41091e-49	0.530774	0.166	0.002	2.87699e-45	Vdr	44.5411	0.530774	UP
1.42341e-49	0.574428	0.454	0.166	2.90247e-45	Hnrnpll	44.5372	0.574428	UP
1.54855e-49	0.500106	0.421	0.141	3.15765e-45	Rrbp1	44.5006	0.500106	UP
1.65668e-49	0.529997	0.692	0.35	3.37814e-45	Atrx	44.4713	0.529997	UP
1.75875e-49	0.501724	0.612	0.266	3.58627e-45	Manf	44.4454	0.501724	UP
1.82358e-49	0.500359	0.252	0.043	3.71845e-45	Pitpnm2	44.4296	0.500359	UP
1.94356e-49	0.513193	0.574	0.243	3.96312e-45	Bptf	44.402	0.513193	UP
2.45588e-49	0.494953	0.639	0.289	5.00778e-45	Chic2	44.3004	0.494953	NS
2.51059e-49	0.523578	0.265	0.052	5.11935e-45	Entpd1	44.2908	0.523578	UP
2.66582e-49	0.482608	0.274	0.055	5.43587e-45	Supt6	44.2647	0.482608	NS
2.73384e-49	0.472591	0.485	0.176	5.57457e-45	Crebbp	44.2538	0.472591	NS
3.03155e-49	0.488338	0.159	0	6.18164e-45	Chmp1b	44.2089	0.488338	NS
3.62953e-49	-0.712134	0.022	0.147	7.40097e-45	Pdk1	44.1307	-0.712134	DOWN
3.99564e-49	0.481147	0.568	0.235	8.14751e-45	Hectd1	44.089	0.481147	NS
4.03614e-49	0.463139	0.41	0.133	8.23009e-45	Zbtb8os	44.0846	0.463139	NS
4.10905e-49	0.608777	0.286	0.064	8.37877e-45	Rflnb	44.0768	0.608777	UP
4.12332e-49	0.485283	0.235	0.035	8.40786e-45	Rev3l	44.0753	0.485283	NS
4.44669e-49	0.42659	0.273	0.054	9.06724e-45	Sap30l	44.0425	0.42659	NS
4.56483e-49	0.511451	0.254	0.046	9.30814e-45	Ppip5k2	44.0311	0.511451	UP
5.83489e-49	0.433186	0.378	0.112	1.18979e-44	Alyref	43.9245	0.433186	NS
6.13302e-49	0.556806	0.232	0.034	1.25058e-44	2700097O09Rik	43.9029	0.556806	UP
1.09371e-48	-0.967193	0.167	0.339	2.23017e-44	Lrrc58	43.6517	-0.967193	DOWN
1.09929e-48	0.480231	0.485	0.18	2.24155e-44	Hmgn1	43.6495	0.480231	NS
1.13644e-48	-0.397018	0.997	0.992	2.3173e-44	Pfn1	43.635	-0.397018	NS
1.1398e-48	0.468238	0.18	0.01	2.32417e-44	Kif13b	43.6337	0.468238	NS
1.75973e-48	0.500443	0.29	0.066	3.58827e-44	Klhl24	43.4451	0.500443	UP
2.0355e-48	-0.449642	0	0.089	4.15059e-44	Cep20	43.3819	-0.449642	NS
2.16116e-48	0.488385	0.403	0.131	4.40681e-44	Chordc1	43.3559	0.488385	NS
2.51578e-48	0.480787	0.257	0.048	5.12993e-44	Fam76b	43.2899	0.480787	NS
2.72782e-48	-0.517035	0.003	0.099	5.5623e-44	Fam220a	43.2547	-0.517035	DOWN
2.79877e-48	0.457489	0.324	0.082	5.70698e-44	Susd6	43.2436	0.457489	NS
3.22909e-48	0.482914	0.27	0.054	6.58444e-44	Smad4	43.1815	0.482914	NS
3.65914e-48	-0.749913	0.026	0.154	7.46136e-44	Pik3ip1	43.1272	-0.749913	DOWN
4.28007e-48	0.523075	0.217	0.028	8.72749e-44	Pde7a	43.0591	0.523075	UP
4.34111e-48	0.48563	0.418	0.143	8.85195e-44	Etnk1	43.053	0.48563	NS
4.72751e-48	-0.879694	0.093	0.258	9.63987e-44	Abtb1	43.0159	-0.879694	DOWN
5.57e-48	-0.483754	0	0.089	1.13578e-43	H2-Ob	42.9447	-0.483754	NS
5.76416e-48	0.439332	0.155	0	1.17537e-43	Adprhl2	42.9298	0.439332	NS
6.53958e-48	0.5071	0.7	0.348	1.33349e-43	Sh3kbp1	42.875	0.5071	UP
6.57861e-48	0.479368	0.443	0.156	1.34144e-43	Cyfip2	42.8724	0.479368	NS
8.08051e-48	0.504729	0.231	0.036	1.6477e-43	Rnf19a	42.7831	0.504729	UP
9.80609e-48	0.510412	0.524	0.213	1.99956e-43	Il6ra	42.6991	0.510412	UP
1.03953e-47	0.515656	0.39	0.126	2.11971e-43	Trip11	42.6737	0.515656	UP
1.09615e-47	0.480347	0.346	0.098	2.23515e-43	Gpcpd1	42.6507	0.480347	NS
1.26661e-47	0.435521	0.482	0.178	2.58274e-43	Sp3	42.5879	0.435521	NS
1.31658e-47	0.441723	0.284	0.063	2.68463e-43	Rnf111	42.5711	0.441723	NS
1.49932e-47	0.468826	0.356	0.105	3.05727e-43	Exoc3	42.5147	0.468826	NS
1.52339e-47	-0.445906	0	0.088	3.10635e-43	Gm17541	42.5077	-0.445906	NS
1.70299e-47	0.47252	0.258	0.05	3.47257e-43	Fndc3a	42.4593	0.47252	NS
1.98915e-47	0.506262	0.717	0.372	4.05608e-43	Prrc2c	42.3919	0.506262	UP
2.21767e-47	0.463143	0.374	0.115	4.52204e-43	Baz1b	42.3447	0.463143	NS
2.39763e-47	0.486354	0.353	0.104	4.88901e-43	Nfat5	42.3108	0.486354	NS
2.93376e-47	-0.780731	0.056	0.204	5.98222e-43	Sft2d1	42.2231	-0.780731	DOWN
2.97212e-47	0.493852	0.412	0.141	6.06045e-43	Mdfic	42.2175	0.493852	NS
3.3658e-47	0.461946	0.701	0.35	6.8632e-43	1810037I17Rik	42.1635	0.461946	NS
3.40563e-47	0.461119	0.376	0.115	6.94443e-43	Csnk1g2	42.1584	0.461119	NS
3.82231e-47	0.45083	0.381	0.12	7.79406e-43	Elk3	42.1082	0.45083	NS
3.91489e-47	0.485096	0.44	0.156	7.98286e-43	Nr3c1	42.0978	0.485096	NS
4.51527e-47	0.434254	0.336	0.091	9.20709e-43	Ensa	42.0359	0.434254	NS
6.29131e-47	0.504196	0.324	0.088	1.28286e-42	Gbp9	41.8918	0.504196	UP
6.6472e-47	0.480156	0.289	0.067	1.35543e-42	Cwf19l2	41.8679	0.480156	NS
8.74642e-47	0.418503	0.505	0.195	1.78348e-42	Wac	41.7487	0.418503	NS
9.53664e-47	-0.67107	0.786	0.789	1.94462e-42	Gimap3	41.7112	-0.67107	DOWN
1.07969e-46	-0.535706	0.009	0.114	2.2016e-42	2610035D17Rik	41.6573	-0.535706	DOWN
1.14255e-46	0.461376	0.216	0.029	2.32978e-42	Rab11fip4	41.6327	0.461376	NS
1.28911e-46	0.445412	0.254	0.049	2.62863e-42	Atp9b	41.5803	0.445412	NS
1.35014e-46	0.447538	0.153	0.001	2.75308e-42	Cpne1	41.5602	0.447538	NS
1.36512e-46	0.467803	0.198	0.021	2.78362e-42	Fam13b	41.5554	0.467803	NS
1.387e-46	0.434225	0.449	0.163	2.82824e-42	Zfp638	41.5485	0.434225	NS
1.39827e-46	0.536778	0.617	0.292	2.85122e-42	Nktr	41.545	0.536778	UP
1.42042e-46	0.446845	0.414	0.141	2.89639e-42	Ddt	41.5381	0.446845	NS
1.4886e-46	0.423737	0.284	0.065	3.0354e-42	Rc3h1	41.5178	0.423737	NS
1.79209e-46	0.476049	0.345	0.102	3.65424e-42	Desi2	41.4372	0.476049	NS
2.06767e-46	0.43105	0.151	0	4.21619e-42	2310009A05Rik	41.3751	0.43105	NS
2.2636e-46	0.452558	0.324	0.088	4.6157e-42	Sptan1	41.3358	0.452558	NS
2.32486e-46	-0.775967	0.06	0.211	4.74061e-42	Stap1	41.3242	-0.775967	DOWN
2.71604e-46	0.492641	0.334	0.095	5.53827e-42	Zfp106	41.2566	0.492641	NS
2.85994e-46	0.422693	0.15	0	5.83171e-42	March6	41.2342	0.422693	NS
2.91208e-46	0.447909	0.572	0.249	5.93802e-42	Mier1	41.2264	0.447909	NS
3.21221e-46	0.512795	0.307	0.08	6.55002e-42	Ccdc50	41.1838	0.512795	UP
3.26275e-46	0.491735	0.866	0.583	6.65308e-42	Abracl	41.177	0.491735	NS
3.31818e-46	0.436065	0.257	0.05	6.76609e-42	Hmgcr	41.1697	0.436065	NS
3.3286e-46	0.478476	0.519	0.211	6.78736e-42	Arid4b	41.1683	0.478476	NS
3.63226e-46	0.462099	0.838	0.5	7.40655e-42	Msn	41.1304	0.462099	NS
4.12637e-46	0.433394	0.314	0.083	8.41407e-42	Micu2	41.075	0.433394	NS
4.14079e-46	0.447358	0.366	0.113	8.44349e-42	Trib2	41.0735	0.447358	NS
4.2423e-46	0.472188	0.255	0.05	8.65047e-42	Epc2	41.063	0.472188	NS
4.33932e-46	0.466654	0.276	0.063	8.8483e-42	Paxbp1	41.0531	0.466654	NS
5.01954e-46	0.453197	0.64	0.297	1.02354e-41	Tra2a	40.9899	0.453197	NS
6.75845e-46	0.412991	0.462	0.169	1.37811e-41	Foxn3	40.8607	0.412991	NS
7.38079e-46	0.46966	0.283	0.067	1.50502e-41	Slco3a1	40.8225	0.46966	NS
7.64659e-46	0.483001	0.438	0.162	1.55922e-41	Dapp1	40.8071	0.483001	NS
8.1744e-46	0.440635	0.343	0.099	1.66684e-41	Aggf1	40.7781	0.440635	NS
8.24081e-46	0.634085	0.207	0.028	1.68038e-41	Irf4	40.7746	0.634085	UP
8.58874e-46	0.41708	0.358	0.107	1.75133e-41	Snrnp48	40.7566	0.41708	NS
1.24258e-45	0.433169	0.316	0.085	2.53374e-41	Usp16	40.5962	0.433169	NS
1.54156e-45	0.439623	0.311	0.082	3.1434e-41	Spag9	40.5026	0.439623	NS
1.68914e-45	0.508168	0.808	0.483	3.44433e-41	Chd3	40.4629	0.508168	UP
2.1152e-45	-0.630057	0.025	0.148	4.31311e-41	Sap18b	40.3652	-0.630057	DOWN
2.64464e-45	0.431273	0.266	0.057	5.39268e-41	Rfxap	40.2682	0.431273	NS
2.77909e-45	0.462151	0.431	0.154	5.66685e-41	Zmynd8	40.2467	0.462151	NS
3.09536e-45	0.478798	0.617	0.288	6.31174e-41	Ptpn22	40.1999	0.478798	NS
3.25999e-45	-0.594534	0.02	0.137	6.64744e-41	Fam177a	40.1773	-0.594534	DOWN
3.63132e-45	0.4251	0.248	0.048	7.40463e-41	Synrg	40.1305	0.4251	NS
3.65912e-45	0.478311	0.633	0.293	7.46131e-41	Eif3c	40.1272	0.478311	NS
3.87941e-45	0.479532	0.688	0.346	7.9105e-41	Tax1bp1	40.1018	0.479532	NS
4.13338e-45	0.496645	0.545	0.236	8.42837e-41	Vmp1	40.0743	0.496645	NS
4.32515e-45	0.515938	0.165	0.008	8.81942e-41	Gcnt1	40.0546	0.515938	UP
4.88499e-45	0.431723	0.403	0.138	9.96098e-41	Trim30a	40.0017	0.431723	NS
6.30675e-45	-0.439533	0	0.083	1.28601e-40	Gfus	39.8908	-0.439533	NS
6.61208e-45	0.452579	0.356	0.111	1.34827e-40	Kdm2a	39.8702	0.452579	NS
8.61131e-45	0.462997	0.305	0.081	1.75593e-40	Ubr2	39.7555	0.462997	NS
9.55229e-45	0.419105	0.406	0.137	1.94781e-40	Gspt1	39.7105	0.419105	NS
1.05753e-44	0.412362	0.278	0.065	2.15641e-40	Kcmf1	39.6663	0.412362	NS
1.14831e-44	0.449098	0.335	0.098	2.34152e-40	Ccdc69	39.6305	0.449098	NS
1.245e-44	0.44443	0.415	0.144	2.53868e-40	Ddx3x	39.5954	0.44443	NS
1.2488e-44	0.424029	0.206	0.028	2.54643e-40	Zfp266	39.5941	0.424029	NS
1.53013e-44	0.478465	0.302	0.08	3.12009e-40	Tle3	39.5058	0.478465	NS
1.90871e-44	-0.537664	0.88	0.842	3.89204e-40	Eif3f	39.4098	-0.537664	DOWN
2.27306e-44	0.446184	0.304	0.08	4.635e-40	Tasor	39.334	0.446184	NS
2.33589e-44	0.474431	0.244	0.048	4.76311e-40	Taf1	39.3221	0.474431	NS
3.60692e-44	0.474117	0.355	0.113	7.35488e-40	Wbp4	39.1334	0.474117	NS
4.25835e-44	0.376117	0.397	0.131	8.6832e-40	Taf15	39.0613	0.376117	NS
4.55846e-44	0.423637	0.497	0.197	9.29515e-40	Brd4	39.0317	0.423637	NS
4.68103e-44	-0.458981	0	0.081	9.54509e-40	H2aw	39.0202	-0.458981	NS
6.58156e-44	-0.95843	0.396	0.5	1.34205e-39	Bin2	38.8722	-0.95843	DOWN
6.75763e-44	-0.639269	0.761	0.744	1.37795e-39	Cnbp	38.8608	-0.639269	DOWN
8.53277e-44	0.446679	0.241	0.047	1.73992e-39	Map3k5	38.7595	0.446679	NS
9.58683e-44	0.438042	0.279	0.067	1.95485e-39	Ubr5	38.7089	0.438042	NS
9.82045e-44	-1.01768	0.277	0.421	2.00249e-39	B4galnt1	38.6984	-1.01768	DOWN
9.96415e-44	0.507787	0.767	0.442	2.03179e-39	Dusp1	38.6921	0.507787	UP
1.05008e-43	0.493587	0.209	0.032	2.14122e-39	Atp8a1	38.6693	0.493587	NS
1.08373e-43	-0.917308	0.553	0.602	2.20984e-39	Saraf	38.6556	-0.917308	DOWN
1.0885e-43	0.445684	0.257	0.056	2.21957e-39	Fam193a	38.6537	0.445684	NS
1.27431e-43	-0.413706	0	0.08	2.59844e-39	Trappc14	38.5853	-0.413706	NS
1.29783e-43	0.440975	0.298	0.078	2.64641e-39	Tbk1	38.5773	0.440975	NS
2.0875e-43	0.396951	0.293	0.075	4.25663e-39	Dync1h1	38.3709	0.396951	NS
2.29951e-43	0.482746	0.429	0.158	4.68893e-39	Rb1cc1	38.3289	0.482746	NS
2.3831e-43	0.423052	0.254	0.054	4.85938e-39	Dcaf15	38.3134	0.423052	NS
2.49452e-43	0.48	0.141	0	5.08658e-39	Gm20186	38.2936	0.48	NS
2.49452e-43	0.387587	0.141	0	5.08658e-39	Tsta3	38.2936	0.387587	NS
2.81718e-43	0.414167	0.217	0.035	5.74451e-39	Cep192	38.2407	0.414167	NS
2.89874e-43	0.412383	0.388	0.132	5.91082e-39	Phf14	38.2284	0.412383	NS
3.00956e-43	0.408411	0.213	0.033	6.1368e-39	Ddx23	38.2121	0.408411	NS
3.11774e-43	0.438115	0.414	0.147	6.35739e-39	Itsn2	38.1967	0.438115	NS
3.15117e-43	0.411597	0.336	0.101	6.42555e-39	Ssr3	38.1921	0.411597	NS
3.18569e-43	0.445434	0.442	0.164	6.49593e-39	Lims1	38.1874	0.445434	NS
3.23043e-43	0.449743	0.41	0.147	6.58717e-39	Tcof1	38.1813	0.449743	NS
3.27124e-43	0.415414	0.196	0.025	6.67038e-39	Ptprs	38.1758	0.415414	NS
3.46726e-43	-0.507572	0	0.08	7.07008e-39	Ly6c1	38.1506	-0.507572	DOWN
3.46846e-43	0.441998	0.872	0.574	7.07254e-39	Sdf4	38.1504	0.441998	NS
3.5269e-43	0.426586	0.244	0.05	7.19169e-39	Srgap2	38.1432	0.426586	NS
3.73412e-43	0.462665	0.449	0.172	7.61424e-39	Adk	38.1184	0.462665	NS
4.73818e-43	0.428471	0.971	0.819	9.66163e-39	Izumo1r	38.0149	0.428471	NS
4.95829e-43	-1.0769	0.083	0.237	1.01105e-38	Cd83	37.9952	-1.0769	DOWN
5.43088e-43	0.42048	0.462	0.179	1.10741e-38	Nucb1	37.9557	0.42048	NS
5.90409e-43	0.426611	0.229	0.042	1.2039e-38	Mcur1	37.9194	0.426611	NS
6.14924e-43	0.454136	0.42	0.152	1.25389e-38	Mob1a	37.9017	0.454136	NS
6.1508e-43	0.409328	0.553	0.235	1.25421e-38	Hp1bp3	37.9016	0.409328	NS
6.17375e-43	0.427816	0.364	0.119	1.25889e-38	Usp25	37.9	0.427816	NS
6.45379e-43	0.419059	0.417	0.151	1.31599e-38	Inpp1	37.8807	0.419059	NS
7.41006e-43	0.359584	0.311	0.085	1.51099e-38	Srebf2	37.8207	0.359584	NS
1.44376e-42	0.427329	0.404	0.144	2.94397e-38	Srpr	37.5311	0.427329	NS
1.5737e-42	-0.841274	0.12	0.281	3.20894e-38	Lef1	37.4936	-0.841274	DOWN
1.90048e-42	0.469786	0.7	0.355	3.87527e-38	Actr2	37.4117	0.469786	NS
1.9225e-42	0.464238	0.197	0.027	3.92018e-38	Gpr155	37.4067	0.464238	NS
2.10198e-42	0.40194	0.341	0.105	4.28614e-38	Tgfbr2	37.3679	0.40194	NS
2.10203e-42	0.400868	0.521	0.216	4.28625e-38	Cab39	37.3679	0.400868	NS
2.25499e-42	0.418672	0.531	0.224	4.59815e-38	Xrn2	37.3374	0.418672	NS
2.30938e-42	0.40761	0.214	0.035	4.70906e-38	Rb1	37.3271	0.40761	NS
2.3427e-42	0.39701	0.138	0	4.777e-38	Impad1	37.3208	0.39701	NS
2.54222e-42	0.463215	0.2	0.029	5.18384e-38	Ahi1	37.2853	0.463215	NS
3.12321e-42	0.502073	0.164	0.012	6.36855e-38	Mir155hg	37.196	0.502073	UP
3.4862e-42	0.411173	0.452	0.174	7.10871e-38	Srp72	37.1482	0.411173	NS
3.60725e-42	0.423389	0.145	0.003	7.35555e-38	Kcnk5	37.1334	0.423389	NS
3.6478e-42	0.429368	0.272	0.067	7.43823e-38	Srek1	37.1285	0.429368	NS
3.74715e-42	0.418508	0.269	0.065	7.64081e-38	Acbd3	37.1169	0.418508	NS
3.74943e-42	0.361735	0.411	0.145	7.64546e-38	Ncoa3	37.1166	0.361735	NS
3.82752e-42	0.387757	0.273	0.067	7.8047e-38	Pik3ca	37.1076	0.387757	NS
4.38707e-42	0.385778	0.205	0.031	8.94567e-38	Kidins220	37.0484	0.385778	NS
4.9212e-42	-0.897767	0.234	0.389	1.00348e-37	Lamp1	36.9985	-0.897767	DOWN
6.10188e-42	0.398416	0.137	0	1.24423e-37	Map11	36.9051	0.398416	NS
6.19415e-42	0.396661	0.296	0.08	1.26305e-37	Ide	36.8986	0.396661	NS
6.70609e-42	0.446796	0.163	0.011	1.36744e-37	C2cd2	36.8641	0.446796	NS
6.96293e-42	-0.397015	0	0.077	1.41981e-37	Septin11	36.8478	-0.397015	NS
7.94068e-42	0.441716	0.333	0.104	1.61918e-37	Mapre2	36.7907	0.441716	NS
8.39257e-42	0.41339	0.136	0	1.71133e-37	Sept11	36.7667	0.41339	NS
9.18749e-42	-0.935464	0.096	0.253	1.87342e-37	Il7r	36.7274	-0.935464	DOWN
9.57236e-42	0.453217	0.232	0.046	1.9519e-37	Sfi1	36.7095	0.453217	NS
9.90715e-42	0.436788	0.615	0.29	2.02017e-37	Srrm1	36.6946	0.436788	NS
1.15455e-41	0.397215	0.534	0.224	2.35424e-37	Phf3	36.6281	0.397215	NS
1.15928e-41	0.430766	0.384	0.134	2.36388e-37	Zfp148	36.6264	0.430766	NS
1.3064e-41	0.444761	0.901	0.627	2.66387e-37	Psme1	36.5745	0.444761	NS
1.31897e-41	0.416977	0.225	0.042	2.6895e-37	Phf20	36.5703	0.416977	NS
1.46691e-41	0.463407	0.709	0.365	2.99117e-37	Ddx24	36.5242	0.463407	NS
1.47736e-41	-0.731963	0.053	0.189	3.01248e-37	Trp53i11	36.5211	-0.731963	DOWN
1.49618e-41	-0.824545	0.085	0.233	3.05087e-37	Cbx7	36.5156	-0.824545	DOWN
1.49668e-41	0.366068	0.295	0.08	3.05188e-37	Kdm1a	36.5154	0.366068	NS
1.53585e-41	0.413644	0.311	0.09	3.13176e-37	Ppp3cb	36.5042	0.413644	NS
1.58683e-41	0.424423	0.135	0	3.23571e-37	Dlg2	36.49	0.424423	NS
1.91731e-41	0.404075	0.141	0.002	3.90959e-37	Tnfrsf14	36.4079	0.404075	NS
2.04844e-41	0.35763	0.289	0.076	4.17697e-37	Xpo1	36.3791	0.35763	NS
2.12444e-41	0.440966	0.215	0.038	4.33194e-37	Tmem38b	36.3633	0.440966	NS
2.48879e-41	0.435811	0.387	0.136	5.07489e-37	Gbp8	36.2946	0.435811	NS
2.51306e-41	0.48346	0.865	0.59	5.12438e-37	Lbh	36.2904	0.48346	NS
2.66512e-41	0.420737	0.282	0.075	5.43444e-37	Csnk1g1	36.2648	0.420737	NS
2.69251e-41	0.422987	0.372	0.127	5.4903e-37	Ubn1	36.2604	0.422987	NS
2.78719e-41	0.41901	0.304	0.086	5.68336e-37	Aftph	36.2454	0.41901	NS
2.80272e-41	0.484417	0.272	0.07	5.71503e-37	Casp8ap2	36.243	0.484417	NS
4.47312e-41	0.349681	0.454	0.174	9.12113e-37	Trip12	36.04	0.349681	NS
5.17565e-41	0.408477	0.333	0.104	1.05537e-36	Scfd1	35.9766	0.408477	NS
5.66109e-41	0.387632	0.134	0	1.15435e-36	C330007P06Rik	35.9377	0.387632	NS
8.00381e-41	-0.905168	0.288	0.42	1.63206e-36	Erh	35.7873	-0.905168	DOWN
8.38728e-41	0.396358	0.268	0.067	1.71025e-36	Thoc1	35.7669	0.396358	NS
8.46891e-41	0.393347	0.174	0.018	1.7269e-36	Aarsd1	35.7627	0.393347	NS
9.18894e-41	0.405284	0.377	0.131	1.87372e-36	Arfgef1	35.7273	0.405284	NS
9.38955e-41	0.399461	0.257	0.06	1.91462e-36	Map4	35.7179	0.399461	NS
9.87479e-41	0.422122	0.65	0.315	2.01357e-36	Tmem160	35.696	0.422122	NS
1.06815e-40	0.378187	0.133	0	2.17807e-36	Fam45a	35.6619	0.378187	NS
1.07372e-40	0.415832	0.298	0.085	2.18942e-36	Chd9	35.6597	0.415832	NS
1.14563e-40	-0.679908	0.037	0.16	2.33606e-36	Tnfrsf25	35.6315	-0.679908	DOWN
1.44798e-40	0.462314	0.27	0.07	2.95259e-36	Evi2a	35.5298	0.462314	NS
1.50134e-40	0.375444	0.43	0.16	3.06139e-36	Ufc1	35.5141	0.375444	NS
1.5594e-40	0.493617	0.797	0.472	3.17977e-36	Gdi2	35.4976	0.493617	NS
1.81052e-40	0.464633	0.808	0.486	3.69184e-36	Hnrnpu	35.4328	0.464633	NS
2.03953e-40	0.400161	0.288	0.078	4.15881e-36	Rab3gap1	35.381	0.400161	NS
2.2349e-40	0.399309	0.197	0.03	4.55719e-36	Lcor	35.3413	0.399309	NS
2.55814e-40	0.404592	0.253	0.059	5.21629e-36	Fdxr	35.2826	0.404592	NS
2.89094e-40	0.394359	0.234	0.05	5.89491e-36	Smc5	35.2295	0.394359	NS
3.79491e-40	0.37948	0.131	0	7.7382e-36	4833438C02Rik	35.1114	0.37948	NS
4.41551e-40	0.436559	0.37	0.13	9.00366e-36	Mphosph8	35.0456	0.436559	NS
4.48016e-40	0.421196	0.659	0.333	9.1355e-36	Arhgap30	35.0393	0.421196	NS
5.07016e-40	0.538535	0.544	0.261	1.03386e-35	Ahnak	34.9855	0.538535	UP
5.8337e-40	0.386215	0.218	0.041	1.18955e-35	Pspc1	34.9246	0.386215	NS
6.14109e-40	0.397232	0.249	0.059	1.25223e-35	Tyk2	34.9023	0.397232	NS
7.72488e-40	0.38589	0.138	0.003	1.57518e-35	Dennd5b	34.8027	0.38589	NS
7.7691e-40	0.408728	0.236	0.051	1.5842e-35	Atad2b	34.8002	0.408728	NS
7.83504e-40	-0.765897	0.585	0.62	1.59764e-35	Skap1	34.7965	-0.765897	DOWN
7.97446e-40	0.3926	0.186	0.025	1.62607e-35	Map3k4	34.7889	0.3926	NS
8.06691e-40	0.387435	0.557	0.246	1.64492e-35	Csnk2a1	34.7839	0.387435	NS
8.30719e-40	0.394232	0.248	0.057	1.69392e-35	Sp1	34.7711	0.394232	NS
8.70881e-40	0.393265	0.134	0.002	1.77581e-35	Ociad2	34.7506	0.393265	NS
8.98054e-40	0.368096	0.593	0.269	1.83122e-35	Ppp2ca	34.7373	0.368096	NS
9.54212e-40	0.36937	0.632	0.297	1.94573e-35	Cct2	34.7109	0.36937	NS
9.98729e-40	0.422255	0.491	0.207	2.03651e-35	Atf4	34.6911	0.422255	NS
1.06274e-39	0.358989	0.248	0.057	2.16704e-35	Dicer1	34.6641	0.358989	NS
1.08909e-39	0.515074	0.135	0.002	2.22077e-35	Igfbp7	34.6535	0.515074	UP
1.21396e-39	0.429175	0.447	0.179	2.47539e-35	Fryl	34.6064	0.429175	NS
1.34233e-39	0.381213	0.358	0.12	2.73714e-35	Man2b1	34.5627	0.381213	NS
1.66148e-39	0.385479	0.484	0.199	3.38793e-35	Cbx1	34.4701	0.385479	NS
1.7258e-39	-0.877933	0.124	0.277	3.51909e-35	Emb	34.4536	-0.877933	DOWN
2.21323e-39	0.380751	0.221	0.044	4.513e-35	Fbxl3	34.3455	0.380751	NS
2.23552e-39	0.382192	0.348	0.115	4.55846e-35	Epc1	34.3412	0.382192	NS
2.30154e-39	0.379094	0.202	0.034	4.69307e-35	Trim33	34.3285	0.379094	NS
2.31934e-39	-0.792787	0.097	0.242	4.72936e-35	Psme2b	34.3252	-0.792787	DOWN
2.40031e-39	0.406252	0.531	0.233	4.89447e-35	Grb2	34.3103	0.406252	NS
2.52819e-39	0.378873	0.129	0	5.15524e-35	Ak6	34.2878	0.378873	NS
2.55664e-39	0.396276	0.442	0.177	5.21325e-35	Ube2h	34.2829	0.396276	NS
2.58594e-39	0.381029	0.281	0.076	5.273e-35	Rsrc1	34.2779	0.381029	NS
2.63476e-39	-0.737478	0.608	0.655	5.37254e-35	Rgs10	34.2698	-0.737478	DOWN
2.65531e-39	0.440664	0.225	0.047	5.41444e-35	Atad2	34.2664	0.440664	NS
2.8327e-39	0.392371	0.326	0.102	5.77615e-35	Znrf2	34.2384	0.392371	NS
2.90793e-39	0.565524	0.146	0.008	5.92955e-35	Havcr2	34.227	0.565524	UP
3.18125e-39	0.371037	0.245	0.056	6.48688e-35	Plpbp	34.188	0.371037	NS
3.25718e-39	0.443927	0.636	0.315	6.64173e-35	Kif5b	34.1777	0.443927	NS
3.27044e-39	0.439366	0.296	0.086	6.66876e-35	Riok1	34.176	0.439366	NS
3.56819e-39	-0.932112	0.528	0.579	7.2759e-35	Capg	34.1381	-0.932112	DOWN
3.77346e-39	0.380602	0.302	0.089	7.69445e-35	Lncpint	34.1138	0.380602	NS
4.65028e-39	0.395879	0.326	0.104	9.48239e-35	Rlim	34.0231	0.395879	NS
4.75063e-39	0.472132	0.128	0	9.687e-35	Gm12840	34.0138	0.472132	NS
4.75063e-39	0.376305	0.128	0	9.687e-35	Flt3l	34.0138	0.376305	NS
4.8477e-39	0.387483	0.528	0.231	9.88495e-35	Drap1	34.005	0.387483	NS
4.87607e-39	0.355242	0.245	0.057	9.94279e-35	Hras	34.0025	0.355242	NS
5.32512e-39	0.383569	0.297	0.088	1.08585e-34	Phf6	33.9642	0.383569	NS
5.58984e-39	0.35627	0.378	0.133	1.13982e-34	Pkn2	33.9432	0.35627	NS
7.67399e-39	0.396058	0.19	0.029	1.5648e-34	C1galt1	33.8055	0.396058	NS
8.11956e-39	0.387666	0.325	0.104	1.65566e-34	Sf3b3	33.781	0.387666	NS
8.25101e-39	0.425193	0.761	0.432	1.68246e-34	Jak1	33.7741	0.425193	NS
1.12723e-38	-0.395094	0.002	0.077	2.29853e-34	Capn3	33.6385	-0.395094	NS
1.20477e-38	0.395068	0.321	0.102	2.45664e-34	Appl1	33.6097	0.395068	NS
1.44748e-38	0.349201	0.243	0.056	2.95156e-34	Ppp6r3	33.5299	0.349201	NS
1.45422e-38	0.415169	0.151	0.011	2.9653e-34	Cemip2	33.5279	0.415169	NS
1.58759e-38	0.386616	0.174	0.022	3.23725e-34	A930024E05Rik	33.4898	0.386616	NS
1.63857e-38	0.432331	0.33	0.111	3.34121e-34	Zc3h13	33.4761	0.432331	NS
2.2218e-38	0.379807	0.193	0.031	4.53047e-34	Trappc8	33.3439	0.379807	NS
2.29246e-38	0.367116	0.126	0	4.67456e-34	4931406P16Rik	33.3303	0.367116	NS
2.30914e-38	-0.400413	0.003	0.082	4.70857e-34	Gm15013	33.3271	-0.400413	NS
2.35239e-38	0.396118	0.537	0.24	4.79675e-34	Naa10	33.3191	0.396118	NS
2.44259e-38	0.361557	0.127	0.001	4.98069e-34	Tmsb15b2	33.3027	0.361557	NS
2.60464e-38	-0.884088	0.161	0.309	5.31113e-34	Sp110	33.2748	-0.884088	DOWN
2.86268e-38	0.367484	0.369	0.131	5.83728e-34	Zmym5	33.2338	0.367484	NS
2.90584e-38	0.419331	0.599	0.284	5.92529e-34	Bclaf1	33.2273	0.419331	NS
3.3357e-38	0.396849	0.459	0.19	6.80183e-34	Srp19	33.1674	0.396849	NS
3.97073e-38	0.396287	0.231	0.052	8.09672e-34	Mef2a	33.0917	0.396287	NS
4.93244e-38	-0.520965	0.883	0.828	1.00577e-33	Ptpn18	32.9975	-0.520965	DOWN
5.88227e-38	0.394288	0.124	0	1.19945e-33	4732440D04Rik	32.921	0.394288	NS
5.99741e-38	-0.866569	0.094	0.236	1.22293e-33	Sesn1	32.9126	-0.866569	DOWN
6.17787e-38	0.360856	0.362	0.125	1.25973e-33	Pten	32.8997	0.360856	NS
6.4313e-38	0.355517	0.214	0.042	1.31141e-33	Nudt3	32.8823	0.355517	NS
6.49031e-38	0.333615	0.317	0.099	1.32344e-33	4833420G17Rik	32.8783	0.333615	NS
6.82691e-38	-0.953978	0.292	0.42	1.39208e-33	Tuba1b	32.8563	-0.953978	DOWN
7.36801e-38	-0.959401	0.344	0.466	1.50241e-33	Ass1	32.8232	-0.959401	DOWN
7.88723e-38	0.356288	0.288	0.084	1.60829e-33	Fam204a	32.7936	0.356288	NS
7.98207e-38	0.395914	0.26	0.068	1.62762e-33	Mafg	32.7884	0.395914	NS
1.21792e-37	0.373501	0.243	0.059	2.48346e-33	Cnot7	32.6049	0.373501	NS
1.29177e-37	0.355846	0.562	0.257	2.63405e-33	Atp2b1	32.5794	0.355846	NS
1.34099e-37	0.414539	0.289	0.086	2.73441e-33	Susd3	32.5631	0.414539	NS
1.43653e-37	0.379072	0.389	0.144	2.92923e-33	Tmem126a	32.5332	0.379072	NS
1.48354e-37	-0.421387	0	0.069	3.02508e-33	H2ac24	32.5193	-0.421387	NS
1.51535e-37	0.3817	0.376	0.137	3.08995e-33	Yeats4	32.51	0.3817	NS
1.65906e-37	0.366634	0.284	0.082	3.38298e-33	Rc3h2	32.4707	0.366634	NS
1.67249e-37	0.394113	0.268	0.073	3.41038e-33	Crebrf	32.4672	0.394113	NS
1.75683e-37	0.403818	0.308	0.098	3.58236e-33	Jarid2	32.4458	0.403818	NS
1.91198e-37	0.375408	0.279	0.079	3.89871e-33	Ctdsp2	32.4091	0.375408	NS
1.96453e-37	0.377024	0.185	0.028	4.00587e-33	Yju2	32.3973	0.377024	NS
2.03906e-37	0.367854	0.549	0.25	4.15784e-33	Ttc14	32.3811	0.367854	NS
2.07113e-37	0.364724	0.199	0.036	4.22325e-33	Specc1l	32.3744	0.364724	NS
2.25465e-37	0.378334	0.236	0.055	4.59746e-33	Acbd5	32.3375	0.378334	NS
2.36601e-37	0.396448	0.241	0.059	4.82454e-33	Acap2	32.3165	0.396448	NS
2.62953e-37	0.361014	0.349	0.12	5.36188e-33	Ktn1	32.2707	0.361014	NS
2.7048e-37	0.391052	0.336	0.114	5.51535e-33	Glrx2	32.2584	0.391052	NS
3.15446e-37	0.53481	0.697	0.402	6.43225e-33	Pou2f2	32.1916	0.53481	UP
3.31435e-37	0.386355	0.208	0.041	6.7583e-33	Usp38	32.1702	0.386355	NS
4.34991e-37	0.392783	0.618	0.298	8.8699e-33	Snrnp70	32.0521	0.392783	NS
4.42618e-37	0.349484	0.36	0.127	9.02541e-33	Bcl7c	32.0445	0.349484	NS
4.78018e-37	0.443178	0.268	0.076	9.74727e-33	Cdk6	32.0111	0.443178	NS
5.27064e-37	0.464322	0.121	0	1.07474e-32	Cdkn2a	31.9687	0.464322	NS
5.73541e-37	0.429933	0.613	0.313	1.16951e-32	Ifi47	31.932	0.429933	NS
5.81675e-37	0.388847	0.682	0.359	1.18609e-32	Elf1	31.9259	0.388847	NS
5.8424e-37	0.39704	0.335	0.115	1.19132e-32	Pcm1	31.924	0.39704	NS
6.60311e-37	0.373821	0.517	0.231	1.34644e-32	Wdr83os	31.8708	0.373821	NS
6.61143e-37	0.433035	0.123	0.001	1.34814e-32	Sytl3	31.8703	0.433035	NS
6.74353e-37	0.375735	0.232	0.055	1.37507e-32	Hdlbp	31.8617	0.375735	NS
7.46004e-37	0.370959	0.195	0.035	1.52118e-32	Ralgapa1	31.8178	0.370959	NS
7.52918e-37	0.356852	0.225	0.05	1.53528e-32	Usp47	31.8138	0.356852	NS
8.0528e-37	0.335196	0.268	0.073	1.64205e-32	Ate1	31.7846	0.335196	NS
8.20004e-37	0.405382	0.311	0.1	1.67207e-32	Senp7	31.7767	0.405382	NS
9.04079e-37	0.442324	0.302	0.097	1.84351e-32	Rel	31.7344	0.442324	NS
9.43923e-37	0.387766	0.139	0.008	1.92475e-32	Ppic	31.7156	0.387766	NS
9.82714e-37	0.364746	0.393	0.148	2.00385e-32	Gpatch8	31.6981	0.364746	NS
1.06486e-36	0.376102	0.208	0.042	2.17136e-32	Fbxo33	31.6633	0.376102	NS
1.08249e-36	-0.342212	0	0.067	2.20731e-32	Gm5093	31.6561	-0.342212	NS
1.10008e-36	0.348252	0.464	0.193	2.24317e-32	Arhgef3	31.6491	0.348252	NS
1.10471e-36	0.382482	0.205	0.041	2.25262e-32	Pnpla8	31.6473	0.382482	NS
1.20961e-36	0.35704	0.245	0.062	2.46651e-32	Med15	31.6079	0.35704	NS
1.32938e-36	0.33785	0.355	0.124	2.71074e-32	Cnot1	31.5669	0.33785	NS
1.34554e-36	0.353811	0.12	0	2.7437e-32	Ccnyl1	31.5617	0.353811	NS
1.35178e-36	0.365928	0.308	0.098	2.75641e-32	Mindy2	31.5597	0.365928	NS
1.41421e-36	-0.73044	0.079	0.213	2.88373e-32	Polr2l	31.54	-0.73044	DOWN
1.45144e-36	0.53366	0.717	0.431	2.95962e-32	Cd6	31.5288	0.53366	UP
1.57106e-36	0.389796	0.313	0.102	3.20354e-32	Helz	31.4944	0.389796	NS
1.57273e-36	-0.552625	0.023	0.125	3.20696e-32	P2rx7	31.4939	-0.552625	DOWN
1.84521e-36	0.357253	0.2	0.037	3.76257e-32	Tcf20	31.4245	0.357253	NS
2.21008e-36	0.357507	0.166	0.021	4.50657e-32	Serinc5	31.3462	0.357507	NS
2.36162e-36	0.354543	0.255	0.068	4.81557e-32	Aim2	31.3174	0.354543	NS
2.51124e-36	0.367264	0.119	0	5.12067e-32	Gm15655	31.2907	0.367264	NS
2.54167e-36	0.365568	0.296	0.092	5.18271e-32	Gabpb2	31.2854	0.365568	NS
2.66512e-36	0.362311	0.493	0.215	5.43445e-32	Fip1l1	31.2648	0.362311	NS
2.99712e-36	0.440455	0.236	0.06	6.11144e-32	Nfil3	31.2139	0.440455	NS
3.29819e-36	0.359539	0.616	0.302	6.72535e-32	Acin1	31.1723	0.359539	NS
3.90102e-36	0.4171	0.194	0.036	7.95457e-32	Zmat3	31.0994	0.4171	NS
3.95424e-36	0.372105	0.252	0.067	8.06308e-32	Lars	31.0935	0.372105	NS
4.68366e-36	0.365885	0.118	0	9.55046e-32	Gm7072	31.02	0.365885	NS
4.73467e-36	0.352949	0.171	0.024	9.65446e-32	Etv6	31.0153	0.352949	NS
4.76064e-36	0.343146	0.269	0.076	9.70742e-32	Ift27	31.0129	0.343146	NS
5.17978e-36	-0.391218	0.001	0.071	1.05621e-31	Cd72	30.9763	-0.391218	NS
5.55188e-36	0.339653	0.423	0.168	1.13208e-31	Tmem30a	30.9461	0.339653	NS
5.79817e-36	0.391906	0.587	0.285	1.1823e-31	Aprt	30.9273	0.391906	NS
6.62014e-36	0.292631	0.412	0.16	1.34991e-31	Esyt1	30.8697	0.292631	NS
7.82959e-36	0.430796	0.921	0.707	1.59653e-31	Ets1	30.7968	0.430796	NS
7.88326e-36	-0.382758	0	0.066	1.60748e-31	H2bu2	30.7939	-0.382758	NS
7.88326e-36	-0.339818	0	0.066	1.60748e-31	Peds1	30.7939	-0.339818	NS
7.9423e-36	0.592733	0.551	0.283	1.61951e-31	Dusp2	30.7906	0.592733	UP
8.09382e-36	0.350054	0.381	0.145	1.65041e-31	Zranb2	30.7824	0.350054	NS
8.77821e-36	0.370019	0.258	0.072	1.78997e-31	Snhg12	30.7472	0.370019	NS
8.80494e-36	0.356914	0.66	0.331	1.79542e-31	Traf3ip3	30.7458	0.356914	NS
1.12355e-35	0.365082	0.265	0.076	2.29102e-31	Gcc2	30.64	0.365082	NS
1.19148e-35	0.337358	0.117	0	2.42954e-31	Gm17018	30.6145	0.337358	NS
1.35729e-35	0.364249	0.136	0.008	2.76764e-31	Cpd	30.5579	0.364249	NS
1.38797e-35	0.35737	0.355	0.126	2.83022e-31	Pum1	30.5482	0.35737	NS
1.43574e-35	0.36545	0.154	0.016	2.92761e-31	Fam241a	30.5335	0.36545	NS
1.54732e-35	0.453742	0.357	0.134	3.15513e-31	Gbp3	30.501	0.453742	NS
1.58123e-35	0.354753	0.667	0.343	3.22428e-31	Dock2	30.4916	0.354753	NS
1.69393e-35	0.317114	0.336	0.115	3.45408e-31	Rab1b	30.4617	0.317114	NS
1.74512e-35	0.501799	0.78	0.494	3.55848e-31	Stat1	30.4487	0.501799	UP
2.08029e-35	0.317142	0.368	0.134	4.24191e-31	Copb2	30.3724	0.317142	NS
2.38888e-35	0.333647	0.12	0.002	4.87116e-31	Tfdp1	30.3124	0.333647	NS
2.49083e-35	0.351494	0.175	0.027	5.07905e-31	Zfp52	30.2942	0.351494	NS
2.64193e-35	0.362775	0.177	0.028	5.38717e-31	Gtf2a1	30.2686	0.362775	NS
2.76858e-35	0.370098	0.503	0.224	5.64541e-31	Brd2	30.2483	0.370098	NS
3.0032e-35	0.315119	0.218	0.049	6.12383e-31	Zfx	30.213	0.315119	NS
3.01094e-35	0.341975	0.205	0.042	6.13962e-31	Ppfia1	30.2119	0.341975	NS
3.02642e-35	0.362936	0.116	0	6.17118e-31	Gm9856	30.2096	0.362936	NS
3.05443e-35	0.362136	0.242	0.065	6.22828e-31	Grn	30.2056	0.362136	NS
3.06129e-35	0.327376	0.383	0.144	6.24228e-31	Nrd1	30.2047	0.327376	NS
3.16776e-35	0.441726	0.674	0.374	6.45938e-31	Ankrd12	30.1898	0.441726	NS
3.23784e-35	0.371621	0.72	0.38	6.60227e-31	Ndufb9	30.1803	0.371621	NS
3.47533e-35	0.43608	0.82	0.524	7.08654e-31	Bcl11b	30.1496	0.43608	NS
4.23856e-35	0.310694	0.247	0.066	8.64285e-31	Far1	30.0633	0.310694	NS
5.14688e-35	0.389295	0.379	0.146	1.0495e-30	Smc3	29.979	0.389295	NS
5.72996e-35	-0.32229	0	0.064	1.1684e-30	Gon7	29.9324	-0.32229	NS
6.16993e-35	0.327846	0.299	0.097	1.25811e-30	Htatip2	29.9003	0.327846	NS
6.31942e-35	0.39417	0.133	0.008	1.28859e-30	Setbp1	29.8899	0.39417	NS
6.91632e-35	0.351811	0.562	0.259	1.41031e-30	Tsn	29.8507	0.351811	NS
7.18305e-35	0.365509	0.178	0.029	1.4647e-30	B230307C23Rik	29.8343	0.365509	NS
7.33707e-35	0.364214	0.44	0.186	1.4961e-30	Dennd1c	29.825	0.364214	NS
8.05834e-35	0.370775	0.622	0.31	1.64318e-30	Tm9sf3	29.7843	0.370775	NS
8.17439e-35	0.376449	0.258	0.073	1.66684e-30	Bdp1	29.7781	0.376449	NS
8.29395e-35	0.277531	0.474	0.196	1.69122e-30	Atp6v0b	29.7718	0.277531	NS
8.94818e-35	0.380275	0.227	0.057	1.82462e-30	Casp7	29.7388	0.380275	NS
9.37645e-35	0.316729	0.516	0.23	1.91195e-30	Arid1a	29.7185	0.316729	NS
1.04934e-34	0.331597	0.217	0.05	2.13971e-30	Abr	29.6696	0.331597	NS
1.0736e-34	0.343997	0.208	0.046	2.18917e-30	Tlk2	29.6597	0.343997	NS
1.12398e-34	0.330831	0.131	0.007	2.2919e-30	Ncoa4	29.6398	0.330831	NS
1.25035e-34	0.32322	0.964	0.828	2.54959e-30	Arpc2	29.5935	0.32322	NS
1.32575e-34	0.389828	0.788	0.454	2.70334e-30	Uqcrq	29.5681	0.389828	NS
1.43365e-34	0.390282	0.256	0.074	2.92336e-30	Pde4b	29.5341	0.390282	NS
1.61576e-34	0.342705	0.213	0.048	3.2947e-30	Vps13b	29.4822	0.342705	NS
1.63759e-34	0.344505	0.253	0.071	3.3392e-30	Pdpk1	29.4764	0.344505	NS
1.64381e-34	0.348611	0.217	0.05	3.35189e-30	Bms1	29.4747	0.348611	NS
1.91565e-34	0.419433	0.325	0.117	3.9062e-30	Ubash3a	29.4082	0.419433	NS
1.92872e-34	0.560705	0.229	0.061	3.93286e-30	Bhlhe40	29.4053	0.560705	UP
1.98306e-34	0.357828	0.418	0.172	4.04367e-30	Trim8	29.3932	0.357828	NS
2.31049e-34	0.457078	0.227	0.058	4.71131e-30	Irgm1	29.3269	0.457078	NS
2.34355e-34	0.357725	0.17	0.026	4.77873e-30	Rab43	29.3207	0.357725	NS
2.35847e-34	0.365645	0.305	0.102	4.80916e-30	Zc3h12d	29.3179	0.365645	NS
2.50973e-34	0.31994	0.403	0.159	5.11759e-30	Hadha	29.2909	0.31994	NS
2.60371e-34	0.416669	0.686	0.365	5.30923e-30	Srsf7	29.275	0.416669	NS
2.64868e-34	0.330917	0.113	0	5.40093e-30	Fam160b1	29.2675	0.330917	NS
2.98507e-34	0.334115	0.265	0.078	6.08686e-30	Nptn	29.2156	0.334115	NS
3.1554e-34	-0.469459	0.015	0.104	6.43418e-30	Abcb9	29.1915	-0.469459	NS
3.28058e-34	0.298893	0.439	0.18	6.68944e-30	Pdcd6ip	29.1746	0.298893	NS
3.30034e-34	0.36397	0.271	0.082	6.72972e-30	C2cd5	29.172	0.36397	NS
3.47376e-34	0.34498	0.268	0.08	7.08334e-30	Cisd1	29.1498	0.34498	NS
3.72626e-34	0.346098	0.26	0.076	7.59823e-30	Cmah	29.1193	0.346098	NS
3.81315e-34	-0.603866	0.036	0.144	7.77539e-30	St6galnac3	29.1093	-0.603866	DOWN
4.14128e-34	-0.621584	0.035	0.143	8.44449e-30	Pttg1	29.0734	-0.621584	DOWN
4.15689e-34	-0.330206	0	0.063	8.47631e-30	Eola1	29.0718	-0.330206	NS
4.15689e-34	-0.351553	0	0.063	8.47631e-30	Cibar1	29.0718	-0.351553	NS
4.6954e-34	0.352523	0.236	0.063	9.57438e-30	Cfap36	29.0189	0.352523	NS
5.59429e-34	0.360369	0.391	0.155	1.14073e-29	Cnih4	28.9428	0.360369	NS
5.59656e-34	0.425444	0.849	0.551	1.14119e-29	Cd28	28.9426	0.425444	NS
6.18947e-34	0.350081	0.132	0.009	1.26209e-29	Mpp7	28.8989	0.350081	NS
6.41861e-34	0.378559	0.554	0.271	1.30882e-29	Chd4	28.8831	0.378559	NS
6.69428e-34	0.332584	0.111	0	1.36503e-29	Gm49336	28.8649	0.332584	NS
7.03377e-34	0.339136	0.186	0.035	1.43426e-29	Vti1a	28.8434	0.339136	NS
7.46677e-34	0.312092	0.178	0.031	1.52255e-29	Tmem87a	28.8174	0.312092	NS
7.58723e-34	0.334038	0.219	0.053	1.54711e-29	Arhgap18	28.8105	0.334038	NS
8.78535e-34	0.316457	0.192	0.038	1.79142e-29	Ifi30	28.7468	0.316457	NS
8.88801e-34	0.393446	0.164	0.025	1.81235e-29	Snx9	28.7418	0.393446	NS
9.11559e-34	0.345399	0.111	0	1.85876e-29	AI480526	28.7308	0.345399	NS
9.1543e-34	0.319011	0.153	0.019	1.86665e-29	Ipmk	28.7289	0.319011	NS
9.2777e-34	0.421898	0.422	0.18	1.89182e-29	Trp53inp1	28.7231	0.421898	NS
9.3488e-34	0.364776	0.932	0.741	1.90631e-29	Hnrnpa2b1	28.7198	0.364776	NS
9.44575e-34	0.316702	0.384	0.149	1.92608e-29	Snrpa1	28.7153	0.316702	NS
9.86319e-34	0.386206	0.193	0.04	2.0112e-29	Gnaq	28.6965	0.386206	NS
9.93703e-34	0.373762	0.254	0.073	2.02626e-29	Tmx4	28.6933	0.373762	NS
1.02371e-33	0.293539	0.146	0.015	2.08745e-29	Cog5	28.6804	0.293539	NS
1.08246e-33	0.325207	0.161	0.023	2.20724e-29	Abcc5	28.6562	0.325207	NS
1.09404e-33	-0.920688	0.233	0.361	2.23086e-29	Ifi209	28.6515	-0.920688	DOWN
1.1009e-33	0.294697	0.296	0.095	2.24484e-29	Leng8	28.6488	0.294697	NS
1.11884e-33	-0.319587	0	0.062	2.28143e-29	Macir	28.6418	-0.319587	NS
1.22198e-33	0.356172	0.148	0.017	2.49173e-29	4930503L19Rik	28.6035	0.356172	NS
1.24739e-33	0.343046	0.407	0.163	2.54355e-29	Srsf10	28.5946	0.343046	NS
1.2517e-33	0.349826	0.331	0.119	2.55234e-29	Ogdh	28.5931	0.349826	NS
1.38076e-33	0.371129	0.248	0.071	2.81552e-29	Bcor	28.5504	0.371129	NS
1.67439e-33	0.321606	0.302	0.101	3.41425e-29	Nup153	28.4667	0.321606	NS
1.86054e-33	0.374318	0.897	0.643	3.79383e-29	Gng5	28.4209	0.374318	NS
1.9565e-33	0.313202	0.266	0.08	3.98949e-29	Gatad1	28.3991	0.313202	NS
2.2993e-33	0.402335	0.11	0	4.68851e-29	BC018473	28.329	0.402335	NS
2.31169e-33	0.312909	0.287	0.093	4.71376e-29	Rnf20	28.3266	0.312909	NS
2.33708e-33	0.302262	0.232	0.06	4.76554e-29	Rbm33	28.3219	0.302262	NS
2.37631e-33	0.388577	0.142	0.015	4.84554e-29	Lyst	28.3147	0.388577	NS
2.47383e-33	0.317812	0.506	0.224	5.04439e-29	U2surp	28.2972	0.317812	NS
2.60022e-33	0.337054	0.601	0.292	5.30211e-29	Ubxn1	28.2756	0.337054	NS
3.12889e-33	0.363525	0.109	0	6.38011e-29	BC005561	28.1952	0.363525	NS
3.39643e-33	0.320559	0.393	0.155	6.92565e-29	Atxn2l	28.1595	0.320559	NS
3.63679e-33	0.317729	0.179	0.033	7.41577e-29	Mapk6	28.1298	0.317729	NS
4.06404e-33	0.361059	0.167	0.027	8.28698e-29	5033430I15Rik	28.0816	0.361059	NS
4.12198e-33	0.332358	0.201	0.044	8.40513e-29	Svil	28.0755	0.332358	NS
4.70814e-33	0.328589	0.189	0.038	9.60037e-29	Tlnrd1	28.0177	0.328589	NS
4.92205e-33	0.324071	0.264	0.079	1.00365e-28	Strn3	27.9984	0.324071	NS
5.21773e-33	0.362685	0.365	0.143	1.06395e-28	Aplp2	27.9731	0.362685	NS
5.35066e-33	0.321775	0.404	0.163	1.09105e-28	Stag2	27.9622	0.321775	NS
5.47087e-33	0.305051	0.335	0.12	1.11556e-28	Ttc5	27.9525	0.305051	NS
5.57793e-33	0.311774	0.323	0.114	1.13739e-28	Pdhb	27.9441	0.311774	NS
5.78591e-33	0.333656	0.364	0.14	1.1798e-28	Sptbn1	27.9282	0.333656	NS
5.88931e-33	0.353757	0.246	0.07	1.20089e-28	Man2a1	27.9205	0.353757	NS
5.97769e-33	0.319869	0.283	0.09	1.21891e-28	Iws1	27.914	0.319869	NS
6.8568e-33	0.359438	0.209	0.05	1.39817e-28	Vps13c	27.8544	0.359438	NS
7.0545e-33	0.338549	0.243	0.068	1.43848e-28	Taok1	27.8421	0.338549	NS
7.51367e-33	0.369258	0.544	0.259	1.53211e-28	Ech1	27.8147	0.369258	NS
[truncated: 1,091 more rows]

## Sheet: TR1.2 vs NonLymhpoid Tissue-l
p_val	avg_log2FC	pct.1	pct.2	p_val_adj	gene	sig	log2FC	S
[truncated: 2,582 more rows]

[truncated: 1 more sheets: Effector Spleen Treg vs NonLy]
