# Supplementary material for: BLIMP-1-dependent differentiation of T follicular helper cells into Foxp3+ T regulatory type 1 cells
Source: Front Immunol. 2025 Feb 24;16:1519780. doi: 10.3389/fimmu.2025.1519780 (PMC11891242; doi:10.3389/fimmu.2025.1519780)
Supplement: Supplementary file 4 [file DataSheet4.xlsx]

## Sheet: Sheet1
gene	avg_log2FC.x	avg_log2FC.y	class
1500009L16Rik	0.283193	0	Foxp3+ TR1.2 genes
1600014C10Rik	1.09751	0.264025	Shared TR1.2 genes
1700017B05Rik	0.500247	0.260705	Shared TR1.2 genes
1700019D03Rik	-0.469813	0	Other
1810037I17Rik	0	0.513586	TR1.2 genes
2010016I18Rik	-0.965119	-0.485008	TFH genes
2210011C24Rik	0.327902	0	Foxp3+ TR1.2 genes
2310001H17Rik	-0.606692	-0.269514	TFH genes
2700097O09Rik	0	0.392946	TR1.2 genes
4930417O13Rik	-0.551616	-0.435952	TFH genes
4930503L19Rik	0.52736	0	Foxp3+ TR1.2 genes
5033430I15Rik	0	0.418399	TR1.2 genes
9930111J21Rik2	0	0.334692	TR1.2 genes
A430093F15Rik	0	0.694487	TR1.2 genes
AB124611	-0.521034	-0.422368	TFH genes
Abcb1a	0.586072	0	Foxp3+ TR1.2 genes
Abhd12	0.253358	0	Foxp3+ TR1.2 genes
Abhd8	-0.690273	-0.829126	TFH genes
Abi3	0.453649	0	Foxp3+ TR1.2 genes
Abracl	0.646667	0.510475	Shared TR1.2 genes
Abtb2	-0.418543	-0.348066	TFH genes
AC149090.1	0.373328	0.571653	Shared TR1.2 genes
Acot7	0.594644	0	Foxp3+ TR1.2 genes
Acot9	0.37952	0	Foxp3+ TR1.2 genes
Acsbg1	0.416617	0	Foxp3+ TR1.2 genes
Acyp1	0	-0.352316	Other
Adam19	1.11953	1.46479	Shared TR1.2 genes
Adam8	0.626473	0	Foxp3+ TR1.2 genes
Adap1	0.326194	0	Foxp3+ TR1.2 genes
Adcy7	0	0.346643	TR1.2 genes
Adgre5	1.35016	0.689345	Shared TR1.2 genes
Adk	0	0.491767	TR1.2 genes
Aff3	-0.537838	-0.427349	TFH genes
Agap2	0.264589	0	Foxp3+ TR1.2 genes
Agfg1	1.07029	0.802817	Shared TR1.2 genes
Agpat4	0.655189	0.825406	Shared TR1.2 genes
Ahnak	1.56148	1.2708	Shared TR1.2 genes
Ahr	2.01019	1.49345	Shared TR1.2 genes
Airn	0.312383	0	Foxp3+ TR1.2 genes
Akap8l	0	-0.269015	Other
Alcam	0.384506	0.586685	Shared TR1.2 genes
Aldoa	-0.597634	-0.345205	TFH genes
Angptl2	0	-0.286606	Other
Ankrd11	0.417426	0	Foxp3+ TR1.2 genes
Ankrd12	-0.64331	-0.591616	TFH genes
Ankrd55	0.372261	0	Foxp3+ TR1.2 genes
Anp32a	-0.573134	-0.617705	TFH genes
Anp32e	-0.444165	0	Other
Anxa11	0.32572	0	Foxp3+ TR1.2 genes
Anxa4	0.320023	0	Foxp3+ TR1.2 genes
Anxa5	0.250843	0.302289	Shared TR1.2 genes
Anxa6	1.59566	1.31003	Shared TR1.2 genes
Aopep	1.11878	0.60658	Shared TR1.2 genes
Ap3s1	0	-0.258922	Other
Apc	0	-0.297102	Other
Aplp2	1.0917	0.50785	Shared TR1.2 genes
Apobr	0.331665	0	Foxp3+ TR1.2 genes
Ar	-0.329973	0	Other
Arhgap5	-0.734715	-0.406913	TFH genes
Arhgap9	0.449967	0	Foxp3+ TR1.2 genes
Arhgef3	0	0.254279	TR1.2 genes
Arid3a	0.34919	0	Foxp3+ TR1.2 genes
Arid5b	0	-0.444191	Other
Arl4c	0.801799	1.30797	Shared TR1.2 genes
Arl5a	2.35283	0.962681	Shared TR1.2 genes
Arl6ip1	0.728453	0	Foxp3+ TR1.2 genes
Arnt2	0.38423	0	Foxp3+ TR1.2 genes
Arpc2	0.286387	0	Foxp3+ TR1.2 genes
Arpc5	0	0.290552	TR1.2 genes
Arpc5l	-0.357263	-0.261251	TFH genes
Art2b	-2.23458	-1.89849	TFH genes
Asap1	-1.8819	-1.67053	TFH genes
Asb2	0.803313	-0.376003	Foxp3+ TR1.2 genes
Ascl2	-1.29726	-1.03103	TFH genes
Asxl1	0.262036	0	Foxp3+ TR1.2 genes
Asxl2	0	-0.284411	Other
Atf4	-0.531134	-0.441903	TFH genes
Atp1b1	-0.826656	-0.6722	TFH genes
Atp2b4	0.994321	0.892009	Shared TR1.2 genes
Atp5g1	-0.332587	0	Other
Atxn1	0.901405	1.23141	Shared TR1.2 genes
AU020206	0.947969	1.13174	Shared TR1.2 genes
AW112010	2.58263	2.25217	Shared TR1.2 genes
B2m	0.851773	0.611724	Shared TR1.2 genes
B3gnt2	-1.01653	-0.561867	TFH genes
B4galnt1	0.276325	0	Foxp3+ TR1.2 genes
B4galnt4	0.30168	0	Foxp3+ TR1.2 genes
B630019A10Rik	-0.554496	-0.373323	TFH genes
Batf	0.524081	0.321229	Shared TR1.2 genes
Bax	0	0.397309	TR1.2 genes
Baz1a	0.509087	0.719273	Shared TR1.2 genes
Bbc3	0	0.353043	TR1.2 genes
Bcl11b	0	0.400855	TR1.2 genes
Bcl2	-0.723699	0	Other
Bcl2a1d	0	0.280439	TR1.2 genes
Bcl2l1	0	0.271631	TR1.2 genes
Bcl3	0.428143	0	Foxp3+ TR1.2 genes
Bcl6	-1.43604	-1.43252	TFH genes
Bcl7a	0	-0.250809	Other
BE692007	0.342633	0.898801	Shared TR1.2 genes
Bhlhe40	0.608947	0	Foxp3+ TR1.2 genes
Bin2	0	-0.261534	Other
Bmpr2	0.35264	0.467365	Shared TR1.2 genes
Bscl2	0.35186	0	Foxp3+ TR1.2 genes
Bst2	0.484657	0.585255	Shared TR1.2 genes
Btg1	0	0.427234	TR1.2 genes
Btg2	-0.601963	0	Other
Btg3	0.251818	0.338064	Shared TR1.2 genes
Btla	-0.857249	-0.461571	TFH genes
Bzw2	-1.04519	-1.05418	TFH genes
C1qtnf6	0.405883	0	Foxp3+ TR1.2 genes
C2cd2	0	0.325716	TR1.2 genes
Cacybp	-0.37437	0	Other
Calm1	0.262239	0	Foxp3+ TR1.2 genes
Calm2	-0.635031	-0.579252	TFH genes
Calr	0	0.429482	TR1.2 genes
Camk2d	-0.403844	0	Other
Camk2g	0.303321	0.27388	Shared TR1.2 genes
Camk2n1	0.74746	0	Foxp3+ TR1.2 genes
Cap1	0.291505	0.268853	Shared TR1.2 genes
Capg	2.00826	1.2668	Shared TR1.2 genes
Capn2	0.620042	0.57214	Shared TR1.2 genes
Card11	0	-0.273452	Other
Casp3	0.693665	0.756318	Shared TR1.2 genes
Casp7	0	0.317944	TR1.2 genes
Casp8	0	0.279046	TR1.2 genes
Cast	0	0.371675	TR1.2 genes
Cbfa2t3	-0.613489	-0.554031	TFH genes
Cbfb	-0.406438	0	Other
Cbl	0.309105	0	Foxp3+ TR1.2 genes
Cblb	0.474165	0	Foxp3+ TR1.2 genes
Cbr1	0	-0.320961	Other
Ccdc12	0.36721	0.282006	Shared TR1.2 genes
Ccdc124	0.259086	0	Foxp3+ TR1.2 genes
Ccdc126	-0.419354	-0.35122	TFH genes
Ccdc50	-0.614552	0	Other
Ccdc69	0	0.339737	TR1.2 genes
Ccdc85b	0	-0.306576	Other
Ccdc88c	0.495469	0	Foxp3+ TR1.2 genes
Ccl3	1.39897	0	Foxp3+ TR1.2 genes
Ccl4	2.67912	0	Foxp3+ TR1.2 genes
Ccl5	3.62045	0	Foxp3+ TR1.2 genes
Ccm2	0	-0.2651	Other
Ccnd2	0.485171	0.650785	Shared TR1.2 genes
Ccng1	0	0.419489	TR1.2 genes
Ccnl1	-0.347373	-0.352639	TFH genes
Ccr2	2.37663	0.885347	Shared TR1.2 genes
Ccr3	0.509465	0	Foxp3+ TR1.2 genes
Ccr5	1.47352	1.22291	Shared TR1.2 genes
Ccr7	0	0.405115	TR1.2 genes
Cd164	0.447734	0	Foxp3+ TR1.2 genes
Cd2	0.562589	0	Foxp3+ TR1.2 genes
Cd200	-0.676414	0.360005	TR1.2 genes
Cd200r1	0.361936	0	Foxp3+ TR1.2 genes
Cd22	-0.493615	-0.331983	TFH genes
Cd247	0	0.385017	TR1.2 genes
Cd2ap	-0.60793	-0.474153	TFH genes
Cd3d	0	0.28047	TR1.2 genes
Cd3e	0.381754	0.635739	Shared TR1.2 genes
Cd3g	0.572053	0.91515	Shared TR1.2 genes
Cd4	0	0.437038	TR1.2 genes
Cd40lg	-1.05602	-0.555751	TFH genes
Cd47	0.731908	0.925629	Shared TR1.2 genes
Cd48	0.996247	0.616201	Shared TR1.2 genes
Cd5	0	0.395813	TR1.2 genes
Cd52	0.649227	0.346738	Shared TR1.2 genes
Cd6	0.332297	0.579556	Shared TR1.2 genes
Cd69	-1.32448	-1.07486	TFH genes
Cd84	-0.583956	0	Other
Cd9	0	-0.491629	Other
Cdc25b	-0.864846	-0.804804	TFH genes
Cdk11b	-0.443022	-0.295619	TFH genes
Cdk2ap2	-0.48527	-0.369798	TFH genes
Cdk5r1	-0.527675	-0.392129	TFH genes
Cdk6	0.366495	0.497261	Shared TR1.2 genes
Cdkn1a	0.802518	0.837807	Shared TR1.2 genes
Cdkn2a	0	0.39361	TR1.2 genes
Cdkn2b	0	0.673855	TR1.2 genes
Cebpa	-1.0923	-0.782084	TFH genes
Cebpb	0	-0.371777	Other
Celf2	0	-0.298052	Other
Cept1	-0.469102	0	Other
Cers4	0	-0.413822	Other
Ces2c	-0.552549	-0.491513	TFH genes
Cflar	0.524895	0.585976	Shared TR1.2 genes
Chchd10	0.42748	0	Foxp3+ TR1.2 genes
Chd1	-0.571859	-0.396126	TFH genes
Chd3	0	0.341998	TR1.2 genes
Chd4	0	-0.376546	Other
Chka	0	-0.315309	Other
Chn1	-0.501992	-0.342815	TFH genes
Chn2	-0.396919	-0.253913	TFH genes
Chst2	1.20778	1.87004	Shared TR1.2 genes
Churc1	0	-0.274467	Other
Cish	1.27972	0.55683	Shared TR1.2 genes
Cklf	0.702151	0.388544	Shared TR1.2 genes
Clec2d	0.490005	0.629988	Shared TR1.2 genes
Clec2i	-0.879267	-0.753291	TFH genes
Clic1	0.423605	0	Foxp3+ TR1.2 genes
Clk1	-0.430525	-0.295892	TFH genes
Cln3	0.310732	0	Foxp3+ TR1.2 genes
Clta	0.367758	0	Foxp3+ TR1.2 genes
Cmah	-0.558928	0	Other
Cmtm7	1.16712	0.518756	Shared TR1.2 genes
Cnga1	-0.367761	-0.336901	TFH genes
Cnih4	0.278187	0.313145	Shared TR1.2 genes
Cnot6l	0	0.278463	TR1.2 genes
Cntrl	0.42059	0.429775	Shared TR1.2 genes
Commd8	0	-0.366252	Other
Coq10b	-0.472101	-0.342793	TFH genes
Coro1a	0.285623	0	Foxp3+ TR1.2 genes
Coro2a	1.11339	0.730378	Shared TR1.2 genes
Cotl1	-0.483372	-0.304711	TFH genes
Cpd	0.395792	0.339974	Shared TR1.2 genes
Cpne3	0	-0.299785	Other
Crip1	0.857625	1.15718	Shared TR1.2 genes
Crlf2	0.512223	0	Foxp3+ TR1.2 genes
Csf1	1.99222	0	Foxp3+ TR1.2 genes
Csk	-0.411083	-0.494965	TFH genes
Csnk1g2	-0.527528	-0.374687	TFH genes
Cst3	0.885659	0.484811	Shared TR1.2 genes
Cst7	1.14559	0.775978	Shared TR1.2 genes
Ctla4	1.4358	1.69547	Shared TR1.2 genes
Ctnna1	0.337689	0	Foxp3+ TR1.2 genes
Ctsa	0.324913	0	Foxp3+ TR1.2 genes
Ctsb	0.414733	0	Foxp3+ TR1.2 genes
Ctsd	0.995429	0.477652	Shared TR1.2 genes
Ctsl	-0.550933	-0.537357	TFH genes
Ctss	0.666834	0.356231	Shared TR1.2 genes
Cuta	0.355349	0	Foxp3+ TR1.2 genes
Cxcr3	1.29412	0.906982	Shared TR1.2 genes
Cxcr4	-0.626961	-0.741933	TFH genes
Cxcr5	-1.55252	-1.45233	TFH genes
Cxcr6	2.2967	1.49993	Shared TR1.2 genes
Cxxc5	-1.19649	-1.09795	TFH genes
Cyba	1.13635	0.880076	Shared TR1.2 genes
Cybb	-0.948888	0	Other
Cyth3	-0.434422	-0.253333	TFH genes
Cyth4	0.798314	0	Foxp3+ TR1.2 genes
Cytip	0.742068	0.399046	Shared TR1.2 genes
D16Ertd472e	0.676384	0.528093	Shared TR1.2 genes
Dap	-0.888331	-0.670117	TFH genes
Dbndd2	0.519581	0	Foxp3+ TR1.2 genes
Dck	0	-0.420104	Other
Dctn6	0.387283	0.3384	Shared TR1.2 genes
Dctpp1	0.357883	0	Foxp3+ TR1.2 genes
Dcun1d3	0.271491	0	Foxp3+ TR1.2 genes
Ddx24	-0.535615	-0.334357	TFH genes
Ddx3x	-0.480708	-0.323043	TFH genes
Ddx5	-0.434583	0	Other
Ddx6	-0.528869	-0.3904	TFH genes
Decr1	-0.416815	-0.354532	TFH genes
Def6	0	0.267776	TR1.2 genes
Degs1	0	0.27583	TR1.2 genes
Dek	0	-0.255413	Other
Dennd1b	0	0.275908	TR1.2 genes
Dennd2d	-2.03195	-1.04902	TFH genes
Dennd5a	0.502885	0.308643	Shared TR1.2 genes
Dennd5b	0.273644	0	Foxp3+ TR1.2 genes
Dgkz	-0.599083	-0.284045	TFH genes
Dguok	0	-0.309292	Other
Dhrs3	-0.917709	-0.562495	TFH genes
Diaph1	0.583683	0	Foxp3+ TR1.2 genes
Dkkl1	0.278655	0	Foxp3+ TR1.2 genes
Dleu2	0	0.778091	TR1.2 genes
Dlg2	0	0.402615	TR1.2 genes
Dnajb2	-0.336513	0	Other
Dnajc15	0.401654	0	Foxp3+ TR1.2 genes
Dnajc3	-0.433464	-0.411231	TFH genes
Dock10	0.435127	0.310104	Shared TR1.2 genes
Dok2	0.602936	0.305487	Shared TR1.2 genes
Dpp4	-0.403459	0	Other
Dpysl2	0	0.278112	TR1.2 genes
Dtx1	1.28546	0.699643	Shared TR1.2 genes
Dus2	-0.451853	0	Other
Dusp1	0.506374	0.736782	Shared TR1.2 genes
Dusp10	-0.397507	-0.269414	TFH genes
Dusp2	0	0.813852	TR1.2 genes
Dusp5	1.31093	0.459688	Shared TR1.2 genes
Dusp7	0.28147	0	Foxp3+ TR1.2 genes
E130308A19Rik	0.314049	0	Foxp3+ TR1.2 genes
E2f3	0.307882	0	Foxp3+ TR1.2 genes
Ebp	0.562678	0.443181	Shared TR1.2 genes
Ech1	0.428454	0.407192	Shared TR1.2 genes
Edem1	0.351383	0	Foxp3+ TR1.2 genes
Edf1	0.318603	0	Foxp3+ TR1.2 genes
Eea1	0	0.518879	TR1.2 genes
Eef2	0.25128	0	Foxp3+ TR1.2 genes
Egln2	0	-0.259268	Other
Ehd1	0.664698	0	Foxp3+ TR1.2 genes
Ehd3	-1.65275	-1.20903	TFH genes
Eif4a1	-0.364624	0	Other
Eif4a2	-0.520002	-0.2507	TFH genes
Eif4e3	0.577003	0.322146	Shared TR1.2 genes
Eif5	0	-0.306489	Other
Eif5a	0	-0.378989	Other
Elk4	-0.567951	-0.470619	TFH genes
Elmo1	-0.556679	0	Other
Elmsan1	0	-0.298043	Other
Eloa	0.332967	0	Foxp3+ TR1.2 genes
Emb	-0.974012	-0.68906	TFH genes
Eml4	0	-0.405501	Other
Emp3	1.2638	1.00491	Shared TR1.2 genes
Endod1	-0.517684	-0.456127	TFH genes
Entpd1	1.06412	0.672719	Shared TR1.2 genes
Entpd5	0	-0.291151	Other
Epb41	0	-0.284095	Other
Epc1	0	-0.289031	Other
Epcam	0.345242	0	Foxp3+ TR1.2 genes
Ephx1	-0.730369	-0.731951	TFH genes
Epsti1	0.447597	0	Foxp3+ TR1.2 genes
Ercc6l2	0	-0.274749	Other
Ergic1	0.380737	0	Foxp3+ TR1.2 genes
Esyt1	0.99366	1.02482	Shared TR1.2 genes
Esyt2	-0.525615	-0.608799	TFH genes
Etnk1	-0.553541	0	Other
Ets1	0	-0.415441	Other
Eva1b	0.336681	0	Foxp3+ TR1.2 genes
Evi2a	-0.747684	-0.51973	TFH genes
Evl	-1.77381	-1.59658	TFH genes
Exoc2	0.368105	0	Foxp3+ TR1.2 genes
Exoc4	0	0.310636	TR1.2 genes
Ext1	-0.702352	0	Other
F2r	0.615817	0.823633	Shared TR1.2 genes
F730043M19Rik	0.356813	0.262948	Shared TR1.2 genes
Fabp5	0.4649	0.42209	Shared TR1.2 genes
Fam107b	0.433142	0.25542	Shared TR1.2 genes
Fam129a	0.888574	0.268279	Shared TR1.2 genes
Fam168a	0	-0.369268	Other
Fam169b	0.422521	0.609468	Shared TR1.2 genes
Fam189b	0	-0.26213	Other
Fam241a	0	0.256493	TR1.2 genes
Fam3c	0.614372	0.354268	Shared TR1.2 genes
Fam43a	-0.602744	-0.599571	TFH genes
Fam49b	0.313909	0	Foxp3+ TR1.2 genes
Fam53b	0.537712	0.68623	Shared TR1.2 genes
Fas	-0.45598	-0.421338	TFH genes
Fgfr1op	0	-0.32206	Other
Fgfr1op2	0.415451	0	Foxp3+ TR1.2 genes
Fgl2	1.30174	0.413608	Shared TR1.2 genes
Filip1l	0	-0.424174	Other
Fkbp5	-0.467972	-0.573458	TFH genes
Fli1	0.323725	0.285487	Shared TR1.2 genes
Flicr	0.309478	0	Foxp3+ TR1.2 genes
Flna	0	0.324064	TR1.2 genes
Flot1	0	0.272057	TR1.2 genes
Fnbp1	0.326273	0	Foxp3+ TR1.2 genes
Fos	-0.913798	-0.483819	TFH genes
Fosb	-0.883943	0	Other
Fosl2	0.300947	0	Foxp3+ TR1.2 genes
Foxn3	0.586578	0.453312	Shared TR1.2 genes
Foxo1	0.275051	0.252587	Shared TR1.2 genes
Foxp1	-0.52685	0.827906	TR1.2 genes
Foxp3	1.90659	0	Foxp3+ TR1.2 genes
Frat2	0	-0.387714	Other
Frmd4b	0.438225	0.378567	Shared TR1.2 genes
Frmd6	0.251159	0	Foxp3+ TR1.2 genes
Fryl	0.561926	0.417089	Shared TR1.2 genes
Furin	1.39915	0.409568	Shared TR1.2 genes
Fus	-0.367044	-0.518649	TFH genes
Fxyd5	0.730922	0.655987	Shared TR1.2 genes
Fyb	-0.854116	-0.693999	TFH genes
Fyn	-0.419067	0	Other
Galnt2	0.560725	0.454871	Shared TR1.2 genes
Galnt6	0.649638	0.357796	Shared TR1.2 genes
Gata3	0	0.295523	TR1.2 genes
Gbp2b	-0.553252	0.380427	TR1.2 genes
Gbp3	0.865271	0.906043	Shared TR1.2 genes
Gbp4	0.643977	1.08169	Shared TR1.2 genes
Gbp5	0.461851	0.716229	Shared TR1.2 genes
Gbp6	0.376832	0.768874	Shared TR1.2 genes
Gbp7	1.50742	1.48328	Shared TR1.2 genes
Gbp8	0	0.654018	TR1.2 genes
Gbp9	0	0.293978	TR1.2 genes
Gcnt1	0.529466	0.499959	Shared TR1.2 genes
Gdi2	-0.449402	0	Other
Gimap1	0.648651	0.591897	Shared TR1.2 genes
Gimap3	0.552679	0.322557	Shared TR1.2 genes
Gimap4	0.996704	0.654387	Shared TR1.2 genes
Gimap5	0.634827	0.533759	Shared TR1.2 genes
Gimap6	0.382882	0.280175	Shared TR1.2 genes
Gimap7	2.42345	1.94855	Shared TR1.2 genes
Gimap8	0	0.30745	TR1.2 genes
Glcci1	1.4282	0.476256	Shared TR1.2 genes
Glipr1	0.657364	0.282441	Shared TR1.2 genes
Glipr2	0.336934	0.408887	Shared TR1.2 genes
Glmp	0.296733	0	Foxp3+ TR1.2 genes
Glrx	1.36762	1.45281	Shared TR1.2 genes
Gltp	-0.581698	-0.373653	TFH genes
Gm11713	0	0.286177	TR1.2 genes
Gm12216	0.392581	0.409934	Shared TR1.2 genes
Gm12305	0	-0.260639	Other
Gm12840	-0.532208	0	Other
Gm14718	-0.76045	-0.689599	TFH genes
Gm15503	-0.304355	-0.262957	TFH genes
Gm15655	0.301687	0	Foxp3+ TR1.2 genes
Gm19585	0.516072	0	Foxp3+ TR1.2 genes
Gm2682	0	0.335198	TR1.2 genes
Gm28112	0.447153	0	Foxp3+ TR1.2 genes
Gm2a	1.14861	0.654289	Shared TR1.2 genes
Gm35363	-0.544	-0.433177	TFH genes
Gm37529	0.455539	0	Foxp3+ TR1.2 genes
Gm42418	-0.349635	0	Other
Gm45716	0.40313	0	Foxp3+ TR1.2 genes
Gm47015	-0.389067	-0.25324	TFH genes
Gm48236	0.672936	0	Foxp3+ TR1.2 genes
Gm49980	0	-0.283194	Other
Gm8369	0	0.722635	TR1.2 genes
Gna13	-1.29934	-1.13343	TFH genes
Gna15	0.358348	0	Foxp3+ TR1.2 genes
Gnas	-0.428873	-0.474436	TFH genes
Gnb4	0	0.302736	TR1.2 genes
Gngt2	0.251793	0	Foxp3+ TR1.2 genes
Gnl3	0	-0.334313	Other
Gnptg	0.345262	0	Foxp3+ TR1.2 genes
Gpcpd1	0	0.33589	TR1.2 genes
Gpm6b	-1.55899	-0.297596	TFH genes
Gpr132	0.479233	0	Foxp3+ TR1.2 genes
Gpr174	0	0.513587	TR1.2 genes
Gpr183	-1.13348	-0.88689	TFH genes
Gpr55	0.717657	0	Foxp3+ TR1.2 genes
Gpr68	0.393439	0.41714	Shared TR1.2 genes
Gprin3	0	0.345667	TR1.2 genes
Gramd1a	0	-0.335188	Other
Gramd1b	-0.417067	-0.466763	TFH genes
Gramd3	-0.494556	-0.306763	TFH genes
Grap	0.822531	0.45003	Shared TR1.2 genes
Grap2	0.448221	0.306688	Shared TR1.2 genes
Grcc10	-0.846278	-0.900583	TFH genes
Grn	0.347559	0.357815	Shared TR1.2 genes
Gstp3	-0.906112	-0.67542	TFH genes
Gtf2i	-0.788043	-0.475902	TFH genes
Gzmb	2.295	0	Foxp3+ TR1.2 genes
H1f0	0	-0.25861	Other
H2-D1	0.680434	0.302541	Shared TR1.2 genes
H2-K1	0.489723	0	Foxp3+ TR1.2 genes
H2-Q2	-0.942422	-0.885577	TFH genes
H2-Q7	0.889419	0	Foxp3+ TR1.2 genes
H2-T22	0.507223	0	Foxp3+ TR1.2 genes
H2-T23	0.704877	0.63214	Shared TR1.2 genes
H2afz	0.567652	0.522761	Shared TR1.2 genes
H3f3a	-0.394599	0	Other
Havcr2	1.30656	0.596866	Shared TR1.2 genes
Hcst	-0.533068	-0.272525	TFH genes
Hdac7	0.320543	0.736564	Shared TR1.2 genes
Heca	0.366221	0	Foxp3+ TR1.2 genes
Herpud1	0.302683	0	Foxp3+ TR1.2 genes
Hexb	0.26299	0	Foxp3+ TR1.2 genes
Hic1	0.393067	0	Foxp3+ TR1.2 genes
Hif1a	-1.37079	-1.27403	TFH genes
Higd1a	0	-0.267816	Other
Hint1	0.378346	0.407608	Shared TR1.2 genes
Hip1	0.956493	0	Foxp3+ TR1.2 genes
Hipk1	-0.458704	-0.51643	TFH genes
Hist1h1c	0.434864	0.617231	Shared TR1.2 genes
Hist1h1e	0	0.361922	TR1.2 genes
Hivep2	-0.612146	0	Other
Hmgb1	-0.631623	-0.583154	TFH genes
Hmgn1	-0.442046	0	Other
Hmgn2	0	-0.325803	Other
Hnrnpa2b1	-0.297403	-0.283408	TFH genes
Hnrnpa3	-0.382061	-0.319917	TFH genes
Hnrnpf	-0.381178	-0.305603	TFH genes
Hnrnpll	0.382904	0.457936	Shared TR1.2 genes
Hnrnpu	-0.35745	0	Other
Hopx	0.670307	0	Foxp3+ TR1.2 genes
Hpcal1	-0.53084	-0.383007	TFH genes
Hsdl1	-0.459255	-0.431198	TFH genes
Hsp90aa1	-0.390012	0	Other
Hsp90ab1	-0.343295	0	Other
Hsp90b1	0.974524	0.904775	Shared TR1.2 genes
Hspa5	-0.377082	0	Other
I730030J21Rik	0.774508	0.454912	Shared TR1.2 genes
Icam1	0.826198	0.508828	Shared TR1.2 genes
Icam2	0	-0.27397	Other
Icos	1.29554	0.950582	Shared TR1.2 genes
Id2	0.951562	0.607428	Shared TR1.2 genes
Id3	-1.88214	-1.79757	TFH genes
Idh2	-0.36387	0	Other
Ier2	0	0.384679	TR1.2 genes
Ier5	0.394476	0.575665	Shared TR1.2 genes
Ifi203	0.386544	0.616347	Shared TR1.2 genes
Ifi47	0	0.701521	TR1.2 genes
Ifnar2	0	-0.268552	Other
Ifng	0.642685	0.714178	Shared TR1.2 genes
Ifngr1	1.15317	0.344163	Shared TR1.2 genes
Igf1r	-0.900225	0	Other
Igf2r	0.414391	0	Foxp3+ TR1.2 genes
Igfbp7	0	0.444423	TR1.2 genes
Igflr1	0.340508	0	Foxp3+ TR1.2 genes
Ighm	-0.36718	-0.45676	TFH genes
Igkv3-12	-0.574382	-0.61495	TFH genes
Igtp	0.534734	0.677077	Shared TR1.2 genes
Iigp1	0	0.736329	TR1.2 genes
Ikzf1	-0.664333	-0.270259	TFH genes
Ikzf2	0.622603	0.430129	Shared TR1.2 genes
Ikzf3	0.663097	0.447028	Shared TR1.2 genes
Ikzf4	0.594852	0	Foxp3+ TR1.2 genes
Il10	2.29308	2.41792	Shared TR1.2 genes
Il10ra	0.477212	0	Foxp3+ TR1.2 genes
Il10rb	0.394103	0	Foxp3+ TR1.2 genes
Il12rb1	0.408517	0	Foxp3+ TR1.2 genes
Il16	-0.728851	-0.404407	TFH genes
Il21	-1.36414	0.836646	TR1.2 genes
Il21r	0.660331	0.286047	Shared TR1.2 genes
Il27ra	0.420473	0	Foxp3+ TR1.2 genes
Il2ra	1.15087	0.689968	Shared TR1.2 genes
Il2rb	1.59136	1.22505	Shared TR1.2 genes
Il2rg	0.47759	0.260061	Shared TR1.2 genes
Il4	-1.09197	-0.952453	TFH genes
Il4ra	0.334164	0	Foxp3+ TR1.2 genes
Il6ra	-1.35773	-0.270665	TFH genes
Il6st	-0.428377	-0.406817	TFH genes
Impact	-0.514346	-0.313523	TFH genes
Inafm2	-0.483991	-0.393123	TFH genes
Inpp4b	0	0.502277	TR1.2 genes
Inpp5d	0.48342	0	Foxp3+ TR1.2 genes
Ipcef1	0	0.352308	TR1.2 genes
Iqgap1	0	0.258594	TR1.2 genes
Iqgap2	0.653058	0.258183	Shared TR1.2 genes
Irf1	0	0.564105	TR1.2 genes
Irf2	0	0.493732	TR1.2 genes
Irf2bp2	-0.588181	-0.461126	TFH genes
Irf4	0	0.520318	TR1.2 genes
Irf8	0.304784	0	Foxp3+ TR1.2 genes
Isg20	0.497616	0	Foxp3+ TR1.2 genes
Itga4	0.828697	1.41935	Shared TR1.2 genes
Itgae	0.674868	0	Foxp3+ TR1.2 genes
Itgal	-0.333023	0	Other
Itgav	0	0.419449	TR1.2 genes
Itgb1	-1.84354	0.482456	TR1.2 genes
Itgb2	0.477883	0.272954	Shared TR1.2 genes
Itgb7	1.17985	0.492733	Shared TR1.2 genes
Itgb8	0	-0.346548	Other
Itih5	0.395971	0	Foxp3+ TR1.2 genes
Itk	-0.946456	-0.917021	TFH genes
Itm2a	0	0.304237	TR1.2 genes
Itm2c	0.405568	0	Foxp3+ TR1.2 genes
Itpk1	0.355814	0	Foxp3+ TR1.2 genes
Itpr2	0	-0.337926	Other
Izumo1r	0	0.813812	TR1.2 genes
Jak2	-0.557209	-0.331411	TFH genes
Jarid2	-0.434892	-0.3277	TFH genes
Jun	-0.806856	0	Other
Jund	-0.439117	-0.291216	TFH genes
Kbtbd11	-0.582103	0	Other
Kcnk5	0	0.406223	TR1.2 genes
Kcnn4	-1.04153	-0.954155	TFH genes
Kcnq1ot1	0	-0.269419	Other
Kctd12	0.409938	0	Foxp3+ TR1.2 genes
Kdm2b	0.679748	0.339995	Shared TR1.2 genes
Kdm6b	0	-0.335916	Other
Kif1b	0	-0.269949	Other
Klf13	0.349037	0	Foxp3+ TR1.2 genes
Klf2	0	0.412399	TR1.2 genes
Klf3	0	-0.44185	Other
Klf6	0.5769	0.824932	Shared TR1.2 genes
Klhl6	-0.430215	-0.258715	TFH genes
Klk8	0.599966	0.424352	Shared TR1.2 genes
Klrg1	1.56815	0	Foxp3+ TR1.2 genes
Kmt2a	0	0.412085	TR1.2 genes
Kras	-0.677121	-0.594171	TFH genes
Krtcap2	0.776155	0.334924	Shared TR1.2 genes
Lag3	1.54842	1.82255	Shared TR1.2 genes
Lamc1	0.391626	0	Foxp3+ TR1.2 genes
Lamp1	-0.921608	-0.782723	TFH genes
Lamtor4	0.295341	0	Foxp3+ TR1.2 genes
Lamtor5	0.250457	0	Foxp3+ TR1.2 genes
Laptm4b	0.336324	0	Foxp3+ TR1.2 genes
Laptm5	0.283984	0.365146	Shared TR1.2 genes
Lbh	0.701134	0.725123	Shared TR1.2 genes
Lck	-0.415534	0	Other
Lclat1	0.374363	0.413923	Shared TR1.2 genes
Lcp1	0.3776	0	Foxp3+ TR1.2 genes
Ldlrad4	-0.690973	-0.528578	TFH genes
Ldlrap1	-0.48893	-0.334429	TFH genes
Lef1	-0.649172	-0.702777	TFH genes
Leprotl1	0.640518	0.527897	Shared TR1.2 genes
Lfng	0.65199	0.43972	Shared TR1.2 genes
Lgals1	1.03191	0.522092	Shared TR1.2 genes
Lgmn	0.786736	0	Foxp3+ TR1.2 genes
Lig1	0	-0.295122	Other
Lilr4b	0.475966	0	Foxp3+ TR1.2 genes
Lilrb4a	0.659426	0	Foxp3+ TR1.2 genes
Limd2	-0.355288	0	Other
Lims1	-0.39035	0	Other
Lman2	0.337247	0	Foxp3+ TR1.2 genes
Lmo4	-0.646971	-0.477017	TFH genes
Lnx2	0	-0.295765	Other
Lpar6	0.379947	0.393829	Shared TR1.2 genes
Lpcat1	0.316738	0	Foxp3+ TR1.2 genes
Lpin2	-0.362083	-0.411173	TFH genes
Lpp	-0.979011	-1.04977	TFH genes
Lpxn	0	-0.256978	Other
Lrba	0.842816	1.06446	Shared TR1.2 genes
Lrig1	-0.550094	-0.319547	TFH genes
Lrmp	-0.483528	-0.28399	TFH genes
Lrrc8c	0.417584	0	Foxp3+ TR1.2 genes
Lrrfip1	0	-0.327805	Other
Lsp1	0.885682	0.678498	Shared TR1.2 genes
Ltb	0	-0.455831	Other
Lxn	0.374703	0	Foxp3+ TR1.2 genes
Ly6a	2.19921	1.59044	Shared TR1.2 genes
Ly6e	0.84415	0.820928	Shared TR1.2 genes
Lztfl1	0.461771	0.550441	Shared TR1.2 genes
M6pr	0.658184	0	Foxp3+ TR1.2 genes
Maf	0.576139	0.514836	Shared TR1.2 genes
Mafg	0	-0.257194	Other
Malt1	-1.16148	-0.670594	TFH genes
Man1a	0.338864	0.414134	Shared TR1.2 genes
Man2a1	0	-0.263381	Other
Man2b1	0.343037	0	Foxp3+ TR1.2 genes
Manf	0.400898	0.366563	Shared TR1.2 genes
Map4k4	0	-0.287064	Other
Mapk1	0	-0.255469	Other
Mapk6	0	0.254577	TR1.2 genes
Mapkapk3	0.3878	0.282529	Shared TR1.2 genes
Mapre1	0	0.256724	TR1.2 genes
Marcks	0.364309	0	Foxp3+ TR1.2 genes
Marcksl1	-0.54639	-0.473059	TFH genes
Mat2a	-0.534751	0	Other
Matk	-0.537412	-0.990078	TFH genes
Matn2	0.701397	0	Foxp3+ TR1.2 genes
Max	-0.504818	-0.658702	TFH genes
Maz	0	-0.280814	Other
Mbd2	0.345067	0	Foxp3+ TR1.2 genes
Mbnl1	0.60988	0	Foxp3+ TR1.2 genes
Mcl1	0.633042	0.410414	Shared TR1.2 genes
Mcur1	0	-0.266273	Other
Mdfic	0.392602	0.516179	Shared TR1.2 genes
Med13l	-0.450891	0	Other
Med15	0.481417	0	Foxp3+ TR1.2 genes
Med30	0.262227	0	Foxp3+ TR1.2 genes
Metrnl	0.573275	0.407268	Shared TR1.2 genes
Mettl26	0	-0.330015	Other
Mfng	-0.420643	0	Other
Mfsd10	0.339535	0	Foxp3+ TR1.2 genes
Mia2	0	-0.294175	Other
Miat	0.396365	0	Foxp3+ TR1.2 genes
Mical1	0.265068	0.265997	Shared TR1.2 genes
Midn	0	-0.356209	Other
Mien1	0	0.305569	TR1.2 genes
Mif	-0.611517	-0.348747	TFH genes
Mindy3	0.339244	0.329873	Shared TR1.2 genes
Mllt3	0	0.251751	TR1.2 genes
Mllt6	0.384294	0	Foxp3+ TR1.2 genes
Mmp9	1.22481	0	Foxp3+ TR1.2 genes
Mndal	0.39604	0.55688	Shared TR1.2 genes
Mob3a	0.332925	0	Foxp3+ TR1.2 genes
Morrbid	0.910418	0.650915	Shared TR1.2 genes
Mpc2	-0.422338	-0.31322	TFH genes
Mphosph6	0	0.311507	TR1.2 genes
Mpp1	-0.379093	0	Other
Mpp7	-0.413547	-0.295665	TFH genes
Mrpl4	0.314848	0	Foxp3+ TR1.2 genes
Mrpl58	0	-0.261405	Other
Ms4a4b	-1.59566	0.609833	TR1.2 genes
Ms4a6b	0	0.591753	TR1.2 genes
Msra	-0.772772	-0.769957	TFH genes
mt-Atp6	-0.618275	-0.298084	TFH genes
mt-Co1	-0.518952	-0.279531	TFH genes
mt-Co2	-0.363229	0	Other
mt-Co3	-0.663276	-0.325099	TFH genes
mt-Cytb	-0.70434	-0.388509	TFH genes
mt-Nd1	-0.366116	0	Other
mt-Nd2	-0.782043	-0.441103	TFH genes
mt-Nd3	-0.501166	0	Other
mt-Nd4	-0.703031	-0.424081	TFH genes
mt-Nd4l	-0.620825	-0.37731	TFH genes
mt-Nd5	-0.553458	-0.340233	TFH genes
Mthfd2	-0.473749	-0.405757	TFH genes
Mvb12b	0	-0.296223	Other
Mxd1	0.359871	0	Foxp3+ TR1.2 genes
Mxd4	0.589527	0.344077	Shared TR1.2 genes
Mxi1	0.275143	0	Foxp3+ TR1.2 genes
Myb	0	-0.250062	Other
Myl6	0.364622	0.251059	Shared TR1.2 genes
Mylip	0	-0.267809	Other
Mynn	0.398453	0	Foxp3+ TR1.2 genes
Myo1e	0.350285	0	Foxp3+ TR1.2 genes
Myo1f	0.729125	0	Foxp3+ TR1.2 genes
Myo1g	0.420887	0.324975	Shared TR1.2 genes
N4bp1	0.512025	0.460518	Shared TR1.2 genes
Naa10	0.288063	0.315527	Shared TR1.2 genes
Nabp1	0.437811	0	Foxp3+ TR1.2 genes
Nans	0.27257	0	Foxp3+ TR1.2 genes
Nap1l4	-0.469418	-0.307802	TFH genes
Nav2	-1.3014	-1.26741	TFH genes
Nbn	-0.430485	-0.432737	TFH genes
Ncf4	0.48786	0	Foxp3+ TR1.2 genes
Nck2	0.291751	0	Foxp3+ TR1.2 genes
Nckap5	1.03124	0	Foxp3+ TR1.2 genes
Ncl	0	-0.34775	Other
Ncmap	0.799249	0.462112	Shared TR1.2 genes
Ncoa3	0.382137	0.301225	Shared TR1.2 genes
Ndfip1	0.396498	0.519314	Shared TR1.2 genes
Ndfip2	0.300463	0	Foxp3+ TR1.2 genes
Ndrg3	-0.41807	0	Other
Ndufa4	-0.271756	0	Other
Ndufb7	0.285742	0	Foxp3+ TR1.2 genes
Neb	1.95585	1.14439	Shared TR1.2 genes
Nedd9	0.440674	0	Foxp3+ TR1.2 genes
Nek7	-0.762358	-0.286451	TFH genes
Neu1	0	-0.38438	Other
Neurl3	0	-0.428882	Other
Nfatc2	0	-0.303934	Other
Nfia	-0.712166	-0.647761	TFH genes
Nfil3	0.278536	0.404174	Shared TR1.2 genes
Nfkbia	1.05786	1.62985	Shared TR1.2 genes
Nfkbiz	0	-0.345871	Other
Ngly1	-0.45291	0	Other
Nisch	-0.426493	-0.281597	TFH genes
Nkg7	2.89919	1.62261	Shared TR1.2 genes
Nmb	0.445624	0	Foxp3+ TR1.2 genes
Nol10	0	-0.469911	Other
Nop10	-0.417968	-0.484622	TFH genes
Notch1	0.478812	0.786696	Shared TR1.2 genes
Npc2	1.20384	0.976679	Shared TR1.2 genes
Npepl1	-0.479086	-0.331199	TFH genes
Nr4a1	0.266067	0	Foxp3+ TR1.2 genes
Nrip1	0	-0.437018	Other
Nrn1	0.341376	1.16467	Shared TR1.2 genes
Nrp1	-0.905591	0	Other
Nsg2	-1.61374	-1.50792	TFH genes
Nt5e	-0.774311	0	Other
Ntrk3	-0.73294	-0.72217	TFH genes
Nucb1	0.502376	0.362561	Shared TR1.2 genes
Nucb2	0	-0.346023	Other
Nup153	0	-0.356927	Other
Ociad2	0	0.293582	TR1.2 genes
Odc1	0	-0.390858	Other
Ogt	0.331286	0.488697	Shared TR1.2 genes
Ormdl3	0.373852	0.27367	Shared TR1.2 genes
Osbpl3	0.256155	0	Foxp3+ TR1.2 genes
Ostf1	0.450707	0.253092	Shared TR1.2 genes
Otulinl	0.376037	0	Foxp3+ TR1.2 genes
Oxct1	-0.517296	-0.397445	TFH genes
P2rx7	-0.33879	-0.671114	TFH genes
P2ry10	0.385274	0.257274	Shared TR1.2 genes
Pacs1	0.305552	0	Foxp3+ TR1.2 genes
Pacsin1	-0.436629	0	Other
Padi2	0.286348	0	Foxp3+ TR1.2 genes
Padi4	-0.467356	-0.432904	TFH genes
Pag1	0.296679	0	Foxp3+ TR1.2 genes
Panx1	0	0.274766	TR1.2 genes
Parp14	0.360058	0.386337	Shared TR1.2 genes
Parp3	-0.325359	-0.373598	TFH genes
Parp8	-0.584067	-0.550197	TFH genes
Pbrm1	0	-0.267764	Other
Pcgf5	0	-0.311636	Other
Pdcd1	-1.62879	-1.5616	TFH genes
Pdcd4	0	-0.816135	Other
Pde2a	-0.808009	-0.805782	TFH genes
Pde3b	-0.662407	-0.586324	TFH genes
Pde7a	-0.696356	-0.320843	TFH genes
Pde8a	0.251149	0	Foxp3+ TR1.2 genes
Pdpk1	0	-0.298631	Other
Peak1	0.454948	0	Foxp3+ TR1.2 genes
Pear1	0	-0.480607	Other
Pecam1	-1.01226	-0.683294	TFH genes
Peli1	1.16937	0.613975	Shared TR1.2 genes
Pfkl	0	-0.293444	Other
Pfkp	-0.649236	-0.702168	TFH genes
Pgam1	-0.418063	-0.436719	TFH genes
Pglyrp1	0.699615	0	Foxp3+ TR1.2 genes
Pglyrp2	0.347968	0	Foxp3+ TR1.2 genes
Phactr2	0	-0.428808	Other
Phc2	-0.406357	-0.40189	TFH genes
Phlda3	0	0.312859	TR1.2 genes
Picalm	0.609387	0	Foxp3+ TR1.2 genes
Pik3c2a	0.484125	0	Foxp3+ TR1.2 genes
Pim1	1.83875	1.38361	Shared TR1.2 genes
Pip4k2a	-0.509406	0	Other
Pitpnc1	0	0.406441	TR1.2 genes
Pitpnm2	-0.766148	-0.452405	TFH genes
Pkp3	0.640052	0.679932	Shared TR1.2 genes
Plaat3	0.326344	0.353497	Shared TR1.2 genes
Plcb4	-0.34478	-0.352794	TFH genes
Plcg1	-0.464424	-0.489087	TFH genes
Plec	0.719689	0.448434	Shared TR1.2 genes
Plek	0.386151	0	Foxp3+ TR1.2 genes
Plekhb2	0	0.317068	TR1.2 genes
Plekho1	-0.458717	-0.276189	TFH genes
Plk3	0	0.488512	TR1.2 genes
Plxnc1	0	-0.348918	Other
Pmepa1	0.536953	0.413773	Shared TR1.2 genes
Pmvk	0	0.396249	TR1.2 genes
Podnl1	0.89638	0.530751	Shared TR1.2 genes
Pold4	0.33946	0	Foxp3+ TR1.2 genes
Pop5	-0.367051	0	Other
Pou2af1	-0.77896	-0.711009	TFH genes
Pou2f2	0	0.434046	TR1.2 genes
Ppib	0.270364	0	Foxp3+ TR1.2 genes
Ppic	-0.801663	-0.484877	TFH genes
Ppp1r12a	0.394583	0	Foxp3+ TR1.2 genes
Ppp1r14b	-2.33005	-2.13875	TFH genes
Ppp1r15a	-0.555367	-0.283535	TFH genes
Ppp1r16b	0	-0.346667	Other
Ppp1r18	0.413398	0.378276	Shared TR1.2 genes
Ppp3ca	1.0452	0.691417	Shared TR1.2 genes
Ppp4r2	-0.446534	0	Other
Ppt1	0	-0.309068	Other
Pptc7	-0.829563	-0.745214	TFH genes
Pqlc3	0.342309	0	Foxp3+ TR1.2 genes
Prag1	-0.550926	-0.71764	TFH genes
Prdm1	1.40487	1.91834	Shared TR1.2 genes
Prdx2	-0.419311	0	Other
Prdx5	0	-0.252864	Other
Prex1	0	-0.456132	Other
Prkca	-0.708099	0	Other
Prkch	0.44215	0	Foxp3+ TR1.2 genes
Prkcq	-1.24289	-0.70983	TFH genes
Prmt3	-0.664471	-0.515341	TFH genes
Prpf38b	-0.373293	-0.311594	TFH genes
Prr13	0	0.258926	TR1.2 genes
Prrc2b	0.453371	0.295348	Shared TR1.2 genes
Prrc2c	0	-0.379004	Other
Psen2	0	-0.282674	Other
Psip1	-0.626	-0.459921	TFH genes
Psme2	0	0.416233	TR1.2 genes
Ptger4	1.01276	0.88113	Shared TR1.2 genes
Ptms	0.538033	1.50924	Shared TR1.2 genes
Ptp4a2	0.301442	0	Foxp3+ TR1.2 genes
Ptpn11	-1.96784	-0.782848	TFH genes
Ptpn13	0	-0.441093	Other
Ptpn18	0.432973	0	Foxp3+ TR1.2 genes
Ptpn22	0	-0.32254	Other
Ptpn6	-0.919127	-0.889307	TFH genes
Ptpn7	0.377996	0.270664	Shared TR1.2 genes
Ptprc	-0.764669	-0.780458	TFH genes
Ptprcap	0.251044	0	Foxp3+ TR1.2 genes
Ptprs	0	0.384845	TR1.2 genes
Pvr	0	-0.269905	Other
Pvrig	0.52146	0	Foxp3+ TR1.2 genes
Rab11a	0.381541	0	Foxp3+ TR1.2 genes
Rab11fip1	0.279379	0	Foxp3+ TR1.2 genes
Rab20	0.290585	0	Foxp3+ TR1.2 genes
Rab27a	0	-0.435618	Other
Rab37	0	-0.461543	Other
Rab5if	0	-0.27857	Other
Rabgap1l	0.447324	0	Foxp3+ TR1.2 genes
Rac1	0.372553	0.296444	Shared TR1.2 genes
Ramp1	-0.801421	-1.20848	TFH genes
Rap1a	-0.385807	0	Other
Rap1b	1.04093	0.72719	Shared TR1.2 genes
Rap1gds1	0.29053	0	Foxp3+ TR1.2 genes
Rap2a	0.376799	0	Foxp3+ TR1.2 genes
Rapgef6	0.481054	0.549532	Shared TR1.2 genes
Rara	0.336038	0.261801	Shared TR1.2 genes
Rasgrp1	0.603537	0	Foxp3+ TR1.2 genes
Rasgrp2	0	0.439228	TR1.2 genes
Rassf1	0.442259	0	Foxp3+ TR1.2 genes
Rassf2	-0.720629	-0.526945	TFH genes
Rassf5	0	-0.359284	Other
Rbl2	0.398786	0	Foxp3+ TR1.2 genes
Rbm39	-0.309698	0	Other
Rbpj	0.369053	0.449786	Shared TR1.2 genes
Reep5	1.10208	0.788649	Shared TR1.2 genes
Reps1	0.838582	0.308275	Shared TR1.2 genes
Resf1	0.586914	0.360678	Shared TR1.2 genes
Retreg1	0	-0.325578	Other
Rflnb	0	-0.714567	Other
Rgcc	-1.23041	-1.10363	TFH genes
Rgs1	3.29293	3.22465	Shared TR1.2 genes
Rgs10	-1.92717	-1.90541	TFH genes
Rgs2	0	-0.286701	Other
Rgs3	0	-0.319148	Other
Rhof	0.389419	0	Foxp3+ TR1.2 genes
Rhoh	0	-0.331523	Other
Rilpl2	0.345362	0.70347	Shared TR1.2 genes
Rinl	-0.420379	-0.468888	TFH genes
Ripor2	-0.468637	0	Other
Rnase4	0.993274	0.435321	Shared TR1.2 genes
Rnasel	0.251874	0	Foxp3+ TR1.2 genes
Rnaset2a	-0.834602	-0.853122	TFH genes
Rnf145	-0.522043	-0.455422	TFH genes
Rnf167	0	-0.364548	Other
Rnf19a	-0.581925	-0.40439	TFH genes
Rnh1	0.279079	0	Foxp3+ TR1.2 genes
Rora	0.592816	0	Foxp3+ TR1.2 genes
Rpa1	0	-0.387724	Other
Rpia	0	-0.274421	Other
Rpl11	0.307031	0	Foxp3+ TR1.2 genes
Rpl22l1	-0.297216	0	Other
Rpl23a	0.250985	0	Foxp3+ TR1.2 genes
Rpl24	0.255017	0	Foxp3+ TR1.2 genes
Rpl3	0.275512	0	Foxp3+ TR1.2 genes
Rpl39	0.38944	0	Foxp3+ TR1.2 genes
Rpl7a	0.329862	0	Foxp3+ TR1.2 genes
Rps15a	0.25693	0	Foxp3+ TR1.2 genes
Rps19	0.341852	0.494374	Shared TR1.2 genes
Rps27	-0.375037	0	Other
Rps27l	0.501452	0.538394	Shared TR1.2 genes
Rps29	-0.358882	0	Other
Rps6ka1	0.575945	0	Foxp3+ TR1.2 genes
Rrad	0.283122	0	Foxp3+ TR1.2 genes
Rrp1	0	-0.259107	Other
Runx1	0	-0.301908	Other
Runx2	0.456603	0.554791	Shared TR1.2 genes
Runx3	0.941115	0.957362	Shared TR1.2 genes
S100a10	1.15955	0.896254	Shared TR1.2 genes
S100a11	0.364069	0.61539	Shared TR1.2 genes
S100a13	0.639321	0.552459	Shared TR1.2 genes
S100a4	2.28258	0.926261	Shared TR1.2 genes
S100a6	2.70685	1.66409	Shared TR1.2 genes
S1pr2	-0.466649	-0.529001	TFH genes
Samd9l	0.298812	0	Foxp3+ TR1.2 genes
Samhd1	0.415017	0.780538	Shared TR1.2 genes
Samsn1	0.692822	0.345874	Shared TR1.2 genes
Saraf	0.307346	0.30056	Shared TR1.2 genes
Satb1	0.396212	0	Foxp3+ TR1.2 genes
Sccpdh	0	0.553776	TR1.2 genes
Scd2	-0.795002	-0.623266	TFH genes
Scn1b	0.511397	0	Foxp3+ TR1.2 genes
Scp2	-0.645866	-0.583239	TFH genes
Sdc4	0.828621	0	Foxp3+ TR1.2 genes
Sdcbp2	0.330757	0.4474	Shared TR1.2 genes
Sdf4	1.11771	1.079	Shared TR1.2 genes
Sec14l1	0.329867	0	Foxp3+ TR1.2 genes
Sell	0	0.816445	TR1.2 genes
Selplg	1.39147	1.31342	Shared TR1.2 genes
Senp6	0	-0.264912	Other
Sept6	-0.755642	-0.65643	TFH genes
Sept7	0	-0.286286	Other
Serf2	-0.252632	0	Other
Serinc3	0.976585	0.360508	Shared TR1.2 genes
Serp1	-0.515243	-0.486195	TFH genes
Serpina3g	1.41955	0.772275	Shared TR1.2 genes
Serpinf1	0.255399	0	Foxp3+ TR1.2 genes
Sesn1	0.525312	0	Foxp3+ TR1.2 genes
Sesn3	-0.473452	-0.513633	TFH genes
Set	-0.362294	-0.288115	TFH genes
Setbp1	0.381569	0.256656	Shared TR1.2 genes
Setd4	-0.670849	-0.630045	TFH genes
Sfpq	-0.368097	0	Other
Sgms1	0	0.273775	TR1.2 genes
Sh2b3	-0.28483	-0.279929	TFH genes
Sh2d1a	-0.598256	-0.852463	TFH genes
Sh3bgrl3	0.621743	0.36589	Shared TR1.2 genes
Sipa1	0	-0.279293	Other
Sipa1l1	-0.988709	-0.949228	TFH genes
Skap1	-0.874978	-1.13327	TFH genes
Skap2	0.355164	0	Foxp3+ TR1.2 genes
Sla	0.655489	0	Foxp3+ TR1.2 genes
Sla2	0.347485	0	Foxp3+ TR1.2 genes
Slamf1	1.33	0.901151	Shared TR1.2 genes
Slamf6	-1.35307	-0.323904	TFH genes
Slamf7	0.252706	0	Foxp3+ TR1.2 genes
Slc16a6	0.818979	0	Foxp3+ TR1.2 genes
Slc22a15	-0.629104	-0.258101	TFH genes
Slc25a5	-0.371489	-0.366225	TFH genes
Slc26a11	-0.596903	-0.378398	TFH genes
Slc2a3	0.469994	0	Foxp3+ TR1.2 genes
Slc38a1	-0.881723	-0.55275	TFH genes
Slc39a6	-0.386922	-0.333809	TFH genes
Slc9a3r1	0.616511	0.278779	Shared TR1.2 genes
Slc9a9	-1.15263	-1.01495	TFH genes
Slco3a1	0	-0.256159	Other
Slfn1	-0.783322	-0.298891	TFH genes
Slfn2	-0.85085	0	Other
Slfn5	0	-0.512971	Other
Slfn8	0.827725	0.438781	Shared TR1.2 genes
Smad7	1.37159	0.990193	Shared TR1.2 genes
Smap1	-0.918768	-0.782581	TFH genes
Smc1a	0	-0.272503	Other
Smc4	0	-0.346199	Other
Smchd1	0.429212	0.544724	Shared TR1.2 genes
Smco4	-0.691483	0	Other
Smg6	0.485539	0	Foxp3+ TR1.2 genes
Smim15	0.371916	0	Foxp3+ TR1.2 genes
Smox	-0.368939	-0.428647	TFH genes
Smpdl3a	-0.685343	-0.465075	TFH genes
Smtn	-0.601755	-0.583007	TFH genes
Snhg1	-0.404461	-0.252768	TFH genes
Snhg12	-0.50335	-0.384872	TFH genes
Snhg16	0.264415	0	Foxp3+ TR1.2 genes
Snhg8	-0.663395	0	Other
Sntb2	0.286334	0.528891	Shared TR1.2 genes
Snx3	0.393962	0.25907	Shared TR1.2 genes
Snx9	0.819123	0.512961	Shared TR1.2 genes
Socs1	-0.42812	-0.318668	TFH genes
Socs2	1.17149	0.89854	Shared TR1.2 genes
Socs3	0.741834	0.365154	Shared TR1.2 genes
Sostdc1	-1.44938	-1.34136	TFH genes
Sp110	-0.401533	-0.501336	TFH genes
Sp140	0	-0.273845	Other
Spata13	-0.438424	0	Other
Spn	0	0.460473	TR1.2 genes
Spock2	-0.544368	-0.329916	TFH genes
Spop	0	-0.272541	Other
Sptlc1	0	-0.330686	Other
Srd5a3	0.263956	0	Foxp3+ TR1.2 genes
Srgap2	0.336524	0	Foxp3+ TR1.2 genes
Srsf6	0	-0.263959	Other
Srsf7	-0.385019	0	Other
Ssbp2	-0.505339	-0.445256	TFH genes
Ssbp3	0	-0.290371	Other
Ssbp4	0.318867	0	Foxp3+ TR1.2 genes
Ssh2	-0.709821	-0.754473	TFH genes
Ssr4	0.354823	0	Foxp3+ TR1.2 genes
St3gal1	-0.711483	-0.516318	TFH genes
St6gal1	-0.779571	-0.480124	TFH genes
St6galnac2	0.54051	0.68893	Shared TR1.2 genes
St6galnac3	0.379552	0	Foxp3+ TR1.2 genes
St8sia1	-0.606508	-0.315722	TFH genes
St8sia4	0	-0.321984	Other
Stap1	0	-0.424771	Other
Stard5	-0.394969	-0.272875	TFH genes
Stat1	0	0.264397	TR1.2 genes
Stat4	-0.772829	-0.733625	TFH genes
Stim1	0	-0.2625	Other
Stim2	-0.390608	-0.452685	TFH genes
Stk10	0.313059	0.260873	Shared TR1.2 genes
Stk24	0.744089	0.518311	Shared TR1.2 genes
Stk26	-0.76042	-0.347983	TFH genes
Stk32c	0.266636	0	Foxp3+ TR1.2 genes
Stk39	-0.464272	-0.338775	TFH genes
Stx11	-0.535824	-0.447734	TFH genes
Sub1	0.359469	0.764748	Shared TR1.2 genes
Sugt1	0	0.385957	TR1.2 genes
Sun2	-0.581588	-0.395713	TFH genes
Susd3	0	0.305855	TR1.2 genes
Susd6	0	-0.253011	Other
Svil	0	0.31792	TR1.2 genes
Swap70	0.319762	0	Foxp3+ TR1.2 genes
Syngr2	0.287332	0	Foxp3+ TR1.2 genes
Sypl	0	-0.492709	Other
Sys1	0.431274	0	Foxp3+ TR1.2 genes
Sytl1	0.457663	0.273669	Shared TR1.2 genes
Sytl2	0.833776	0	Foxp3+ TR1.2 genes
Sytl3	0.349194	0.318299	Shared TR1.2 genes
Taf7	-0.911398	-0.661518	TFH genes
Tagln2	0.391157	0	Foxp3+ TR1.2 genes
Tap1	0	0.354067	TR1.2 genes
Tbc1d1	-0.442643	-0.463454	TFH genes
Tbc1d10c	0.378795	0.275606	Shared TR1.2 genes
Tbc1d2b	0	-0.347743	Other
Tbc1d4	-3.13319	-0.81466	TFH genes
Tbx21	0.457007	0.283633	Shared TR1.2 genes
Tcf7	-3.00916	-2.45402	TFH genes
Tecpr1	0	-0.267019	Other
Tent5a	0.424248	0	Foxp3+ TR1.2 genes
Tent5c	0.324463	0	Foxp3+ TR1.2 genes
Tespa1	-1.53199	-1.59363	TFH genes
Tet2	0.287884	0.303761	Shared TR1.2 genes
Tgfbr1	0.35116	0	Foxp3+ TR1.2 genes
Tgfbr2	-0.51381	-0.497742	TFH genes
Themis	-1.20903	-0.359435	TFH genes
Thy1	0.501107	0.751301	Shared TR1.2 genes
Tigit	0.368335	0	Foxp3+ TR1.2 genes
Tiparp	0.353001	0	Foxp3+ TR1.2 genes
Tle3	-0.575324	0	Other
Tle4	0	-0.323898	Other
Tle5	-0.337116	-0.347339	TFH genes
Tlk1	0	0.378761	TR1.2 genes
Tln1	0.3374	0	Foxp3+ TR1.2 genes
Tlnrd1	0	0.319107	TR1.2 genes
Tmbim6	0.352135	0	Foxp3+ TR1.2 genes
Tmem128	0.351302	0	Foxp3+ TR1.2 genes
Tmem131	0	-0.333718	Other
Tmem131l	-0.66857	-0.616931	TFH genes
Tmem154	1.87205	1.6202	Shared TR1.2 genes
Tmem243	0	-0.445934	Other
Tmem38b	-0.448654	0	Other
Tmem64	0.390078	0.297993	Shared TR1.2 genes
Tmsb10	-2.95048	-2.32824	TFH genes
Tmx4	-0.536681	-0.369594	TFH genes
Tnfaip3	0	0.488855	TR1.2 genes
Tnfaip8	-0.398245	0	Other
Tnfrsf18	1.76842	1.30675	Shared TR1.2 genes
Tnfrsf1b	1.87006	1.69705	Shared TR1.2 genes
Tnfrsf26	-0.345864	-0.339896	TFH genes
Tnfrsf4	2.13637	2.39456	Shared TR1.2 genes
Tnfrsf9	0.534768	0	Foxp3+ TR1.2 genes
Tnfsf11	-1.28306	-1.04205	TFH genes
Tnfsf14	-0.330582	-0.30961	TFH genes
Tnfsf8	-2.02467	0	Other
Tnip3	0.649587	0.779892	Shared TR1.2 genes
Top2b	-0.581734	0	Other
Tox	-1.19049	-0.839544	TFH genes
Tox2	-1.66978	-1.42561	TFH genes
Tpi1	0	-0.299716	Other
Tpm4	0.603755	0.33244	Shared TR1.2 genes
Tpst2	1.33215	1.00175	Shared TR1.2 genes
Tpt1	0.285919	0.267413	Shared TR1.2 genes
Tra2a	-0.666129	-0.416466	TFH genes
Tra2b	-0.492331	-0.30392	TFH genes
Traf1	0	0.322112	TR1.2 genes
Traf3ip3	0	0.287739	TR1.2 genes
Trav16d-dv11	0.308564	0	Foxp3+ TR1.2 genes
Trav16n	0.413429	0	Foxp3+ TR1.2 genes
Trbv15	0.254296	0	Foxp3+ TR1.2 genes
Trerf1	-0.591496	-0.60654	TFH genes
Trib1	-0.438598	-0.378343	TFH genes
Trib2	0	0.466506	TR1.2 genes
Trim14	0.286407	0	Foxp3+ TR1.2 genes
Trim59	0	-0.396536	Other
Trim8	-0.621538	-0.549184	TFH genes
Trp53i11	0.543442	0	Foxp3+ TR1.2 genes
Tsc22d2	0	-0.25309	Other
Tsc22d4	0	-0.69251	Other
Tspan13	-0.438588	-0.57333	TFH genes
Tspan32	0	-0.571871	Other
Tspan5	-0.704638	-0.613114	TFH genes
Ttc28	0	-0.253089	Other
Ttc3	-0.688002	-0.254421	TFH genes
Ttc39b	0.415115	0.438937	Shared TR1.2 genes
Tuba1b	-0.691523	-0.594745	TFH genes
Tubb2a	-0.99873	-0.899191	TFH genes
Tut4	0.314805	0	Foxp3+ TR1.2 genes
Twsg1	0.521918	0.795827	Shared TR1.2 genes
Txndc15	0	-0.360111	Other
Txndc17	0.340615	0.344623	Shared TR1.2 genes
Ubac2	-1.3649	-1.36016	TFH genes
Ubash3b	0.379621	0	Foxp3+ TR1.2 genes
Ubc	-0.415566	-0.336675	TFH genes
Ube2d2a	0	-0.348636	Other
Ube2e3	0.295276	0	Foxp3+ TR1.2 genes
Ube2h	0.397887	0	Foxp3+ TR1.2 genes
Ube2i	0.371269	0	Foxp3+ TR1.2 genes
Ube2s	-0.686862	-0.594977	TFH genes
Ublcp1	-0.337932	-0.281113	TFH genes
Ubtf	0	-0.256059	Other
Ucp2	0.362833	0.320299	Shared TR1.2 genes
Unc119	0.602111	0	Foxp3+ TR1.2 genes
Upf3b	0.572308	0	Foxp3+ TR1.2 genes
Usp6nl	-0.566149	-0.457415	TFH genes
Utrn	-0.835611	-0.544856	TFH genes
Vamp7	0.271556	0	Foxp3+ TR1.2 genes
Vasp	0.454769	0	Foxp3+ TR1.2 genes
Vdr	-0.345045	0	Other
Vgll4	0.480829	0.441545	Shared TR1.2 genes
Vim	1.6528	1.50939	Shared TR1.2 genes
Vmp1	0.452495	0.506509	Shared TR1.2 genes
Vps13a	-0.601274	-0.58398	TFH genes
Vps13c	0	-0.292497	Other
Vps37b	0	-0.293102	Other
Vps54	0.987499	0.643506	Shared TR1.2 genes
Vsir	0.495865	0	Foxp3+ TR1.2 genes
Wdfy1	-0.344521	-0.272974	TFH genes
Wdr26	-0.879418	-0.439515	TFH genes
Wnk1	0.43413	0	Foxp3+ TR1.2 genes
Xist	0	-0.252844	Other
Ybx3	-0.430671	0	Other
Zbp1	0	0.50092	TR1.2 genes
Zbtb38	0.536856	0.490414	Shared TR1.2 genes
Zc3h12d	0	0.32812	TR1.2 genes
Zc3hav1	0	0.273817	TR1.2 genes
Zdhhc18	0.614297	0.268339	Shared TR1.2 genes
Zdhhc2	0	-0.311375	Other
Zeb2	0	0.25722	TR1.2 genes
Zfp280d	-0.359953	0	Other
Zfp281	0	0.300987	TR1.2 genes
Zfp326	0	-0.25201	Other
Zfp36	0	0.42834	TR1.2 genes
Zfp36l2	-0.588081	-0.38816	TFH genes
Zfp773	0	-0.344014	Other
Zfp979	0	0.330127	TR1.2 genes
Zfpm1	-0.722149	-0.37973	TFH genes
Zmat3	0	0.275472	TR1.2 genes
Znrf1	-0.759829	-0.659471	TFH genes
