# Supplementary material for: BLIMP-1-dependent differentiation of T follicular helper cells into Foxp3+ T regulatory type 1 cells
Source: Front Immunol. 2025 Feb 24;16:1519780. doi: 10.3389/fimmu.2025.1519780 (PMC11891242; doi:10.3389/fimmu.2025.1519780)
Supplement: Supplementary file 5 [file DataSheet5.xlsx]

## Sheet: TR1.2 Foxp3+_Effector Spleen 
ID	Description	GeneRatio	BgRatio	pvalue	p.adjust	qvalue	geneID	Count
GO:0002683	negative regulation of immune system process	20/92	460/29008	1.95893e-17	3.57654e-14	2.07271e-14	Pvrig/Foxp3/Sdc4/Ifng/Il7r/Il2ra/Tigit/Ctla4/Gpr55/Grn/Casp3/Ccr2/Havcr2/Ahr/Il10/Ubash3b/Prdm1/Fgl2/Smad7/Ptger4	20
GO:0050863	regulation of T cell activation	18/92	339/29008	2.82507e-17	3.57654e-14	2.07271e-14	Foxp3/Sdc4/Ifng/Il7r/Il2ra/Adam8/Tigit/Ctla4/Icos/Rasgrp1/Tnfrsf1b/Casp3/Ccr2/Havcr2/Ccl5/Prdm1/Fgl2/Smad7	18
GO:0007159	leukocyte cell-cell adhesion	18/92	373/29008	1.51567e-16	1.27923e-13	7.41351e-14	Foxp3/Sdc4/Ifng/Il7r/Il2ra/Adam8/Tigit/Ctla4/Selplg/Icos/Itgb7/Rasgrp1/Casp3/Ccr2/Havcr2/Ccl5/Fgl2/Smad7	18
GO:1902105	regulation of leukocyte differentiation	17/92	320/29008	2.31693e-16	1.46661e-13	8.49946e-14	Foxp3/Ccl3/Ifng/Il7r/Il2ra/Adam8/Ctla4/Rasgrp1/Gpr55/Ccr2/Il10/Ccl5/Csf1/Ubash3b/Prdm1/Fgl2/Smad7	17
GO:0022407	regulation of cell-cell adhesion	19/92	457/29008	3.08646e-16	1.56298e-13	9.05795e-14	Foxp3/Sdc4/Ifng/Il7r/Il2ra/Adam8/Tigit/Ctla4/Icos/Rasgrp1/Casp3/Ccr2/Havcr2/Il10/Ccl5/Ubash3b/Ccr5/Fgl2/Smad7	19
GO:0032943	mononuclear cell proliferation	17/92	334/29008	4.72141e-16	1.99243e-13	1.15467e-13	Foxp3/Sdc4/Ifng/Il7r/Il2ra/Cdkn1a/Ctla4/Rasgrp1/Tnfrsf1b/Casp3/Ccr2/Havcr2/Ahr/Il10/Ccl5/Csf1/Prdm1	17
GO:0070661	leukocyte proliferation	17/92	358/29008	1.48913e-15	5.3864e-13	3.12158e-13	Foxp3/Sdc4/Ifng/Il7r/Il2ra/Cdkn1a/Ctla4/Rasgrp1/Tnfrsf1b/Casp3/Ccr2/Havcr2/Ahr/Il10/Ccl5/Csf1/Prdm1	17
GO:0032944	regulation of mononuclear cell proliferation	15/92	245/29008	1.89706e-15	6.00418e-13	3.4796e-13	Foxp3/Sdc4/Ifng/Il2ra/Cdkn1a/Ctla4/Tnfrsf1b/Casp3/Ccr2/Havcr2/Ahr/Il10/Ccl5/Csf1/Prdm1	15
GO:0070663	regulation of leukocyte proliferation	15/92	261/29008	4.8378e-15	1.36103e-12	7.88759e-13	Foxp3/Sdc4/Ifng/Il2ra/Cdkn1a/Ctla4/Tnfrsf1b/Casp3/Ccr2/Havcr2/Ahr/Il10/Ccl5/Csf1/Prdm1	15
GO:0046651	lymphocyte proliferation	16/92	330/29008	7.90452e-15	1.91986e-12	1.11261e-12	Foxp3/Sdc4/Ifng/Il7r/Il2ra/Cdkn1a/Ctla4/Rasgrp1/Tnfrsf1b/Casp3/Ccr2/Havcr2/Ahr/Il10/Ccl5/Prdm1	16
GO:1903706	regulation of hemopoiesis	17/92	398/29008	8.49449e-15	1.91986e-12	1.11261e-12	Foxp3/Ccl3/Ifng/Il7r/Il2ra/Adam8/Ctla4/Rasgrp1/Gpr55/Ccr2/Il10/Ccl5/Csf1/Ubash3b/Prdm1/Fgl2/Smad7	17
GO:1903037	regulation of leukocyte cell-cell adhesion	16/92	333/29008	9.09885e-15	1.91986e-12	1.11261e-12	Foxp3/Sdc4/Ifng/Il7r/Il2ra/Adam8/Tigit/Ctla4/Icos/Rasgrp1/Casp3/Ccr2/Havcr2/Ccl5/Fgl2/Smad7	16
GO:0050866	negative regulation of cell activation	14/92	223/29008	1.23916e-14	2.41351e-12	1.3987e-12	Foxp3/Sdc4/Il2ra/Tigit/Ctla4/Grn/Casp3/Ccr2/Havcr2/Il10/Ubash3b/Prdm1/Fgl2/Smad7	14
GO:0050670	regulation of lymphocyte proliferation	14/92	241/29008	3.62353e-14	6.55341e-12	3.79789e-12	Foxp3/Sdc4/Ifng/Il2ra/Cdkn1a/Ctla4/Tnfrsf1b/Casp3/Ccr2/Havcr2/Ahr/Il10/Ccl5/Prdm1	14
GO:0002695	negative regulation of leukocyte activation	13/92	200/29008	7.43986e-14	1.25585e-11	7.27801e-12	Foxp3/Sdc4/Il2ra/Tigit/Ctla4/Grn/Casp3/Ccr2/Havcr2/Il10/Prdm1/Fgl2/Smad7	13
GO:1902107	positive regulation of leukocyte differentiation	12/92	188/29008	8.9023e-13	1.32592e-10	7.68409e-11	Foxp3/Ccl3/Ifng/Il7r/Il2ra/Adam8/Rasgrp1/Ccr2/Il10/Ccl5/Csf1/Prdm1	12
GO:1903708	positive regulation of hemopoiesis	12/92	188/29008	8.9023e-13	1.32592e-10	7.68409e-11	Foxp3/Ccl3/Ifng/Il7r/Il2ra/Adam8/Rasgrp1/Ccr2/Il10/Ccl5/Csf1/Prdm1	12
GO:0071706	tumor necrosis factor superfamily cytokine production	12/92	191/29008	1.07442e-12	1.51135e-10	8.7587e-11	Foxp3/Ccl3/Ifng/Psen2/Adam8/Ccl4/Rasgrp1/Ccr2/Havcr2/Il10/Ccr5/Ptger4	12
GO:0045619	regulation of lymphocyte differentiation	12/92	199/29008	1.74745e-12	2.32871e-10	1.34955e-10	Foxp3/Ifng/Il7r/Il2ra/Adam8/Ctla4/Rasgrp1/Ccr2/Il10/Prdm1/Fgl2/Smad7	12
GO:0045785	positive regulation of cell adhesion	16/92	471/29008	1.84467e-12	2.33536e-10	1.35341e-10	Foxp3/Sdc4/Ifng/Il7r/Il2ra/Adam8/Icos/Rasgrp1/Tnfrsf18/Ccr2/Havcr2/Ccl5/Csf1/Ccr5/Smad7/Ptger4	16
GO:0022408	negative regulation of cell-cell adhesion	12/92	206/29008	2.62958e-12	3.17052e-10	1.83741e-10	Foxp3/Sdc4/Il2ra/Adam8/Tigit/Ctla4/Casp3/Havcr2/Il10/Ubash3b/Fgl2/Smad7	12
GO:1903131	mononuclear cell differentiation	16/92	489/29008	3.24465e-12	3.73429e-10	2.16413e-10	Foxp3/Ifng/Il7r/Il2ra/Adam8/Cmtm7/Ctla4/Rasgrp1/Ccr2/Ahr/Il10/Csf1/Prdm1/Fgl2/Smad7/Ptger4	16
GO:0045580	regulation of T cell differentiation	11/92	165/29008	5.20304e-12	5.72786e-10	3.31947e-10	Foxp3/Ifng/Il7r/Il2ra/Adam8/Ctla4/Rasgrp1/Ccr2/Prdm1/Fgl2/Smad7	11
GO:0051250	negative regulation of lymphocyte activation	11/92	168/29008	6.33414e-12	6.68251e-10	3.87271e-10	Foxp3/Sdc4/Il2ra/Tigit/Ctla4/Casp3/Havcr2/Il10/Prdm1/Fgl2/Smad7	11
GO:0030098	lymphocyte differentiation	15/92	441/29008	9.52295e-12	9.64484e-10	5.58947e-10	Foxp3/Ifng/Il7r/Il2ra/Adam8/Cmtm7/Ctla4/Rasgrp1/Ccr2/Ahr/Il10/Prdm1/Fgl2/Smad7/Ptger4	15
GO:0050900	leukocyte migration	14/92	373/29008	1.34805e-11	1.3128e-09	7.60805e-10	Ccl3/Ifng/Adam8/Ccl4/Selplg/Itgb7/Tnfrsf18/Ccr2/Mmp9/Ccl5/Asb2/Csf1/Ptger4/Lgmn	14
GO:1903555	regulation of tumor necrosis factor superfamily cytokine production	11/92	186/29008	1.91501e-11	1.79585e-09	1.04075e-09	Foxp3/Ccl3/Ifng/Adam8/Ccl4/Rasgrp1/Ccr2/Havcr2/Il10/Ccr5/Ptger4	11
GO:0032640	tumor necrosis factor production	11/92	188/29008	2.15007e-11	1.94428e-09	1.12677e-09	Foxp3/Ccl3/Ifng/Psen2/Ccl4/Rasgrp1/Ccr2/Havcr2/Il10/Ccr5/Ptger4	11
GO:1903038	negative regulation of leukocyte cell-cell adhesion	10/92	145/29008	3.61672e-11	3.15777e-09	1.83002e-09	Foxp3/Sdc4/Il2ra/Adam8/Tigit/Ctla4/Casp3/Havcr2/Fgl2/Smad7	10
GO:0050727	regulation of inflammatory response	13/92	342/29008	6.55061e-11	5.52871e-09	3.20405e-09	Foxp3/Metrnl/Ccl3/Ifng/Il2ra/Adam8/Tnfrsf1b/Grn/Ccr2/Il10/Ccl5/Ccr5/Ptger4	13
GO:0042098	T cell proliferation	11/92	221/29008	1.22418e-10	9.99878e-09	5.79459e-09	Foxp3/Sdc4/Ifng/Il2ra/Ctla4/Rasgrp1/Tnfrsf1b/Casp3/Ccr2/Havcr2/Ccl5	11
GO:0022409	positive regulation of cell-cell adhesion	12/92	288/29008	1.30606e-10	1.03342e-08	5.98897e-09	Foxp3/Ifng/Il7r/Il2ra/Adam8/Icos/Rasgrp1/Ccr2/Havcr2/Ccl5/Ccr5/Smad7	12
GO:0045621	positive regulation of lymphocyte differentiation	9/92	120/29008	1.70435e-10	1.3077e-08	7.57851e-09	Foxp3/Ifng/Il7r/Il2ra/Adam8/Rasgrp1/Ccr2/Il10/Prdm1	9
GO:0030217	T cell differentiation	12/92	299/29008	2.00831e-10	1.4956e-08	8.66743e-09	Foxp3/Ifng/Il7r/Il2ra/Adam8/Ctla4/Rasgrp1/Ccr2/Prdm1/Fgl2/Smad7/Ptger4	12
GO:0007162	negative regulation of cell adhesion	12/92	310/29008	3.03646e-10	2.19666e-08	1.27303e-08	Foxp3/Sdc4/Il2ra/Adam8/Tigit/Ctla4/Casp3/Havcr2/Il10/Ubash3b/Fgl2/Smad7	12
GO:0002698	negative regulation of immune effector process	9/92	130/29008	3.49713e-10	2.39562e-08	1.38833e-08	Foxp3/Il7r/Grn/Ccr2/Havcr2/Ahr/Il10/Fgl2/Smad7	9
GO:0032680	regulation of tumor necrosis factor production	10/92	183/29008	3.59532e-10	2.39562e-08	1.38833e-08	Foxp3/Ccl3/Ifng/Ccl4/Rasgrp1/Ccr2/Havcr2/Il10/Ccr5/Ptger4	10
GO:0042129	regulation of T cell proliferation	10/92	183/29008	3.59532e-10	2.39562e-08	1.38833e-08	Foxp3/Sdc4/Ifng/Il2ra/Ctla4/Tnfrsf1b/Casp3/Ccr2/Havcr2/Ccl5	10
GO:0050868	negative regulation of T cell activation	9/92	131/29008	3.74544e-10	2.43165e-08	1.40921e-08	Foxp3/Sdc4/Il2ra/Tigit/Ctla4/Casp3/Havcr2/Fgl2/Smad7	9
GO:0050672	negative regulation of lymphocyte proliferation	8/92	92/29008	5.61664e-10	3.55533e-08	2.06042e-08	Foxp3/Sdc4/Il2ra/Ctla4/Casp3/Havcr2/Il10/Prdm1	8
GO:0032945	negative regulation of mononuclear cell proliferation	8/92	93/29008	6.12945e-10	3.78531e-08	2.1937e-08	Foxp3/Sdc4/Il2ra/Ctla4/Casp3/Havcr2/Il10/Prdm1	8
GO:0001819	positive regulation of cytokine production	14/92	500/29008	6.29509e-10	3.79504e-08	2.19934e-08	Foxp3/Ccl3/Ifng/Adam8/Tigit/Ccl4/Rasgrp1/Furin/Ccr2/Havcr2/Il10/Ccl5/Ccr5/Ptger4	14
GO:0002831	regulation of response to biotic stimulus	12/92	337/29008	7.85461e-10	4.62509e-08	2.68037e-08	Foxp3/Ifng/Adam8/Rasgrp1/Grn/N4bp1/Havcr2/Ahr/Ccl5/Prdm1/Fgl2/Gbp4	12
GO:0070664	negative regulation of leukocyte proliferation	8/92	98/29008	9.35e-10	5.3805e-08	3.11816e-08	Foxp3/Sdc4/Il2ra/Ctla4/Casp3/Havcr2/Il10/Prdm1	8
GO:0051251	positive regulation of lymphocyte activation	13/92	436/29008	1.27342e-09	7.16508e-08	4.15238e-08	Foxp3/Ifng/Il7r/Il2ra/Cdkn1a/Adam8/Icos/Rasgrp1/Ccr2/Havcr2/Il10/Ccl5/Prdm1	13
GO:0050870	positive regulation of T cell activation	10/92	216/29008	1.80164e-09	9.91683e-08	5.74709e-08	Foxp3/Ifng/Il7r/Il2ra/Adam8/Icos/Rasgrp1/Ccr2/Havcr2/Ccl5	10
GO:1903557	positive regulation of tumor necrosis factor superfamily cytokine production	8/92	112/29008	2.72502e-09	1.46803e-07	8.50769e-08	Ccl3/Ifng/Adam8/Ccl4/Rasgrp1/Ccr2/Havcr2/Ccr5	8
GO:0042100	B cell proliferation	8/92	117/29008	3.85806e-09	2.03513e-07	1.17942e-07	Il7r/Cdkn1a/Ctla4/Rasgrp1/Casp3/Ahr/Il10/Prdm1	8
GO:1903039	positive regulation of leukocyte cell-cell adhesion	10/92	240/29008	4.96213e-09	2.5641e-07	1.48597e-07	Foxp3/Ifng/Il7r/Il2ra/Adam8/Icos/Rasgrp1/Ccr2/Havcr2/Ccl5	10
GO:0002286	T cell activation involved in immune response	8/92	124/29008	6.11707e-09	3.09768e-07	1.7952e-07	Foxp3/Ifng/Psen2/Ccr2/Havcr2/Fgl2/Smad7/Ptger4	8
GO:0006509	membrane protein ectodomain proteolysis	6/92	45/29008	6.35902e-09	3.13747e-07	1.81825e-07	Ifng/Psen2/Adam8/Tnfrsf1b/Il10/Snx9	6
GO:0071674	mononuclear cell migration	9/92	181/29008	6.53697e-09	3.13747e-07	1.81825e-07	Ccl3/Adam8/Ccl4/Itgb7/Ccr2/Ccl5/Asb2/Csf1/Lgmn	9
GO:0002696	positive regulation of leukocyte activation	13/92	500/29008	6.56736e-09	3.13747e-07	1.81825e-07	Foxp3/Ifng/Il7r/Il2ra/Cdkn1a/Adam8/Icos/Rasgrp1/Ccr2/Havcr2/Il10/Ccl5/Prdm1	13
GO:0045670	regulation of osteoclast differentiation	7/92	80/29008	6.73367e-09	3.15395e-07	1.82781e-07	Ccl3/Ifng/Adam8/Gpr55/Ccl5/Csf1/Ubash3b	7
GO:0002366	leukocyte activation involved in immune response	11/92	324/29008	6.85099e-09	3.15395e-07	1.82781e-07	Foxp3/Ifng/Psen2/Rasgrp1/Grn/Ccr2/Havcr2/Il10/Fgl2/Smad7/Ptger4	11
GO:0002263	cell activation involved in immune response	11/92	328/29008	7.7771e-09	3.51636e-07	2.03783e-07	Foxp3/Ifng/Psen2/Rasgrp1/Grn/Ccr2/Havcr2/Il10/Fgl2/Smad7/Ptger4	11
GO:0051043	regulation of membrane protein ectodomain proteolysis	5/92	23/29008	9.24525e-09	4.10684e-07	2.38003e-07	Ifng/Adam8/Tnfrsf1b/Il10/Snx9	5
GO:0002697	regulation of immune effector process	12/92	424/29008	1.03007e-08	4.49678e-07	2.60601e-07	Foxp3/Ifng/Il7r/Rasgrp1/Tnfrsf1b/Grn/Ccr2/Havcr2/Ahr/Il10/Fgl2/Smad7	12
GO:0032103	positive regulation of response to external stimulus	12/92	427/29008	1.11365e-08	4.76149e-07	2.75942e-07	Ccl3/Ifng/Adam8/Rasgrp1/Grn/Ccr2/Havcr2/Ccl5/Csf1/Ccr5/Ptger4/Lgmn	12
GO:0050729	positive regulation of inflammatory response	8/92	134/29008	1.12831e-08	4.76149e-07	2.75942e-07	Ccl3/Ifng/Adam8/Grn/Ccr2/Ccl5/Ccr5/Ptger4	8
GO:0031349	positive regulation of defense response	10/92	273/29008	1.69163e-08	7.02165e-07	4.06925e-07	Ccl3/Ifng/Adam8/Rasgrp1/Grn/Ccr2/Havcr2/Ccl5/Ccr5/Ptger4	10
GO:0050777	negative regulation of immune response	9/92	206/29008	2.01303e-08	8.22097e-07	4.7643e-07	Foxp3/Il7r/Grn/Ccr2/Havcr2/Ahr/Il10/Fgl2/Smad7	9
GO:0032946	positive regulation of mononuclear cell proliferation	8/92	145/29008	2.09588e-08	8.323e-07	4.82342e-07	Foxp3/Ifng/Il2ra/Cdkn1a/Ccr2/Havcr2/Ccl5/Csf1	8
GO:0010563	negative regulation of phosphorus metabolic process	12/92	453/29008	2.13663e-08	8.323e-07	4.82342e-07	Ifng/Psen2/Cdkn1a/Pmepa1/Casp3/Ahr/Gadd45b/Entpd1/Ubash3b/Camk2n1/Smad7/Gbp4	12
GO:0045936	negative regulation of phosphate metabolic process	12/92	453/29008	2.13663e-08	8.323e-07	4.82342e-07	Ifng/Psen2/Cdkn1a/Pmepa1/Casp3/Ahr/Gadd45b/Entpd1/Ubash3b/Camk2n1/Smad7/Gbp4	12
GO:0033619	membrane protein proteolysis	6/92	58/29008	3.05727e-08	1.17288e-06	6.79718e-07	Ifng/Psen2/Adam8/Tnfrsf1b/Il10/Snx9	6
GO:0002687	positive regulation of leukocyte migration	8/92	153/29008	3.18814e-08	1.18833e-06	6.88671e-07	Adam8/Tnfrsf18/Ccr2/Mmp9/Ccl5/Csf1/Ptger4/Lgmn	8
GO:0001818	negative regulation of cytokine production	10/92	292/29008	3.1914e-08	1.18833e-06	6.88671e-07	Foxp3/Ifng/Tigit/Furin/N4bp1/Havcr2/Il10/Smad7/Ptger4/Gbp4	10
GO:0002285	lymphocyte activation involved in immune response	9/92	219/29008	3.4127e-08	1.25231e-06	7.25753e-07	Foxp3/Ifng/Psen2/Ccr2/Havcr2/Il10/Fgl2/Smad7/Ptger4	9
GO:0070665	positive regulation of leukocyte proliferation	8/92	157/29008	3.89779e-08	1.40989e-06	8.17071e-07	Foxp3/Ifng/Il2ra/Cdkn1a/Ccr2/Havcr2/Ccl5/Csf1	8
GO:0045582	positive regulation of T cell differentiation	7/92	104/29008	4.23405e-08	1.50995e-06	8.75059e-07	Foxp3/Ifng/Il7r/Il2ra/Adam8/Rasgrp1/Ccr2	7
GO:0002706	regulation of lymphocyte mediated immunity	9/92	225/29008	4.30498e-08	1.51392e-06	8.77361e-07	Foxp3/Ifng/Il7r/Rasgrp1/Tnfrsf1b/Ccr2/Havcr2/Ahr/Smad7	9
GO:0097529	myeloid leukocyte migration	9/92	226/29008	4.47197e-08	1.5511e-06	8.98909e-07	Ccl3/Ifng/Adam8/Ccl4/Ccr2/Ccl5/Csf1/Ptger4/Lgmn	9
GO:0032102	negative regulation of response to external stimulus	11/92	398/29008	5.61947e-08	1.92277e-06	1.1143e-06	Foxp3/Metrnl/Il2ra/Tnfrsf1b/Grn/Havcr2/Il10/Ubash3b/Prdm1/Fgl2/Ptger4	11
GO:1902106	negative regulation of leukocyte differentiation	7/92	109/29008	5.86318e-08	1.97842e-06	1.14655e-06	Foxp3/Ifng/Ctla4/Gpr55/Ubash3b/Fgl2/Smad7	7
GO:0060326	cell chemotaxis	10/92	312/29008	5.93838e-08	1.97842e-06	1.14655e-06	Ccl3/Ifng/Adam8/Ccl4/Ccr2/Cxcr6/Ccl5/Csf1/Ccr5/Lgmn	10
GO:0032760	positive regulation of tumor necrosis factor production	7/92	110/29008	6.24561e-08	2.05375e-06	1.19021e-06	Ccl3/Ifng/Ccl4/Rasgrp1/Ccr2/Havcr2/Ccr5	7
GO:0031348	negative regulation of defense response	9/92	236/29008	6.47926e-08	2.10327e-06	1.21891e-06	Foxp3/Metrnl/Il2ra/Tnfrsf1b/Grn/Havcr2/Il10/Fgl2/Ptger4	9
GO:1903707	negative regulation of hemopoiesis	7/92	111/29008	6.64891e-08	2.13102e-06	1.23499e-06	Foxp3/Ifng/Ctla4/Gpr55/Ubash3b/Fgl2/Smad7	7
GO:0071346	cellular response to interferon-gamma	7/92	112/29008	7.074e-08	2.23892e-06	1.29752e-06	Ccl3/Ifng/Capg/Ccl4/Vim/Ccl5/Gbp4	7
GO:0030316	osteoclast differentiation	7/92	116/29008	9.01175e-08	2.81701e-06	1.63254e-06	Ccl3/Ifng/Adam8/Gpr55/Ccl5/Csf1/Ubash3b	7
GO:0050869	negative regulation of B cell activation	5/92	36/29008	1.00268e-07	3.09608e-06	1.79427e-06	Foxp3/Ctla4/Casp3/Il10/Prdm1	5
GO:0030888	regulation of B cell proliferation	6/92	71/29008	1.04663e-07	3.19287e-06	1.85036e-06	Cdkn1a/Ctla4/Casp3/Ahr/Il10/Prdm1	6
GO:0070997	neuron death	11/92	428/29008	1.16835e-07	3.52174e-06	2.04095e-06	Ccl3/Ifng/Adam8/Tnfrsf1b/Grn/Casp3/Il10/Ccl5/Csf1/Ccr5/Lgmn	11
GO:0042113	B cell activation	11/92	434/29008	1.34322e-07	4.00122e-06	2.31882e-06	Foxp3/Ifng/Il7r/Cdkn1a/Cmtm7/Ctla4/Rasgrp1/Casp3/Ahr/Il10/Prdm1	11
GO:0002704	negative regulation of leukocyte mediated immunity	6/92	76/29008	1.57748e-07	4.64441e-06	2.69157e-06	Foxp3/Il7r/Ccr2/Havcr2/Ahr/Smad7	6
GO:0051044	positive regulation of membrane protein ectodomain proteolysis	4/92	16/29008	1.67453e-07	4.83787e-06	2.80369e-06	Ifng/Adam8/Tnfrsf1b/Snx9	4
GO:0001933	negative regulation of protein phosphorylation	10/92	349/29008	1.68141e-07	4.83787e-06	2.80369e-06	Ifng/Psen2/Cdkn1a/Pmepa1/Casp3/Gadd45b/Ubash3b/Camk2n1/Smad7/Gbp4	10
GO:0002292	T cell differentiation involved in immune response	6/92	78/29008	1.84397e-07	5.24598e-06	3.0402e-06	Foxp3/Ifng/Ccr2/Fgl2/Smad7/Ptger4	6
GO:0045123	cellular extravasation	6/92	80/29008	2.14639e-07	6.03851e-06	3.49949e-06	Adam8/Selplg/Itgb7/Ccr2/Ccl5/Ptger4	6
GO:0002761	regulation of myeloid leukocyte differentiation	7/92	137/29008	2.81672e-07	7.8373e-06	4.54194e-06	Ccl3/Ifng/Adam8/Gpr55/Ccl5/Csf1/Ubash3b	7
GO:0034341	response to interferon-gamma	7/92	139/29008	3.10861e-07	8.55542e-06	4.95812e-06	Ccl3/Ifng/Capg/Ccl4/Vim/Ccl5/Gbp4	7
GO:0071887	leukocyte apoptotic process	7/92	140/29008	3.26384e-07	8.88606e-06	5.14973e-06	Ifng/Il7r/Il2ra/Adam8/Il10/Ccl5/Ccr5	7
GO:0002449	lymphocyte mediated immunity	11/92	477/29008	3.43846e-07	9.26188e-06	5.36753e-06	Foxp3/Ifng/Il7r/Rasgrp1/Tnfrsf1b/Ccr2/Havcr2/Ahr/Fgl2/Gzmb/Smad7	11
GO:0050671	positive regulation of lymphocyte proliferation	7/92	143/29008	3.76924e-07	9.94138e-06	5.76132e-06	Foxp3/Ifng/Il2ra/Cdkn1a/Ccr2/Havcr2/Ccl5	7
GO:0050728	negative regulation of inflammatory response	7/92	143/29008	3.76924e-07	9.94138e-06	5.76132e-06	Foxp3/Metrnl/Il2ra/Tnfrsf1b/Grn/Il10/Ptger4	7
GO:1901214	regulation of neuron death	10/92	384/29008	4.04281e-07	1.0553e-05	6.11576e-06	Ccl3/Ifng/Adam8/Tnfrsf1b/Grn/Casp3/Il10/Ccl5/Csf1/Lgmn	10
GO:0002456	T cell mediated immunity	7/92	145/29008	4.1415e-07	1.07003e-05	6.20114e-06	Foxp3/Il7r/Tnfrsf1b/Ccr2/Ahr/Gzmb/Smad7	7
GO:0030889	negative regulation of B cell proliferation	4/92	20/29008	4.41465e-07	1.12908e-05	6.54336e-06	Ctla4/Casp3/Il10/Prdm1	4
GO:0006874	cellular calcium ion homeostasis	11/92	490/29008	4.48341e-07	1.13444e-05	6.57443e-06	Ccl3/Psen2/Gpr55/Anxa6/Ccr2/Cxcr6/Ccl5/Ubash3b/Ccr5/Ptger4/Atp2b4	11
GO:0002703	regulation of leukocyte mediated immunity	9/92	297/29008	4.52522e-07	1.13444e-05	6.57443e-06	Foxp3/Ifng/Il7r/Rasgrp1/Tnfrsf1b/Ccr2/Havcr2/Ahr/Smad7	9
GO:0002822	regulation of adaptive immune response based on somatic recombination of immune receptors built from immunoglobulin superfamily domains	8/92	220/29008	5.19167e-07	1.28876e-05	7.46872e-06	Foxp3/Ifng/Il7r/Tnfrsf1b/Ccr2/Havcr2/Ahr/Smad7	8
GO:0042326	negative regulation of phosphorylation	10/92	396/29008	5.35099e-07	1.31541e-05	7.62318e-06	Ifng/Psen2/Cdkn1a/Pmepa1/Casp3/Gadd45b/Ubash3b/Camk2n1/Smad7/Gbp4	10
GO:0002685	regulation of leukocyte migration	8/92	223/29008	5.75134e-07	1.40023e-05	8.11474e-06	Adam8/Tnfrsf18/Ccr2/Mmp9/Ccl5/Csf1/Ptger4/Lgmn	8
GO:0030595	leukocyte chemotaxis	8/92	226/29008	6.36182e-07	1.53411e-05	8.8906e-06	Ccl3/Ifng/Adam8/Ccl4/Ccr2/Ccl5/Csf1/Lgmn	8
GO:0097530	granulocyte migration	7/92	157/29008	7.08713e-07	1.69289e-05	9.81078e-06	Ccl3/Ifng/Adam8/Ccl4/Ccl5/Csf1/Ptger4	7
GO:0072677	eosinophil migration	4/92	23/29008	8.00994e-07	1.86796e-05	1.08254e-05	Adam8/Ccl4/Ccl5/Ptger4	4
GO:0002823	negative regulation of adaptive immune response based on somatic recombination of immune receptors built from immunoglobulin superfamily domains	5/92	54/29008	8.04136e-07	1.86796e-05	1.08254e-05	Foxp3/Il7r/Havcr2/Ahr/Smad7	5
GO:0048247	lymphocyte chemotaxis	5/92	54/29008	8.04136e-07	1.86796e-05	1.08254e-05	Ccl3/Adam8/Ccl4/Ccr2/Ccl5	5
GO:0002819	regulation of adaptive immune response	8/92	236/29008	8.81357e-07	2.02212e-05	1.17188e-05	Foxp3/Ifng/Il7r/Tnfrsf1b/Ccr2/Havcr2/Ahr/Smad7	8
GO:0060249	anatomical structure homeostasis	9/92	322/29008	8.86476e-07	2.02212e-05	1.17188e-05	Psen2/Adam8/Abcb1a/Gpr55/Ccr2/Vps54/Csf1/Ubash3b/Ptger4	9
GO:0002573	myeloid leukocyte differentiation	8/92	238/29008	9.39023e-07	2.12286e-05	1.23026e-05	Ccl3/Ifng/Psen2/Adam8/Gpr55/Ccl5/Csf1/Ubash3b	8
GO:0002710	negative regulation of T cell mediated immunity	4/92	24/29008	9.58863e-07	2.14853e-05	1.24514e-05	Foxp3/Il7r/Ahr/Smad7	4
GO:0042102	positive regulation of T cell proliferation	6/92	104/29008	1.01974e-06	2.26489e-05	1.31257e-05	Foxp3/Ifng/Il2ra/Ccr2/Havcr2/Ccl5	6
GO:0072676	lymphocyte migration	6/92	107/29008	1.20532e-06	2.6538e-05	1.53796e-05	Ccl3/Adam8/Ccl4/Itgb7/Ccr2/Ccl5	6
GO:0002548	monocyte chemotaxis	5/92	59/29008	1.25718e-06	2.72068e-05	1.57671e-05	Ccl3/Ccl4/Ccr2/Ccl5/Lgmn	5
GO:0002820	negative regulation of adaptive immune response	5/92	59/29008	1.25718e-06	2.72068e-05	1.57671e-05	Foxp3/Il7r/Havcr2/Ahr/Smad7	5
GO:0002709	regulation of T cell mediated immunity	6/92	111/29008	1.49485e-06	3.19751e-05	1.85305e-05	Foxp3/Il7r/Tnfrsf1b/Ccr2/Ahr/Smad7	6
GO:0001667	ameboidal-type cell migration	10/92	444/29008	1.50278e-06	3.19751e-05	1.85305e-05	Sdc4/Ifng/Adam8/Itgb7/Map2k3/Anxa6/Grn/Mmp9/Atp2b4/Lgmn	10
GO:0042063	gliogenesis	9/92	344/29008	1.52926e-06	3.22674e-05	1.86999e-05	Ncmap/Ccl3/Ifng/Tnfrsf1b/Vim/Grn/Ccr2/Matn2/Csf1	9
GO:0002707	negative regulation of lymphocyte mediated immunity	5/92	63/29008	1.74752e-06	3.62681e-05	2.10185e-05	Foxp3/Il7r/Havcr2/Ahr/Smad7	5
GO:0008347	glial cell migration	5/92	63/29008	1.74752e-06	3.62681e-05	2.10185e-05	Ccl3/Vim/Ccr2/Matn2/Csf1	5
GO:0051348	negative regulation of transferase activity	8/92	259/29008	1.76683e-06	3.63707e-05	2.10779e-05	Ifng/Psen2/Cdkn1a/Casp3/Gadd45b/Ubash3b/Camk2n1/Smad7	8
GO:0045862	positive regulation of proteolysis	9/92	351/29008	1.80423e-06	3.68412e-05	2.13505e-05	Ifng/Psen2/Adam8/Tnfrsf1b/Hip1/Grn/Snx9/Smad7/Lgmn	9
GO:0002832	negative regulation of response to biotic stimulus	6/92	115/29008	1.83886e-06	3.72479e-05	2.15863e-05	Foxp3/Grn/Havcr2/Ahr/Prdm1/Fgl2	6
GO:0045860	positive regulation of protein kinase activity	9/92	358/29008	2.12085e-06	4.26191e-05	2.4699e-05	Sdc4/Ifng/Cdkn1a/Adam8/Rasgrp1/Map2k3/Csf1/Snx9/Atp2b4	9
GO:0001776	leukocyte homeostasis	6/92	120/29008	2.35708e-06	4.69874e-05	2.72306e-05	Foxp3/Ifng/Il2ra/Casp3/Ccr2/Ahr	6
GO:0048872	homeostasis of number of cells	9/92	363/29008	2.37535e-06	4.69874e-05	2.72306e-05	Foxp3/Ifng/Il7r/Il2ra/Casp3/Ccr2/Ahr/Vps54/Csf1	9
GO:0002507	tolerance induction	4/92	30/29008	2.43722e-06	4.78375e-05	2.77232e-05	Foxp3/Il2ra/Icos/Havcr2	4
GO:0050864	regulation of B cell activation	8/92	275/29008	2.75641e-06	5.36863e-05	3.11128e-05	Foxp3/Ifng/Cdkn1a/Ctla4/Casp3/Ahr/Il10/Prdm1	8
GO:0002294	CD4-positive, alpha-beta T cell differentiation involved in immune response	5/92	70/29008	2.95694e-06	5.71524e-05	3.31215e-05	Foxp3/Ifng/Ccr2/Smad7/Ptger4	5
GO:0002460	adaptive immune response based on somatic recombination of immune receptors built from immunoglobulin superfamily domains	10/92	480/29008	3.00912e-06	5.77204e-05	3.34506e-05	Foxp3/Ifng/Il7r/Tnfrsf1b/Ccr2/Havcr2/Ahr/Fgl2/Gzmb/Smad7	10
GO:0001894	tissue homeostasis	8/92	280/29008	3.14889e-06	5.99473e-05	3.47412e-05	Adam8/Abcb1a/Gpr55/Ccr2/Vps54/Csf1/Ubash3b/Ptger4	8
GO:0002293	alpha-beta T cell differentiation involved in immune response	5/92	71/29008	3.17302e-06	5.99559e-05	3.47462e-05	Foxp3/Ifng/Ccr2/Smad7/Ptger4	5
GO:0097696	receptor signaling pathway via STAT	7/92	197/29008	3.22119e-06	6.04152e-05	3.50124e-05	Ifng/Il7r/Tnfrsf18/Il10/Ccl5/Socs2/Ptger4	7
GO:0002287	alpha-beta T cell activation involved in immune response	5/92	72/29008	3.40131e-06	6.33244e-05	3.66984e-05	Foxp3/Ifng/Ccr2/Smad7/Ptger4	5
GO:1990266	neutrophil migration	6/92	128/29008	3.42947e-06	6.33827e-05	3.67321e-05	Ccl3/Ifng/Adam8/Ccl4/Ccl5/Ptger4	6
GO:0046632	alpha-beta T cell differentiation	6/92	129/29008	3.58765e-06	6.58256e-05	3.81479e-05	Foxp3/Ifng/Ccr2/Prdm1/Smad7/Ptger4	6
GO:0046637	regulation of alpha-beta T cell differentiation	5/92	73/29008	3.64231e-06	6.63477e-05	3.84504e-05	Foxp3/Ifng/Ccr2/Prdm1/Smad7	5
GO:0048771	tissue remodeling	7/92	202/29008	3.80033e-06	6.87316e-05	3.9832e-05	Adam8/Gpr55/Ccr2/Mmp9/Ahr/Ubash3b/Ptger4	7
GO:0050688	regulation of defense response to virus	5/92	74/29008	3.89651e-06	6.99713e-05	4.05504e-05	Foxp3/Ifng/Ccl5/Fgl2/Gbp4	5
GO:0006469	negative regulation of protein kinase activity	7/92	203/29008	3.92598e-06	7.00041e-05	4.05695e-05	Ifng/Psen2/Cdkn1a/Casp3/Gadd45b/Ubash3b/Camk2n1	7
GO:0032496	response to lipopolysaccharide	9/92	388/29008	4.08168e-06	7.22714e-05	4.18834e-05	Ifng/Map2k3/Tnfrsf1b/Vim/Havcr2/Il10/Ccl5/Prdm1/Ptger4	9
GO:0042130	negative regulation of T cell proliferation	5/92	75/29008	4.16443e-06	7.2276e-05	4.18861e-05	Foxp3/Sdc4/Il2ra/Casp3/Havcr2	5
GO:1901184	regulation of ERBB signaling pathway	5/92	75/29008	4.16443e-06	7.2276e-05	4.18861e-05	Psen2/Snx5/Hip1/Mmp9/Lgmn	5
GO:0042176	regulation of protein catabolic process	9/92	389/29008	4.16758e-06	7.2276e-05	4.18861e-05	Ifng/Psen2/Adam8/Tnfrsf1b/Furin/N4bp1/Il10/Snx9/Smad7	9
GO:0045672	positive regulation of osteoclast differentiation	4/92	35/29008	4.60043e-06	7.924e-05	4.59219e-05	Ccl3/Ifng/Ccl5/Csf1	4
GO:0071222	cellular response to lipopolysaccharide	8/92	303/29008	5.62425e-06	9.62203e-05	5.57625e-05	Ifng/Map2k3/Tnfrsf1b/Vim/Havcr2/Il10/Ccl5/Prdm1	8
GO:0002724	regulation of T cell cytokine production	4/92	37/29008	5.77474e-06	9.74776e-05	5.64911e-05	Foxp3/Tnfrsf1b/Ccr2/Smad7	4
GO:0150076	neuroinflammatory response	4/92	37/29008	5.77474e-06	9.74776e-05	5.64911e-05	Ifng/Psen2/Tnfrsf1b/Grn	4
GO:0048638	regulation of developmental growth	9/92	406/29008	5.88459e-06	9.86741e-05	5.71845e-05	Cdkn1a/Hopx/Ahr/Socs2/Csf1/Ccr5/Smad7/Ptger4/Lgmn	9
GO:0002237	response to molecule of bacterial origin	9/92	409/29008	6.2433e-06	0.000103733	6.0116e-05	Ifng/Map2k3/Tnfrsf1b/Vim/Havcr2/Il10/Ccl5/Prdm1/Ptger4	9
GO:0043393	regulation of protein binding	7/92	218/29008	6.2682e-06	0.000103733	6.0116e-05	Psen2/Cdkn1a/Hopx/Mmp9/Il10/Aplp2/Ubash3b	7
GO:0045637	regulation of myeloid cell differentiation	7/92	219/29008	6.45861e-06	0.00010619	6.154e-05	Ccl3/Ifng/Adam8/Gpr55/Ccl5/Csf1/Ubash3b	7
GO:0033089	positive regulation of T cell differentiation in thymus	3/92	12/29008	6.6525e-06	0.000108672	6.29785e-05	Il7r/Adam8/Rasgrp1	3
GO:0071219	cellular response to molecule of bacterial origin	8/92	313/29008	7.12851e-06	0.000115701	6.70522e-05	Ifng/Map2k3/Tnfrsf1b/Vim/Havcr2/Il10/Ccl5/Prdm1	8
GO:0033673	negative regulation of kinase activity	7/92	226/29008	7.93085e-06	0.000127904	7.4124e-05	Ifng/Psen2/Cdkn1a/Casp3/Gadd45b/Ubash3b/Camk2n1	7
GO:0030099	myeloid cell differentiation	9/92	426/29008	8.65118e-06	0.000138638	8.03448e-05	Ccl3/Ifng/Psen2/Adam8/Gpr55/Casp3/Ccl5/Csf1/Ubash3b	9
GO:0033674	positive regulation of kinase activity	9/92	435/29008	1.02205e-05	0.000162756	9.43219e-05	Sdc4/Ifng/Cdkn1a/Adam8/Rasgrp1/Map2k3/Csf1/Snx9/Atp2b4	9
GO:0002517	T cell tolerance induction	3/92	14/29008	1.09563e-05	0.000173384	0.000100481	Foxp3/Il2ra/Icos	3
GO:0043367	CD4-positive, alpha-beta T cell differentiation	5/92	92/29008	1.13731e-05	0.000178861	0.000103655	Foxp3/Ifng/Ccr2/Smad7/Ptger4	5
GO:0071216	cellular response to biotic stimulus	8/92	337/29008	1.21803e-05	0.000190373	0.000110327	Ifng/Map2k3/Tnfrsf1b/Vim/Havcr2/Il10/Ccl5/Prdm1	8
GO:0002369	T cell cytokine production	4/92	46/29008	1.39605e-05	0.000216858	0.000125676	Foxp3/Tnfrsf1b/Ccr2/Smad7	4
GO:0002718	regulation of cytokine production involved in immune response	5/92	97/29008	1.47196e-05	0.000227257	0.000131702	Foxp3/Tnfrsf1b/Ccr2/Il10/Smad7	5
GO:0070371	ERK1 and ERK2 cascade	8/92	349/29008	1.56698e-05	0.000240461	0.000139354	Ccl3/Ccl4/Rasgrp1/Gpr55/Havcr2/Ccl5/Camk2n1/Ptger4	8
GO:1901215	negative regulation of neuron death	7/92	255/29008	1.7329e-05	0.000264319	0.000153181	Adam8/Tnfrsf1b/Grn/Il10/Ccl5/Csf1/Lgmn	7
GO:0032635	interleukin-6 production	6/92	174/29008	1.98795e-05	0.000301407	0.000174674	Foxp3/Ifng/Psen2/Havcr2/Il10/Ccr5	6
GO:0002274	myeloid leukocyte activation	7/92	261/29008	2.01206e-05	0.000303247	0.000175741	Ifng/Rasgrp1/Grn/Ccr2/Havcr2/Il10/Ccl5	7
GO:0070227	lymphocyte apoptotic process	5/92	104/29008	2.06412e-05	0.000309251	0.00017922	Il7r/Il2ra/Adam8/Il10/Ccl5	5
GO:0002700	regulation of production of molecular mediator of immune response	6/92	177/29008	2.18926e-05	0.000326071	0.000188968	Foxp3/Ifng/Tnfrsf1b/Ccr2/Il10/Smad7	6
GO:0045581	negative regulation of T cell differentiation	4/92	52/29008	2.28263e-05	0.00033799	0.000195875	Foxp3/Ctla4/Fgl2/Smad7	4
GO:0046631	alpha-beta T cell activation	6/92	180/29008	2.40668e-05	0.000354285	0.000205319	Foxp3/Ifng/Ccr2/Prdm1/Smad7/Ptger4	6
GO:0043370	regulation of CD4-positive, alpha-beta T cell differentiation	4/92	53/29008	2.463e-05	0.000360481	0.000208909	Foxp3/Ifng/Ccr2/Smad7	4
GO:0002367	cytokine production involved in immune response	5/92	111/29008	2.82695e-05	0.000409019	0.000237039	Foxp3/Tnfrsf1b/Ccr2/Il10/Smad7	5
GO:0046634	regulation of alpha-beta T cell activation	5/92	111/29008	2.82695e-05	0.000409019	0.000237039	Foxp3/Ifng/Ccr2/Prdm1/Smad7	5
GO:0042531	positive regulation of tyrosine phosphorylation of STAT protein	4/92	55/29008	2.85481e-05	0.000410704	0.000238015	Ifng/Tnfrsf18/Ccl5/Ptger4	4
GO:0002440	production of molecular mediator of immune response	8/92	380/29008	2.87712e-05	0.000411575	0.00023852	Foxp3/Ifng/Il7r/Tnfrsf1b/Ccr2/Il10/Fgl2/Smad7	8
GO:2000106	regulation of leukocyte apoptotic process	5/92	112/29008	2.95169e-05	0.000419869	0.000243326	Il7r/Adam8/Il10/Ccl5/Ccr5	5
GO:0032355	response to estradiol	4/92	56/29008	3.06698e-05	0.000433346	0.000251136	Glrx/Grn/Nrip1/Socs2	4
GO:0038127	ERBB signaling pathway	5/92	113/29008	3.08066e-05	0.000433346	0.000251136	Psen2/Snx5/Hip1/Mmp9/Lgmn	5
GO:0032652	regulation of interleukin-1 production	5/92	114/29008	3.21395e-05	0.000447279	0.000259211	Ccl3/Ifng/Havcr2/Ccr5/Ptger4	5
GO:0051480	regulation of cytosolic calcium ion concentration	8/92	386/29008	3.21504e-05	0.000447279	0.000259211	Ccl3/Gpr55/Ccr2/Cxcr6/Ubash3b/Ccr5/Ptger4/Atp2b4	8
GO:0007259	receptor signaling pathway via JAK-STAT	6/92	190/29008	3.26022e-05	0.000451086	0.000261418	Ifng/Tnfrsf18/Il10/Ccl5/Socs2/Ptger4	6
GO:0035710	CD4-positive, alpha-beta T cell activation	5/92	115/29008	3.35168e-05	0.000461221	0.000267291	Foxp3/Ifng/Ccr2/Smad7/Ptger4	5
GO:0002643	regulation of tolerance induction	3/92	20/29008	3.38435e-05	0.000463198	0.000268437	Foxp3/Il2ra/Havcr2	3
GO:0002275	myeloid cell activation involved in immune response	5/92	118/29008	3.79249e-05	0.000513508	0.000297593	Ifng/Rasgrp1/Grn/Ccr2/Havcr2	5
GO:0071675	regulation of mononuclear cell migration	5/92	118/29008	3.79249e-05	0.000513508	0.000297593	Adam8/Ccr2/Ccl5/Csf1/Lgmn	5
GO:0051098	regulation of binding	8/92	397/29008	3.92105e-05	0.00052222	0.000302642	Ifng/Psen2/Cdkn1a/Hopx/Mmp9/Il10/Aplp2/Ubash3b	8
GO:0002281	macrophage activation involved in immune response	3/92	21/29008	3.93934e-05	0.00052222	0.000302642	Ifng/Grn/Havcr2	3
GO:0070230	positive regulation of lymphocyte apoptotic process	3/92	21/29008	3.93934e-05	0.00052222	0.000302642	Adam8/Il10/Ccl5	3
GO:1903975	regulation of glial cell migration	3/92	21/29008	3.93934e-05	0.00052222	0.000302642	Vim/Ccr2/Csf1	3
GO:0032612	interleukin-1 production	5/92	120/29008	4.11043e-05	0.000542063	0.000314142	Ccl3/Ifng/Havcr2/Ccr5/Ptger4	5
GO:0045620	negative regulation of lymphocyte differentiation	4/92	61/29008	4.30522e-05	0.000561898	0.000325637	Foxp3/Ctla4/Fgl2/Smad7	4
GO:0070231	T cell apoptotic process	4/92	61/29008	4.30522e-05	0.000561898	0.000325637	Il7r/Il2ra/Adam8/Ccl5	4
GO:0090026	positive regulation of monocyte chemotaxis	3/92	22/29008	4.55087e-05	0.000590913	0.000342451	Ccr2/Ccl5/Lgmn	3
GO:1905517	macrophage migration	4/92	62/29008	4.59101e-05	0.000593084	0.00034371	Ccl3/Ccr2/Ccl5/Csf1	4
GO:0032649	regulation of interferon-gamma production	5/92	123/29008	4.6256e-05	0.000594518	0.000344541	Foxp3/Rasgrp1/Ccr2/Havcr2/Il10	5
GO:0072678	T cell migration	4/92	63/29008	4.89042e-05	0.000625381	0.000362427	Adam8/Itgb7/Ccr2/Ccl5	4
GO:0002693	positive regulation of cellular extravasation	3/92	23/29008	5.22148e-05	0.000664362	0.000385017	Adam8/Ccr2/Ptger4	3
GO:0071621	granulocyte chemotaxis	5/92	127/29008	5.3886e-05	0.000682196	0.000395353	Ccl3/Ifng/Ccl4/Ccl5/Csf1	5
GO:0010631	epithelial cell migration	7/92	306/29008	5.52625e-05	0.000692696	0.000401438	Ifng/Adam8/Map2k3/Grn/Mmp9/Atp2b4/Lgmn	7
GO:1901342	regulation of vasculature development	7/92	306/29008	5.52625e-05	0.000692696	0.000401438	Grn/Ccr2/Mmp9/Il10/Ccl5/Ptger4/Atp2b4	7
GO:0090132	epithelium migration	7/92	308/29008	5.75719e-05	0.000718089	0.000416154	Ifng/Adam8/Map2k3/Grn/Mmp9/Atp2b4/Lgmn	7
GO:0090130	tissue migration	7/92	310/29008	5.99598e-05	0.000744207	0.00043129	Ifng/Adam8/Map2k3/Grn/Mmp9/Atp2b4/Lgmn	7
GO:0003012	muscle system process	8/92	425/29008	6.32332e-05	0.000781007	0.000452617	Psen2/Map2k3/Tnfrsf1b/Anxa6/Asb2/Smad7/Ptger4/Atp2b4	8
GO:0032720	negative regulation of tumor necrosis factor production	4/92	68/29008	6.60573e-05	0.000811928	0.000470536	Foxp3/Havcr2/Il10/Ptger4	4
GO:0002719	negative regulation of cytokine production involved in immune response	3/92	25/29008	6.75005e-05	0.000825659	0.000478493	Foxp3/Il10/Smad7	3
GO:0050852	T cell receptor signaling pathway	5/92	134/29008	6.95414e-05	0.000839436	0.000486478	Pvrig/Foxp3/Ifng/Psen2/Ctla4	5
GO:0042093	T-helper cell differentiation	4/92	69/29008	6.9953e-05	0.000839436	0.000486478	Foxp3/Ccr2/Smad7/Ptger4	4
GO:0071677	positive regulation of mononuclear cell migration	4/92	69/29008	6.9953e-05	0.000839436	0.000486478	Adam8/Ccr2/Ccl5/Lgmn	4
GO:1903556	negative regulation of tumor necrosis factor superfamily cytokine production	4/92	69/29008	6.9953e-05	0.000839436	0.000486478	Foxp3/Havcr2/Il10/Ptger4	4
GO:0032609	interferon-gamma production	5/92	135/29008	7.20366e-05	0.000860362	0.000498605	Foxp3/Rasgrp1/Ccr2/Havcr2/Il10	5
GO:0042058	regulation of epidermal growth factor receptor signaling pathway	4/92	70/29008	7.40133e-05	0.000871636	0.000505139	Psen2/Snx5/Hip1/Mmp9	4
GO:0042509	regulation of tyrosine phosphorylation of STAT protein	4/92	70/29008	7.40133e-05	0.000871636	0.000505139	Ifng/Tnfrsf18/Ccl5/Ptger4	4
GO:2000514	regulation of CD4-positive, alpha-beta T cell activation	4/92	70/29008	7.40133e-05	0.000871636	0.000505139	Foxp3/Ifng/Ccr2/Smad7	4
GO:0045732	positive regulation of protein catabolic process	6/92	221/29008	7.54905e-05	0.000884917	0.000512835	Ifng/Psen2/Adam8/Tnfrsf1b/Snx9/Smad7	6
GO:0006925	inflammatory cell apoptotic process	3/92	26/29008	7.61298e-05	0.000888298	0.000514795	Ifng/Ccl5/Ccr5	3
GO:0032732	positive regulation of interleukin-1 production	4/92	71/29008	7.82426e-05	0.000908763	0.000526655	Ccl3/Ifng/Havcr2/Ccr5	4
GO:0070372	regulation of ERK1 and ERK2 cascade	7/92	326/29008	8.2139e-05	0.000949662	0.000550357	Ccl3/Ccl4/Rasgrp1/Gpr55/Havcr2/Ccl5/Camk2n1	7
GO:0002763	positive regulation of myeloid leukocyte differentiation	4/92	72/29008	8.2645e-05	0.000951169	0.000551231	Ccl3/Ifng/Ccl5/Csf1	4
GO:1904030	negative regulation of cyclin-dependent protein kinase activity	3/92	27/29008	8.54495e-05	0.000978997	0.000567357	Cdkn1a/Casp3/Camk2n1	3
GO:0070374	positive regulation of ERK1 and ERK2 cascade	6/92	227/29008	8.74768e-05	0.000997708	0.000578201	Ccl3/Ccl4/Rasgrp1/Gpr55/Havcr2/Ccl5	6
GO:0007260	tyrosine phosphorylation of STAT protein	4/92	74/29008	9.19865e-05	0.00104444	0.000605283	Ifng/Tnfrsf18/Ccl5/Ptger4	4
GO:0051767	nitric-oxide synthase biosynthetic process	3/92	28/29008	9.54839e-05	0.00107451	0.000622711	Ifng/Map2k3/Ptger4	3
GO:0051769	regulation of nitric-oxide synthase biosynthetic process	3/92	28/29008	9.54839e-05	0.00107451	0.000622711	Ifng/Map2k3/Ptger4	3
GO:0060047	heart contraction	6/92	235/29008	0.000105767	0.00118496	0.000686719	Ifng/Psen2/Hopx/Map2k3/Smad7/Atp2b4	6
GO:0033081	regulation of T cell differentiation in thymus	3/92	29/29008	0.000106257	0.00118521	0.000686864	Il7r/Adam8/Rasgrp1	3
GO:0045453	bone resorption	4/92	78/29008	0.000112938	0.00125421	0.000726849	Adam8/Gpr55/Ubash3b/Ptger4	4
GO:0007204	positive regulation of cytosolic calcium ion concentration	7/92	344/29008	0.000114667	0.00126785	0.000734754	Ccl3/Gpr55/Ccr2/Cxcr6/Ubash3b/Ccr5/Ptger4	7
GO:0090025	regulation of monocyte chemotaxis	3/92	30/29008	0.000117792	0.00129113	0.000748247	Ccr2/Ccl5/Lgmn	3
GO:1901185	negative regulation of ERBB signaling pathway	3/92	30/29008	0.000117792	0.00129113	0.000748247	Psen2/Snx5/Lgmn	3
GO:0010632	regulation of epithelial cell migration	6/92	241/29008	0.000121382	0.00132474	0.000767724	Ifng/Map2k3/Grn/Mmp9/Atp2b4/Lgmn	6
GO:0070228	regulation of lymphocyte apoptotic process	4/92	80/29008	0.000124619	0.00135423	0.000784813	Il7r/Adam8/Il10/Ccl5	4
GO:0003015	heart process	6/92	245/29008	0.000132771	0.00143665	0.000832582	Ifng/Psen2/Hopx/Map2k3/Smad7/Atp2b4	6
GO:0002260	lymphocyte homeostasis	4/92	82/29008	0.000137151	0.00147773	0.000856386	Foxp3/Il2ra/Casp3/Ahr	4
GO:0010634	positive regulation of epithelial cell migration	5/92	156/29008	0.000142314	0.00152686	0.000884862	Ifng/Map2k3/Grn/Mmp9/Lgmn	5
GO:0043372	positive regulation of CD4-positive, alpha-beta T cell differentiation	3/92	32/29008	0.000143245	0.00152928	0.000886262	Foxp3/Ifng/Ccr2	3
GO:0031397	negative regulation of protein ubiquitination	4/92	83/29008	0.000143747	0.00152928	0.000886262	Psen2/N4bp1/Smad7/Gbp4	4
GO:0045861	negative regulation of proteolysis	7/92	358/29008	0.000146631	0.00155342	0.000900255	Psen2/Furin/N4bp1/Mmp9/Il10/Serpina3g/Camk2n1	7
GO:0042060	wound healing	7/92	361/29008	0.00015434	0.00162829	0.000943642	Sdc4/Cdkn1a/Anxa6/Ccr2/Entpd1/Ubash3b/Ptger4	7
GO:0002675	positive regulation of acute inflammatory response	3/92	33/29008	0.000157208	0.00163807	0.000949309	Adam8/Ccl5/Ccr5	3
GO:0045671	negative regulation of osteoclast differentiation	3/92	33/29008	0.000157208	0.00163807	0.000949309	Ifng/Gpr55/Ubash3b	3
GO:2000108	positive regulation of leukocyte apoptotic process	3/92	33/29008	0.000157208	0.00163807	0.000949309	Adam8/Il10/Ccl5	3
GO:2000406	positive regulation of T cell migration	3/92	34/29008	0.000172026	0.00178513	0.00103453	Adam8/Ccr2/Ccl5	3
GO:0034765	regulation of ion transmembrane transport	8/92	497/29008	0.00018555	0.0019176	0.00111131	Ifng/Psen2/Abcb1a/Glrx/Mmp9/Ahr/Ubash3b/Atp2b4	8
GO:0014002	astrocyte development	3/92	35/29008	0.000187723	0.00193217	0.00111975	Ifng/Vim/Grn	3
GO:0032675	regulation of interleukin-6 production	5/92	166/29008	0.000190144	0.00194917	0.0011296	Foxp3/Ifng/Havcr2/Il10/Ccr5	5
GO:1904062	regulation of cation transmembrane transport	7/92	376/29008	0.000197981	0.00202132	0.00117142	Ifng/Psen2/Glrx/Mmp9/Ahr/Ubash3b/Atp2b4	7
GO:1903522	regulation of blood circulation	6/92	264/29008	0.000198982	0.00202338	0.00117261	Ifng/Hopx/Ahr/Dusp5/Smad7/Atp2b4	6
GO:0042832	defense response to protozoan	3/92	36/29008	0.000204319	0.00205292	0.00118973	Ifng/Il10/Gbp4	3
GO:0045589	regulation of regulatory T cell differentiation	3/92	36/29008	0.000204319	0.00205292	0.00118973	Foxp3/Ifng/Ctla4	3
GO:0050901	leukocyte tethering or rolling	3/92	36/29008	0.000204319	0.00205292	0.00118973	Selplg/Itgb7/Ccr2	3
GO:0050730	regulation of peptidyl-tyrosine phosphorylation	6/92	266/29008	0.00020724	0.00207404	0.00120197	Ifng/Psen2/Tnfrsf18/Aplp2/Ccl5/Ptger4	6
GO:1903321	negative regulation of protein modification by small protein conjugation or removal	4/92	94/29008	0.000232293	0.00231562	0.00134197	Psen2/N4bp1/Smad7/Gbp4	4
GO:0002701	negative regulation of production of molecular mediator of immune response	3/92	38/29008	0.0002403	0.00236747	0.00137202	Foxp3/Il10/Smad7	3
GO:0033028	myeloid cell apoptotic process	3/92	38/29008	0.0002403	0.00236747	0.00137202	Ifng/Ccl5/Ccr5	3
GO:0045622	regulation of T-helper cell differentiation	3/92	38/29008	0.0002403	0.00236747	0.00137202	Foxp3/Ccr2/Smad7	3
GO:0033077	T cell differentiation in thymus	4/92	95/29008	0.00024192	0.00237419	0.00137591	Foxp3/Il7r/Adam8/Rasgrp1	4
GO:0043523	regulation of neuron apoptotic process	6/92	276/29008	0.000252677	0.00247018	0.00143154	Ccl3/Adam8/Grn/Casp3/Il10/Lgmn	6
GO:0001782	B cell homeostasis	3/92	39/29008	0.000259729	0.00251967	0.00146022	Foxp3/Casp3/Ahr	3
GO:2000403	positive regulation of lymphocyte migration	3/92	39/29008	0.000259729	0.00251967	0.00146022	Adam8/Ccr2/Ccl5	3
GO:0048660	regulation of smooth muscle cell proliferation	5/92	178/29008	0.00026272	0.00253896	0.0014714	Ifng/Cdkn1a/Mmp9/Il10/Ccl5	5
GO:0002690	positive regulation of leukocyte chemotaxis	4/92	98/29008	0.000272519	0.00262365	0.00152048	Ccr2/Ccl5/Csf1/Lgmn	4
GO:0001562	response to protozoan	3/92	40/29008	0.000280145	0.00266664	0.0015454	Ifng/Il10/Gbp4	3
GO:0045066	regulatory T cell differentiation	3/92	40/29008	0.000280145	0.00266664	0.0015454	Foxp3/Ifng/Ctla4	3
GO:2000516	positive regulation of CD4-positive, alpha-beta T cell activation	3/92	40/29008	0.000280145	0.00266664	0.0015454	Foxp3/Ifng/Ccr2	3
GO:0032689	negative regulation of interferon-gamma production	3/92	41/29008	0.000301569	0.00285983	0.00165735	Foxp3/Havcr2/Il10	3
GO:0042116	macrophage activation	4/92	101/29008	0.000305804	0.00288094	0.00166959	Ifng/Grn/Havcr2/Il10	4
GO:0048659	smooth muscle cell proliferation	5/92	184/29008	0.000306071	0.00288094	0.00166959	Ifng/Cdkn1a/Mmp9/Il10/Ccl5	5
GO:0030593	neutrophil chemotaxis	4/92	102/29008	0.000317519	0.00297763	0.00172562	Ccl3/Ifng/Ccl4/Ccl5	4
GO:0036230	granulocyte activation	3/92	42/29008	0.000324023	0.00301628	0.00174802	Grn/Ccr2/Ccl5	3
GO:0048873	homeostasis of number of cells within a tissue	3/92	42/29008	0.000324023	0.00301628	0.00174802	Ccr2/Vps54/Csf1	3
GO:0007173	epidermal growth factor receptor signaling pathway	4/92	103/29008	0.000329553	0.00305651	0.00177134	Psen2/Snx5/Hip1/Mmp9	4
GO:1901652	response to peptide	7/92	412/29008	0.000344205	0.00318076	0.00184334	Snx5/Vim/Vps13c/Mmp9/Socs2/Serpina3g/Lgmn	7
GO:0046849	bone remodeling	4/92	105/29008	0.000354594	0.00326484	0.00189207	Adam8/Gpr55/Ubash3b/Ptger4	4
GO:0002691	regulation of cellular extravasation	3/92	44/29008	0.000372102	0.00340131	0.00197116	Adam8/Ccr2/Ptger4	3
GO:0070232	regulation of T cell apoptotic process	3/92	44/29008	0.000372102	0.00340131	0.00197116	Il7r/Adam8/Ccl5	3
GO:0045765	regulation of angiogenesis	6/92	302/29008	0.000408036	0.00371636	0.00215374	Grn/Ccr2/Mmp9/Il10/Ccl5/Atp2b4	6
GO:0002361	CD4-positive, CD25-positive, alpha-beta regulatory T cell differentiation	2/92	10/29008	0.000440385	0.00394013	0.00228342	Foxp3/Ifng	2
GO:0002725	negative regulation of T cell cytokine production	2/92	10/29008	0.000440385	0.00394013	0.00228342	Foxp3/Smad7	2
GO:0070257	positive regulation of mucus secretion	2/92	10/29008	0.000440385	0.00394013	0.00228342	Sytl2/Ptger4	2
GO:2000109	regulation of macrophage apoptotic process	2/92	10/29008	0.000440385	0.00394013	0.00228342	Ccl5/Ccr5	2
GO:2000391	positive regulation of neutrophil extravasation	2/92	10/29008	0.000440385	0.00394013	0.00228342	Adam8/Ptger4	2
GO:2000404	regulation of T cell migration	3/92	47/29008	0.000452454	0.00401051	0.00232421	Adam8/Ccr2/Ccl5	3
GO:0019932	second-messenger-mediated signaling	6/92	308/29008	0.0004527	0.00401051	0.00232421	Ccr2/Cxcr6/Ahr/Ccr5/Ptger4/Atp2b4	6
GO:0045639	positive regulation of myeloid cell differentiation	4/92	112/29008	0.000453004	0.00401051	0.00232421	Ccl3/Ifng/Ccl5/Csf1	4
GO:0051402	neuron apoptotic process	6/92	309/29008	0.000460501	0.00406268	0.00235444	Ccl3/Adam8/Grn/Casp3/Il10/Lgmn	6
GO:0006816	calcium ion transport	7/92	434/29008	0.000469592	0.0041285	0.00239259	Psen2/Anxa6/Ahr/Ccl5/Ubash3b/Ccr5/Atp2b4	7
GO:0034205	amyloid-beta formation	3/92	48/29008	0.000481513	0.00418966	0.00242803	Ifng/Psen2/Casp3	3
GO:0043029	T cell homeostasis	3/92	48/29008	0.000481513	0.00418966	0.00242803	Il2ra/Casp3/Ahr	3
GO:0048246	macrophage chemotaxis	3/92	48/29008	0.000481513	0.00418966	0.00242803	Ccl3/Ccl5/Csf1	3
GO:0006936	muscle contraction	6/92	312/29008	0.000484535	0.00420151	0.0024349	Psen2/Map2k3/Anxa6/Smad7/Ptger4/Atp2b4	6
GO:0003014	renal system process	4/92	115/29008	0.000500612	0.0043261	0.0025071	Snx5/Myo1e/Ptger4/Lgmn	4
GO:0032814	regulation of natural killer cell activation	3/92	49/29008	0.000511743	0.00440725	0.00255413	Rasgrp1/Havcr2/Prdm1	3
GO:0010959	regulation of metal ion transport	7/92	443/29008	0.000530372	0.00451838	0.00261853	Ifng/Psen2/Glrx/Ahr/Ccl5/Ubash3b/Atp2b4	7
GO:0002676	regulation of chronic inflammatory response	2/92	11/29008	0.000537137	0.00451838	0.00261853	Foxp3/Il10	2
GO:0031620	regulation of fever generation	2/92	11/29008	0.000537137	0.00451838	0.00261853	Ccl5/Ccr5	2
GO:0032908	regulation of transforming growth factor beta1 production	2/92	11/29008	0.000537137	0.00451838	0.00261853	Foxp3/Furin	2
GO:0071888	macrophage apoptotic process	2/92	11/29008	0.000537137	0.00451838	0.00261853	Ccl5/Ccr5	2
GO:2000320	negative regulation of T-helper 17 cell differentiation	2/92	11/29008	0.000537137	0.00451838	0.00261853	Foxp3/Smad7	2
GO:2000389	regulation of neutrophil extravasation	2/92	11/29008	0.000537137	0.00451838	0.00261853	Adam8/Ptger4	2
GO:0021782	glial cell development	4/92	119/29008	0.000569494	0.00475894	0.00275795	Ncmap/Ifng/Vim/Grn	4
GO:0045666	positive regulation of neuron differentiation	4/92	119/29008	0.000569494	0.00475894	0.00275795	Ifng/Ccl5/Socs2/Ccr5	4
GO:0018108	peptidyl-tyrosine phosphorylation	6/92	322/29008	0.000571785	0.00476237	0.00275993	Ifng/Psen2/Tnfrsf18/Aplp2/Ccl5/Ptger4	6
GO:0061756	leukocyte adhesion to vascular endothelial cell	3/92	51/29008	0.000575789	0.00477999	0.00277015	Selplg/Itgb7/Ccr2	3
GO:0043254	regulation of protein-containing complex assembly	7/92	451/29008	0.000589521	0.004878	0.00282694	Ifng/Capg/Psen2/Pmepa1/Ahr/Snx9/Ptger4	7
GO:0018212	peptidyl-tyrosine modification	6/92	325/29008	0.000600207	0.00495024	0.00286881	Ifng/Psen2/Tnfrsf18/Aplp2/Ccl5/Ptger4	6
GO:0007015	actin filament organization	7/92	453/29008	0.000605099	0.00497438	0.0028828	Sdc4/Capg/Neb/Hip1/Myo1e/Snx9/Ptger4	7
GO:0032715	negative regulation of interleukin-6 production	3/92	52/29008	0.000609644	0.00497942	0.00288572	Foxp3/Havcr2/Il10	3
GO:0045124	regulation of bone resorption	3/92	52/29008	0.000609644	0.00497942	0.00288572	Adam8/Ubash3b/Ptger4	3
GO:0001822	kidney development	6/92	327/29008	0.000619756	0.00504573	0.00292415	Ifng/Mmp9/Ahr/Myo1e/Prdm1/Smad7	6
GO:0042177	negative regulation of protein catabolic process	4/92	122/29008	0.000625391	0.00507529	0.00294128	Psen2/Furin/N4bp1/Il10	4
GO:0002664	regulation of T cell tolerance induction	2/92	12/29008	0.000643234	0.00510154	0.0029565	Foxp3/Il2ra	2
GO:0045348	positive regulation of MHC class II biosynthetic process	2/92	12/29008	0.000643234	0.00510154	0.0029565	Ifng/Il10	2
GO:1900426	positive regulation of defense response to bacterium	2/92	12/29008	0.000643234	0.00510154	0.0029565	Grn/Havcr2	2
GO:1903977	positive regulation of glial cell migration	2/92	12/29008	0.000643234	0.00510154	0.0029565	Ccr2/Csf1	2
GO:2000317	negative regulation of T-helper 17 type immune response	2/92	12/29008	0.000643234	0.00510154	0.0029565	Foxp3/Smad7	2
GO:0002673	regulation of acute inflammatory response	3/92	53/29008	0.000644745	0.00510154	0.0029565	Adam8/Ccl5/Ccr5	3
GO:0002762	negative regulation of myeloid leukocyte differentiation	3/92	53/29008	0.000644745	0.00510154	0.0029565	Ifng/Gpr55/Ubash3b	3
GO:0046638	positive regulation of alpha-beta T cell differentiation	3/92	53/29008	0.000644745	0.00510154	0.0029565	Foxp3/Ifng/Ccr2	3
GO:0045088	regulation of innate immune response	5/92	217/29008	0.000648832	0.00511789	0.00296597	Adam8/Rasgrp1/Grn/N4bp1/Havcr2	5
GO:0002688	regulation of leukocyte chemotaxis	4/92	124/29008	0.00066475	0.00522717	0.0030293	Ccr2/Ccl5/Csf1/Lgmn	4
GO:0051235	maintenance of location	6/92	335/29008	0.000702949	0.00550524	0.00319045	Vps13c/Ehd1/Anxa6/Nrip1/Ubash3b/Ccr5	6
GO:0043542	endothelial cell migration	5/92	221/29008	0.000704462	0.00550524	0.00319045	Adam8/Map2k3/Grn/Atp2b4/Lgmn	5
GO:0031652	positive regulation of heat generation	2/92	13/29008	0.000758617	0.00583835	0.0033835	Ccl5/Ccr5	2
GO:0032905	transforming growth factor beta1 production	2/92	13/29008	0.000758617	0.00583835	0.0033835	Foxp3/Furin	2
GO:0060394	negative regulation of pathway-restricted SMAD protein phosphorylation	2/92	13/29008	0.000758617	0.00583835	0.0033835	Pmepa1/Smad7	2
GO:0070255	regulation of mucus secretion	2/92	13/29008	0.000758617	0.00583835	0.0033835	Sytl2/Ptger4	2
GO:0150079	negative regulation of neuroinflammatory response	2/92	13/29008	0.000758617	0.00583835	0.0033835	Tnfrsf1b/Grn	2
GO:0048640	negative regulation of developmental growth	4/92	129/29008	0.000770784	0.00589615	0.00341699	Cdkn1a/Socs2/Ccr5/Lgmn	4
GO:1901216	positive regulation of neuron death	4/92	129/29008	0.000770784	0.00589615	0.00341699	Ccl3/Ifng/Grn/Casp3	4
GO:0016197	endosomal transport	5/92	226/29008	0.000778934	0.00594054	0.00344272	Snx5/Ehd1/Vps54/Snx9/Lrba	5
GO:0072001	renal system development	6/92	342/29008	0.000782619	0.00595073	0.00344862	Ifng/Mmp9/Ahr/Myo1e/Prdm1/Smad7	6
GO:0042886	amide transport	6/92	343/29008	0.000794548	0.00602334	0.0034907	Ifng/Abcb1a/Glrx/Ccl5/Camk2n1/Ptger4	6
GO:0014009	glial cell proliferation	3/92	58/29008	0.000839576	0.0063268	0.00366657	Ifng/Vim/Csf1	3
GO:0043030	regulation of macrophage activation	3/92	58/29008	0.000839576	0.0063268	0.00366657	Grn/Havcr2/Il10	3
GO:0090276	regulation of peptide hormone secretion	5/92	230/29008	0.000842624	0.00633093	0.00366896	Ifng/Glrx/Ccl5/Camk2n1/Ptger4	5
GO:0071900	regulation of protein serine/threonine kinase activity	6/92	349/29008	0.000869103	0.00651056	0.00377306	Ifng/Cdkn1a/Adam8/Rasgrp1/Casp3/Atp2b4	6
GO:0032731	positive regulation of interleukin-1 beta production	3/92	59/29008	0.000882532	0.00651992	0.00377848	Ccl3/Ifng/Ccr5	3
GO:0001660	fever generation	2/92	14/29008	0.000883227	0.00651992	0.00377848	Ccl5/Ccr5	2
GO:0035791	platelet-derived growth factor receptor-beta signaling pathway	2/92	14/29008	0.000883227	0.00651992	0.00377848	Glrx/Hip1	2
GO:0045906	negative regulation of vasoconstriction	2/92	14/29008	0.000883227	0.00651992	0.00377848	Ahr/Dusp5	2
GO:0072683	T cell extravasation	2/92	14/29008	0.000883227	0.00651992	0.00377848	Ccr2/Ccl5	2
GO:1904892	regulation of receptor signaling pathway via STAT	4/92	135/29008	0.000913172	0.00672137	0.00389523	Ifng/Il7r/Il10/Socs2	4
GO:0042987	amyloid precursor protein catabolic process	3/92	60/29008	0.000926859	0.00678816	0.00393394	Ifng/Psen2/Casp3	3
GO:0002791	regulation of peptide secretion	5/92	235/29008	0.000927609	0.00678816	0.00393394	Ifng/Glrx/Ccl5/Camk2n1/Ptger4	5
GO:0043547	positive regulation of GTPase activity	5/92	237/29008	0.00096333	0.00700905	0.00406195	Ccl3/Ccl4/Rasgrp1/Ccl5/Snx9	5
GO:0090087	regulation of peptide transport	5/92	237/29008	0.00096333	0.00700905	0.00406195	Ifng/Glrx/Ccl5/Camk2n1/Ptger4	5
GO:0031641	regulation of myelination	3/92	61/29008	0.000972573	0.00701582	0.00406588	Ncmap/Ifng/Tnfrsf1b	3
GO:0070098	chemokine-mediated signaling pathway	3/92	61/29008	0.000972573	0.00701582	0.00406588	Ccl3/Ccl4/Ccl5	3
GO:1904705	regulation of vascular associated smooth muscle cell proliferation	3/92	61/29008	0.000972573	0.00701582	0.00406588	Cdkn1a/Mmp9/Il10	3
GO:0010820	positive regulation of T cell chemotaxis	2/92	15/29008	0.00101701	0.00723209	0.00419121	Ccr2/Ccl5	2
GO:0035815	positive regulation of renal sodium excretion	2/92	15/29008	0.00101701	0.00723209	0.00419121	Snx5/Ptger4	2
GO:0070234	positive regulation of T cell apoptotic process	2/92	15/29008	0.00101701	0.00723209	0.00419121	Adam8/Ccl5	2
GO:0031341	regulation of cell killing	4/92	139/29008	0.0010178	0.00723209	0.00419121	Ifng/Il7r/Rasgrp1/Havcr2	4
GO:0046850	regulation of bone remodeling	3/92	62/29008	0.00101969	0.00723209	0.00419121	Adam8/Ubash3b/Ptger4	3
GO:1990874	vascular associated smooth muscle cell proliferation	3/92	62/29008	0.00101969	0.00723209	0.00419121	Cdkn1a/Mmp9/Il10	3
GO:0032653	regulation of interleukin-10 production	3/92	63/29008	0.00106823	0.00751322	0.00435413	Foxp3/Tigit/Ptger4	3
GO:0032655	regulation of interleukin-12 production	3/92	63/29008	0.00106823	0.00751322	0.00435413	Ifng/Tigit/Il10	3
GO:2000401	regulation of lymphocyte migration	3/92	63/29008	0.00106823	0.00751322	0.00435413	Adam8/Ccr2/Ccl5	3
GO:0031330	negative regulation of cellular catabolic process	5/92	245/29008	0.00111653	0.00779973	0.00452017	Psen2/Furin/N4bp1/Il10/Atp2b4	5
GO:0048008	platelet-derived growth factor receptor signaling pathway	3/92	64/29008	0.00111821	0.00779973	0.00452017	Glrx/Hip1/Myo1e	3
GO:0050435	amyloid-beta metabolic process	3/92	64/29008	0.00111821	0.00779973	0.00452017	Ifng/Psen2/Casp3	3
GO:0010819	regulation of T cell chemotaxis	2/92	16/29008	0.0011599	0.00800233	0.00463759	Ccr2/Ccl5	2
GO:0031650	regulation of heat generation	2/92	16/29008	0.0011599	0.00800233	0.00463759	Ccl5/Ccr5	2
GO:0035729	cellular response to hepatocyte growth factor stimulus	2/92	16/29008	0.0011599	0.00800233	0.00463759	Il10/Lgmn	2
GO:0045346	regulation of MHC class II biosynthetic process	2/92	16/29008	0.0011599	0.00800233	0.00463759	Ifng/Il10	2
GO:0032613	interleukin-10 production	3/92	65/29008	0.00116964	0.00800411	0.00463862	Foxp3/Tigit/Ptger4	3
GO:0032615	interleukin-12 production	3/92	65/29008	0.00116964	0.00800411	0.00463862	Ifng/Tigit/Il10	3
GO:0032835	glomerulus development	3/92	65/29008	0.00116964	0.00800411	0.00463862	Ifng/Ahr/Myo1e	3
GO:0010469	regulation of signaling receptor activity	4/92	146/29008	0.00122073	0.00833125	0.0048282	Ifng/Psen2/Il10/Aplp2	4
GO:0009914	hormone transport	6/92	375/29008	0.00125653	0.00855253	0.00495644	Ifng/Abcb1a/Glrx/Ccl5/Camk2n1/Ptger4	6
GO:0032663	regulation of interleukin-2 production	3/92	67/29008	0.00127692	0.00866801	0.00502336	Foxp3/Ccr2/Havcr2	3
GO:0035728	response to hepatocyte growth factor	2/92	17/29008	0.00131184	0.00876405	0.00507902	Il10/Lgmn	2
GO:0040015	negative regulation of multicellular organism growth	2/92	17/29008	0.00131184	0.00876405	0.00507902	Socs2/Lgmn	2
GO:0045342	MHC class II biosynthetic process	2/92	17/29008	0.00131184	0.00876405	0.00507902	Ifng/Il10	2
GO:0048143	astrocyte activation	2/92	17/29008	0.00131184	0.00876405	0.00507902	Ifng/Grn	2
GO:0048302	regulation of isotype switching to IgG isotypes	2/92	17/29008	0.00131184	0.00876405	0.00507902	Foxp3/Ifng	2
GO:0070254	mucus secretion	2/92	17/29008	0.00131184	0.00876405	0.00507902	Sytl2/Ptger4	2
GO:0009411	response to UV	4/92	149/29008	0.00131579	0.00876407	0.00507904	Cdkn1a/N4bp1/Casp3/Mmp9	4
GO:0010001	glial cell differentiation	5/92	255/29008	0.00133261	0.00876407	0.00507904	Ncmap/Ifng/Tnfrsf1b/Vim/Grn	5
GO:0033002	muscle cell proliferation	5/92	255/29008	0.00133261	0.00876407	0.00507904	Ifng/Cdkn1a/Mmp9/Il10/Ccl5	5
GO:0051607	defense response to virus	5/92	255/29008	0.00133261	0.00876407	0.00507904	Foxp3/Ifng/Ccl5/Fgl2/Gbp4	5
GO:0090257	regulation of muscle system process	5/92	255/29008	0.00133261	0.00876407	0.00507904	Tnfrsf1b/Anxa6/Smad7/Ptger4/Atp2b4	5
GO:0140546	defense response to symbiont	5/92	255/29008	0.00133261	0.00876407	0.00507904	Foxp3/Ifng/Ccl5/Fgl2/Gbp4	5
GO:0031333	negative regulation of protein-containing complex assembly	4/92	151/29008	0.00138197	0.00904173	0.00523995	Capg/Psen2/Pmepa1/Ptger4	4
GO:0050921	positive regulation of chemotaxis	4/92	151/29008	0.00138197	0.00904173	0.00523995	Ccr2/Ccl5/Csf1/Lgmn	4
GO:0001655	urogenital system development	6/92	385/29008	0.0014364	0.00937361	0.00543228	Ifng/Mmp9/Ahr/Myo1e/Prdm1/Smad7	6
GO:0048662	negative regulation of smooth muscle cell proliferation	3/92	70/29008	0.00144914	0.00937581	0.00543356	Ifng/Cdkn1a/Il10	3
GO:0031099	regeneration	4/92	153/29008	0.00145044	0.00937581	0.00543356	Cdkn1a/Hopx/Grn/Matn2	4
GO:0050830	defense response to Gram-positive bacterium	4/92	153/29008	0.00145044	0.00937581	0.00543356	Ifng/Il7r/Havcr2/Gbp4	4
GO:0001906	cell killing	5/92	260/29008	0.00145155	0.00937581	0.00543356	Ifng/Il7r/Rasgrp1/Havcr2/Gzmb	5
GO:0048291	isotype switching to IgG isotypes	2/92	18/29008	0.00147278	0.00939312	0.00544359	Foxp3/Ifng	2
GO:0072672	neutrophil extravasation	2/92	18/29008	0.00147278	0.00939312	0.00544359	Adam8/Ptger4	2
GO:0140131	positive regulation of lymphocyte chemotaxis	2/92	18/29008	0.00147278	0.00939312	0.00544359	Ccr2/Ccl5	2
GO:1900424	regulation of defense response to bacterium	2/92	18/29008	0.00147278	0.00939312	0.00544359	Grn/Havcr2	2
GO:2000319	regulation of T-helper 17 cell differentiation	2/92	18/29008	0.00147278	0.00939312	0.00544359	Foxp3/Smad7	2
GO:0046579	positive regulation of Ras protein signal transduction	3/92	71/29008	0.00150963	0.00955593	0.00553794	Rasgrp1/Gpr55/Csf1	3
GO:1990868	response to chemokine	3/92	71/29008	0.00150963	0.00955593	0.00553794	Ccl3/Ccl4/Ccl5	3
GO:1990869	cellular response to chemokine	3/92	71/29008	0.00150963	0.00955593	0.00553794	Ccl3/Ccl4/Ccl5	3
GO:0045428	regulation of nitric oxide biosynthetic process	3/92	72/29008	0.00157167	0.00992385	0.00575116	Ifng/Il10/Atp2b4	3
GO:0046635	positive regulation of alpha-beta T cell activation	3/92	73/29008	0.00163529	0.0101444	0.00587896	Foxp3/Ifng/Ccr2	3
GO:2000107	negative regulation of leukocyte apoptotic process	3/92	73/29008	0.00163529	0.0101444	0.00587896	Il7r/Ccl5/Ccr5	3
GO:0032700	negative regulation of interleukin-17 production	2/92	19/29008	0.00164265	0.0101444	0.00587896	Foxp3/Ifng	2
GO:0032823	regulation of natural killer cell differentiation	2/92	19/29008	0.00164265	0.0101444	0.00587896	Rasgrp1/Prdm1	2
GO:0045579	positive regulation of B cell differentiation	2/92	19/29008	0.00164265	0.0101444	0.00587896	Il10/Prdm1	2
GO:0048245	eosinophil chemotaxis	2/92	19/29008	0.00164265	0.0101444	0.00587896	Ccl4/Ccl5	2
GO:0051444	negative regulation of ubiquitin-protein transferase activity	2/92	19/29008	0.00164265	0.0101444	0.00587896	Psen2/Smad7	2
GO:0071636	positive regulation of transforming growth factor beta production	2/92	19/29008	0.00164265	0.0101444	0.00587896	Foxp3/Furin	2
GO:1902004	positive regulation of amyloid-beta formation	2/92	19/29008	0.00164265	0.0101444	0.00587896	Ifng/Casp3	2
GO:0034250	positive regulation of cellular amide metabolic process	4/92	159/29008	0.00167	0.0102882	0.0059623	Ifng/Vim/Casp3/Upf3b	4
GO:0019221	cytokine-mediated signaling pathway	6/92	397/29008	0.00167748	0.0103092	0.00597447	Ccl3/Ifng/Ccl4/Ccr2/Ccl5/Csf1	6
GO:0002437	inflammatory response to antigenic stimulus	3/92	74/29008	0.0017005	0.0104001	0.00602719	Il2ra/Rasgrp1/Il10	3
GO:0032623	interleukin-2 production	3/92	74/29008	0.0017005	0.0104001	0.00602719	Foxp3/Ccr2/Havcr2	3
GO:0042982	amyloid precursor protein metabolic process	3/92	75/29008	0.00176731	0.0107568	0.00623389	Ifng/Psen2/Casp3	3
GO:0080164	regulation of nitric oxide metabolic process	3/92	75/29008	0.00176731	0.0107568	0.00623389	Ifng/Il10/Atp2b4	3
GO:0002544	chronic inflammatory response	2/92	20/29008	0.00182141	0.0109026	0.00631839	Foxp3/Il10	2
GO:0032695	negative regulation of interleukin-12 production	2/92	20/29008	0.00182141	0.0109026	0.00631839	Tigit/Il10	2
GO:0033033	negative regulation of myeloid cell apoptotic process	2/92	20/29008	0.00182141	0.0109026	0.00631839	Ccl5/Ccr5	2
GO:0045019	negative regulation of nitric oxide biosynthetic process	2/92	20/29008	0.00182141	0.0109026	0.00631839	Il10/Atp2b4	2
GO:0045591	positive regulation of regulatory T cell differentiation	2/92	20/29008	0.00182141	0.0109026	0.00631839	Foxp3/Ifng	2
GO:0045623	negative regulation of T-helper cell differentiation	2/92	20/29008	0.00182141	0.0109026	0.00631839	Foxp3/Smad7	2
GO:1904406	negative regulation of nitric oxide metabolic process	2/92	20/29008	0.00182141	0.0109026	0.00631839	Il10/Atp2b4	2
GO:1904029	regulation of cyclin-dependent protein kinase activity	3/92	76/29008	0.00183575	0.0109625	0.00635311	Cdkn1a/Casp3/Camk2n1	3
GO:1903363	negative regulation of cellular protein catabolic process	3/92	77/29008	0.00190581	0.0113542	0.00658008	Psen2/Furin/N4bp1	3
GO:0002377	immunoglobulin production	5/92	277/29008	0.00191494	0.0113818	0.00659608	Foxp3/Ifng/Il7r/Il10/Fgl2	5
GO:0048569	post-embryonic animal organ development	2/92	21/29008	0.00200899	0.011885	0.00688768	Ahr/Myo1e	2
GO:0090594	inflammatory response to wounding	2/92	21/29008	0.00200899	0.011885	0.00688768	Grn/Ccr2	2
GO:0001909	leukocyte mediated cytotoxicity	4/92	168/29008	0.00204115	0.0120471	0.00698164	Il7r/Rasgrp1/Havcr2/Gzmb	4
GO:0051057	positive regulation of small GTPase mediated signal transduction	3/92	79/29008	0.00205091	0.0120765	0.00699868	Rasgrp1/Gpr55/Csf1	3
GO:0007565	female pregnancy	4/92	169/29008	0.00208562	0.0122524	0.00710065	Grn/Mmp9/Havcr2/Prdm1	4
GO:0006887	exocytosis	6/92	415/29008	0.00209539	0.0122529	0.00710093	Sdc4/Rasgrp1/Glrx/Sytl2/Ccr2/Ccl5	6
GO:0051047	positive regulation of secretion	6/92	415/29008	0.00209539	0.0122529	0.00710093	Sdc4/Snx5/Glrx/Sytl2/Camk2n1/Ptger4	6
GO:0048844	artery morphogenesis	3/92	80/29008	0.00212596	0.0123741	0.00717113	Prdm1/Smad7/Ptger4	3
GO:0071347	cellular response to interleukin-1	3/92	80/29008	0.00212596	0.0123741	0.00717113	Ccl3/Ccl4/Ccl5	3
GO:0030183	B cell differentiation	4/92	170/29008	0.00213076	0.0123741	0.00717113	Cmtm7/Ahr/Il10/Prdm1	4
GO:0032535	regulation of cellular component size	6/92	417/29008	0.00214627	0.0124356	0.00720679	Il7r/Capg/Neb/Ahr/Ccr5/Snx9	6
GO:0030072	peptide hormone secretion	5/92	285/29008	0.00216694	0.0125267	0.00725959	Ifng/Glrx/Ccl5/Camk2n1/Ptger4	5
GO:1903034	regulation of response to wounding	4/92	171/29008	0.00217657	0.0125537	0.00727525	Grn/Il10/Ubash3b/Ptger4	4
GO:0042267	natural killer cell mediated cytotoxicity	3/92	81/29008	0.00220269	0.0126619	0.00733796	Rasgrp1/Havcr2/Gzmb	3
GO:0051770	positive regulation of nitric-oxide synthase biosynthetic process	2/92	22/29008	0.00220534	0.0126619	0.00733796	Ifng/Map2k3	2
GO:0002833	positive regulation of response to biotic stimulus	4/92	173/29008	0.00227022	0.013005	0.00753677	Adam8/Rasgrp1/Grn/Havcr2	4
GO:0002381	immunoglobulin production involved in immunoglobulin-mediated immune response	3/92	82/29008	0.00228113	0.013038	0.00755589	Foxp3/Ifng/Fgl2	3
GO:0010594	regulation of endothelial cell migration	4/92	174/29008	0.00231808	0.0132193	0.00766097	Map2k3/Grn/Atp2b4/Lgmn	4
GO:0031331	positive regulation of cellular catabolic process	6/92	425/29008	0.00235921	0.0133753	0.00775139	Ifng/Psen2/Adam8/Tnfrsf1b/Snx9/Smad7	6
GO:0032722	positive regulation of chemokine production	3/92	83/29008	0.00236128	0.0133753	0.00775139	Ifng/Havcr2/Ccl5	3
GO:0048708	astrocyte differentiation	3/92	83/29008	0.00236128	0.0133753	0.00775139	Ifng/Vim/Grn	3
GO:0010818	T cell chemotaxis	2/92	23/29008	0.0024104	0.0135324	0.00784244	Ccr2/Ccl5	2
GO:0031649	heat generation	2/92	23/29008	0.0024104	0.0135324	0.00784244	Ccl5/Ccr5	2
GO:1900120	regulation of receptor binding	2/92	23/29008	0.0024104	0.0135324	0.00784244	Mmp9/Il10	2
GO:1901623	regulation of lymphocyte chemotaxis	2/92	23/29008	0.0024104	0.0135324	0.00784244	Ccr2/Ccl5	2
GO:0002790	peptide secretion	5/92	293/29008	0.00244234	0.013566	0.00786188	Ifng/Glrx/Ccl5/Camk2n1/Ptger4	5
GO:0002228	natural killer cell mediated immunity	3/92	84/29008	0.00244316	0.013566	0.00786188	Rasgrp1/Havcr2/Gzmb	3
GO:0006809	nitric oxide biosynthetic process	3/92	84/29008	0.00244316	0.013566	0.00786188	Ifng/Il10/Atp2b4	3
GO:0032729	positive regulation of interferon-gamma production	3/92	84/29008	0.00244316	0.013566	0.00786188	Rasgrp1/Ccr2/Havcr2	3
GO:0034103	regulation of tissue remodeling	3/92	84/29008	0.00244316	0.013566	0.00786188	Adam8/Ubash3b/Ptger4	3
GO:0043525	positive regulation of neuron apoptotic process	3/92	85/29008	0.00252678	0.0139996	0.00811317	Ccl3/Grn/Casp3	3
GO:0002699	positive regulation of immune effector process	5/92	296/29008	0.0025519	0.0140771	0.00815812	Foxp3/Ifng/Rasgrp1/Ccr2/Il10	5
GO:0070588	calcium ion transmembrane transport	5/92	296/29008	0.0025519	0.0140771	0.00815812	Psen2/Ahr/Ubash3b/Ccr5/Atp2b4	5
GO:0045766	positive regulation of angiogenesis	4/92	179/29008	0.0025678	0.0141034	0.00817333	Grn/Mmp9/Il10/Ccl5	4
GO:1904018	positive regulation of vasculature development	4/92	179/29008	0.0025678	0.0141034	0.00817333	Grn/Mmp9/Il10/Ccl5	4
GO:0031643	positive regulation of myelination	2/92	24/29008	0.00262411	0.0142426	0.00825401	Ncmap/Tnfrsf1b	2
GO:0031645	negative regulation of nervous system process	2/92	24/29008	0.00262411	0.0142426	0.00825401	Ifng/Il10	2
GO:0035988	chondrocyte proliferation	2/92	24/29008	0.00262411	0.0142426	0.00825401	Grn/Smad7	2
GO:0043371	negative regulation of CD4-positive, alpha-beta T cell differentiation	2/92	24/29008	0.00262411	0.0142426	0.00825401	Foxp3/Smad7	2
GO:0050687	negative regulation of defense response to virus	2/92	24/29008	0.00262411	0.0142426	0.00825401	Foxp3/Fgl2	2
GO:0050708	regulation of protein secretion	5/92	298/29008	0.0026269	0.0142426	0.00825401	Ifng/Glrx/Ccl5/Camk2n1/Ptger4	5
GO:0002637	regulation of immunoglobulin production	3/92	87/29008	0.00269928	0.0145727	0.00844528	Foxp3/Ifng/Il10	3
GO:0045638	negative regulation of myeloid cell differentiation	3/92	87/29008	0.00269928	0.0145727	0.00844528	Ifng/Gpr55/Ubash3b	3
GO:0046883	regulation of hormone secretion	5/92	302/29008	0.00278167	0.0149855	0.00868455	Ifng/Glrx/Ccl5/Camk2n1/Ptger4	5
GO:0052547	regulation of peptidase activity	6/92	441/29008	0.0028325	0.0150149	0.00870157	Furin/Hip1/Grn/Mmp9/Serpina3g/Lgmn	6
GO:0043524	negative regulation of neuron apoptotic process	4/92	184/29008	0.00283542	0.0150149	0.00870157	Adam8/Grn/Il10/Lgmn	4
GO:0010640	regulation of platelet-derived growth factor receptor signaling pathway	2/92	25/29008	0.00284642	0.0150149	0.00870157	Glrx/Hip1	2
GO:0010759	positive regulation of macrophage chemotaxis	2/92	25/29008	0.00284642	0.0150149	0.00870157	Ccl5/Csf1	2
GO:0032753	positive regulation of interleukin-4 production	2/92	25/29008	0.00284642	0.0150149	0.00870157	Foxp3/Havcr2	2
GO:0045736	negative regulation of cyclin-dependent protein serine/threonine kinase activity	2/92	25/29008	0.00284642	0.0150149	0.00870157	Cdkn1a/Casp3	2
GO:0071392	cellular response to estradiol stimulus	2/92	25/29008	0.00284642	0.0150149	0.00870157	Glrx/Nrip1	2
GO:1901032	negative regulation of response to reactive oxygen species	2/92	25/29008	0.00284642	0.0150149	0.00870157	Glrx/Il10	2
GO:1902993	positive regulation of amyloid precursor protein catabolic process	2/92	25/29008	0.00284642	0.0150149	0.00870157	Ifng/Casp3	2
GO:1903206	negative regulation of hydrogen peroxide-induced cell death	2/92	25/29008	0.00284642	0.0150149	0.00870157	Glrx/Il10	2
GO:0050851	antigen receptor-mediated signaling pathway	5/92	304/29008	0.00286149	0.015063	0.00872945	Pvrig/Foxp3/Ifng/Psen2/Ctla4	5
GO:0034644	cellular response to UV	3/92	89/29008	0.00287888	0.0150918	0.00874614	Cdkn1a/N4bp1/Mmp9	3
GO:0046209	nitric oxide metabolic process	3/92	89/29008	0.00287888	0.0150918	0.00874614	Ifng/Il10/Atp2b4	3
GO:0050796	regulation of insulin secretion	4/92	186/29008	0.00294762	0.0154202	0.00893645	Ifng/Glrx/Ccl5/Camk2n1	4
GO:0040014	regulation of multicellular organism growth	3/92	91/29008	0.00306568	0.0159014	0.00921532	Socs2/Csf1/Lgmn	3
GO:2001057	reactive nitrogen species metabolic process	3/92	91/29008	0.00306568	0.0159014	0.00921532	Ifng/Il10/Atp2b4	3
GO:0032480	negative regulation of type I interferon production	2/92	26/29008	0.00307728	0.0159014	0.00921532	Havcr2/Gbp4	2
GO:0035813	regulation of renal sodium excretion	2/92	26/29008	0.00307728	0.0159014	0.00921532	Snx5/Ptger4	2
GO:0045780	positive regulation of bone resorption	2/92	26/29008	0.00307728	0.0159014	0.00921532	Adam8/Ptger4	2
GO:2000316	regulation of T-helper 17 type immune response	2/92	26/29008	0.00307728	0.0159014	0.00921532	Foxp3/Smad7	2
GO:0000302	response to reactive oxygen species	4/92	189/29008	0.00312156	0.0160646	0.0093099	Glrx/Casp3/Mmp9/Il10	4
GO:0031644	regulation of nervous system process	4/92	189/29008	0.00312156	0.0160646	0.0093099	Ncmap/Ifng/Tnfrsf1b/Il10	4
GO:0009895	negative regulation of catabolic process	5/92	311/29008	0.00315396	0.0161984	0.00938746	Psen2/Furin/N4bp1/Il10/Atp2b4	5
GO:0009615	response to virus	5/92	312/29008	0.00319743	0.0163885	0.0094976	Foxp3/Ifng/Ccl5/Fgl2/Gbp4	5
GO:0032651	regulation of interleukin-1 beta production	3/92	93/29008	0.00325978	0.0166742	0.00966322	Ccl3/Ifng/Ccr5	3
GO:0015833	peptide transport	5/92	314/29008	0.00328568	0.0167729	0.00972037	Ifng/Glrx/Ccl5/Camk2n1/Ptger4	5
GO:0050731	positive regulation of peptidyl-tyrosine phosphorylation	4/92	192/29008	0.00330238	0.0167954	0.00973343	Ifng/Tnfrsf18/Ccl5/Ptger4	4
GO:0001780	neutrophil homeostasis	2/92	27/29008	0.00331663	0.0167954	0.00973343	Ifng/Ccr2	2
GO:0032703	negative regulation of interleukin-2 production	2/92	27/29008	0.00331663	0.0167954	0.00973343	Foxp3/Havcr2	2
GO:0070233	negative regulation of T cell apoptotic process	2/92	27/29008	0.00331663	0.0167954	0.00973343	Il7r/Ccl5	2
GO:0002312	B cell activation involved in immune response	3/92	94/29008	0.00335958	0.016979	0.00983981	Foxp3/Ifng/Il10	3
GO:0008016	regulation of heart contraction	4/92	195/29008	0.00349022	0.0176041	0.0102021	Ifng/Hopx/Smad7/Atp2b4	4
GO:0002262	myeloid cell homeostasis	4/92	196/29008	0.00355442	0.017731	0.0102756	Foxp3/Ifng/Casp3/Ccr2	4
GO:0007176	regulation of epidermal growth factor-activated receptor activity	2/92	28/29008	0.00356441	0.017731	0.0102756	Psen2/Aplp2	2
GO:0035812	renal sodium excretion	2/92	28/29008	0.00356441	0.017731	0.0102756	Snx5/Ptger4	2
GO:0042059	negative regulation of epidermal growth factor receptor signaling pathway	2/92	28/29008	0.00356441	0.017731	0.0102756	Psen2/Snx5	2
GO:0046639	negative regulation of alpha-beta T cell differentiation	2/92	28/29008	0.00356441	0.017731	0.0102756	Foxp3/Smad7	2
GO:0150077	regulation of neuroinflammatory response	2/92	28/29008	0.00356441	0.017731	0.0102756	Tnfrsf1b/Grn	2
GO:1904706	negative regulation of vascular associated smooth muscle cell proliferation	2/92	28/29008	0.00356441	0.017731	0.0102756	Cdkn1a/Il10	2
GO:0045927	positive regulation of growth	5/92	321/29008	0.00360841	0.0179147	0.0103821	Hopx/Ahr/Csf1/Smad7/Ptger4	5
GO:0071214	cellular response to abiotic stimulus	5/92	322/29008	0.00365631	0.0180816	0.0104788	Cdkn1a/N4bp1/Casp3/Mmp9/Ptger4	5
GO:0104004	cellular response to environmental stimulus	5/92	322/29008	0.00365631	0.0180816	0.0104788	Cdkn1a/N4bp1/Casp3/Mmp9/Ptger4	5
GO:0070555	response to interleukin-1	3/92	97/29008	0.00367018	0.0181148	0.0104981	Ccl3/Ccl4/Ccl5	3
GO:0019722	calcium-mediated signaling	4/92	198/29008	0.00368521	0.0181536	0.0105205	Ccr2/Cxcr6/Ccr5/Atp2b4	4
GO:0051048	negative regulation of secretion	4/92	199/29008	0.00375182	0.0184458	0.0106899	Tnfrsf1b/Ccr2/Entpd1/Ptger4	4
GO:0032091	negative regulation of protein binding	3/92	98/29008	0.00377748	0.018532	0.0107398	Psen2/Cdkn1a/Il10	3
GO:0044706	multi-multicellular organism process	4/92	200/29008	0.00381924	0.018532	0.0107398	Grn/Mmp9/Havcr2/Prdm1	4
GO:0002834	regulation of response to tumor cell	2/92	29/29008	0.00382057	0.018532	0.0107398	Havcr2/Ahr	2
GO:0002837	regulation of immune response to tumor cell	2/92	29/29008	0.00382057	0.018532	0.0107398	Havcr2/Ahr	2
GO:0019835	cytolysis	2/92	29/29008	0.00382057	0.018532	0.0107398	Fgl2/Gzmb	2
GO:0032647	regulation of interferon-alpha production	2/92	29/29008	0.00382057	0.018532	0.0107398	Havcr2/Gbp4	2
GO:0034067	protein localization to Golgi apparatus	2/92	29/29008	0.00382057	0.018532	0.0107398	Arl5a/Vps13c	2
GO:0043087	regulation of GTPase activity	5/92	326/29008	0.00385247	0.018651	0.0108088	Ccl3/Ccl4/Rasgrp1/Ccl5/Snx9	5
GO:0032611	interleukin-1 beta production	3/92	99/29008	0.00388667	0.0187806	0.0108839	Ccl3/Ifng/Ccr5	3
GO:0042742	defense response to bacterium	6/92	473/29008	0.00398874	0.0192371	0.0111485	Ifng/Il7r/Grn/Havcr2/Il10/Gbp4	6
GO:0001911	negative regulation of leukocyte mediated cytotoxicity	2/92	30/29008	0.00408505	0.0196269	0.0113743	Il7r/Havcr2	2
GO:0043032	positive regulation of macrophage activation	2/92	30/29008	0.00408505	0.0196269	0.0113743	Havcr2/Il10	2
GO:0006476	protein deacetylation	3/92	102/29008	0.00422574	0.0202643	0.0117438	Foxp3/Ifng/Hopx	3
GO:0071902	positive regulation of protein serine/threonine kinase activity	4/92	206/29008	0.00424108	0.0202995	0.0117641	Ifng/Adam8/Rasgrp1/Atp2b4	4
GO:0048608	reproductive structure development	6/92	480/29008	0.00428248	0.0204589	0.0118566	Abcb1a/Nrip1/Ahr/Il10/Prdm1/Ptger4	6
GO:0002026	regulation of the force of heart contraction	2/92	31/29008	0.00435781	0.0205092	0.0118857	Ifng/Atp2b4	2
GO:0002418	immune response to tumor cell	2/92	31/29008	0.00435781	0.0205092	0.0118857	Havcr2/Ahr	2
GO:0002825	regulation of T-helper 1 type immune response	2/92	31/29008	0.00435781	0.0205092	0.0118857	Ccr2/Havcr2	2
GO:0032607	interferon-alpha production	2/92	31/29008	0.00435781	0.0205092	0.0118857	Havcr2/Gbp4	2
GO:0032801	receptor catabolic process	2/92	31/29008	0.00435781	0.0205092	0.0118857	Furin/Lgmn	2
GO:0072539	T-helper 17 cell differentiation	2/92	31/29008	0.00435781	0.0205092	0.0118857	Foxp3/Smad7	2
GO:1902883	negative regulation of response to oxidative stress	2/92	31/29008	0.00435781	0.0205092	0.0118857	Glrx/Il10	2
GO:1905523	positive regulation of macrophage migration	2/92	31/29008	0.00435781	0.0205092	0.0118857	Ccl5/Csf1	2
GO:0061458	reproductive system development	6/92	484/29008	0.00445736	0.0209389	0.0121347	Abcb1a/Nrip1/Ahr/Il10/Prdm1/Ptger4	6
GO:0002429	immune response-activating cell surface receptor signaling pathway	5/92	340/29008	0.00459865	0.0215626	0.0124961	Pvrig/Foxp3/Ifng/Psen2/Ctla4	5
GO:0032673	regulation of interleukin-4 production	2/92	32/29008	0.00463878	0.0215908	0.0125125	Foxp3/Havcr2	2
GO:0044062	regulation of excretion	2/92	32/29008	0.00463878	0.0215908	0.0125125	Snx5/Ptger4	2
GO:0045742	positive regulation of epidermal growth factor receptor signaling pathway	2/92	32/29008	0.00463878	0.0215908	0.0125125	Hip1/Mmp9	2
GO:2000515	negative regulation of CD4-positive, alpha-beta T cell activation	2/92	32/29008	0.00463878	0.0215908	0.0125125	Foxp3/Smad7	2
GO:0002757	immune response-activating signal transduction	5/92	341/29008	0.00465561	0.0216294	0.0125349	Pvrig/Foxp3/Ifng/Psen2/Ctla4	5
GO:0030101	natural killer cell activation	3/92	106/29008	0.004705	0.0218188	0.0126446	Rasgrp1/Havcr2/Prdm1	3
GO:0031396	regulation of protein ubiquitination	4/92	214/29008	0.00485105	0.022455	0.0130133	Psen2/N4bp1/Smad7/Gbp4	4
GO:0009896	positive regulation of catabolic process	6/92	494/29008	0.00491764	0.0226451	0.0131235	Ifng/Psen2/Adam8/Tnfrsf1b/Snx9/Smad7	6
GO:0007617	mating behavior	2/92	33/29008	0.00492791	0.0226451	0.0131235	Grn/Aplp2	2
GO:0010614	negative regulation of cardiac muscle hypertrophy	2/92	33/29008	0.00492791	0.0226451	0.0131235	Tnfrsf1b/Atp2b4	2
GO:0033032	regulation of myeloid cell apoptotic process	2/92	33/29008	0.00492791	0.0226451	0.0131235	Ccl5/Ccr5	2
GO:0048145	regulation of fibroblast proliferation	3/92	108/29008	0.00495645	0.022735	0.0131756	Ifng/Cdkn1a/Mmp9	3
GO:0010595	positive regulation of endothelial cell migration	3/92	109/29008	0.00508516	0.0232832	0.0134933	Map2k3/Grn/Lgmn	3
GO:0002526	acute inflammatory response	3/92	110/29008	0.00521587	0.0236674	0.013716	Adam8/Ccl5/Ccr5	3
GO:0032642	regulation of chemokine production	3/92	110/29008	0.00521587	0.0236674	0.013716	Ifng/Havcr2/Ccl5	3
GO:0010758	regulation of macrophage chemotaxis	2/92	34/29008	0.00522515	0.0236674	0.013716	Ccl5/Csf1	2
GO:0035335	peptidyl-tyrosine dephosphorylation	2/92	34/29008	0.00522515	0.0236674	0.013716	Ubash3b/Dusp5	2
GO:1901186	positive regulation of ERBB signaling pathway	2/92	34/29008	0.00522515	0.0236674	0.013716	Hip1/Mmp9	2
GO:1903205	regulation of hydrogen peroxide-induced cell death	2/92	34/29008	0.00522515	0.0236674	0.013716	Glrx/Il10	2
GO:0002768	immune response-regulating cell surface receptor signaling pathway	5/92	351/29008	0.00525319	0.0237519	0.0137649	Pvrig/Foxp3/Ifng/Psen2/Ctla4	5
GO:0051651	maintenance of location in cell	4/92	220/29008	0.00534543	0.0240544	0.0139402	Vps13c/Anxa6/Ubash3b/Ccr5	4
GO:0048144	fibroblast proliferation	3/92	111/29008	0.00534859	0.0240544	0.0139402	Ifng/Cdkn1a/Mmp9	3
GO:0071482	cellular response to light stimulus	3/92	111/29008	0.00534859	0.0240544	0.0139402	Cdkn1a/N4bp1/Mmp9	3
GO:0048639	positive regulation of developmental growth	4/92	221/29008	0.00543097	0.0243816	0.0141299	Hopx/Csf1/Smad7/Ptger4	4
GO:0060840	artery development	3/92	112/29008	0.00548333	0.024481	0.0141874	Prdm1/Smad7/Ptger4	3
GO:2000181	negative regulation of blood vessel morphogenesis	3/92	112/29008	0.00548333	0.024481	0.0141874	Ccr2/Ptger4/Atp2b4	3
GO:0050871	positive regulation of B cell activation	4/92	222/29008	0.00551743	0.024481	0.0141874	Ifng/Cdkn1a/Il10/Prdm1	4
GO:0014741	negative regulation of muscle hypertrophy	2/92	35/29008	0.00553045	0.024481	0.0141874	Tnfrsf1b/Atp2b4	2
GO:0031342	negative regulation of cell killing	2/92	35/29008	0.00553045	0.024481	0.0141874	Il7r/Havcr2	2
GO:0045577	regulation of B cell differentiation	2/92	35/29008	0.00553045	0.024481	0.0141874	Il10/Prdm1	2
GO:0048147	negative regulation of fibroblast proliferation	2/92	35/29008	0.00553045	0.024481	0.0141874	Ifng/Mmp9	2
GO:1905145	cellular response to acetylcholine	2/92	35/29008	0.00553045	0.024481	0.0141874	Ly6a/Atp2b4	2
GO:1901343	negative regulation of vasculature development	3/92	113/29008	0.0056201	0.0248344	0.0143923	Ccr2/Ptger4/Atp2b4	3
GO:0052548	regulation of endopeptidase activity	5/92	357/29008	0.00563678	0.0248647	0.0144098	Furin/Hip1/Mmp9/Serpina3g/Lgmn	5
GO:0007589	body fluid secretion	3/92	114/29008	0.00575891	0.0252276	0.0146201	Sytl2/Socs2/Ptger4	3
GO:0032602	chemokine production	3/92	114/29008	0.00575891	0.0252276	0.0146201	Ifng/Havcr2/Ccl5	3
GO:0035601	protein deacylation	3/92	114/29008	0.00575891	0.0252276	0.0146201	Foxp3/Ifng/Hopx	3
GO:0098732	macromolecule deacylation	3/92	114/29008	0.00575891	0.0252276	0.0146201	Foxp3/Ifng/Hopx	3
GO:0007160	cell-matrix adhesion	4/92	225/29008	0.00578233	0.0252865	0.0146542	Sdc4/Adam8/Itgb7/Csf1	4
GO:0001779	natural killer cell differentiation	2/92	36/29008	0.00584376	0.0253797	0.0147083	Rasgrp1/Prdm1	2
GO:0009154	purine ribonucleotide catabolic process	2/92	36/29008	0.00584376	0.0253797	0.0147083	Acot7/Entpd1	2
GO:0042119	neutrophil activation	2/92	36/29008	0.00584376	0.0253797	0.0147083	Grn/Ccl5	2
GO:1905144	response to acetylcholine	2/92	36/29008	0.00584376	0.0253797	0.0147083	Ly6a/Atp2b4	2
GO:0051283	negative regulation of sequestering of calcium ion	3/92	115/29008	0.00589975	0.0255791	0.0148238	Anxa6/Ubash3b/Ccr5	3
GO:0043534	blood vessel endothelial cell migration	3/92	116/29008	0.00604265	0.0261538	0.0151569	Adam8/Map2k3/Atp2b4	3
GO:0050920	regulation of chemotaxis	4/92	229/29008	0.00614855	0.0265022	0.0153588	Ccr2/Ccl5/Csf1/Lgmn	4
GO:0002335	mature B cell differentiation	2/92	37/29008	0.00616501	0.0265022	0.0153588	Cmtm7/Il10	2
GO:0034110	regulation of homotypic cell-cell adhesion	2/92	37/29008	0.00616501	0.0265022	0.0153588	Ccl5/Ubash3b	2
GO:1902624	positive regulation of neutrophil migration	2/92	37/29008	0.00616501	0.0265022	0.0153588	Adam8/Ptger4	2
GO:0008585	female gonad development	3/92	117/29008	0.00618761	0.0265094	0.0153629	Nrip1/Ahr/Ptger4	3
GO:0051282	regulation of sequestering of calcium ion	3/92	117/29008	0.00618761	0.0265094	0.0153629	Anxa6/Ubash3b/Ccr5	3
GO:0030073	insulin secretion	4/92	230/29008	0.00624246	0.0266809	0.0154623	Ifng/Glrx/Ccl5/Camk2n1	4
GO:0050878	regulation of body fluid levels	5/92	366/29008	0.00624872	0.0266809	0.0154623	Sytl2/Entpd1/Socs2/Ubash3b/Ptger4	5
GO:0046879	hormone secretion	5/92	367/29008	0.00631948	0.0269376	0.0156111	Ifng/Glrx/Ccl5/Camk2n1/Ptger4	5
GO:0032956	regulation of actin cytoskeleton organization	5/92	368/29008	0.0063908	0.0271958	0.0157608	Sdc4/Capg/Neb/Snx9/Ptger4	5
GO:0051208	sequestering of calcium ion	3/92	119/29008	0.00648373	0.0274511	0.0159087	Anxa6/Ubash3b/Ccr5	3
GO:0036474	cell death in response to hydrogen peroxide	2/92	38/29008	0.00649416	0.0274511	0.0159087	Glrx/Il10	2
GO:0071634	regulation of transforming growth factor beta production	2/92	38/29008	0.00649416	0.0274511	0.0159087	Foxp3/Furin	2
GO:1902003	regulation of amyloid-beta formation	2/92	38/29008	0.00649416	0.0274511	0.0159087	Ifng/Casp3	2
GO:0003018	vascular process in circulatory system	4/92	234/29008	0.00662765	0.0279063	0.0161725	Ccl4/Abcb1a/Ahr/Dusp5	4
GO:0001910	regulation of leukocyte mediated cytotoxicity	3/92	120/29008	0.00663491	0.0279063	0.0161725	Il7r/Rasgrp1/Havcr2	3
GO:0046545	development of primary female sexual characteristics	3/92	120/29008	0.00663491	0.0279063	0.0161725	Nrip1/Ahr/Ptger4	3
GO:0017015	regulation of transforming growth factor beta receptor signaling pathway	3/92	121/29008	0.00678818	0.0285036	0.0165187	Pmepa1/Furin/Smad7	3
GO:0001773	myeloid dendritic cell activation	2/92	39/29008	0.00683115	0.0285421	0.016541	Havcr2/Il10	2
GO:0032633	interleukin-4 production	2/92	39/29008	0.00683115	0.0285421	0.016541	Foxp3/Havcr2	2
GO:1904645	response to amyloid-beta	2/92	39/29008	0.00683115	0.0285421	0.016541	Mmp9/Lgmn	2
GO:0042542	response to hydrogen peroxide	3/92	122/29008	0.00694355	0.0289162	0.0167578	Glrx/Casp3/Il10	3
GO:0090277	positive regulation of peptide hormone secretion	3/92	122/29008	0.00694355	0.0289162	0.0167578	Glrx/Camk2n1/Ptger4	3
GO:0051403	stress-activated MAPK cascade	4/92	238/29008	0.00702829	0.0292211	0.0169345	Rasgrp1/Map2k3/Gadd45b/Ptger4	4
GO:0009636	response to toxic substance	3/92	123/29008	0.00710101	0.029475	0.0170816	Abcb1a/Ahr/Ccl5	3
GO:0010720	positive regulation of cell development	5/92	378/29008	0.00713549	0.0295697	0.0171365	Ifng/Abcb1a/Tnfrsf1b/Vim/Smad7	5
GO:0006195	purine nucleotide catabolic process	2/92	40/29008	0.00717594	0.0296403	0.0171774	Acot7/Entpd1	2
GO:0032660	regulation of interleukin-17 production	2/92	40/29008	0.00717594	0.0296403	0.0171774	Foxp3/Ifng	2
GO:0008406	gonad development	4/92	240/29008	0.0072345	0.0298335	0.0172894	Abcb1a/Nrip1/Ahr/Ptger4	4
GO:1903844	regulation of cellular response to transforming growth factor beta stimulus	3/92	124/29008	0.00726059	0.0298924	0.0173235	Pmepa1/Furin/Smad7	3
GO:0045664	regulation of neuron differentiation	4/92	241/29008	0.00733908	0.0301665	0.0174824	Ifng/Ccl5/Socs2/Ccr5	4
GO:0002347	response to tumor cell	2/92	41/29008	0.00752848	0.0305973	0.017732	Havcr2/Ahr	2
GO:0006953	acute-phase response	2/92	41/29008	0.00752848	0.0305973	0.017732	Ccl5/Ccr5	2
GO:0032733	positive regulation of interleukin-10 production	2/92	41/29008	0.00752848	0.0305973	0.017732	Tigit/Ptger4	2
GO:0035850	epithelial cell differentiation involved in kidney development	2/92	41/29008	0.00752848	0.0305973	0.017732	Mmp9/Myo1e	2
GO:0071604	transforming growth factor beta production	2/92	41/29008	0.00752848	0.0305973	0.017732	Foxp3/Furin	2
GO:1901031	regulation of response to reactive oxygen species	2/92	41/29008	0.00752848	0.0305973	0.017732	Glrx/Il10	2
GO:2000279	negative regulation of DNA biosynthetic process	2/92	41/29008	0.00752848	0.0305973	0.017732	Cdkn1a/Ahr	2
GO:0002793	positive regulation of peptide secretion	3/92	126/29008	0.0075861	0.0307328	0.0178106	Glrx/Camk2n1/Ptger4	3
GO:0032414	positive regulation of ion transmembrane transporter activity	3/92	126/29008	0.0075861	0.0307328	0.0178106	Ifng/Abcb1a/Glrx	3
GO:0045137	development of primary sexual characteristics	4/92	244/29008	0.00765882	0.0309778	0.0179526	Abcb1a/Nrip1/Ahr/Ptger4	4
GO:0043500	muscle adaptation	3/92	127/29008	0.00775204	0.0312418	0.0181056	Tnfrsf1b/Asb2/Atp2b4	3
GO:0046425	regulation of receptor signaling pathway via JAK-STAT	3/92	127/29008	0.00775204	0.0312418	0.0181056	Ifng/Il10/Socs2	3
GO:0001763	morphogenesis of a branching structure	4/92	245/29008	0.0077674	0.0312418	0.0181056	Ahr/Il10/Csf1/Prdm1	4
GO:0034655	nucleobase-containing compound catabolic process	5/92	386/29008	0.00777344	0.0312418	0.0181056	Tnfrsf1b/Vim/Acot7/Entpd1/Upf3b	5
GO:1903362	regulation of cellular protein catabolic process	4/92	246/29008	0.007877	0.0314554	0.0182293	Psen2/Furin/N4bp1/Smad7	4
GO:0001774	microglial cell activation	2/92	42/29008	0.0078887	0.0314554	0.0182293	Ifng/Grn	2
GO:0060251	regulation of glial cell proliferation	2/92	42/29008	0.0078887	0.0314554	0.0182293	Ifng/Vim	2
GO:0072538	T-helper 17 type immune response	2/92	42/29008	0.0078887	0.0314554	0.0182293	Foxp3/Smad7	2
GO:0098801	regulation of renal system process	2/92	42/29008	0.0078887	0.0314554	0.0182293	Snx5/Ptger4	2
GO:0031098	stress-activated protein kinase signaling cascade	4/92	248/29008	0.00809923	0.0321935	0.0186571	Rasgrp1/Map2k3/Gadd45b/Ptger4	4
GO:1903320	regulation of protein modification by small protein conjugation or removal	4/92	248/29008	0.00809923	0.0321935	0.0186571	Psen2/N4bp1/Smad7/Gbp4	4
GO:0045191	regulation of isotype switching	2/92	43/29008	0.00825656	0.0327161	0.01896	Foxp3/Ifng	2
GO:0046636	negative regulation of alpha-beta T cell activation	2/92	43/29008	0.00825656	0.0327161	0.01896	Foxp3/Smad7	2
GO:0009306	protein secretion	5/92	393/29008	0.0083634	0.0330877	0.0191753	Ifng/Glrx/Ccl5/Camk2n1/Ptger4	5
GO:0045089	positive regulation of innate immune response	3/92	131/29008	0.00843724	0.0332233	0.0192539	Adam8/Rasgrp1/Havcr2	3
GO:0060048	cardiac muscle contraction	3/92	131/29008	0.00843724	0.0332233	0.0192539	Psen2/Map2k3/Smad7	3
GO:0035592	establishment of protein localization to extracellular region	5/92	394/29008	0.00845015	0.0332233	0.0192539	Ifng/Glrx/Ccl5/Camk2n1/Ptger4	5
GO:0060562	epithelial tube morphogenesis	5/92	394/29008	0.00845015	0.0332233	0.0192539	Sdc4/Casp3/Ahr/Asb2/Csf1	5
GO:0051053	negative regulation of DNA metabolic process	3/92	132/29008	0.00861392	0.0337288	0.0195468	Foxp3/Cdkn1a/Ahr	3
GO:0030225	macrophage differentiation	2/92	44/29008	0.00863201	0.0337288	0.0195468	Ifng/Csf1	2
GO:0032620	interleukin-17 production	2/92	44/29008	0.00863201	0.0337288	0.0195468	Foxp3/Ifng	2
GO:0046006	regulation of activated T cell proliferation	2/92	44/29008	0.00863201	0.0337288	0.0195468	Il2ra/Casp3	2
GO:0032434	regulation of proteasomal ubiquitin-dependent protein catabolic process	3/92	133/29008	0.00879277	0.034304	0.0198802	Psen2/N4bp1/Smad7	3
GO:0009791	post-embryonic development	3/92	134/29008	0.00897379	0.0347957	0.0201651	Ahr/Myo1e/Prdm1	3
GO:0032411	positive regulation of transporter activity	3/92	134/29008	0.00897379	0.0347957	0.0201651	Ifng/Abcb1a/Glrx	3
GO:0009261	ribonucleotide catabolic process	2/92	45/29008	0.009015	0.0347957	0.0201651	Acot7/Entpd1	2
GO:0050691	regulation of defense response to virus by host	2/92	45/29008	0.009015	0.0347957	0.0201651	Ifng/Ccl5	2
GO:1902991	regulation of amyloid precursor protein catabolic process	2/92	45/29008	0.009015	0.0347957	0.0201651	Ifng/Casp3	2
GO:1905521	regulation of macrophage migration	2/92	45/29008	0.009015	0.0347957	0.0201651	Ccl5/Csf1	2
GO:2000273	positive regulation of signaling receptor activity	2/92	45/29008	0.009015	0.0347957	0.0201651	Ifng/Il10	2
GO:0016485	protein processing	4/92	256/29008	0.00902932	0.0347979	0.0201664	Psen2/Furin/Casp3/Lgmn	4
GO:0071692	protein localization to extracellular region	5/92	401/29008	0.00907495	0.0349206	0.0202375	Ifng/Glrx/Ccl5/Camk2n1/Ptger4	5
GO:0030278	regulation of ossification	3/92	136/29008	0.00934237	0.0358951	0.0208023	Csf1/Smad7/Ptger4	3
GO:0046854	phosphatidylinositol phosphate biosynthetic process	2/92	46/29008	0.00940547	0.0360282	0.0208794	Cish/Socs2	2
GO:0072523	purine-containing compound catabolic process	2/92	46/29008	0.00940547	0.0360282	0.0208794	Acot7/Entpd1	2
GO:0060135	maternal process involved in female pregnancy	2/92	47/29008	0.00980339	0.0374957	0.0217299	Havcr2/Prdm1	2
GO:0034614	cellular response to reactive oxygen species	3/92	140/29008	0.0101058	0.0385941	0.0223664	Glrx/Mmp9/Il10	3
GO:0032768	regulation of monooxygenase activity	2/92	48/29008	0.0102087	0.0389283	0.0225601	Ifng/Atp2b4	2
GO:0002064	epithelial cell development	4/92	266/29008	0.0102867	0.0391078	0.0226641	Abcb1a/Vim/Myo1e/Prdm1	4
GO:0045926	negative regulation of growth	4/92	266/29008	0.0102867	0.0391078	0.0226641	Cdkn1a/Socs2/Ccr5/Lgmn	4
GO:0044270	cellular nitrogen compound catabolic process	5/92	414/29008	0.0103188	0.0391714	0.022701	Tnfrsf1b/Vim/Acot7/Entpd1/Upf3b	5
GO:0046700	heterocycle catabolic process	5/92	415/29008	0.0104191	0.0394928	0.0228873	Tnfrsf1b/Vim/Acot7/Entpd1/Upf3b	5
GO:0032970	regulation of actin filament-based process	5/92	416/29008	0.0105201	0.0398159	0.0230745	Sdc4/Capg/Neb/Snx9/Ptger4	5
GO:0019098	reproductive behavior	2/92	49/29008	0.0106213	0.0399616	0.0231589	Grn/Aplp2	2
GO:0022602	ovulation cycle process	2/92	49/29008	0.0106213	0.0399616	0.0231589	Nrip1/Ptger4	2
GO:1902622	regulation of neutrophil migration	2/92	49/29008	0.0106213	0.0399616	0.0231589	Adam8/Ptger4	2
GO:0001503	ossification	5/92	417/29008	0.0106217	0.0399616	0.0231589	Mmp9/Ahr/Csf1/Smad7/Ptger4	5
GO:0014888	striated muscle adaptation	2/92	50/29008	0.0110412	0.0414169	0.0240023	Asb2/Atp2b4	2
GO:0042088	T-helper 1 type immune response	2/92	50/29008	0.0110412	0.0414169	0.0240023	Ccr2/Havcr2	2
GO:0032412	regulation of ion transmembrane transporter activity	4/92	273/29008	0.0112311	0.0420669	0.024379	Ifng/Abcb1a/Glrx/Mmp9	4
GO:0051090	regulation of DNA-binding transcription factor activity	5/92	425/29008	0.0114591	0.0427658	0.0247841	Foxp3/Adam8/Havcr2/Il10/Smad7	5
GO:0032941	secretion by tissue	2/92	51/29008	0.0114684	0.0427658	0.0247841	Sytl2/Ptger4	2
GO:0051438	regulation of ubiquitin-protein transferase activity	2/92	51/29008	0.0114684	0.0427658	0.0247841	Psen2/Smad7	2
GO:0010518	positive regulation of phospholipase activity	2/92	52/29008	0.0119028	0.0439968	0.0254974	Gpr55/Ccl5	2
GO:0030857	negative regulation of epithelial cell differentiation	2/92	52/29008	0.0119028	0.0439968	0.0254974	Ifng/Mmp9	2
GO:0050798	activated T cell proliferation	2/92	52/29008	0.0119028	0.0439968	0.0254974	Il2ra/Casp3	2
GO:0061005	cell differentiation involved in kidney development	2/92	52/29008	0.0119028	0.0439968	0.0254974	Mmp9/Myo1e	2
GO:0070229	negative regulation of lymphocyte apoptotic process	2/92	52/29008	0.0119028	0.0439968	0.0254974	Il7r/Ccl5	2
GO:2000059	negative regulation of ubiquitin-dependent protein catabolic process	2/92	52/29008	0.0119028	0.0439968	0.0254974	Psen2/N4bp1	2
GO:0110053	regulation of actin filament organization	4/92	279/29008	0.0120839	0.0446011	0.0258476	Sdc4/Capg/Snx9/Ptger4	4
GO:0007034	vacuolar transport	3/92	150/29008	0.0121694	0.0448516	0.0259928	Vps13c/Grn/Vps54	3
GO:0038066	p38MAPK cascade	2/92	53/29008	0.0123442	0.045298	0.0262515	Map2k3/Gadd45b	2
GO:0045104	intermediate filament cytoskeleton organization	2/92	53/29008	0.0123442	0.045298	0.0262515	Vim/Vps54	2
GO:1903202	negative regulation of oxidative stress-induced cell death	2/92	53/29008	0.0123442	0.045298	0.0262515	Glrx/Il10	2
GO:0003231	cardiac ventricle development	3/92	151/29008	0.0123881	0.0453276	0.0262687	Ahr/Prdm1/Smad7	3
GO:0046660	female sex differentiation	3/92	151/29008	0.0123881	0.0453276	0.0262687	Nrip1/Ahr/Ptger4	3
GO:0002824	positive regulation of adaptive immune response based on somatic recombination of immune receptors built from immunoglobulin superfamily domains	3/92	152/29008	0.012609	0.0460693	0.0266985	Foxp3/Ifng/Ccr2	3
GO:0022898	regulation of transmembrane transporter activity	4/92	283/29008	0.0126748	0.046243	0.0267992	Ifng/Abcb1a/Glrx/Mmp9	4
GO:0045103	intermediate filament-based process	2/92	54/29008	0.0127928	0.0464914	0.0269431	Vim/Vps54	2
GO:0090311	regulation of protein deacetylation	2/92	54/29008	0.0127928	0.0464914	0.0269431	Foxp3/Ifng	2
GO:0019439	aromatic compound catabolic process	5/92	437/29008	0.012798	0.0464914	0.0269431	Tnfrsf1b/Vim/Acot7/Entpd1/Upf3b	5
GO:0002253	activation of immune response	5/92	439/29008	0.013031	0.0472701	0.0273944	Pvrig/Foxp3/Ifng/Psen2/Ctla4	5
GO:0051924	regulation of calcium ion transport	4/92	286/29008	0.01313	0.047561	0.027563	Psen2/Ahr/Ccl5/Ubash3b	4
GO:0031646	positive regulation of nervous system process	2/92	55/29008	0.0132485	0.0479216	0.0277719	Ncmap/Tnfrsf1b	2
GO:0072006	nephron development	3/92	155/29008	0.0132853	0.0479863	0.0278095	Ifng/Ahr/Myo1e	3
GO:0045165	cell fate commitment	4/92	288/29008	0.0134392	0.048404	0.0280515	Foxp3/Psen2/Casp3/Prdm1	4
GO:0061448	connective tissue development	4/92	288/29008	0.0134392	0.048404	0.0280515	Ifng/Anxa6/Csf1/Smad7	4
GO:0001974	blood vessel remodeling	2/92	56/29008	0.0137111	0.0491039	0.0284571	Ccr2/Ahr	2
GO:0007618	mating	2/92	56/29008	0.0137111	0.0491039	0.0284571	Grn/Aplp2	2
GO:0034113	heterotypic cell-cell adhesion	2/92	56/29008	0.0137111	0.0491039	0.0284571	Itgb7/Il10	2
GO:0042269	regulation of natural killer cell mediated cytotoxicity	2/92	56/29008	0.0137111	0.0491039	0.0284571	Rasgrp1/Havcr2	2
GO:0001824	blastocyst development	3/92	157/29008	0.0137475	0.0491648	0.0284924	Hopx/Furin/Grn	3
GO:0002708	positive regulation of lymphocyte mediated immunity	3/92	158/29008	0.013982	0.0499329	0.0289376	Foxp3/Ifng/Rasgrp1	3
GO:0034248	regulation of cellular amide metabolic process	5/92	448/29008	0.0141153	0.0503379	0.0291723	Ifng/Vim/Casp3/Upf3b/Gzmb	5
GO:0071622	regulation of granulocyte chemotaxis	2/92	57/29008	0.0141806	0.0504998	0.0292661	Ccl5/Csf1	2
GO:0002821	positive regulation of adaptive immune response	3/92	159/29008	0.0142188	0.0505645	0.0293036	Foxp3/Ifng/Ccr2	3
GO:0071496	cellular response to external stimulus	4/92	295/29008	0.0145578	0.0516974	0.0299602	Cdkn1a/Mmp9/Rnase4/Ptger4	4
GO:0045071	negative regulation of viral genome replication	2/92	58/29008	0.0146571	0.0519773	0.0301224	N4bp1/Ccl5	2
GO:0032409	regulation of transporter activity	4/92	297/29008	0.0148879	0.0527218	0.0305538	Ifng/Abcb1a/Glrx/Mmp9	4
GO:0050714	positive regulation of protein secretion	3/92	162/29008	0.0149427	0.0527685	0.0305809	Glrx/Camk2n1/Ptger4	3
GO:2000058	regulation of ubiquitin-dependent protein catabolic process	3/92	162/29008	0.0149427	0.0527685	0.0305809	Psen2/N4bp1/Smad7	3
GO:0001825	blastocyst formation	2/92	59/29008	0.0151404	0.0528766	0.0306436	Hopx/Furin	2
GO:0002204	somatic recombination of immunoglobulin genes involved in immune response	2/92	59/29008	0.0151404	0.0528766	0.0306436	Foxp3/Ifng	2
GO:0002208	somatic diversification of immunoglobulins involved in immune response	2/92	59/29008	0.0151404	0.0528766	0.0306436	Foxp3/Ifng	2
GO:0002639	positive regulation of immunoglobulin production	2/92	59/29008	0.0151404	0.0528766	0.0306436	Ifng/Il10	2
GO:0002715	regulation of natural killer cell mediated immunity	2/92	59/29008	0.0151404	0.0528766	0.0306436	Rasgrp1/Havcr2	2
GO:0003170	heart valve development	2/92	59/29008	0.0151404	0.0528766	0.0306436	Tnfrsf1b/Prdm1	2
GO:0043388	positive regulation of DNA binding	2/92	59/29008	0.0151404	0.0528766	0.0306436	Ifng/Mmp9	2
GO:0045190	isotype switching	2/92	59/29008	0.0151404	0.0528766	0.0306436	Foxp3/Ifng	2
GO:0090287	regulation of cellular response to growth factor stimulus	4/92	299/29008	0.0152227	0.0530906	0.0307676	Pmepa1/Furin/Smad7/Atp2b4	4
GO:0006937	regulation of muscle contraction	3/92	164/29008	0.0154368	0.0536895	0.0311147	Anxa6/Smad7/Ptger4	3
GO:0055067	monovalent inorganic cation homeostasis	3/92	164/29008	0.0154368	0.0536895	0.0311147	Snx5/Grn/Ptger4	3
GO:0007588	excretion	2/92	60/29008	0.0156306	0.0541403	0.0313759	Snx5/Ptger4	2
GO:0035924	cellular response to vascular endothelial growth factor stimulus	2/92	60/29008	0.0156306	0.0541403	0.0313759	Map2k3/Atp2b4	2
GO:0055078	sodium ion homeostasis	2/92	60/29008	0.0156306	0.0541403	0.0313759	Snx5/Ptger4	2
GO:0046887	positive regulation of hormone secretion	3/92	165/29008	0.0156873	0.0542625	0.0314467	Glrx/Camk2n1/Ptger4	3
GO:0033135	regulation of peptidyl-serine phosphorylation	3/92	166/29008	0.01594	0.0550616	0.0319098	Ifng/Smad7/Atp2b4	3
GO:1901361	organic cyclic compound catabolic process	5/92	463/29008	0.0160548	0.0553315	0.0320662	Tnfrsf1b/Vim/Acot7/Entpd1/Upf3b	5
GO:0031102	neuron projection regeneration	2/92	61/29008	0.0161274	0.0553315	0.0320662	Grn/Matn2	2
GO:0031663	lipopolysaccharide-mediated signaling pathway	2/92	61/29008	0.0161274	0.0553315	0.0320662	Ccl5/Prdm1	2
GO:0042698	ovulation cycle	2/92	61/29008	0.0161274	0.0553315	0.0320662	Nrip1/Ptger4	2
GO:0051851	modulation by host of symbiont process	2/92	61/29008	0.0161274	0.0553315	0.0320662	Ifng/Ccl5	2
GO:0043433	negative regulation of DNA-binding transcription factor activity	3/92	167/29008	0.0161951	0.0554884	0.0321572	Foxp3/Havcr2/Smad7	3
GO:0031647	regulation of protein stability	4/92	307/29008	0.0166094	0.0567544	0.0328909	Hip1/Grn/Casp3/Smad7	4
GO:0097193	intrinsic apoptotic signaling pathway	4/92	307/29008	0.0166094	0.0567544	0.0328909	Cdkn1a/Tnfrsf1b/Casp3/Mmp9	4
GO:0051100	negative regulation of binding	3/92	169/29008	0.0167121	0.0570282	0.0330495	Psen2/Cdkn1a/Il10	3
GO:1901653	cellular response to peptide	4/92	308/29008	0.0167881	0.0572107	0.0331553	Snx5/Vim/Socs2/Lgmn	4
GO:0007254	JNK cascade	3/92	170/29008	0.016974	0.0576888	0.0334324	Rasgrp1/Gadd45b/Ptger4	3
GO:1903531	negative regulation of secretion by cell	3/92	170/29008	0.016974	0.0576888	0.0334324	Tnfrsf1b/Ccr2/Entpd1	3
GO:0014911	positive regulation of smooth muscle cell migration	2/92	63/29008	0.0171413	0.0580237	0.0336264	Ccl5/Ptger4	2
GO:0045744	negative regulation of G protein-coupled receptor signaling pathway	2/92	63/29008	0.0171413	0.0580237	0.0336264	Ccl5/Atp2b4	2
GO:0060393	regulation of pathway-restricted SMAD protein phosphorylation	2/92	63/29008	0.0171413	0.0580237	0.0336264	Pmepa1/Smad7	2
GO:0030198	extracellular matrix organization	4/92	311/29008	0.0173316	0.0585895	0.0339543	Tnfrsf1b/Mmp9/Aplp2/Myo1e	4
GO:0071478	cellular response to radiation	3/92	172/29008	0.0175048	0.0590523	0.0342226	Cdkn1a/N4bp1/Mmp9	3
GO:0043062	extracellular structure organization	4/92	312/29008	0.0175151	0.0590523	0.0342226	Tnfrsf1b/Mmp9/Aplp2/Myo1e	4
GO:0001954	positive regulation of cell-matrix adhesion	2/92	64/29008	0.0176582	0.0592977	0.0343647	Sdc4/Csf1	2
GO:0010517	regulation of phospholipase activity	2/92	64/29008	0.0176582	0.0592977	0.0343647	Gpr55/Ccl5	2
GO:0045776	negative regulation of blood pressure	2/92	64/29008	0.0176582	0.0592977	0.0343647	Snx5/Ahr	2
GO:0045229	external encapsulating structure organization	4/92	313/29008	0.0176999	0.0593591	0.0344004	Tnfrsf1b/Mmp9/Aplp2/Myo1e	4
GO:0006941	striated muscle contraction	3/92	173/29008	0.0177736	0.0593705	0.0344069	Psen2/Map2k3/Smad7	3
GO:0042552	myelination	3/92	173/29008	0.0177736	0.0593705	0.0344069	Ncmap/Ifng/Tnfrsf1b	3
GO:0050817	coagulation	3/92	173/29008	0.0177736	0.0593705	0.0344069	Psen2/Entpd1/Ubash3b	3
GO:0048732	gland development	5/92	477/29008	0.018019	0.0600386	0.0347941	Ifng/Psen2/Ahr/Socs2/Csf1	5
GO:0071356	cellular response to tumor necrosis factor	3/92	174/29008	0.0180448	0.0600386	0.0347941	Ccl3/Ccl4/Ccl5	3
GO:1903169	regulation of calcium ion transmembrane transport	3/92	174/29008	0.0180448	0.0600386	0.0347941	Psen2/Ahr/Ubash3b	3
GO:0009166	nucleotide catabolic process	2/92	65/29008	0.0181816	0.0603353	0.0349661	Acot7/Entpd1	2
GO:0060193	positive regulation of lipase activity	2/92	65/29008	0.0181816	0.0603353	0.0349661	Gpr55/Ccl5	2
GO:0006606	protein import into nucleus	3/92	175/29008	0.0183182	0.0607091	0.0351827	Ifng/Cdkn1a/Gbp4	3
GO:0007548	sex differentiation	4/92	317/29008	0.0184512	0.0609901	0.0353455	Abcb1a/Nrip1/Ahr/Ptger4	4
GO:0051222	positive regulation of protein transport	4/92	317/29008	0.0184512	0.0609901	0.0353455	Ifng/Glrx/Camk2n1/Ptger4	4
GO:0007272	ensheathment of neurons	3/92	176/29008	0.018594	0.0612224	0.0354802	Ncmap/Ifng/Tnfrsf1b	3
GO:0008366	axon ensheathment	3/92	176/29008	0.018594	0.0612224	0.0354802	Ncmap/Ifng/Tnfrsf1b	3
GO:0043271	negative regulation of ion transport	3/92	176/29008	0.018594	0.0612224	0.0354802	Mmp9/Ahr/Entpd1	3
GO:0019933	cAMP-mediated signaling	2/92	66/29008	0.0187116	0.0612907	0.0355197	Ahr/Ptger4	2
GO:0048286	lung alveolus development	2/92	66/29008	0.0187116	0.0612907	0.0355197	Psen2/Hopx	2
GO:0060389	pathway-restricted SMAD protein phosphorylation	2/92	66/29008	0.0187116	0.0612907	0.0355197	Pmepa1/Smad7	2
GO:1903051	negative regulation of proteolysis involved in cellular protein catabolic process	2/92	66/29008	0.0187116	0.0612907	0.0355197	Psen2/N4bp1	2
GO:0051146	striated muscle cell differentiation	4/92	320/29008	0.0190275	0.062245	0.0360728	Hopx/Neb/Ehd1/Asb2	4
GO:0009416	response to light stimulus	4/92	321/29008	0.019222	0.062482	0.0362102	Cdkn1a/N4bp1/Casp3/Mmp9	4
GO:0051604	protein maturation	4/92	321/29008	0.019222	0.062482	0.0362102	Psen2/Furin/Casp3/Lgmn	4
GO:0000768	syncytium formation by plasma membrane fusion	2/92	67/29008	0.019248	0.062482	0.0362102	Adam8/Ehd1	2
GO:0051817	modulation of process of other organism involved in symbiotic interaction	2/92	67/29008	0.019248	0.062482	0.0362102	Ifng/Ccl5	2
GO:0140253	cell-cell fusion	2/92	67/29008	0.019248	0.062482	0.0362102	Adam8/Ehd1	2
GO:1902305	regulation of sodium ion transmembrane transport	2/92	67/29008	0.019248	0.062482	0.0362102	Glrx/Atp2b4	2
GO:0010952	positive regulation of peptidase activity	3/92	179/29008	0.0194351	0.0629281	0.0364687	Hip1/Grn/Lgmn	3
GO:0051170	import into nucleus	3/92	179/29008	0.0194351	0.0629281	0.0364687	Ifng/Cdkn1a/Gbp4	3
GO:0016447	somatic recombination of immunoglobulin gene segments	2/92	68/29008	0.0197909	0.0637539	0.0369473	Foxp3/Ifng	2
GO:0042246	tissue regeneration	2/92	68/29008	0.0197909	0.0637539	0.0369473	Cdkn1a/Hopx	2
GO:1901224	positive regulation of NIK/NF-kappaB signaling	2/92	68/29008	0.0197909	0.0637539	0.0369473	Glrx/Havcr2	2
GO:1904894	positive regulation of receptor signaling pathway via STAT	2/92	68/29008	0.0197909	0.0637539	0.0369473	Il7r/Il10	2
GO:0061136	regulation of proteasomal protein catabolic process	3/92	181/29008	0.0200075	0.0643046	0.0372664	Psen2/N4bp1/Smad7	3
GO:0009410	response to xenobiotic stimulus	4/92	325/29008	0.0200126	0.0643046	0.0372664	Ccl4/Abcb1a/Mmp9/Ahr	4
GO:0006949	syncytium formation	2/92	69/29008	0.0203402	0.0652742	0.0378283	Adam8/Ehd1	2
GO:0002705	positive regulation of leukocyte mediated immunity	3/92	183/29008	0.020589	0.0659892	0.0382427	Foxp3/Ifng/Rasgrp1	3
GO:0043270	positive regulation of ion transport	4/92	329/29008	0.0208231	0.066655	0.0386285	Ifng/Abcb1a/Glrx/Ccl5	4
GO:0050818	regulation of coagulation	2/92	70/29008	0.0208958	0.0668032	0.0387144	Psen2/Ubash3b	2
GO:0050806	positive regulation of synaptic transmission	4/92	330/29008	0.0210288	0.0671438	0.0389118	Ifng/Ccr2/Ptger4/Lgmn	4
GO:0001541	ovarian follicle development	2/92	71/29008	0.0214577	0.0682362	0.0395449	Ahr/Ptger4	2
GO:0001913	T cell mediated cytotoxicity	2/92	71/29008	0.0214577	0.0682362	0.0395449	Il7r/Gzmb	2
GO:0032922	circadian regulation of gene expression	2/92	71/29008	0.0214577	0.0682362	0.0395449	Nrip1/Ahr	2
GO:0007179	transforming growth factor beta receptor signaling pathway	3/92	186/29008	0.0214788	0.0682362	0.0395449	Pmepa1/Furin/Smad7	3
GO:0062197	cellular response to chemical stress	4/92	333/29008	0.0216535	0.0686192	0.0397669	Glrx/Casp3/Mmp9/Il10	4
GO:1904951	positive regulation of establishment of protein localization	4/92	333/29008	0.0216535	0.0686192	0.0397669	Ifng/Glrx/Camk2n1/Ptger4	4
GO:0000079	regulation of cyclin-dependent protein serine/threonine kinase activity	2/92	72/29008	0.0220259	0.0695381	0.0402994	Cdkn1a/Casp3	2
GO:0007566	embryo implantation	2/92	72/29008	0.0220259	0.0695381	0.0402994	Grn/Mmp9	2
GO:0048678	response to axon injury	2/92	72/29008	0.0220259	0.0695381	0.0402994	Grn/Matn2	2
GO:0001659	temperature homeostasis	3/92	188/29008	0.0220835	0.0696331	0.0403544	Ccr2/Ccl5/Ccr5	3
GO:0050821	protein stabilization	3/92	190/29008	0.0226975	0.0713913	0.0413734	Hip1/Grn/Smad7	3
GO:0060401	cytosolic calcium ion transport	3/92	190/29008	0.0226975	0.0713913	0.0413734	Psen2/Ubash3b/Ccr5	3
GO:0010611	regulation of cardiac muscle hypertrophy	2/92	74/29008	0.0231808	0.0725511	0.0420455	Tnfrsf1b/Atp2b4	2
GO:0033627	cell adhesion mediated by integrin	2/92	74/29008	0.0231808	0.0725511	0.0420455	Itgb7/Ccl5	2
GO:0099518	vesicle cytoskeletal trafficking	2/92	74/29008	0.0231808	0.0725511	0.0420455	Rasgrp1/Myo1e	2
GO:1903036	positive regulation of response to wounding	2/92	74/29008	0.0231808	0.0725511	0.0420455	Grn/Ptger4	2
GO:0034767	positive regulation of ion transmembrane transport	3/92	193/29008	0.0236358	0.0738839	0.0428179	Ifng/Abcb1a/Glrx	3
GO:0016445	somatic diversification of immunoglobulins	2/92	75/29008	0.0237675	0.0741124	0.0429503	Foxp3/Ifng	2
GO:0030512	negative regulation of transforming growth factor beta receptor signaling pathway	2/92	75/29008	0.0237675	0.0741124	0.0429503	Pmepa1/Smad7	2
GO:0030832	regulation of actin filament length	3/92	194/29008	0.0239533	0.0745082	0.0431797	Capg/Neb/Snx9	3
GO:0043112	receptor metabolic process	3/92	194/29008	0.0239533	0.0745082	0.0431797	Psen2/Furin/Lgmn	3
GO:0016311	dephosphorylation	4/92	345/29008	0.0242658	0.0753877	0.0436894	Ifng/Ahr/Ubash3b/Dusp5	4
GO:0002712	regulation of B cell mediated immunity	2/92	76/29008	0.0243602	0.0754036	0.0436986	Foxp3/Ifng	2
GO:0002889	regulation of immunoglobulin mediated immune response	2/92	76/29008	0.0243602	0.0754036	0.0436986	Foxp3/Ifng	2
GO:1901292	nucleoside phosphate catabolic process	2/92	76/29008	0.0243602	0.0754036	0.0436986	Acot7/Entpd1	2
GO:0034612	response to tumor necrosis factor	3/92	196/29008	0.024595	0.0760374	0.0440659	Ccl3/Ccl4/Ccl5	3
GO:0021915	neural tube development	3/92	197/29008	0.0249194	0.0766945	0.0444467	Sdc4/Psen2/Casp3	3
GO:0009150	purine ribonucleotide metabolic process	4/92	348/29008	0.0249475	0.0766945	0.0444467	Ifng/Gimap7/Acot7/Entpd1	4
GO:0014743	regulation of muscle hypertrophy	2/92	77/29008	0.024959	0.0766945	0.0444467	Tnfrsf1b/Atp2b4	2
GO:0061097	regulation of protein tyrosine kinase activity	2/92	77/29008	0.024959	0.0766945	0.0444467	Psen2/Aplp2	2
GO:0140056	organelle localization by membrane tethering	2/92	77/29008	0.024959	0.0766945	0.0444467	Psen2/Sytl2	2
GO:0002562	somatic diversification of immune receptors via germline recombination within a single locus	2/92	78/29008	0.0255638	0.0780791	0.0452491	Foxp3/Ifng	2
GO:0016444	somatic cell DNA recombination	2/92	78/29008	0.0255638	0.0780791	0.0452491	Foxp3/Ifng	2
GO:0016575	histone deacetylation	2/92	78/29008	0.0255638	0.0780791	0.0452491	Foxp3/Hopx	2
GO:0034109	homotypic cell-cell adhesion	2/92	78/29008	0.0255638	0.0780791	0.0452491	Ccl5/Ubash3b	2
GO:0042306	regulation of protein import into nucleus	2/92	78/29008	0.0255638	0.0780791	0.0452491	Ifng/Gbp4	2
GO:0043434	response to peptide hormone	4/92	351/29008	0.0256406	0.0782193	0.0453304	Snx5/Vps13c/Socs2/Serpina3g	4
GO:0003205	cardiac chamber development	3/92	200/29008	0.0259064	0.0788401	0.0456902	Ahr/Prdm1/Smad7	3
GO:0046578	regulation of Ras protein signal transduction	3/92	200/29008	0.0259064	0.0788401	0.0456902	Rasgrp1/Gpr55/Csf1	3
GO:1903201	regulation of oxidative stress-induced cell death	2/92	79/29008	0.0261745	0.0795605	0.0461076	Glrx/Il10	2
GO:0050890	cognition	4/92	354/29008	0.0263453	0.0799836	0.0463529	Psen2/Gpr155/Casp3/Lgmn	4
GO:0032088	negative regulation of NF-kappaB transcription factor activity	2/92	80/29008	0.0267912	0.0812398	0.0470808	Foxp3/Havcr2	2
GO:0003208	cardiac ventricle morphogenesis	2/92	81/29008	0.0274136	0.0827311	0.0479451	Ahr/Smad7	2
GO:0045824	negative regulation of innate immune response	2/92	81/29008	0.0274136	0.0827311	0.0479451	Grn/Havcr2	2
GO:0045913	positive regulation of carbohydrate metabolic process	2/92	81/29008	0.0274136	0.0827311	0.0479451	Ifng/Ptger4	2
GO:1900542	regulation of purine nucleotide metabolic process	2/92	81/29008	0.0274136	0.0827311	0.0479451	Ifng/Entpd1	2
GO:1903532	positive regulation of secretion by cell	4/92	361/29008	0.0280348	0.0842257	0.0488113	Sdc4/Glrx/Camk2n1/Ptger4	4
GO:0006140	regulation of nucleotide metabolic process	2/92	82/29008	0.028042	0.0842257	0.0488113	Ifng/Entpd1	2
GO:0014015	positive regulation of gliogenesis	2/92	82/29008	0.028042	0.0842257	0.0488113	Tnfrsf1b/Vim	2
GO:0022406	membrane docking	2/92	82/29008	0.028042	0.0842257	0.0488113	Psen2/Sytl2	2
GO:0042147	retrograde transport, endosome to Golgi	2/92	83/29008	0.0286761	0.0860282	0.0498558	Snx5/Vps54	2
GO:0031589	cell-substrate adhesion	4/92	366/29008	0.0292803	0.0877277	0.0508408	Sdc4/Adam8/Itgb7/Csf1	4
GO:1904589	regulation of protein import	2/92	84/29008	0.0293159	0.0877277	0.0508408	Ifng/Gbp4	2
GO:0031032	actomyosin structure organization	3/92	210/29008	0.0293465	0.0877277	0.0508408	Sdc4/Neb/Ptger4	3
GO:0009259	ribonucleotide metabolic process	4/92	367/29008	0.0295333	0.0881821	0.0511041	Ifng/Gimap7/Acot7/Entpd1	4
GO:0010921	regulation of phosphatase activity	2/92	85/29008	0.0299614	0.0892497	0.0517228	Ifng/Ahr	2
GO:0060191	regulation of lipase activity	2/92	85/29008	0.0299614	0.0892497	0.0517228	Gpr55/Ccl5	2
GO:0008361	regulation of cell size	3/92	213/29008	0.0304235	0.0892661	0.0517323	Il7r/Ahr/Ccr5	3
GO:0002200	somatic diversification of immune receptors	2/92	86/29008	0.0306126	0.0892661	0.0517323	Foxp3/Ifng	2
GO:0019229	regulation of vasoconstriction	2/92	86/29008	0.0306126	0.0892661	0.0517323	Ahr/Dusp5	2
GO:0030168	platelet activation	2/92	86/29008	0.0306126	0.0892661	0.0517323	Entpd1/Ubash3b	2
GO:0031638	zymogen activation	2/92	86/29008	0.0306126	0.0892661	0.0517323	Furin/Lgmn	2
GO:1903050	regulation of proteolysis involved in cellular protein catabolic process	3/92	214/29008	0.0307871	0.0892661	0.0517323	Psen2/N4bp1/Smad7	3
GO:0006163	purine nucleotide metabolic process	4/92	373/29008	0.0310788	0.0892661	0.0517323	Ifng/Gimap7/Acot7/Entpd1	4
GO:0050679	positive regulation of epithelial cell proliferation	3/92	215/29008	0.031153	0.0892661	0.0517323	Grn/Il10/Ccl5	3
GO:0009205	purine ribonucleoside triphosphate metabolic process	2/92	87/29008	0.0312694	0.0892661	0.0517323	Gimap7/Entpd1	2
GO:0002420	natural killer cell mediated cytotoxicity directed against tumor cell target	1/92	10/29008	0.0312713	0.0892661	0.0517323	Havcr2	1
GO:0002424	T cell mediated immune response to tumor cell	1/92	10/29008	0.0312713	0.0892661	0.0517323	Ahr	1
GO:0002604	regulation of dendritic cell antigen processing and presentation	1/92	10/29008	0.0312713	0.0892661	0.0517323	Fgl2	1
GO:0002692	negative regulation of cellular extravasation	1/92	10/29008	0.0312713	0.0892661	0.0517323	Ptger4	1
GO:0002840	regulation of T cell mediated immune response to tumor cell	1/92	10/29008	0.0312713	0.0892661	0.0517323	Ahr	1
GO:0002858	regulation of natural killer cell mediated cytotoxicity directed against tumor cell target	1/92	10/29008	0.0312713	0.0892661	0.0517323	Havcr2	1
GO:0003330	regulation of extracellular matrix constituent secretion	1/92	10/29008	0.0312713	0.0892661	0.0517323	Tnfrsf1b	1
GO:0003418	growth plate cartilage chondrocyte differentiation	1/92	10/29008	0.0312713	0.0892661	0.0517323	Anxa6	1
GO:0006527	arginine catabolic process	1/92	10/29008	0.0312713	0.0892661	0.0517323	Atp2b4	1
GO:0007220	Notch receptor processing	1/92	10/29008	0.0312713	0.0892661	0.0517323	Psen2	1
GO:0010612	regulation of cardiac muscle adaptation	1/92	10/29008	0.0312713	0.0892661	0.0517323	Atp2b4	1
GO:0010692	regulation of alkaline phosphatase activity	1/92	10/29008	0.0312713	0.0892661	0.0517323	Ahr	1
GO:0010944	negative regulation of transcription by competitive promoter binding	1/92	10/29008	0.0312713	0.0892661	0.0517323	Smad7	1
GO:0015937	coenzyme A biosynthetic process	1/92	10/29008	0.0312713	0.0892661	0.0517323	Acot7	1
GO:0032224	positive regulation of synaptic transmission, cholinergic	1/92	10/29008	0.0312713	0.0892661	0.0517323	Ifng	1
GO:0032815	negative regulation of natural killer cell activation	1/92	10/29008	0.0312713	0.0892661	0.0517323	Havcr2	1
GO:0032836	glomerular basement membrane development	1/92	10/29008	0.0312713	0.0892661	0.0517323	Myo1e	1
GO:0035701	hematopoietic stem cell migration	1/92	10/29008	0.0312713	0.0892661	0.0517323	Ccr2	1
GO:0036363	transforming growth factor beta activation	1/92	10/29008	0.0312713	0.0892661	0.0517323	Furin	1
GO:0040009	regulation of growth rate	1/92	10/29008	0.0312713	0.0892661	0.0517323	Ahr	1
GO:0043416	regulation of skeletal muscle tissue regeneration	1/92	10/29008	0.0312713	0.0892661	0.0517323	Hopx	1
GO:0051001	negative regulation of nitric-oxide synthase activity	1/92	10/29008	0.0312713	0.0892661	0.0517323	Atp2b4	1
GO:0070673	response to interleukin-18	1/92	10/29008	0.0312713	0.0892661	0.0517323	Ifng	1
GO:0071871	response to epinephrine	1/92	10/29008	0.0312713	0.0892661	0.0517323	Atp2b4	1
GO:0071872	cellular response to epinephrine stimulus	1/92	10/29008	0.0312713	0.0892661	0.0517323	Atp2b4	1
GO:0072674	multinuclear osteoclast differentiation	1/92	10/29008	0.0312713	0.0892661	0.0517323	Adam8	1
GO:0098779	positive regulation of mitophagy in response to mitochondrial depolarization	1/92	10/29008	0.0312713	0.0892661	0.0517323	Vps13c	1
GO:0098908	regulation of neuronal action potential	1/92	10/29008	0.0312713	0.0892661	0.0517323	Ifng	1
GO:0051346	negative regulation of hydrolase activity	4/92	374/29008	0.0313409	0.089364	0.051789	Grn/Mmp9/Ahr/Serpina3g	4
GO:0008217	regulation of blood pressure	3/92	217/29008	0.0318916	0.090742	0.0525876	Snx5/Ahr/Camk2n1	3
GO:0003281	ventricular septum development	2/92	88/29008	0.0319317	0.090742	0.0525876	Prdm1/Smad7	2
GO:0032436	positive regulation of proteasomal ubiquitin-dependent protein catabolic process	2/92	88/29008	0.0319317	0.090742	0.0525876	Psen2/Smad7	2
GO:0019915	lipid storage	2/92	89/29008	0.0325996	0.0924324	0.0535673	Ehd1/Nrip1	2
GO:0032024	positive regulation of insulin secretion	2/92	89/29008	0.0325996	0.0924324	0.0535673	Glrx/Camk2n1	2
GO:0019693	ribose phosphate metabolic process	4/92	379/29008	0.0326713	0.092532	0.053625	Ifng/Gimap7/Acot7/Entpd1	4
GO:0035264	multicellular organism growth	3/92	220/29008	0.0330168	0.0934061	0.0541316	Socs2/Csf1/Lgmn	3
GO:0045069	regulation of viral genome replication	2/92	90/29008	0.033273	0.0937079	0.0543065	N4bp1/Ccl5	2
GO:1900407	regulation of cellular response to oxidative stress	2/92	90/29008	0.033273	0.0937079	0.0543065	Glrx/Il10	2
GO:0007623	circadian rhythm	3/92	222/29008	0.0337783	0.0937079	0.0543065	Nrip1/Ahr/Ptger4	3
GO:0009199	ribonucleoside triphosphate metabolic process	2/92	91/29008	0.0339518	0.0937079	0.0543065	Gimap7/Entpd1	2
GO:0070301	cellular response to hydrogen peroxide	2/92	91/29008	0.0339518	0.0937079	0.0543065	Glrx/Il10	2
GO:1903578	regulation of ATP metabolic process	2/92	91/29008	0.0339518	0.0937079	0.0543065	Ifng/Entpd1	2
GO:0002423	natural killer cell mediated immune response to tumor cell	1/92	11/29008	0.0343448	0.0937079	0.0543065	Havcr2	1
GO:0002645	positive regulation of tolerance induction	1/92	11/29008	0.0343448	0.0937079	0.0543065	Foxp3	1
GO:0002679	respiratory burst involved in defense response	1/92	11/29008	0.0343448	0.0937079	0.0543065	Grn	1
GO:0002855	regulation of natural killer cell mediated immune response to tumor cell	1/92	11/29008	0.0343448	0.0937079	0.0543065	Havcr2	1
GO:0002887	negative regulation of myeloid leukocyte mediated immunity	1/92	11/29008	0.0343448	0.0937079	0.0543065	Ccr2	1
GO:0006521	regulation of cellular amino acid metabolic process	1/92	11/29008	0.0343448	0.0937079	0.0543065	Atp2b4	1
GO:0009191	ribonucleoside diphosphate catabolic process	1/92	11/29008	0.0343448	0.0937079	0.0543065	Entpd1	1
GO:0009415	response to water	1/92	11/29008	0.0343448	0.0937079	0.0543065	Atp2b4	1
GO:0010749	regulation of nitric oxide mediated signal transduction	1/92	11/29008	0.0343448	0.0937079	0.0543065	Atp2b4	1
GO:0014832	urinary bladder smooth muscle contraction	1/92	11/29008	0.0343448	0.0937079	0.0543065	Atp2b4	1
GO:0014889	muscle atrophy	1/92	11/29008	0.0343448	0.0937079	0.0543065	Asb2	1
GO:0031642	negative regulation of myelination	1/92	11/29008	0.0343448	0.0937079	0.0543065	Ifng	1
GO:0033084	regulation of immature T cell proliferation in thymus	1/92	11/29008	0.0343448	0.0937079	0.0543065	Foxp3	1
GO:0033689	negative regulation of osteoblast proliferation	1/92	11/29008	0.0343448	0.0937079	0.0543065	Ahr	1
GO:0034115	negative regulation of heterotypic cell-cell adhesion	1/92	11/29008	0.0343448	0.0937079	0.0543065	Il10	1
GO:0035336	long-chain fatty-acyl-CoA metabolic process	1/92	11/29008	0.0343448	0.0937079	0.0543065	Acot7	1
GO:0045898	regulation of RNA polymerase II transcription preinitiation complex assembly	1/92	11/29008	0.0343448	0.0937079	0.0543065	Ahr	1
GO:0046618	xenobiotic export	1/92	11/29008	0.0343448	0.0937079	0.0543065	Abcb1a	1
GO:0060020	Bergmann glial cell differentiation	1/92	11/29008	0.0343448	0.0937079	0.0543065	Vim	1
GO:0060052	neurofilament cytoskeleton organization	1/92	11/29008	0.0343448	0.0937079	0.0543065	Vps54	1
GO:0060353	regulation of cell adhesion molecule production	1/92	11/29008	0.0343448	0.0937079	0.0543065	Glrx	1
GO:0060856	establishment of blood-brain barrier	1/92	11/29008	0.0343448	0.0937079	0.0543065	Abcb1a	1
GO:0061517	macrophage proliferation	1/92	11/29008	0.0343448	0.0937079	0.0543065	Csf1	1
GO:0070587	regulation of cell-cell adhesion involved in gastrulation	1/92	11/29008	0.0343448	0.0937079	0.0543065	Il10	1
GO:0071492	cellular response to UV-A	1/92	11/29008	0.0343448	0.0937079	0.0543065	Mmp9	1
GO:0072102	glomerulus morphogenesis	1/92	11/29008	0.0343448	0.0937079	0.0543065	Ahr	1
GO:0090713	immunological memory process	1/92	11/29008	0.0343448	0.0937079	0.0543065	Fgl2	1
GO:0007178	transmembrane receptor protein serine/threonine kinase signaling pathway	4/92	387/29008	0.034868	0.0950332	0.0550745	Pmepa1/Furin/Vim/Smad7	4
GO:0051052	regulation of DNA metabolic process	4/92	388/29008	0.0351485	0.0955919	0.0553983	Foxp3/Ifng/Cdkn1a/Ahr	4
GO:1902903	regulation of supramolecular fiber organization	4/92	388/29008	0.0351485	0.0955919	0.0553983	Sdc4/Capg/Snx9/Ptger4	4
GO:0043535	regulation of blood vessel endothelial cell migration	2/92	93/29008	0.0353256	0.0957732	0.0555034	Map2k3/Atp2b4	2
GO:0061138	morphogenesis of a branching epithelium	3/92	226/29008	0.0353287	0.0957732	0.0555034	Ahr/Il10/Csf1	3
GO:0071560	cellular response to transforming growth factor beta stimulus	3/92	226/29008	0.0353287	0.0957732	0.0555034	Pmepa1/Furin/Smad7	3
GO:0006970	response to osmotic stress	2/92	94/29008	0.0360205	0.0969938	0.0562108	Abcb1a/Casp3	2
GO:0014910	regulation of smooth muscle cell migration	2/92	94/29008	0.0360205	0.0969938	0.0562108	Ccl5/Ptger4	2
GO:0017038	protein import	3/92	229/29008	0.0365153	0.0969938	0.0562108	Ifng/Cdkn1a/Gbp4	3
GO:0097305	response to alcohol	3/92	229/29008	0.0365153	0.0969938	0.0562108	Ahr/Ccr5/Ptger4	3
GO:0009144	purine nucleoside triphosphate metabolic process	2/92	95/29008	0.0367207	0.0969938	0.0562108	Gimap7/Entpd1	2
GO:0019935	cyclic-nucleotide-mediated signaling	2/92	95/29008	0.0367207	0.0969938	0.0562108	Ahr/Ptger4	2
GO:0051341	regulation of oxidoreductase activity	2/92	95/29008	0.0367207	0.0969938	0.0562108	Ifng/Atp2b4	2
GO:0071559	response to transforming growth factor beta	3/92	230/29008	0.0369154	0.0969938	0.0562108	Pmepa1/Furin/Smad7	3
GO:0072521	purine-containing compound metabolic process	4/92	395/29008	0.037149	0.0969938	0.0562108	Ifng/Gimap7/Acot7/Entpd1	4
GO:0031668	cellular response to extracellular stimulus	3/92	231/29008	0.0373178	0.0969938	0.0562108	Cdkn1a/Mmp9/Rnase4	3
GO:0001781	neutrophil apoptotic process	1/92	12/29008	0.0374085	0.0969938	0.0562108	Ifng	1
GO:0002246	wound healing involved in inflammatory response	1/92	12/29008	0.0374085	0.0969938	0.0562108	Ccr2	1
GO:0007042	lysosomal lumen acidification	1/92	12/29008	0.0374085	0.0969938	0.0562108	Grn	1
GO:0007183	SMAD protein complex assembly	1/92	12/29008	0.0374085	0.0969938	0.0562108	Pmepa1	1
GO:0010744	positive regulation of macrophage derived foam cell differentiation	1/92	12/29008	0.0374085	0.0969938	0.0562108	Csf1	1
GO:0014745	negative regulation of muscle adaptation	1/92	12/29008	0.0374085	0.0969938	0.0562108	Atp2b4	1
GO:0030388	fructose 1,6-bisphosphate metabolic process	1/92	12/29008	0.0374085	0.0969938	0.0562108	Ifng	1
GO:0032650	regulation of interleukin-1 alpha production	1/92	12/29008	0.0374085	0.0969938	0.0562108	Ptger4	1
GO:0032825	positive regulation of natural killer cell differentiation	1/92	12/29008	0.0374085	0.0969938	0.0562108	Rasgrp1	1
GO:0033080	immature T cell proliferation in thymus	1/92	12/29008	0.0374085	0.0969938	0.0562108	Foxp3	1
GO:0033212	iron import into cell	1/92	12/29008	0.0374085	0.0969938	0.0562108	Ifng	1
GO:0033632	regulation of cell-cell adhesion mediated by integrin	1/92	12/29008	0.0374085	0.0969938	0.0562108	Ccl5	1
GO:0034112	positive regulation of homotypic cell-cell adhesion	1/92	12/29008	0.0374085	0.0969938	0.0562108	Ccl5	1
GO:0034154	toll-like receptor 7 signaling pathway	1/92	12/29008	0.0374085	0.0969938	0.0562108	Havcr2	1
GO:0034333	adherens junction assembly	1/92	12/29008	0.0374085	0.0969938	0.0562108	Smad7	1
GO:0035331	negative regulation of hippo signaling	1/92	12/29008	0.0374085	0.0969938	0.0562108	Map2k3	1
GO:0036005	response to macrophage colony-stimulating factor	1/92	12/29008	0.0374085	0.0969938	0.0562108	Csf1	1
GO:0036006	cellular response to macrophage colony-stimulating factor stimulus	1/92	12/29008	0.0374085	0.0969938	0.0562108	Csf1	1
GO:0038063	collagen-activated tyrosine kinase receptor signaling pathway	1/92	12/29008	0.0374085	0.0969938	0.0562108	Ubash3b	1
GO:0042362	fat-soluble vitamin biosynthetic process	1/92	12/29008	0.0374085	0.0969938	0.0562108	Ifng	1
GO:0043301	negative regulation of leukocyte degranulation	1/92	12/29008	0.0374085	0.0969938	0.0562108	Ccr2	1
GO:0044090	positive regulation of vacuole organization	1/92	12/29008	0.0374085	0.0969938	0.0562108	Grn	1
GO:0045625	regulation of T-helper 1 cell differentiation	1/92	12/29008	0.0374085	0.0969938	0.0562108	Ccr2	1
GO:0070586	cell-cell adhesion involved in gastrulation	1/92	12/29008	0.0374085	0.0969938	0.0562108	Il10	1
GO:0072124	regulation of glomerular mesangial cell proliferation	1/92	12/29008	0.0374085	0.0969938	0.0562108	Ifng	1
GO:0097264	self proteolysis	1/92	12/29008	0.0374085	0.0969938	0.0562108	Lgmn	1
GO:1901524	regulation of mitophagy	1/92	12/29008	0.0374085	0.0969938	0.0562108	Vps13c	1
GO:1902947	regulation of tau-protein kinase activity	1/92	12/29008	0.0374085	0.0969938	0.0562108	Ifng	1
GO:1905245	regulation of aspartic-type peptidase activity	1/92	12/29008	0.0374085	0.0969938	0.0562108	Grn	1
GO:2001225	regulation of chloride transport	1/92	12/29008	0.0374085	0.0969938	0.0562108	Abcb1a	1
GO:0006661	phosphatidylinositol biosynthetic process	2/92	96/29008	0.0374261	0.0969938	0.0562108	Cish/Socs2	2
GO:0007229	integrin-mediated signaling pathway	2/92	96/29008	0.0374261	0.0969938	0.0562108	Itgae/Itgb7	2
GO:1901222	regulation of NIK/NF-kappaB signaling	2/92	96/29008	0.0374261	0.0969938	0.0562108	Glrx/Havcr2	2
GO:0051056	regulation of small GTPase mediated signal transduction	3/92	233/29008	0.0381292	0.098533	0.0571028	Rasgrp1/Gpr55/Csf1	3
GO:0002028	regulation of sodium ion transport	2/92	97/29008	0.0381368	0.098533	0.0571028	Glrx/Atp2b4	2
GO:0046330	positive regulation of JNK cascade	2/92	97/29008	0.0381368	0.098533	0.0571028	Rasgrp1/Gadd45b	2
GO:0043299	leukocyte degranulation	2/92	98/29008	0.0388526	0.0999744	0.0579381	Rasgrp1/Ccr2	2
GO:0051492	regulation of stress fiber assembly	2/92	98/29008	0.0388526	0.0999744	0.0579381	Sdc4/Ptger4	2
GO:0062014	negative regulation of small molecule metabolic process	2/92	98/29008	0.0388526	0.0999744	0.0579381	Entpd1/Atp2b4	2
GO:1904063	negative regulation of cation transmembrane transport	2/92	98/29008	0.0388526	0.0999744	0.0579381	Mmp9/Ahr	2
GO:0050678	regulation of epithelial cell proliferation	4/92	403/29008	0.0395144	0.101137	0.0586117	Ifng/Grn/Il10/Ccl5	4
GO:1902882	regulation of response to oxidative stress	2/92	99/29008	0.0395736	0.101137	0.0586117	Glrx/Il10	2
GO:0097191	extrinsic apoptotic signaling pathway	3/92	238/29008	0.0401972	0.101137	0.0586117	Ifng/Psen2/Tnfrsf1b	3
GO:0031343	positive regulation of cell killing	2/92	100/29008	0.0402996	0.101137	0.0586117	Ifng/Rasgrp1	2
GO:0001542	ovulation from ovarian follicle	1/92	13/29008	0.0404627	0.101137	0.0586117	Nrip1	1
GO:0006977	DNA damage response, signal transduction by p53 class mediator resulting in cell cycle arrest	1/92	13/29008	0.0404627	0.101137	0.0586117	Cdkn1a	1
GO:0032610	interleukin-1 alpha production	1/92	13/29008	0.0404627	0.101137	0.0586117	Ptger4	1
GO:0032725	positive regulation of granulocyte macrophage colony-stimulating factor production	1/92	13/29008	0.0404627	0.101137	0.0586117	Rasgrp1	1
GO:0033083	regulation of immature T cell proliferation	1/92	13/29008	0.0404627	0.101137	0.0586117	Foxp3	1
GO:0035810	positive regulation of urine volume	1/92	13/29008	0.0404627	0.101137	0.0586117	Ptger4	1
GO:0042487	regulation of odontogenesis of dentin-containing tooth	1/92	13/29008	0.0404627	0.101137	0.0586117	Csf1	1
GO:0043589	skin morphogenesis	1/92	13/29008	0.0404627	0.101137	0.0586117	Psen2	1
GO:0043922	negative regulation by host of viral transcription	1/92	13/29008	0.0404627	0.101137	0.0586117	Ccl5	1
GO:0048304	positive regulation of isotype switching to IgG isotypes	1/92	13/29008	0.0404627	0.101137	0.0586117	Ifng	1
GO:0051549	positive regulation of keratinocyte migration	1/92	13/29008	0.0404627	0.101137	0.0586117	Mmp9	1
GO:0051712	positive regulation of killing of cells of other organism	1/92	13/29008	0.0404627	0.101137	0.0586117	Ifng	1
GO:0060179	male mating behavior	1/92	13/29008	0.0404627	0.101137	0.0586117	Grn	1
GO:0070278	extracellular matrix constituent secretion	1/92	13/29008	0.0404627	0.101137	0.0586117	Tnfrsf1b	1
GO:0071380	cellular response to prostaglandin E stimulus	1/92	13/29008	0.0404627	0.101137	0.0586117	Ptger4	1
GO:0071635	negative regulation of transforming growth factor beta production	1/92	13/29008	0.0404627	0.101137	0.0586117	Furin	1
GO:0072110	glomerular mesangial cell proliferation	1/92	13/29008	0.0404627	0.101137	0.0586117	Ifng	1
GO:0140507	granzyme-mediated programmed cell death signaling pathway	1/92	13/29008	0.0404627	0.101137	0.0586117	Gzmb	1
GO:1900121	negative regulation of receptor binding	1/92	13/29008	0.0404627	0.101137	0.0586117	Il10	1
GO:1901298	regulation of hydrogen peroxide-mediated programmed cell death	1/92	13/29008	0.0404627	0.101137	0.0586117	Glrx	1
GO:1901660	calcium ion export	1/92	13/29008	0.0404627	0.101137	0.0586117	Atp2b4	1
GO:1902548	negative regulation of cellular response to vascular endothelial growth factor stimulus	1/92	13/29008	0.0404627	0.101137	0.0586117	Atp2b4	1
GO:1903238	positive regulation of leukocyte tethering or rolling	1/92	13/29008	0.0404627	0.101137	0.0586117	Ccr2	1
GO:1903332	regulation of protein folding	1/92	13/29008	0.0404627	0.101137	0.0586117	Grn	1
GO:2000343	positive regulation of chemokine (C-X-C motif) ligand 2 production	1/92	13/29008	0.0404627	0.101137	0.0586117	Ccl5	1
GO:2000116	regulation of cysteine-type endopeptidase activity	3/92	239/29008	0.0406176	0.101424	0.0587781	Hip1/Mmp9/Lgmn	3
GO:0006979	response to oxidative stress	4/92	407/29008	0.0407288	0.101601	0.058881	Glrx/Casp3/Mmp9/Il10	4
GO:0032479	regulation of type I interferon production	2/92	101/29008	0.0410307	0.101953	0.0590845	Havcr2/Gbp4	2
GO:0036473	cell death in response to oxidative stress	2/92	101/29008	0.0410307	0.101953	0.0590845	Glrx/Il10	2
GO:0043502	regulation of muscle adaptation	2/92	101/29008	0.0410307	0.101953	0.0590845	Tnfrsf1b/Atp2b4	2
GO:0046031	ADP metabolic process	2/92	101/29008	0.0410307	0.101953	0.0590845	Ifng/Entpd1	2
GO:0048525	negative regulation of viral process	2/92	102/29008	0.0417668	0.103477	0.059968	N4bp1/Ccl5	2
GO:0060395	SMAD protein signal transduction	2/92	102/29008	0.0417668	0.103477	0.059968	Vim/Smad7	2
GO:2000060	positive regulation of ubiquitin-dependent protein catabolic process	2/92	102/29008	0.0417668	0.103477	0.059968	Psen2/Smad7	2
GO:0031334	positive regulation of protein-containing complex assembly	3/92	243/29008	0.0423212	0.103925	0.0602275	Ifng/Ahr/Snx9	3
GO:0014066	regulation of phosphatidylinositol 3-kinase signaling	2/92	103/29008	0.0425079	0.103925	0.0602275	Rasgrp1/Ccl5	2
GO:0014909	smooth muscle cell migration	2/92	103/29008	0.0425079	0.103925	0.0602275	Ccl5/Ptger4	2
GO:0032606	type I interferon production	2/92	103/29008	0.0425079	0.103925	0.0602275	Havcr2/Gbp4	2
GO:0003300	cardiac muscle hypertrophy	2/92	104/29008	0.0432539	0.103925	0.0602275	Tnfrsf1b/Atp2b4	2
GO:0055013	cardiac muscle cell development	2/92	104/29008	0.0432539	0.103925	0.0602275	Neb/Asb2	2
GO:0090288	negative regulation of cellular response to growth factor stimulus	2/92	104/29008	0.0432539	0.103925	0.0602275	Smad7/Atp2b4	2
GO:0002551	mast cell chemotaxis	1/92	14/29008	0.0435073	0.103925	0.0602275	Ccl5	1
GO:0002638	negative regulation of immunoglobulin production	1/92	14/29008	0.0435073	0.103925	0.0602275	Foxp3	1
GO:0002829	negative regulation of type 2 immune response	1/92	14/29008	0.0435073	0.103925	0.0602275	Ccr2	1
GO:0006465	signal peptide processing	1/92	14/29008	0.0435073	0.103925	0.0602275	Furin	1
GO:0007175	negative regulation of epidermal growth factor-activated receptor activity	1/92	14/29008	0.0435073	0.103925	0.0602275	Psen2	1
GO:0010359	regulation of anion channel activity	1/92	14/29008	0.0435073	0.103925	0.0602275	Abcb1a	1
GO:0010642	negative regulation of platelet-derived growth factor receptor signaling pathway	1/92	14/29008	0.0435073	0.103925	0.0602275	Glrx	1
GO:0014831	gastro-intestinal system smooth muscle contraction	1/92	14/29008	0.0435073	0.103925	0.0602275	Ptger4	1
GO:0014848	urinary tract smooth muscle contraction	1/92	14/29008	0.0435073	0.103925	0.0602275	Atp2b4	1
GO:0030213	hyaluronan biosynthetic process	1/92	14/29008	0.0435073	0.103925	0.0602275	Ptger4	1
GO:0031269	pseudopodium assembly	1/92	14/29008	0.0435073	0.103925	0.0602275	Ccl5	1
GO:0031915	positive regulation of synaptic plasticity	1/92	14/29008	0.0435073	0.103925	0.0602275	Mmp9	1
GO:0032769	negative regulation of monooxygenase activity	1/92	14/29008	0.0435073	0.103925	0.0602275	Atp2b4	1
GO:0033079	immature T cell proliferation	1/92	14/29008	0.0435073	0.103925	0.0602275	Foxp3	1
GO:0034393	positive regulation of smooth muscle cell apoptotic process	1/92	14/29008	0.0435073	0.103925	0.0602275	Ifng	1
GO:0034756	regulation of iron ion transport	1/92	14/29008	0.0435073	0.103925	0.0602275	Ifng	1
GO:0035627	ceramide transport	1/92	14/29008	0.0435073	0.103925	0.0602275	Abcb1a	1
GO:0035970	peptidyl-threonine dephosphorylation	1/92	14/29008	0.0435073	0.103925	0.0602275	Dusp5	1
GO:0036444	calcium import into the mitochondrion	1/92	14/29008	0.0435073	0.103925	0.0602275	Psen2	1
GO:0045188	regulation of circadian sleep/wake cycle, non-REM sleep	1/92	14/29008	0.0435073	0.103925	0.0602275	Ptger4	1
GO:0045793	positive regulation of cell size	1/92	14/29008	0.0435073	0.103925	0.0602275	Ahr	1
GO:0045938	positive regulation of circadian sleep/wake cycle, sleep	1/92	14/29008	0.0435073	0.103925	0.0602275	Ptger4	1
GO:0051709	regulation of killing of cells of other organism	1/92	14/29008	0.0435073	0.103925	0.0602275	Ifng	1
GO:0060263	regulation of respiratory burst	1/92	14/29008	0.0435073	0.103925	0.0602275	Grn	1
GO:0060352	cell adhesion molecule production	1/92	14/29008	0.0435073	0.103925	0.0602275	Glrx	1
GO:0060670	branching involved in labyrinthine layer morphogenesis	1/92	14/29008	0.0435073	0.103925	0.0602275	Il10	1
GO:0086103	G protein-coupled receptor signaling pathway involved in heart process	1/92	14/29008	0.0435073	0.103925	0.0602275	Atp2b4	1
GO:0090331	negative regulation of platelet aggregation	1/92	14/29008	0.0435073	0.103925	0.0602275	Ubash3b	1
GO:1903961	positive regulation of anion transmembrane transport	1/92	14/29008	0.0435073	0.103925	0.0602275	Abcb1a	1
GO:1904925	positive regulation of autophagy of mitochondrion in response to mitochondrial depolarization	1/92	14/29008	0.0435073	0.103925	0.0602275	Vps13c	1
GO:2000644	regulation of receptor catabolic process	1/92	14/29008	0.0435073	0.103925	0.0602275	Furin	1
GO:0009135	purine nucleoside diphosphate metabolic process	2/92	105/29008	0.0440048	0.104718	0.0606872	Ifng/Entpd1	2
GO:0009179	purine ribonucleoside diphosphate metabolic process	2/92	105/29008	0.0440048	0.104718	0.0606872	Ifng/Entpd1	2
GO:0045921	positive regulation of exocytosis	2/92	105/29008	0.0440048	0.104718	0.0606872	Sdc4/Glrx	2
GO:0048661	positive regulation of smooth muscle cell proliferation	2/92	105/29008	0.0440048	0.104718	0.0606872	Mmp9/Ccl5	2
GO:0072594	establishment of protein localization to organelle	4/92	418/29008	0.0441775	0.105031	0.0608683	Ifng/Cdkn1a/Vps13c/Gbp4	4
GO:2000243	positive regulation of reproductive process	2/92	106/29008	0.0447605	0.106317	0.0616137	Abcb1a/Ptger4	2
GO:0017157	regulation of exocytosis	3/92	249/29008	0.0449434	0.106651	0.0618074	Sdc4/Glrx/Ccr2	3
GO:0007041	lysosomal transport	2/92	107/29008	0.0455211	0.107523	0.0623127	Grn/Vps54	2
GO:0034766	negative regulation of ion transmembrane transport	2/92	107/29008	0.0455211	0.107523	0.0623127	Mmp9/Ahr	2
GO:1901800	positive regulation of proteasomal protein catabolic process	2/92	107/29008	0.0455211	0.107523	0.0623127	Psen2/Smad7	2
GO:0043161	proteasome-mediated ubiquitin-dependent protein catabolic process	4/92	423/29008	0.045798	0.107523	0.0623127	Psen2/N4bp1/Asb2/Smad7	4
GO:0014897	striated muscle hypertrophy	2/92	108/29008	0.0462865	0.107523	0.0623127	Tnfrsf1b/Atp2b4	2
GO:0071901	negative regulation of protein serine/threonine kinase activity	2/92	108/29008	0.0462865	0.107523	0.0623127	Cdkn1a/Casp3	2
GO:0001778	plasma membrane repair	1/92	15/29008	0.0465423	0.107523	0.0623127	Anxa6	1
GO:0001865	NK T cell differentiation	1/92	15/29008	0.0465423	0.107523	0.0623127	Prdm1	1
GO:0006924	activation-induced cell death of T cells	1/92	15/29008	0.0465423	0.107523	0.0623127	Il2ra	1
GO:0009134	nucleoside diphosphate catabolic process	1/92	15/29008	0.0465423	0.107523	0.0623127	Entpd1	1
GO:0010421	hydrogen peroxide-mediated programmed cell death	1/92	15/29008	0.0465423	0.107523	0.0623127	Glrx	1
GO:0015936	coenzyme A metabolic process	1/92	15/29008	0.0465423	0.107523	0.0623127	Acot7	1
GO:0032222	regulation of synaptic transmission, cholinergic	1/92	15/29008	0.0465423	0.107523	0.0623127	Ifng	1
GO:0032645	regulation of granulocyte macrophage colony-stimulating factor production	1/92	15/29008	0.0465423	0.107523	0.0623127	Rasgrp1	1
GO:0038065	collagen-activated signaling pathway	1/92	15/29008	0.0465423	0.107523	0.0623127	Ubash3b	1
GO:0042359	vitamin D metabolic process	1/92	15/29008	0.0465423	0.107523	0.0623127	Ifng	1
GO:0042748	circadian sleep/wake cycle, non-REM sleep	1/92	15/29008	0.0465423	0.107523	0.0623127	Ptger4	1
GO:0043031	negative regulation of macrophage activation	1/92	15/29008	0.0465423	0.107523	0.0623127	Grn	1
GO:0045651	positive regulation of macrophage differentiation	1/92	15/29008	0.0465423	0.107523	0.0623127	Csf1	1
GO:0048680	positive regulation of axon regeneration	1/92	15/29008	0.0465423	0.107523	0.0623127	Grn	1
GO:0051547	regulation of keratinocyte migration	1/92	15/29008	0.0465423	0.107523	0.0623127	Mmp9	1
GO:0070141	response to UV-A	1/92	15/29008	0.0465423	0.107523	0.0623127	Mmp9	1
GO:0070307	lens fiber cell development	1/92	15/29008	0.0465423	0.107523	0.0623127	Vim	1
GO:0071379	cellular response to prostaglandin stimulus	1/92	15/29008	0.0465423	0.107523	0.0623127	Ptger4	1
GO:0097531	mast cell migration	1/92	15/29008	0.0465423	0.107523	0.0623127	Ccl5	1
GO:0106072	negative regulation of adenylate cyclase-activating G protein-coupled receptor signaling pathway	1/92	15/29008	0.0465423	0.107523	0.0623127	Atp2b4	1
GO:1902563	regulation of neutrophil activation	1/92	15/29008	0.0465423	0.107523	0.0623127	Grn	1
GO:1903543	positive regulation of exosomal secretion	1/92	15/29008	0.0465423	0.107523	0.0623127	Sdc4	1
GO:1904923	regulation of autophagy of mitochondrion in response to mitochondrial depolarization	1/92	15/29008	0.0465423	0.107523	0.0623127	Vps13c	1
GO:0034764	positive regulation of transmembrane transport	3/92	253/29008	0.0467356	0.107773	0.0624574	Ifng/Abcb1a/Glrx	3
GO:0090092	regulation of transmembrane receptor protein serine/threonine kinase signaling pathway	3/92	253/29008	0.0467356	0.107773	0.0624574	Pmepa1/Furin/Smad7	3
GO:0032755	positive regulation of interleukin-6 production	2/92	109/29008	0.0470566	0.108316	0.0627722	Ifng/Ccr5	2
GO:0042310	vasoconstriction	2/92	109/29008	0.0470566	0.108316	0.0627722	Ahr/Dusp5	2
GO:0042692	muscle cell differentiation	4/92	428/29008	0.0474515	0.109125	0.0632414	Hopx/Neb/Ehd1/Asb2	4
GO:0014896	muscle hypertrophy	2/92	110/29008	0.0478314	0.109601	0.063517	Tnfrsf1b/Atp2b4	2
GO:0016525	negative regulation of angiogenesis	2/92	110/29008	0.0478314	0.109601	0.063517	Ccr2/Atp2b4	2
GO:0055006	cardiac cell development	2/92	110/29008	0.0478314	0.109601	0.063517	Neb/Asb2	2
GO:0110020	regulation of actomyosin structure organization	2/92	110/29008	0.0478314	0.109601	0.063517	Sdc4/Ptger4	2
GO:0001654	eye development	4/92	430/29008	0.0481221	0.110068	0.0637876	Vim/Grn/Ahr/Prdm1	4
GO:0009314	response to radiation	4/92	430/29008	0.0481221	0.110068	0.0637876	Cdkn1a/N4bp1/Casp3/Mmp9	4
GO:0046916	cellular transition metal ion homeostasis	2/92	111/29008	0.0486109	0.110286	0.0639141	Ifng/Aplp2	2
GO:0150063	visual system development	4/92	433/29008	0.049138	0.110286	0.0639141	Vim/Grn/Ahr/Prdm1	4
GO:0000018	regulation of DNA recombination	2/92	112/29008	0.0493951	0.110286	0.0639141	Foxp3/Ifng	2
GO:0010506	regulation of autophagy	3/92	259/29008	0.0494894	0.110286	0.0639141	Ifng/Vps13c/Il10	3
GO:0001771	immunological synapse formation	1/92	16/29008	0.0495678	0.110286	0.0639141	Havcr2	1
GO:0001921	positive regulation of receptor recycling	1/92	16/29008	0.0495678	0.110286	0.0639141	Psen2	1
GO:0002468	dendritic cell antigen processing and presentation	1/92	16/29008	0.0495678	0.110286	0.0639141	Fgl2	1
GO:0002713	negative regulation of B cell mediated immunity	1/92	16/29008	0.0495678	0.110286	0.0639141	Foxp3	1
GO:0002890	negative regulation of immunoglobulin mediated immune response	1/92	16/29008	0.0495678	0.110286	0.0639141	Foxp3	1
GO:0003413	chondrocyte differentiation involved in endochondral bone morphogenesis	1/92	16/29008	0.0495678	0.110286	0.0639141	Anxa6	1
GO:0006968	cellular defense response	1/92	16/29008	0.0495678	0.110286	0.0639141	Ccr2	1
GO:0018119	peptidyl-cysteine S-nitrosylation	1/92	16/29008	0.0495678	0.110286	0.0639141	Atp2b4	1
GO:0031268	pseudopodium organization	1/92	16/29008	0.0495678	0.110286	0.0639141	Ccl5	1
GO:0032604	granulocyte macrophage colony-stimulating factor production	1/92	16/29008	0.0495678	0.110286	0.0639141	Rasgrp1	1
GO:0034162	toll-like receptor 9 signaling pathway	1/92	16/29008	0.0495678	0.110286	0.0639141	Havcr2	1
GO:0042640	anagen	1/92	16/29008	0.0495678	0.110286	0.0639141	Psen2	1
GO:0044794	positive regulation by host of viral process	1/92	16/29008	0.0495678	0.110286	0.0639141	Ifng	1
GO:0046007	negative regulation of activated T cell proliferation	1/92	16/29008	0.0495678	0.110286	0.0639141	Casp3	1
GO:0047484	regulation of response to osmotic stress	1/92	16/29008	0.0495678	0.110286	0.0639141	Abcb1a	1
GO:0060396	growth hormone receptor signaling pathway	1/92	16/29008	0.0495678	0.110286	0.0639141	Socs2	1
GO:0070572	positive regulation of neuron projection regeneration	1/92	16/29008	0.0495678	0.110286	0.0639141	Grn	1
GO:0070885	negative regulation of calcineurin-NFAT signaling cascade	1/92	16/29008	0.0495678	0.110286	0.0639141	Atp2b4	1
GO:0071378	cellular response to growth hormone stimulus	1/92	16/29008	0.0495678	0.110286	0.0639141	Socs2	1
GO:0072109	glomerular mesangium development	1/92	16/29008	0.0495678	0.110286	0.0639141	Ifng	1
GO:0097468	programmed cell death in response to reactive oxygen species	1/92	16/29008	0.0495678	0.110286	0.0639141	Glrx	1
GO:0106057	negative regulation of calcineurin-mediated signaling	1/92	16/29008	0.0495678	0.110286	0.0639141	Atp2b4	1
GO:1901722	regulation of cell proliferation involved in kidney development	1/92	16/29008	0.0495678	0.110286	0.0639141	Ifng	1
GO:1902043	positive regulation of extrinsic apoptotic signaling pathway via death domain receptors	1/92	16/29008	0.0495678	0.110286	0.0639141	Psen2	1
GO:1902337	regulation of apoptotic process involved in morphogenesis	1/92	16/29008	0.0495678	0.110286	0.0639141	Tnfrsf1b	1
GO:1903978	regulation of microglial cell activation	1/92	16/29008	0.0495678	0.110286	0.0639141	Grn	1
GO:2000479	regulation of cAMP-dependent protein kinase activity	1/92	16/29008	0.0495678	0.110286	0.0639141	Atp2b4	1
GO:0001843	neural tube closure	2/92	113/29008	0.0501838	0.111363	0.0645382	Sdc4/Casp3	2
GO:0008630	intrinsic apoptotic signaling pathway in response to DNA damage	2/92	113/29008	0.0501838	0.111363	0.0645382	Cdkn1a/Tnfrsf1b	2
GO:0009185	ribonucleoside diphosphate metabolic process	2/92	113/29008	0.0501838	0.111363	0.0645382	Ifng/Entpd1	2
GO:0010876	lipid localization	4/92	437/29008	0.0505109	0.111893	0.0648452	Abcb1a/Furin/Ehd1/Nrip1	4
GO:0048880	sensory system development	4/92	437/29008	0.0505109	0.111893	0.0648452	Vim/Grn/Ahr/Prdm1	4
GO:0001892	embryonic placenta development	2/92	114/29008	0.0509771	0.112434	0.0651587	Il10/Prdm1	2
GO:0032231	regulation of actin filament bundle assembly	2/92	114/29008	0.0509771	0.112434	0.0651587	Sdc4/Ptger4	2
GO:0051209	release of sequestered calcium ion into cytosol	2/92	114/29008	0.0509771	0.112434	0.0651587	Ubash3b/Ccr5	2
GO:0051702	biological process involved in interaction with symbiont	2/92	114/29008	0.0509771	0.112434	0.0651587	Ifng/Ccl5	2
GO:0060606	tube closure	2/92	114/29008	0.0509771	0.112434	0.0651587	Sdc4/Casp3	2
GO:0002062	chondrocyte differentiation	2/92	115/29008	0.0517749	0.113506	0.0657799	Anxa6/Smad7	2
GO:0030038	contractile actin filament bundle assembly	2/92	115/29008	0.0517749	0.113506	0.0657799	Sdc4/Ptger4	2
GO:0043149	stress fiber assembly	2/92	115/29008	0.0517749	0.113506	0.0657799	Sdc4/Ptger4	2
GO:0006986	response to unfolded protein	2/92	116/29008	0.0525773	0.113506	0.0657799	Ifng/Upf3b	2
GO:0009141	nucleoside triphosphate metabolic process	2/92	116/29008	0.0525773	0.113506	0.0657799	Gimap7/Entpd1	2
GO:0038061	NIK/NF-kappaB signaling	2/92	116/29008	0.0525773	0.113506	0.0657799	Glrx/Havcr2	2
GO:0001967	suckling behavior	1/92	17/29008	0.0525838	0.113506	0.0657799	Aplp2	1
GO:0002862	negative regulation of inflammatory response to antigenic stimulus	1/92	17/29008	0.0525838	0.113506	0.0657799	Il10	1
GO:0006878	cellular copper ion homeostasis	1/92	17/29008	0.0525838	0.113506	0.0657799	Aplp2	1
GO:0006978	DNA damage response, signal transduction by p53 class mediator resulting in transcription of p21 class mediator	1/92	17/29008	0.0525838	0.113506	0.0657799	Cdkn1a	1
GO:0010224	response to UV-B	1/92	17/29008	0.0525838	0.113506	0.0657799	Cdkn1a	1
GO:0017014	protein nitrosylation	1/92	17/29008	0.0525838	0.113506	0.0657799	Atp2b4	1
GO:0035337	fatty-acyl-CoA metabolic process	1/92	17/29008	0.0525838	0.113506	0.0657799	Acot7	1
GO:0042754	negative regulation of circadian rhythm	1/92	17/29008	0.0525838	0.113506	0.0657799	Ptger4	1
GO:0045655	regulation of monocyte differentiation	1/92	17/29008	0.0525838	0.113506	0.0657799	Csf1	1
GO:0051014	actin filament severing	1/92	17/29008	0.0525838	0.113506	0.0657799	Capg	1
GO:0070243	regulation of thymocyte apoptotic process	1/92	17/29008	0.0525838	0.113506	0.0657799	Adam8	1
GO:0090336	positive regulation of brown fat cell differentiation	1/92	17/29008	0.0525838	0.113506	0.0657799	Metrnl	1
GO:1901569	fatty acid derivative catabolic process	1/92	17/29008	0.0525838	0.113506	0.0657799	Acot7	1
GO:1903541	regulation of exosomal secretion	1/92	17/29008	0.0525838	0.113506	0.0657799	Sdc4	1
GO:1904748	regulation of apoptotic process involved in development	1/92	17/29008	0.0525838	0.113506	0.0657799	Tnfrsf1b	1
GO:1905146	lysosomal protein catabolic process	1/92	17/29008	0.0525838	0.113506	0.0657799	Grn	1
GO:2000651	positive regulation of sodium ion transmembrane transporter activity	1/92	17/29008	0.0525838	0.113506	0.0657799	Glrx	1
GO:2000696	regulation of epithelial cell differentiation involved in kidney development	1/92	17/29008	0.0525838	0.113506	0.0657799	Mmp9	1
GO:2001028	positive regulation of endothelial cell chemotaxis	1/92	17/29008	0.0525838	0.113506	0.0657799	Lgmn	1
GO:0006939	smooth muscle contraction	2/92	117/29008	0.053384	0.114939	0.0666106	Ptger4/Atp2b4	2
GO:0010927	cellular component assembly involved in morphogenesis	2/92	117/29008	0.053384	0.114939	0.0666106	Ncmap/Neb	2
GO:0014812	muscle cell migration	2/92	117/29008	0.053384	0.114939	0.0666106	Ccl5/Ptger4	2
GO:2000278	regulation of DNA biosynthetic process	2/92	118/29008	0.0541952	0.116587	0.0675653	Cdkn1a/Ahr	2
GO:0048738	cardiac muscle tissue development	3/92	269/29008	0.0542519	0.116609	0.0675786	Neb/Asb2/Smad7	3
GO:0032963	collagen metabolic process	2/92	119/29008	0.0550108	0.116906	0.0677504	Vim/Mmp9	2
GO:0001558	regulation of cell growth	4/92	450/29008	0.0551179	0.116906	0.0677504	Cdkn1a/Socs2/Ccr5/Smad7	4
GO:0034599	cellular response to oxidative stress	3/92	271/29008	0.05523	0.116906	0.0677504	Glrx/Mmp9/Il10	3
GO:0009117	nucleotide metabolic process	4/92	451/29008	0.0554815	0.116906	0.0677504	Ifng/Gimap7/Acot7/Entpd1	4
GO:0050767	regulation of neurogenesis	4/92	451/29008	0.0554815	0.116906	0.0677504	Ifng/Tnfrsf1b/Vim/Ccr5	4
GO:0002827	positive regulation of T-helper 1 type immune response	1/92	18/29008	0.0555903	0.116906	0.0677504	Ccr2	1
GO:0016486	peptide hormone processing	1/92	18/29008	0.0555903	0.116906	0.0677504	Furin	1
GO:0030656	regulation of vitamin metabolic process	1/92	18/29008	0.0555903	0.116906	0.0677504	Ifng	1
GO:0033631	cell-cell adhesion mediated by integrin	1/92	18/29008	0.0555903	0.116906	0.0677504	Ccl5	1
GO:0035330	regulation of hippo signaling	1/92	18/29008	0.0555903	0.116906	0.0677504	Map2k3	1
GO:0035633	maintenance of blood-brain barrier	1/92	18/29008	0.0555903	0.116906	0.0677504	Abcb1a	1
GO:0035751	regulation of lysosomal lumen pH	1/92	18/29008	0.0555903	0.116906	0.0677504	Grn	1
GO:0042308	negative regulation of protein import into nucleus	1/92	18/29008	0.0555903	0.116906	0.0677504	Gbp4	1
GO:0042772	DNA damage response, signal transduction resulting in transcription	1/92	18/29008	0.0555903	0.116906	0.0677504	Cdkn1a	1
GO:0048268	clathrin coat assembly	1/92	18/29008	0.0555903	0.116906	0.0677504	Hip1	1
GO:0055070	copper ion homeostasis	1/92	18/29008	0.0555903	0.116906	0.0677504	Aplp2	1
GO:0060416	response to growth hormone	1/92	18/29008	0.0555903	0.116906	0.0677504	Socs2	1
GO:0060576	intestinal epithelial cell development	1/92	18/29008	0.0555903	0.116906	0.0677504	Prdm1	1
GO:0061318	renal filtration cell differentiation	1/92	18/29008	0.0555903	0.116906	0.0677504	Myo1e	1
GO:0070486	leukocyte aggregation	1/92	18/29008	0.0555903	0.116906	0.0677504	Adam8	1
GO:0072112	glomerular visceral epithelial cell differentiation	1/92	18/29008	0.0555903	0.116906	0.0677504	Myo1e	1
GO:0072311	glomerular epithelial cell differentiation	1/92	18/29008	0.0555903	0.116906	0.0677504	Myo1e	1
GO:0097202	activation of cysteine-type endopeptidase activity	1/92	18/29008	0.0555903	0.116906	0.0677504	Lgmn	1
GO:1900221	regulation of amyloid-beta clearance	1/92	18/29008	0.0555903	0.116906	0.0677504	Ifng	1
GO:1904590	negative regulation of protein import	1/92	18/29008	0.0555903	0.116906	0.0677504	Gbp4	1
GO:2001267	regulation of cysteine-type endopeptidase activity involved in apoptotic signaling pathway	1/92	18/29008	0.0555903	0.116906	0.0677504	Mmp9	1
GO:0006401	RNA catabolic process	3/92	272/29008	0.0557223	0.117086	0.0678549	Tnfrsf1b/Vim/Upf3b	3
GO:0014020	primary neural tube formation	2/92	120/29008	0.0558307	0.117217	0.0679306	Sdc4/Casp3	2
GO:1903052	positive regulation of proteolysis involved in cellular protein catabolic process	2/92	123/29008	0.0583163	0.120409	0.0697803	Psen2/Smad7	2
GO:0003214	cardiac left ventricle morphogenesis	1/92	19/29008	0.0585874	0.120409	0.0697803	Ahr	1
GO:0006525	arginine metabolic process	1/92	19/29008	0.0585874	0.120409	0.0697803	Atp2b4	1
GO:0006851	mitochondrial calcium ion transmembrane transport	1/92	19/29008	0.0585874	0.120409	0.0697803	Psen2	1
GO:0006896	Golgi to vacuole transport	1/92	19/29008	0.0585874	0.120409	0.0697803	Vps54	1
GO:0007039	protein catabolic process in the vacuole	1/92	19/29008	0.0585874	0.120409	0.0697803	Grn	1
GO:0010544	negative regulation of platelet activation	1/92	19/29008	0.0585874	0.120409	0.0697803	Ubash3b	1
GO:0010801	negative regulation of peptidyl-threonine phosphorylation	1/92	19/29008	0.0585874	0.120409	0.0697803	Smad7	1
GO:0033604	negative regulation of catecholamine secretion	1/92	19/29008	0.0585874	0.120409	0.0697803	Entpd1	1
GO:0033623	regulation of integrin activation	1/92	19/29008	0.0585874	0.120409	0.0697803	Ptger4	1
GO:0034111	negative regulation of homotypic cell-cell adhesion	1/92	19/29008	0.0585874	0.120409	0.0697803	Ubash3b	1
GO:0034349	glial cell apoptotic process	1/92	19/29008	0.0585874	0.120409	0.0697803	Casp3	1
GO:0034695	response to prostaglandin E	1/92	19/29008	0.0585874	0.120409	0.0697803	Ptger4	1
GO:0035067	negative regulation of histone acetylation	1/92	19/29008	0.0585874	0.120409	0.0697803	Foxp3	1
GO:0035641	locomotory exploration behavior	1/92	19/29008	0.0585874	0.120409	0.0697803	Grn	1
GO:0043374	CD8-positive, alpha-beta T cell differentiation	1/92	19/29008	0.0585874	0.120409	0.0697803	Ifng	1
GO:0045779	negative regulation of bone resorption	1/92	19/29008	0.0585874	0.120409	0.0697803	Ubash3b	1
GO:0045821	positive regulation of glycolytic process	1/92	19/29008	0.0585874	0.120409	0.0697803	Ifng	1
GO:0051131	chaperone-mediated protein complex assembly	1/92	19/29008	0.0585874	0.120409	0.0697803	Hopx	1
GO:0055003	cardiac myofibril assembly	1/92	19/29008	0.0585874	0.120409	0.0697803	Neb	1
GO:0060707	trophoblast giant cell differentiation	1/92	19/29008	0.0585874	0.120409	0.0697803	Prdm1	1
GO:0060841	venous blood vessel development	1/92	19/29008	0.0585874	0.120409	0.0697803	Ahr	1
GO:1901741	positive regulation of myoblast fusion	1/92	19/29008	0.0585874	0.120409	0.0697803	Ehd1	1
GO:1903236	regulation of leukocyte tethering or rolling	1/92	19/29008	0.0585874	0.120409	0.0697803	Ccr2	1
GO:1904478	regulation of intestinal absorption	1/92	19/29008	0.0585874	0.120409	0.0697803	Abcb1a	1
GO:2001135	regulation of endocytic recycling	1/92	19/29008	0.0585874	0.120409	0.0697803	Ehd1	1
GO:0006753	nucleoside phosphate metabolic process	4/92	460/29008	0.0588123	0.120773	0.0699913	Ifng/Gimap7/Acot7/Entpd1	4
GO:0060560	developmental growth involved in morphogenesis	3/92	280/29008	0.0597357	0.12257	0.0710327	Ahr/Csf1/Ccr5	3
GO:0002702	positive regulation of production of molecular mediator of immune response	2/92	125/29008	0.0599944	0.123001	0.0712825	Ifng/Il10	2
GO:0003073	regulation of systemic arterial blood pressure	2/92	126/29008	0.0608397	0.124431	0.0721117	Ahr/Camk2n1	2
GO:0019079	viral genome replication	2/92	126/29008	0.0608397	0.124431	0.0721117	N4bp1/Ccl5	2
GO:0019882	antigen processing and presentation	2/92	126/29008	0.0608397	0.124431	0.0721117	Ifng/Fgl2	2
GO:0001956	positive regulation of neurotransmitter secretion	1/92	20/29008	0.0615751	0.124726	0.0722827	Ptger4	1
GO:0009110	vitamin biosynthetic process	1/92	20/29008	0.0615751	0.124726	0.0722827	Ifng	1
GO:0010310	regulation of hydrogen peroxide metabolic process	1/92	20/29008	0.0615751	0.124726	0.0722827	Ptger4	1
GO:0030050	vesicle transport along actin filament	1/92	20/29008	0.0615751	0.124726	0.0722827	Myo1e	1
GO:0032252	secretory granule localization	1/92	20/29008	0.0615751	0.124726	0.0722827	Rasgrp1	1
GO:0032495	response to muramyl dipeptide	1/92	20/29008	0.0615751	0.124726	0.0722827	Vim	1
GO:0043373	CD4-positive, alpha-beta T cell lineage commitment	1/92	20/29008	0.0615751	0.124726	0.0722827	Foxp3	1
GO:0045986	negative regulation of smooth muscle contraction	1/92	20/29008	0.0615751	0.124726	0.0722827	Ptger4	1
GO:0051546	keratinocyte migration	1/92	20/29008	0.0615751	0.124726	0.0722827	Mmp9	1
GO:0072010	glomerular epithelium development	1/92	20/29008	0.0615751	0.124726	0.0722827	Myo1e	1
GO:0097320	plasma membrane tubulation	1/92	20/29008	0.0615751	0.124726	0.0722827	Snx9	1
GO:0106070	regulation of adenylate cyclase-activating G protein-coupled receptor signaling pathway	1/92	20/29008	0.0615751	0.124726	0.0722827	Atp2b4	1
GO:0051101	regulation of DNA binding	2/92	127/29008	0.0616891	0.124858	0.0723586	Ifng/Mmp9	2
GO:0003007	heart morphogenesis	3/92	284/29008	0.0617924	0.124867	0.0723641	Ahr/Asb2/Smad7	3
GO:0016064	immunoglobulin mediated immune response	3/92	284/29008	0.0617924	0.124867	0.0723641	Foxp3/Ifng/Fgl2	3
GO:0001889	liver development	2/92	128/29008	0.0625426	0.125981	0.0730096	Ifng/Ahr	2
GO:0001952	regulation of cell-matrix adhesion	2/92	128/29008	0.0625426	0.125981	0.0730096	Sdc4/Csf1	2
GO:0014013	regulation of gliogenesis	2/92	128/29008	0.0625426	0.125981	0.0730096	Tnfrsf1b/Vim	2
GO:0090101	negative regulation of transmembrane receptor protein serine/threonine kinase signaling pathway	2/92	128/29008	0.0625426	0.125981	0.0730096	Pmepa1/Smad7	2
GO:0050673	epithelial cell proliferation	4/92	471/29008	0.063026	0.126854	0.0735154	Ifng/Grn/Il10/Ccl5	4
GO:0019724	B cell mediated immunity	3/92	287/29008	0.0633565	0.127303	0.0737758	Foxp3/Ifng/Fgl2	3
GO:0009132	nucleoside diphosphate metabolic process	2/92	129/29008	0.0634001	0.127303	0.0737758	Ifng/Entpd1	2
GO:0046822	regulation of nucleocytoplasmic transport	2/92	129/29008	0.0634001	0.127303	0.0737758	Ifng/Gbp4	2
GO:0002444	myeloid leukocyte mediated immunity	2/92	130/29008	0.0642616	0.127795	0.0740607	Rasgrp1/Ccr2	2
GO:0003279	cardiac septum development	2/92	130/29008	0.0642616	0.127795	0.0740607	Prdm1/Smad7	2
GO:0033138	positive regulation of peptidyl-serine phosphorylation	2/92	130/29008	0.0642616	0.127795	0.0740607	Ifng/Atp2b4	2
GO:0043406	positive regulation of MAP kinase activity	2/92	130/29008	0.0642616	0.127795	0.0740607	Adam8/Rasgrp1	2
GO:0061041	regulation of wound healing	2/92	130/29008	0.0642616	0.127795	0.0740607	Ubash3b/Ptger4	2
GO:0002577	regulation of antigen processing and presentation	1/92	21/29008	0.0645534	0.127795	0.0740607	Fgl2	1
GO:0003177	pulmonary valve development	1/92	21/29008	0.0645534	0.127795	0.0740607	Tnfrsf1b	1
GO:0010447	response to acidic pH	1/92	21/29008	0.0645534	0.127795	0.0740607	Lgmn	1
GO:0032332	positive regulation of chondrocyte differentiation	1/92	21/29008	0.0645534	0.127795	0.0740607	Smad7	1
GO:0032674	regulation of interleukin-5 production	1/92	21/29008	0.0645534	0.127795	0.0740607	Foxp3	1
GO:0034694	response to prostaglandin	1/92	21/29008	0.0645534	0.127795	0.0740607	Ptger4	1
GO:0043117	positive regulation of vascular permeability	1/92	21/29008	0.0645534	0.127795	0.0740607	Ccl4	1
GO:0045649	regulation of macrophage differentiation	1/92	21/29008	0.0645534	0.127795	0.0740607	Csf1	1
GO:0046851	negative regulation of bone remodeling	1/92	21/29008	0.0645534	0.127795	0.0740607	Ubash3b	1
GO:0060333	interferon-gamma-mediated signaling pathway	1/92	21/29008	0.0645534	0.127795	0.0740607	Ifng	1
GO:0140448	signaling receptor ligand precursor processing	1/92	21/29008	0.0645534	0.127795	0.0740607	Furin	1
GO:1903672	positive regulation of sprouting angiogenesis	1/92	21/29008	0.0645534	0.127795	0.0740607	Il10	1
GO:1990182	exosomal secretion	1/92	21/29008	0.0645534	0.127795	0.0740607	Sdc4	1
GO:0090407	organophosphate biosynthetic process	4/92	476/29008	0.064993	0.128428	0.0744279	Acot7/Cish/Entpd1/Socs2	4
GO:0032874	positive regulation of stress-activated MAPK cascade	2/92	131/29008	0.0651271	0.128428	0.0744279	Rasgrp1/Gadd45b	2
GO:0035821	modulation of process of other organism	2/92	131/29008	0.0651271	0.128428	0.0744279	Ifng/Ccl5	2
GO:0045727	positive regulation of translation	2/92	131/29008	0.0651271	0.128428	0.0744279	Vim/Upf3b	2
GO:0061008	hepaticobiliary system development	2/92	131/29008	0.0651271	0.128428	0.0744279	Ifng/Ahr	2
GO:0030336	negative regulation of cell migration	3/92	293/29008	0.0665396	0.130509	0.0756337	Ccr5/Ptger4/Atp2b4	3
GO:0035303	regulation of dephosphorylation	2/92	133/29008	0.0668699	0.130509	0.0756337	Ifng/Ahr	2
GO:0070304	positive regulation of stress-activated protein kinase signaling cascade	2/92	133/29008	0.0668699	0.130509	0.0756337	Rasgrp1/Gadd45b	2
GO:0002363	alpha-beta T cell lineage commitment	1/92	22/29008	0.0675223	0.130509	0.0756337	Foxp3	1
GO:0007035	vacuolar acidification	1/92	22/29008	0.0675223	0.130509	0.0756337	Grn	1
GO:0010743	regulation of macrophage derived foam cell differentiation	1/92	22/29008	0.0675223	0.130509	0.0756337	Csf1	1
GO:0010885	regulation of cholesterol storage	1/92	22/29008	0.0675223	0.130509	0.0756337	Ehd1	1
GO:0032634	interleukin-5 production	1/92	22/29008	0.0675223	0.130509	0.0756337	Foxp3	1
GO:0034755	iron ion transmembrane transport	1/92	22/29008	0.0675223	0.130509	0.0756337	Ifng	1
GO:0042481	regulation of odontogenesis	1/92	22/29008	0.0675223	0.130509	0.0756337	Csf1	1
GO:0042759	long-chain fatty acid biosynthetic process	1/92	22/29008	0.0675223	0.130509	0.0756337	Acot7	1
GO:0044851	hair cycle phase	1/92	22/29008	0.0675223	0.130509	0.0756337	Psen2	1
GO:0045624	positive regulation of T-helper cell differentiation	1/92	22/29008	0.0675223	0.130509	0.0756337	Ccr2	1
GO:0050849	negative regulation of calcium-mediated signaling	1/92	22/29008	0.0675223	0.130509	0.0756337	Atp2b4	1
GO:0060009	Sertoli cell development	1/92	22/29008	0.0675223	0.130509	0.0756337	Abcb1a	1
GO:0060252	positive regulation of glial cell proliferation	1/92	22/29008	0.0675223	0.130509	0.0756337	Vim	1
GO:0060547	negative regulation of necrotic cell death	1/92	22/29008	0.0675223	0.130509	0.0756337	Ahr	1
GO:0060749	mammary gland alveolus development	1/92	22/29008	0.0675223	0.130509	0.0756337	Socs2	1
GO:0061377	mammary gland lobule development	1/92	22/29008	0.0675223	0.130509	0.0756337	Socs2	1
GO:0070242	thymocyte apoptotic process	1/92	22/29008	0.0675223	0.130509	0.0756337	Adam8	1
GO:0071800	podosome assembly	1/92	22/29008	0.0675223	0.130509	0.0756337	Asb2	1
GO:0072111	cell proliferation involved in kidney development	1/92	22/29008	0.0675223	0.130509	0.0756337	Ifng	1
GO:0097734	extracellular exosome biogenesis	1/92	22/29008	0.0675223	0.130509	0.0756337	Sdc4	1
GO:0098780	response to mitochondrial depolarisation	1/92	22/29008	0.0675223	0.130509	0.0756337	Vps13c	1
GO:0099515	actin filament-based transport	1/92	22/29008	0.0675223	0.130509	0.0756337	Myo1e	1
GO:0150104	transport across blood-brain barrier	1/92	22/29008	0.0675223	0.130509	0.0756337	Abcb1a	1
GO:0000086	G2/M transition of mitotic cell cycle	2/92	134/29008	0.0677471	0.130843	0.0758276	Cdkn1a/Abcb1a	2
GO:0001841	neural tube formation	2/92	135/29008	0.0686282	0.132444	0.0767552	Sdc4/Casp3	2
GO:0060537	muscle tissue development	4/92	486/29008	0.0690229	0.133104	0.0771379	Neb/Ahr/Asb2/Smad7	4
GO:0050769	positive regulation of neurogenesis	3/92	298/29008	0.0692475	0.133436	0.0773299	Ifng/Tnfrsf1b/Vim	3
GO:0007409	axonogenesis	4/92	487/29008	0.0694329	0.133541	0.0773909	Vim/Alcam/Matn2/Ccr5	4
GO:0008277	regulation of G protein-coupled receptor signaling pathway	2/92	136/29008	0.069513	0.133541	0.0773909	Ccl5/Atp2b4	2
GO:0010821	regulation of mitochondrion organization	2/92	136/29008	0.069513	0.133541	0.0773909	Vps13c/Mmp9	2
GO:0014065	phosphatidylinositol 3-kinase signaling	2/92	136/29008	0.069513	0.133541	0.0773909	Rasgrp1/Ccl5	2
GO:0003417	growth plate cartilage development	1/92	23/29008	0.070482	0.133678	0.0774704	Anxa6	1
GO:0006907	pinocytosis	1/92	23/29008	0.070482	0.133678	0.0774704	Snx5	1
GO:0009065	glutamine family amino acid catabolic process	1/92	23/29008	0.070482	0.133678	0.0774704	Atp2b4	1
GO:0009310	amine catabolic process	1/92	23/29008	0.070482	0.133678	0.0774704	Atp2b4	1
GO:0010232	vascular transport	1/92	23/29008	0.070482	0.133678	0.0774704	Abcb1a	1
GO:0032288	myelin assembly	1/92	23/29008	0.070482	0.133678	0.0774704	Ncmap	1
GO:0032693	negative regulation of interleukin-10 production	1/92	23/29008	0.070482	0.133678	0.0774704	Foxp3	1
GO:0033630	positive regulation of cell adhesion mediated by integrin	1/92	23/29008	0.070482	0.133678	0.0774704	Ccl5	1
GO:0046426	negative regulation of receptor signaling pathway via JAK-STAT	1/92	23/29008	0.070482	0.133678	0.0774704	Socs2	1
GO:0046641	positive regulation of alpha-beta T cell proliferation	1/92	23/29008	0.070482	0.133678	0.0774704	Ccr2	1
GO:0050820	positive regulation of coagulation	1/92	23/29008	0.070482	0.133678	0.0774704	Psen2	1
GO:0051969	regulation of transmission of nerve impulse	1/92	23/29008	0.070482	0.133678	0.0774704	Ifng	1
GO:1900543	negative regulation of purine nucleotide metabolic process	1/92	23/29008	0.070482	0.133678	0.0774704	Entpd1	1
GO:1902307	positive regulation of sodium ion transmembrane transport	1/92	23/29008	0.070482	0.133678	0.0774704	Glrx	1
GO:2000345	regulation of hepatocyte proliferation	1/92	23/29008	0.070482	0.133678	0.0774704	Ifng	1
GO:2000757	negative regulation of peptidyl-lysine acetylation	1/92	23/29008	0.070482	0.133678	0.0774704	Foxp3	1
GO:2001026	regulation of endothelial cell chemotaxis	1/92	23/29008	0.070482	0.133678	0.0774704	Lgmn	1
GO:0072659	protein localization to plasma membrane	3/92	301/29008	0.070896	0.134363	0.0778672	Ehd1/Sytl2/Atp2b4	3
GO:0035966	response to topologically incorrect protein	2/92	138/29008	0.071294	0.134915	0.0781873	Ifng/Upf3b	2
GO:0055076	transition metal ion homeostasis	2/92	138/29008	0.071294	0.134915	0.0781873	Ifng/Aplp2	2
GO:0010811	positive regulation of cell-substrate adhesion	2/92	139/29008	0.0721901	0.136509	0.0791109	Sdc4/Csf1	2
GO:0034763	negative regulation of transmembrane transport	2/92	140/29008	0.0730899	0.136915	0.0793463	Mmp9/Ahr	2
GO:0010878	cholesterol storage	1/92	24/29008	0.0734323	0.136915	0.0793463	Ehd1	1
GO:0014850	response to muscle activity	1/92	24/29008	0.0734323	0.136915	0.0793463	Metrnl	1
GO:0030728	ovulation	1/92	24/29008	0.0734323	0.136915	0.0793463	Nrip1	1
GO:0031571	mitotic G1 DNA damage checkpoint signaling	1/92	24/29008	0.0734323	0.136915	0.0793463	Cdkn1a	1
GO:0034383	low-density lipoprotein particle clearance	1/92	24/29008	0.0734323	0.136915	0.0793463	Ehd1	1
GO:0043369	CD4-positive or CD8-positive, alpha-beta T cell lineage commitment	1/92	24/29008	0.0734323	0.136915	0.0793463	Foxp3	1
GO:0043501	skeletal muscle adaptation	1/92	24/29008	0.0734323	0.136915	0.0793463	Asb2	1
GO:0045063	T-helper 1 cell differentiation	1/92	24/29008	0.0734323	0.136915	0.0793463	Ccr2	1
GO:0045953	negative regulation of natural killer cell mediated cytotoxicity	1/92	24/29008	0.0734323	0.136915	0.0793463	Havcr2	1
GO:0045980	negative regulation of nucleotide metabolic process	1/92	24/29008	0.0734323	0.136915	0.0793463	Entpd1	1
GO:0051123	RNA polymerase II preinitiation complex assembly	1/92	24/29008	0.0734323	0.136915	0.0793463	Ahr	1
GO:0090335	regulation of brown fat cell differentiation	1/92	24/29008	0.0734323	0.136915	0.0793463	Metrnl	1
GO:0140112	extracellular vesicle biogenesis	1/92	24/29008	0.0734323	0.136915	0.0793463	Sdc4	1
GO:0150105	protein localization to cell-cell junction	1/92	24/29008	0.0734323	0.136915	0.0793463	Abcb1a	1
GO:1901739	regulation of myoblast fusion	1/92	24/29008	0.0734323	0.136915	0.0793463	Ehd1	1
GO:1902547	regulation of cellular response to vascular endothelial growth factor stimulus	1/92	24/29008	0.0734323	0.136915	0.0793463	Atp2b4	1
GO:1903204	negative regulation of oxidative stress-induced neuron death	1/92	24/29008	0.0734323	0.136915	0.0793463	Il10	1
GO:2001169	regulation of ATP biosynthetic process	1/92	24/29008	0.0734323	0.136915	0.0793463	Entpd1	1
GO:2000146	negative regulation of cell motility	3/92	306/29008	0.0736829	0.137281	0.0795585	Ccr5/Ptger4/Atp2b4	3
GO:1901655	cellular response to ketone	2/92	141/29008	0.0739933	0.137758	0.0798349	Ahr/Ptger4	2
GO:0048511	rhythmic process	3/92	307/29008	0.0742462	0.138127	0.0800488	Nrip1/Ahr/Ptger4	3
GO:0046328	regulation of JNK cascade	2/92	143/29008	0.075811	0.139421	0.0807988	Rasgrp1/Gadd45b	2
GO:0046488	phosphatidylinositol metabolic process	2/92	143/29008	0.075811	0.139421	0.0807988	Cish/Socs2	2
GO:1903364	positive regulation of cellular protein catabolic process	2/92	143/29008	0.075811	0.139421	0.0807988	Psen2/Smad7	2
GO:0001829	trophectodermal cell differentiation	1/92	25/29008	0.0763734	0.139421	0.0807988	Hopx	1
GO:0002716	negative regulation of natural killer cell mediated immunity	1/92	25/29008	0.0763734	0.139421	0.0807988	Havcr2	1
GO:0003084	positive regulation of systemic arterial blood pressure	1/92	25/29008	0.0763734	0.139421	0.0807988	Camk2n1	1
GO:0007202	activation of phospholipase C activity	1/92	25/29008	0.0763734	0.139421	0.0807988	Gpr55	1
GO:0007263	nitric oxide mediated signal transduction	1/92	25/29008	0.0763734	0.139421	0.0807988	Atp2b4	1
GO:0007413	axonal fasciculation	1/92	25/29008	0.0763734	0.139421	0.0807988	Casp3	1
GO:0010884	positive regulation of lipid storage	1/92	25/29008	0.0763734	0.139421	0.0807988	Ehd1	1
GO:0014808	release of sequestered calcium ion into cytosol by sarcoplasmic reticulum	1/92	25/29008	0.0763734	0.139421	0.0807988	Ccr5	1
GO:0034114	regulation of heterotypic cell-cell adhesion	1/92	25/29008	0.0763734	0.139421	0.0807988	Il10	1
GO:0034138	toll-like receptor 3 signaling pathway	1/92	25/29008	0.0763734	0.139421	0.0807988	Havcr2	1
GO:0044273	sulfur compound catabolic process	1/92	25/29008	0.0763734	0.139421	0.0807988	Acot7	1
GO:0046628	positive regulation of insulin receptor signaling pathway	1/92	25/29008	0.0763734	0.139421	0.0807988	Snx5	1
GO:0050860	negative regulation of T cell receptor signaling pathway	1/92	25/29008	0.0763734	0.139421	0.0807988	Pvrig	1
GO:0051590	positive regulation of neurotransmitter transport	1/92	25/29008	0.0763734	0.139421	0.0807988	Ptger4	1
GO:0051791	medium-chain fatty acid metabolic process	1/92	25/29008	0.0763734	0.139421	0.0807988	Acot7	1
GO:0060575	intestinal epithelial cell differentiation	1/92	25/29008	0.0763734	0.139421	0.0807988	Prdm1	1
GO:0106030	neuron projection fasciculation	1/92	25/29008	0.0763734	0.139421	0.0807988	Casp3	1
GO:1901984	negative regulation of protein acetylation	1/92	25/29008	0.0763734	0.139421	0.0807988	Foxp3	1
GO:1903146	regulation of autophagy of mitochondrion	1/92	25/29008	0.0763734	0.139421	0.0807988	Vps13c	1
GO:1903306	negative regulation of regulated secretory pathway	1/92	25/29008	0.0763734	0.139421	0.0807988	Ccr2	1
GO:1904893	negative regulation of receptor signaling pathway via STAT	1/92	25/29008	0.0763734	0.139421	0.0807988	Socs2	1
GO:1904996	positive regulation of leukocyte adhesion to vascular endothelial cell	1/92	25/29008	0.0763734	0.139421	0.0807988	Ccr2	1
GO:2000679	positive regulation of transcription regulatory region DNA binding	1/92	25/29008	0.0763734	0.139421	0.0807988	Ifng	1
GO:0097553	calcium ion transmembrane import into cytosol	2/92	144/29008	0.0767252	0.139963	0.0811125	Ubash3b/Ccr5	2
GO:0007009	plasma membrane organization	2/92	145/29008	0.0776429	0.141535	0.0820235	Anxa6/Snx9	2
GO:0044839	cell cycle G2/M phase transition	2/92	146/29008	0.0785641	0.14221	0.082415	Cdkn1a/Abcb1a	2
GO:0051271	negative regulation of cellular component movement	3/92	315/29008	0.0788212	0.14221	0.082415	Ccr5/Ptger4/Atp2b4	3
GO:0002523	leukocyte migration involved in inflammatory response	1/92	26/29008	0.0793052	0.14221	0.082415	Adam8	1
GO:0003299	muscle hypertrophy in response to stress	1/92	26/29008	0.0793052	0.14221	0.082415	Atp2b4	1
GO:0007205	protein kinase C-activating G protein-coupled receptor signaling pathway	1/92	26/29008	0.0793052	0.14221	0.082415	Cish	1
GO:0010742	macrophage derived foam cell differentiation	1/92	26/29008	0.0793052	0.14221	0.082415	Csf1	1
GO:0014898	cardiac muscle hypertrophy in response to stress	1/92	26/29008	0.0793052	0.14221	0.082415	Atp2b4	1
GO:0032925	regulation of activin receptor signaling pathway	1/92	26/29008	0.0793052	0.14221	0.082415	Smad7	1
GO:0034390	smooth muscle cell apoptotic process	1/92	26/29008	0.0793052	0.14221	0.082415	Ifng	1
GO:0034391	regulation of smooth muscle cell apoptotic process	1/92	26/29008	0.0793052	0.14221	0.082415	Ifng	1
GO:0042753	positive regulation of circadian rhythm	1/92	26/29008	0.0793052	0.14221	0.082415	Ptger4	1
GO:0044819	mitotic G1/S transition checkpoint signaling	1/92	26/29008	0.0793052	0.14221	0.082415	Cdkn1a	1
GO:0045730	respiratory burst	1/92	26/29008	0.0793052	0.14221	0.082415	Grn	1
GO:0045838	positive regulation of membrane potential	1/92	26/29008	0.0793052	0.14221	0.082415	Glrx	1
GO:0051354	negative regulation of oxidoreductase activity	1/92	26/29008	0.0793052	0.14221	0.082415	Atp2b4	1
GO:0065005	protein-lipid complex assembly	1/92	26/29008	0.0793052	0.14221	0.082415	Snx9	1
GO:0070723	response to cholesterol	1/92	26/29008	0.0793052	0.14221	0.082415	Ccr5	1
GO:0071276	cellular response to cadmium ion	1/92	26/29008	0.0793052	0.14221	0.082415	Mmp9	1
GO:0071880	adenylate cyclase-activating adrenergic receptor signaling pathway	1/92	26/29008	0.0793052	0.14221	0.082415	Atp2b4	1
GO:0072567	chemokine (C-X-C motif) ligand 2 production	1/92	26/29008	0.0793052	0.14221	0.082415	Ccl5	1
GO:0090330	regulation of platelet aggregation	1/92	26/29008	0.0793052	0.14221	0.082415	Ubash3b	1
GO:1903514	release of sequestered calcium ion into cytosol by endoplasmic reticulum	1/92	26/29008	0.0793052	0.14221	0.082415	Ccr5	1
GO:2000341	regulation of chemokine (C-X-C motif) ligand 2 production	1/92	26/29008	0.0793052	0.14221	0.082415	Ccl5	1
GO:0007189	adenylate cyclase-activating G protein-coupled receptor signaling pathway	2/92	147/29008	0.0794887	0.142237	0.0824305	Ptger4/Atp2b4	2
GO:0019233	sensory perception of pain	2/92	147/29008	0.0794887	0.142237	0.0824305	Ccr2/Il10	2
GO:1901136	carbohydrate derivative catabolic process	2/92	147/29008	0.0794887	0.142237	0.0824305	Acot7/Entpd1	2
GO:0007611	learning or memory	3/92	317/29008	0.079984	0.142921	0.082827	Psen2/Casp3/Lgmn	3
GO:0034504	protein localization to nucleus	3/92	317/29008	0.079984	0.142921	0.082827	Ifng/Cdkn1a/Gbp4	3
GO:2001056	positive regulation of cysteine-type endopeptidase activity	2/92	148/29008	0.0804168	0.143593	0.0832165	Hip1/Lgmn	2
GO:0035725	sodium ion transmembrane transport	2/92	149/29008	0.0813483	0.14448	0.0837307	Glrx/Atp2b4	2
GO:0055007	cardiac muscle cell differentiation	2/92	149/29008	0.0813483	0.14448	0.0837307	Neb/Asb2	2
GO:0097306	cellular response to alcohol	2/92	149/29008	0.0813483	0.14448	0.0837307	Ahr/Ptger4	2
GO:0003094	glomerular filtration	1/92	27/29008	0.0822279	0.14448	0.0837307	Myo1e	1
GO:0003176	aortic valve development	1/92	27/29008	0.0822279	0.14448	0.0837307	Tnfrsf1b	1
GO:0014821	phasic smooth muscle contraction	1/92	27/29008	0.0822279	0.14448	0.0837307	Ptger4	1
GO:0014887	cardiac muscle adaptation	1/92	27/29008	0.0822279	0.14448	0.0837307	Atp2b4	1
GO:0031664	regulation of lipopolysaccharide-mediated signaling pathway	1/92	27/29008	0.0822279	0.14448	0.0837307	Prdm1	1
GO:0033622	integrin activation	1/92	27/29008	0.0822279	0.14448	0.0837307	Ptger4	1
GO:0035809	regulation of urine volume	1/92	27/29008	0.0822279	0.14448	0.0837307	Ptger4	1
GO:0036336	dendritic cell migration	1/92	27/29008	0.0822279	0.14448	0.0837307	Asb2	1
GO:0042104	positive regulation of activated T cell proliferation	1/92	27/29008	0.0822279	0.14448	0.0837307	Il2ra	1
GO:0046823	negative regulation of nucleocytoplasmic transport	1/92	27/29008	0.0822279	0.14448	0.0837307	Gbp4	1
GO:0051016	barbed-end actin filament capping	1/92	27/29008	0.0822279	0.14448	0.0837307	Capg	1
GO:0060008	Sertoli cell differentiation	1/92	27/29008	0.0822279	0.14448	0.0837307	Abcb1a	1
GO:0060143	positive regulation of syncytium formation by plasma membrane fusion	1/92	27/29008	0.0822279	0.14448	0.0837307	Ehd1	1
GO:0070050	neuron cellular homeostasis	1/92	27/29008	0.0822279	0.14448	0.0837307	Psen2	1
GO:0072012	glomerulus vasculature development	1/92	27/29008	0.0822279	0.14448	0.0837307	Ifng	1
GO:0090077	foam cell differentiation	1/92	27/29008	0.0822279	0.14448	0.0837307	Csf1	1
GO:1901857	positive regulation of cellular respiration	1/92	27/29008	0.0822279	0.14448	0.0837307	Ifng	1
GO:2000310	regulation of NMDA receptor activity	1/92	27/29008	0.0822279	0.14448	0.0837307	Ifng	1
GO:0009152	purine ribonucleotide biosynthetic process	2/92	150/29008	0.0822831	0.14448	0.0837307	Acot7/Entpd1	2
GO:0072073	kidney epithelium development	2/92	150/29008	0.0822831	0.14448	0.0837307	Myo1e/Smad7	2
GO:1902806	regulation of cell cycle G1/S phase transition	2/92	150/29008	0.0822831	0.14448	0.0837307	Cdkn1a/Atp2b4	2
GO:1900180	regulation of protein localization to nucleus	2/92	151/29008	0.0832213	0.146027	0.0846267	Ifng/Gbp4	2
GO:0003206	cardiac chamber morphogenesis	2/92	152/29008	0.0841628	0.147253	0.0853372	Ahr/Smad7	2
GO:1903900	regulation of viral life cycle	2/92	153/29008	0.0851076	0.147253	0.0853372	N4bp1/Ccl5	2
GO:0001919	regulation of receptor recycling	1/92	28/29008	0.0851413	0.147253	0.0853372	Psen2	1
GO:0007271	synaptic transmission, cholinergic	1/92	28/29008	0.0851413	0.147253	0.0853372	Ifng	1
GO:0010893	positive regulation of steroid biosynthetic process	1/92	28/29008	0.0851413	0.147253	0.0853372	Ifng	1
GO:0010955	negative regulation of protein processing	1/92	28/29008	0.0851413	0.147253	0.0853372	Furin	1
GO:0032469	endoplasmic reticulum calcium ion homeostasis	1/92	28/29008	0.0851413	0.147253	0.0853372	Psen2	1
GO:0033688	regulation of osteoblast proliferation	1/92	28/29008	0.0851413	0.147253	0.0853372	Ahr	1
GO:0034104	negative regulation of tissue remodeling	1/92	28/29008	0.0851413	0.147253	0.0853372	Ubash3b	1
GO:0034629	cellular protein-containing complex localization	1/92	28/29008	0.0851413	0.147253	0.0853372	Smad7	1
GO:0045187	regulation of circadian sleep/wake cycle, sleep	1/92	28/29008	0.0851413	0.147253	0.0853372	Ptger4	1
GO:0048820	hair follicle maturation	1/92	28/29008	0.0851413	0.147253	0.0853372	Psen2	1
GO:0051894	positive regulation of focal adhesion assembly	1/92	28/29008	0.0851413	0.147253	0.0853372	Sdc4	1
GO:0060713	labyrinthine layer morphogenesis	1/92	28/29008	0.0851413	0.147253	0.0853372	Il10	1
GO:0061437	renal system vasculature development	1/92	28/29008	0.0851413	0.147253	0.0853372	Ifng	1
GO:0061440	kidney vasculature development	1/92	28/29008	0.0851413	0.147253	0.0853372	Ifng	1
GO:0071480	cellular response to gamma radiation	1/92	28/29008	0.0851413	0.147253	0.0853372	Cdkn1a	1
GO:0097205	renal filtration	1/92	28/29008	0.0851413	0.147253	0.0853372	Myo1e	1
GO:1900745	positive regulation of p38MAPK cascade	1/92	28/29008	0.0851413	0.147253	0.0853372	Gadd45b	1
GO:1903318	negative regulation of protein maturation	1/92	28/29008	0.0851413	0.147253	0.0853372	Furin	1
GO:2000178	negative regulation of neural precursor cell proliferation	1/92	28/29008	0.0851413	0.147253	0.0853372	Ccr5	1
GO:0006913	nucleocytoplasmic transport	3/92	327/29008	0.0859097	0.148379	0.0859899	Ifng/Cdkn1a/Gbp4	3
GO:0051169	nuclear transport	3/92	327/29008	0.0859097	0.148379	0.0859899	Ifng/Cdkn1a/Gbp4	3
GO:0046434	organophosphate catabolic process	2/92	154/29008	0.0860556	0.14853	0.0860772	Acot7/Entpd1	2
GO:0022612	gland morphogenesis	2/92	155/29008	0.0870069	0.150069	0.0869694	Ifng/Csf1	2
GO:0007265	Ras protein signal transduction	3/92	330/29008	0.0877232	0.150731	0.0873532	Rasgrp1/Gpr55/Csf1	3
GO:0051650	establishment of vesicle localization	2/92	156/29008	0.0879613	0.150731	0.0873532	Rasgrp1/Myo1e	2
GO:0002313	mature B cell differentiation involved in immune response	1/92	29/29008	0.0880457	0.150731	0.0873532	Il10	1
GO:0032967	positive regulation of collagen biosynthetic process	1/92	29/29008	0.0880457	0.150731	0.0873532	Vim	1
GO:0033141	positive regulation of peptidyl-serine phosphorylation of STAT protein	1/92	29/29008	0.0880457	0.150731	0.0873532	Ifng	1
GO:0048521	negative regulation of behavior	1/92	29/29008	0.0880457	0.150731	0.0873532	Ptger4	1
GO:0048745	smooth muscle tissue development	1/92	29/29008	0.0880457	0.150731	0.0873532	Ahr	1
GO:0051560	mitochondrial calcium ion homeostasis	1/92	29/29008	0.0880457	0.150731	0.0873532	Anxa6	1
GO:0060444	branching involved in mammary gland duct morphogenesis	1/92	29/29008	0.0880457	0.150731	0.0873532	Csf1	1
GO:0070897	transcription preinitiation complex assembly	1/92	29/29008	0.0880457	0.150731	0.0873532	Ahr	1
GO:0090200	positive regulation of release of cytochrome c from mitochondria	1/92	29/29008	0.0880457	0.150731	0.0873532	Mmp9	1
GO:0001838	embryonic epithelial tube formation	2/92	157/29008	0.0889189	0.152021	0.0881004	Sdc4/Casp3	2
GO:0030856	regulation of epithelial cell differentiation	2/92	157/29008	0.0889189	0.152021	0.0881004	Ifng/Mmp9	2
GO:0007613	memory	2/92	158/29008	0.0898796	0.153353	0.0888723	Psen2/Lgmn	2
GO:0016482	cytosolic transport	2/92	158/29008	0.0898796	0.153353	0.0888723	Snx5/Vps54	2
GO:0045667	regulation of osteoblast differentiation	2/92	158/29008	0.0898796	0.153353	0.0888723	Ahr/Ptger4	2
GO:0032386	regulation of intracellular transport	3/92	335/29008	0.0907817	0.154125	0.0893198	Ifng/Ehd1/Gbp4	3
GO:0006929	substrate-dependent cell migration	1/92	30/29008	0.0909408	0.154125	0.0893198	Adam8	1
GO:0043950	positive regulation of cAMP-mediated signaling	1/92	30/29008	0.0909408	0.154125	0.0893198	Ptger4	1
GO:0045932	negative regulation of muscle contraction	1/92	30/29008	0.0909408	0.154125	0.0893198	Ptger4	1
GO:0046039	GTP metabolic process	1/92	30/29008	0.0909408	0.154125	0.0893198	Gimap7	1
GO:0050802	circadian sleep/wake cycle, sleep	1/92	30/29008	0.0909408	0.154125	0.0893198	Ptger4	1
GO:0061099	negative regulation of protein tyrosine kinase activity	1/92	30/29008	0.0909408	0.154125	0.0893198	Psen2	1
GO:0071312	cellular response to alkaloid	1/92	30/29008	0.0909408	0.154125	0.0893198	Casp3	1
GO:1900078	positive regulation of cellular response to insulin stimulus	1/92	30/29008	0.0909408	0.154125	0.0893198	Snx5	1
GO:1900273	positive regulation of long-term synaptic potentiation	1/92	30/29008	0.0909408	0.154125	0.0893198	Lgmn	1
GO:2000377	regulation of reactive oxygen species metabolic process	2/92	160/29008	0.0918104	0.155494	0.0901135	Cdkn1a/Ptger4	2
GO:0009260	ribonucleotide biosynthetic process	2/92	162/29008	0.0937533	0.156392	0.0906337	Acot7/Entpd1	2
GO:0010977	negative regulation of neuron projection development	2/92	162/29008	0.0937533	0.156392	0.0906337	Vim/Ccr5	2
GO:0000423	mitophagy	1/92	31/29008	0.0938269	0.156392	0.0906337	Vps13c	1
GO:0002360	T cell lineage commitment	1/92	31/29008	0.0938269	0.156392	0.0906337	Foxp3	1
GO:0003085	negative regulation of systemic arterial blood pressure	1/92	31/29008	0.0938269	0.156392	0.0906337	Ahr	1
GO:0003416	endochondral bone growth	1/92	31/29008	0.0938269	0.156392	0.0906337	Anxa6	1
GO:0030212	hyaluronan metabolic process	1/92	31/29008	0.0938269	0.156392	0.0906337	Ptger4	1
GO:0031063	regulation of histone deacetylation	1/92	31/29008	0.0938269	0.156392	0.0906337	Foxp3	1
GO:0032770	positive regulation of monooxygenase activity	1/92	31/29008	0.0938269	0.156392	0.0906337	Ifng	1
GO:0033137	negative regulation of peptidyl-serine phosphorylation	1/92	31/29008	0.0938269	0.156392	0.0906337	Smad7	1
GO:0035066	positive regulation of histone acetylation	1/92	31/29008	0.0938269	0.156392	0.0906337	Foxp3	1
GO:0035162	embryonic hemopoiesis	1/92	31/29008	0.0938269	0.156392	0.0906337	Ahr	1
GO:0035767	endothelial cell chemotaxis	1/92	31/29008	0.0938269	0.156392	0.0906337	Lgmn	1
GO:0036314	response to sterol	1/92	31/29008	0.0938269	0.156392	0.0906337	Ccr5	1
GO:0042749	regulation of circadian sleep/wake cycle	1/92	31/29008	0.0938269	0.156392	0.0906337	Ptger4	1
GO:0045109	intermediate filament organization	1/92	31/29008	0.0938269	0.156392	0.0906337	Vim	1
GO:0048714	positive regulation of oligodendrocyte differentiation	1/92	31/29008	0.0938269	0.156392	0.0906337	Tnfrsf1b	1
GO:0050858	negative regulation of antigen receptor-mediated signaling pathway	1/92	31/29008	0.0938269	0.156392	0.0906337	Pvrig	1
GO:0060261	positive regulation of transcription initiation from RNA polymerase II promoter	1/92	31/29008	0.0938269	0.156392	0.0906337	Ahr	1
GO:0061036	positive regulation of cartilage development	1/92	31/29008	0.0938269	0.156392	0.0906337	Smad7	1
GO:0072574	hepatocyte proliferation	1/92	31/29008	0.0938269	0.156392	0.0906337	Ifng	1
GO:0072575	epithelial cell proliferation involved in liver morphogenesis	1/92	31/29008	0.0938269	0.156392	0.0906337	Ifng	1
GO:1903579	negative regulation of ATP metabolic process	1/92	31/29008	0.0938269	0.156392	0.0906337	Entpd1	1
GO:2000352	negative regulation of endothelial cell apoptotic process	1/92	31/29008	0.0938269	0.156392	0.0906337	Il10	1
GO:0018105	peptidyl-serine phosphorylation	3/92	340/29008	0.0938845	0.156392	0.0906337	Ifng/Smad7/Atp2b4	3
GO:0040013	negative regulation of locomotion	3/92	341/29008	0.0945103	0.157331	0.0911778	Ccr5/Ptger4/Atp2b4	3
GO:0046474	glycerophospholipid biosynthetic process	2/92	163/29008	0.0947292	0.157592	0.091329	Cish/Socs2	2
GO:0009267	cellular response to starvation	2/92	164/29008	0.0957082	0.158379	0.0917855	Cdkn1a/Rnase4	2
GO:0030879	mammary gland development	2/92	165/29008	0.09669	0.158379	0.0917855	Socs2/Csf1	2
GO:0001893	maternal placenta development	1/92	32/29008	0.096704	0.158379	0.0917855	Prdm1	1
GO:0002063	chondrocyte development	1/92	32/29008	0.096704	0.158379	0.0917855	Smad7	1
GO:0010574	regulation of vascular endothelial growth factor production	1/92	32/29008	0.096704	0.158379	0.0917855	Ccr2	1
GO:0010714	positive regulation of collagen metabolic process	1/92	32/29008	0.096704	0.158379	0.0917855	Vim	1
GO:0021904	dorsal/ventral neural tube patterning	1/92	32/29008	0.096704	0.158379	0.0917855	Psen2	1
GO:0022011	myelination in peripheral nervous system	1/92	32/29008	0.096704	0.158379	0.0917855	Ncmap	1
GO:0030511	positive regulation of transforming growth factor beta receptor signaling pathway	1/92	32/29008	0.096704	0.158379	0.0917855	Furin	1
GO:0031295	T cell costimulation	1/92	32/29008	0.096704	0.158379	0.0917855	Icos	1
GO:0032292	peripheral nervous system axon ensheathment	1/92	32/29008	0.096704	0.158379	0.0917855	Ncmap	1
GO:0032816	positive regulation of natural killer cell activation	1/92	32/29008	0.096704	0.158379	0.0917855	Rasgrp1	1
GO:0033139	regulation of peptidyl-serine phosphorylation of STAT protein	1/92	32/29008	0.096704	0.158379	0.0917855	Ifng	1
GO:0045830	positive regulation of isotype switching	1/92	32/29008	0.096704	0.158379	0.0917855	Ifng	1
GO:0048011	neurotrophin TRK receptor signaling pathway	1/92	32/29008	0.096704	0.158379	0.0917855	Casp3	1
GO:0048535	lymph node development	1/92	32/29008	0.096704	0.158379	0.0917855	Il7r	1
GO:0060561	apoptotic process involved in morphogenesis	1/92	32/29008	0.096704	0.158379	0.0917855	Tnfrsf1b	1
GO:0070296	sarcoplasmic reticulum calcium ion transport	1/92	32/29008	0.096704	0.158379	0.0917855	Ccr5	1
GO:0070633	transepithelial transport	1/92	32/29008	0.096704	0.158379	0.0917855	Abcb1a	1
GO:0071875	adrenergic receptor signaling pathway	1/92	32/29008	0.096704	0.158379	0.0917855	Atp2b4	1
GO:0090312	positive regulation of protein deacetylation	1/92	32/29008	0.096704	0.158379	0.0917855	Ifng	1
GO:1902042	negative regulation of extrinsic apoptotic signaling pathway via death domain receptors	1/92	32/29008	0.096704	0.158379	0.0917855	Psen2	1
GO:1903846	positive regulation of cellular response to transforming growth factor beta stimulus	1/92	32/29008	0.096704	0.158379	0.0917855	Furin	1
GO:1903959	regulation of anion transmembrane transport	1/92	32/29008	0.096704	0.158379	0.0917855	Abcb1a	1
GO:0016032	viral process	3/92	346/29008	0.0976654	0.159763	0.0925871	Ifng/N4bp1/Ccl5	3
GO:0043487	regulation of RNA stability	2/92	166/29008	0.0976748	0.159763	0.0925871	Tnfrsf1b/Vim	2
GO:0071248	cellular response to metal ion	2/92	167/29008	0.0986624	0.161022	0.0933168	Mmp9/Lgmn	2
GO:0002230	positive regulation of defense response to virus by host	1/92	33/29008	0.099572	0.161022	0.0933168	Ccl5	1
GO:0002828	regulation of type 2 immune response	1/92	33/29008	0.099572	0.161022	0.0933168	Ccr2	1
GO:0002902	regulation of B cell apoptotic process	1/92	33/29008	0.099572	0.161022	0.0933168	Il10	1
GO:0022410	circadian sleep/wake cycle process	1/92	33/29008	0.099572	0.161022	0.0933168	Ptger4	1
GO:0030224	monocyte differentiation	1/92	33/29008	0.099572	0.161022	0.0933168	Csf1	1
GO:0033687	osteoblast proliferation	1/92	33/29008	0.099572	0.161022	0.0933168	Ahr	1
GO:0044788	modulation by host of viral process	1/92	33/29008	0.099572	0.161022	0.0933168	Ifng	1
GO:0060669	embryonic placenta morphogenesis	1/92	33/29008	0.099572	0.161022	0.0933168	Il10	1
GO:0060706	cell differentiation involved in embryonic placenta development	1/92	33/29008	0.099572	0.161022	0.0933168	Prdm1	1
GO:0072576	liver morphogenesis	1/92	33/29008	0.099572	0.161022	0.0933168	Ifng	1
GO:0095500	acetylcholine receptor signaling pathway	1/92	33/29008	0.099572	0.161022	0.0933168	Ly6a	1
GO:0150117	positive regulation of cell-substrate junction organization	1/92	33/29008	0.099572	0.161022	0.0933168	Sdc4	1
GO:1904646	cellular response to amyloid-beta	1/92	33/29008	0.099572	0.161022	0.0933168	Lgmn	1
GO:1904994	regulation of leukocyte adhesion to vascular endothelial cell	1/92	33/29008	0.099572	0.161022	0.0933168	Ccr2	1
GO:1905314	semi-lunar valve development	1/92	33/29008	0.099572	0.161022	0.0933168	Tnfrsf1b	1
GO:0006164	purine nucleotide biosynthetic process	2/92	168/29008	0.0996529	0.161022	0.0933168	Acot7/Entpd1	2
GO:0060402	calcium ion transport into cytosol	2/92	168/29008	0.0996529	0.161022	0.0933168	Ubash3b/Ccr5	2
GO:0072175	epithelial tube formation	2/92	168/29008	0.0996529	0.161022	0.0933168	Sdc4/Casp3	2
GO:0010950	positive regulation of endopeptidase activity	2/92	169/29008	0.100646	0.162523	0.0941869	Hip1/Lgmn	2
GO:0007596	blood coagulation	2/92	170/29008	0.101642	0.163714	0.094877	Entpd1/Ubash3b	2
GO:0048015	phosphatidylinositol-mediated signaling	2/92	170/29008	0.101642	0.163714	0.094877	Rasgrp1/Ccl5	2
GO:0071897	DNA biosynthetic process	2/92	170/29008	0.101642	0.163714	0.094877	Cdkn1a/Ahr	2
GO:1904064	positive regulation of cation transmembrane transport	2/92	170/29008	0.101642	0.163714	0.094877	Ifng/Glrx	2
GO:0010863	positive regulation of phospholipase C activity	1/92	34/29008	0.102431	0.163838	0.0949488	Gpr55	1
GO:0010922	positive regulation of phosphatase activity	1/92	34/29008	0.102431	0.163838	0.0949488	Ifng	1
GO:0031294	lymphocyte costimulation	1/92	34/29008	0.102431	0.163838	0.0949488	Icos	1
GO:0036037	CD8-positive, alpha-beta T cell activation	1/92	34/29008	0.102431	0.163838	0.0949488	Ifng	1
GO:0042908	xenobiotic transport	1/92	34/29008	0.102431	0.163838	0.0949488	Abcb1a	1
GO:0045920	negative regulation of exocytosis	1/92	34/29008	0.102431	0.163838	0.0949488	Ccr2	1
GO:0045954	positive regulation of natural killer cell mediated cytotoxicity	1/92	34/29008	0.102431	0.163838	0.0949488	Rasgrp1	1
GO:0060142	regulation of syncytium formation by plasma membrane fusion	1/92	34/29008	0.102431	0.163838	0.0949488	Ehd1	1
GO:0070269	pyroptosis	1/92	34/29008	0.102431	0.163838	0.0949488	Gzmb	1
GO:1904707	positive regulation of vascular associated smooth muscle cell proliferation	1/92	34/29008	0.102431	0.163838	0.0949488	Mmp9	1
GO:2000272	negative regulation of signaling receptor activity	1/92	34/29008	0.102431	0.163838	0.0949488	Psen2	1
GO:0035296	regulation of tube diameter	2/92	171/29008	0.102641	0.163863	0.0949637	Ahr/Dusp5	2
GO:0046390	ribose phosphate biosynthetic process	2/92	171/29008	0.102641	0.163863	0.0949637	Acot7/Entpd1	2
GO:0097746	blood vessel diameter maintenance	2/92	171/29008	0.102641	0.163863	0.0949637	Ahr/Dusp5	2
GO:0035150	regulation of tube size	2/92	172/29008	0.103643	0.165254	0.0957696	Ahr/Dusp5	2
GO:0051017	actin filament bundle assembly	2/92	172/29008	0.103643	0.165254	0.0957696	Sdc4/Ptger4	2
GO:0007599	hemostasis	2/92	173/29008	0.104647	0.166503	0.0964934	Entpd1/Ubash3b	2
GO:0048017	inositol lipid-mediated signaling	2/92	173/29008	0.104647	0.166503	0.0964934	Rasgrp1/Ccl5	2
GO:0006471	protein ADP-ribosylation	1/92	35/29008	0.105281	0.166503	0.0964934	Ifng	1
GO:0014044	Schwann cell development	1/92	35/29008	0.105281	0.166503	0.0964934	Ncmap	1
GO:0015695	organic cation transport	1/92	35/29008	0.105281	0.166503	0.0964934	Abcb1a	1
GO:0035025	positive regulation of Rho protein signal transduction	1/92	35/29008	0.105281	0.166503	0.0964934	Gpr55	1
GO:0035640	exploration behavior	1/92	35/29008	0.105281	0.166503	0.0964934	Grn	1
GO:0043537	negative regulation of blood vessel endothelial cell migration	1/92	35/29008	0.105281	0.166503	0.0964934	Atp2b4	1
GO:0050999	regulation of nitric-oxide synthase activity	1/92	35/29008	0.105281	0.166503	0.0964934	Atp2b4	1
GO:0090162	establishment of epithelial cell polarity	1/92	35/29008	0.105281	0.166503	0.0964934	Frmd4b	1
GO:1903203	regulation of oxidative stress-induced neuron death	1/92	35/29008	0.105281	0.166503	0.0964934	Il10	1
GO:1990089	response to nerve growth factor	1/92	35/29008	0.105281	0.166503	0.0964934	Ehd1	1
GO:1990090	cellular response to nerve growth factor stimulus	1/92	35/29008	0.105281	0.166503	0.0964934	Ehd1	1
GO:0001890	placenta development	2/92	174/29008	0.105654	0.166677	0.096594	Il10/Prdm1	2
GO:0030833	regulation of actin filament polymerization	2/92	174/29008	0.105654	0.166677	0.096594	Capg/Snx9	2
GO:0050792	regulation of viral process	2/92	174/29008	0.105654	0.166677	0.096594	N4bp1/Ccl5	2
GO:0072522	purine-containing compound biosynthetic process	2/92	174/29008	0.105654	0.166677	0.096594	Acot7/Entpd1	2
GO:0051962	positive regulation of nervous system development	3/92	359/29008	0.106066	0.167223	0.0969107	Ifng/Tnfrsf1b/Vim	3
GO:0051648	vesicle localization	2/92	175/29008	0.106664	0.167956	0.0973352	Rasgrp1/Myo1e	2
GO:0061572	actin filament bundle organization	2/92	175/29008	0.106664	0.167956	0.0973352	Sdc4/Ptger4	2
GO:0002717	positive regulation of natural killer cell mediated immunity	1/92	36/29008	0.108122	0.168887	0.0978747	Rasgrp1	1
GO:0006623	protein targeting to vacuole	1/92	36/29008	0.108122	0.168887	0.0978747	Vps13c	1
GO:0006775	fat-soluble vitamin metabolic process	1/92	36/29008	0.108122	0.168887	0.0978747	Ifng	1
GO:0008045	motor neuron axon guidance	1/92	36/29008	0.108122	0.168887	0.0978747	Alcam	1
GO:0010573	vascular endothelial growth factor production	1/92	36/29008	0.108122	0.168887	0.0978747	Ccr2	1
GO:0010939	regulation of necrotic cell death	1/92	36/29008	0.108122	0.168887	0.0978747	Ahr	1
GO:0033866	nucleoside bisphosphate biosynthetic process	1/92	36/29008	0.108122	0.168887	0.0978747	Acot7	1
GO:0034030	ribonucleoside bisphosphate biosynthetic process	1/92	36/29008	0.108122	0.168887	0.0978747	Acot7	1
GO:0034033	purine nucleoside bisphosphate biosynthetic process	1/92	36/29008	0.108122	0.168887	0.0978747	Acot7	1
GO:0048679	regulation of axon regeneration	1/92	36/29008	0.108122	0.168887	0.0978747	Grn	1
GO:0051968	positive regulation of synaptic transmission, glutamatergic	1/92	36/29008	0.108122	0.168887	0.0978747	Ccr2	1
GO:0097242	amyloid-beta clearance	1/92	36/29008	0.108122	0.168887	0.0978747	Ifng	1
GO:0098868	bone growth	1/92	36/29008	0.108122	0.168887	0.0978747	Anxa6	1
GO:0071466	cellular response to xenobiotic stimulus	2/92	177/29008	0.108691	0.16967	0.098329	Ccl4/Ahr	2
GO:0007369	gastrulation	2/92	178/29008	0.109708	0.171153	0.0991883	Il10/Dusp5	2
GO:0018209	peptidyl-serine modification	3/92	365/29008	0.110037	0.171512	0.099396	Ifng/Smad7/Atp2b4	3
GO:0007095	mitotic G2 DNA damage checkpoint signaling	1/92	37/29008	0.110954	0.171512	0.099396	Cdkn1a	1
GO:0010661	positive regulation of muscle cell apoptotic process	1/92	37/29008	0.110954	0.171512	0.099396	Ifng	1
GO:0010923	negative regulation of phosphatase activity	1/92	37/29008	0.110954	0.171512	0.099396	Ahr	1
GO:0030808	regulation of nucleotide biosynthetic process	1/92	37/29008	0.110954	0.171512	0.099396	Entpd1	1
GO:0032435	negative regulation of proteasomal ubiquitin-dependent protein catabolic process	1/92	37/29008	0.110954	0.171512	0.099396	N4bp1	1
GO:0032692	negative regulation of interleukin-1 production	1/92	37/29008	0.110954	0.171512	0.099396	Ptger4	1
GO:0035329	hippo signaling	1/92	37/29008	0.110954	0.171512	0.099396	Map2k3	1
GO:0036475	neuron death in response to oxidative stress	1/92	37/29008	0.110954	0.171512	0.099396	Il10	1
GO:0042501	serine phosphorylation of STAT protein	1/92	37/29008	0.110954	0.171512	0.099396	Ifng	1
GO:0051953	negative regulation of amine transport	1/92	37/29008	0.110954	0.171512	0.099396	Entpd1	1
GO:0060260	regulation of transcription initiation from RNA polymerase II promoter	1/92	37/29008	0.110954	0.171512	0.099396	Ahr	1
GO:0070306	lens fiber cell differentiation	1/92	37/29008	0.110954	0.171512	0.099396	Vim	1
GO:1900371	regulation of purine nucleotide biosynthetic process	1/92	37/29008	0.110954	0.171512	0.099396	Entpd1	1
GO:2000758	positive regulation of peptidyl-lysine acetylation	1/92	37/29008	0.110954	0.171512	0.099396	Foxp3	1
GO:0045786	negative regulation of cell cycle	3/92	367/29008	0.111374	0.172055	0.099711	Cdkn1a/Casp3/Camk2n1	3
GO:2001257	regulation of cation channel activity	2/92	180/29008	0.111751	0.172533	0.0999877	Ifng/Mmp9	2
GO:0062012	regulation of small molecule metabolic process	3/92	369/29008	0.112716	0.173811	0.100729	Ifng/Entpd1/Atp2b4	3
GO:1990778	protein localization to cell periphery	3/92	369/29008	0.112716	0.173811	0.100729	Ehd1/Sytl2/Atp2b4	3
GO:0000184	nuclear-transcribed mRNA catabolic process, nonsense-mediated decay	1/92	38/29008	0.113777	0.174637	0.101207	Upf3b	1
GO:0033238	regulation of cellular amine metabolic process	1/92	38/29008	0.113777	0.174637	0.101207	Atp2b4	1
GO:0034381	plasma lipoprotein particle clearance	1/92	38/29008	0.113777	0.174637	0.101207	Ehd1	1
GO:0046686	response to cadmium ion	1/92	38/29008	0.113777	0.174637	0.101207	Mmp9	1
GO:0051482	positive regulation of cytosolic calcium ion concentration involved in phospholipase C-activating G protein-coupled signaling pathway	1/92	38/29008	0.113777	0.174637	0.101207	Gpr55	1
GO:1900274	regulation of phospholipase C activity	1/92	38/29008	0.113777	0.174637	0.101207	Gpr55	1
GO:2000144	positive regulation of DNA-templated transcription, initiation	1/92	38/29008	0.113777	0.174637	0.101207	Ahr	1
GO:0007219	Notch signaling pathway	2/92	182/29008	0.113804	0.174637	0.101207	Il2ra/Psen2	2
GO:0048167	regulation of synaptic plasticity	3/92	372/29008	0.114742	0.175898	0.101938	Psen2/Mmp9/Lgmn	3
GO:0035148	tube formation	2/92	183/29008	0.114834	0.175898	0.101938	Sdc4/Casp3	2
GO:1905952	regulation of lipid localization	2/92	183/29008	0.114834	0.175898	0.101938	Furin/Ehd1	2
GO:0042594	response to starvation	2/92	184/29008	0.115866	0.176456	0.102261	Cdkn1a/Rnase4	2
GO:0001706	endoderm formation	1/92	39/29008	0.116592	0.176456	0.102261	Dusp5	1
GO:0001881	receptor recycling	1/92	39/29008	0.116592	0.176456	0.102261	Psen2	1
GO:0002861	regulation of inflammatory response to antigenic stimulus	1/92	39/29008	0.116592	0.176456	0.102261	Il10	1
GO:0002931	response to ischemia	1/92	39/29008	0.116592	0.176456	0.102261	Csf1	1
GO:0014823	response to activity	1/92	39/29008	0.116592	0.176456	0.102261	Metrnl	1
GO:0032506	cytokinetic process	1/92	39/29008	0.116592	0.176456	0.102261	Snx9	1
GO:0032743	positive regulation of interleukin-2 production	1/92	39/29008	0.116592	0.176456	0.102261	Ccr2	1
GO:0032885	regulation of polysaccharide biosynthetic process	1/92	39/29008	0.116592	0.176456	0.102261	Ptger4	1
GO:0042745	circadian sleep/wake cycle	1/92	39/29008	0.116592	0.176456	0.102261	Ptger4	1
GO:0044088	regulation of vacuole organization	1/92	39/29008	0.116592	0.176456	0.102261	Grn	1
GO:0045981	positive regulation of nucleotide metabolic process	1/92	39/29008	0.116592	0.176456	0.102261	Ifng	1
GO:0046640	regulation of alpha-beta T cell proliferation	1/92	39/29008	0.116592	0.176456	0.102261	Ccr2	1
GO:0051452	intracellular pH reduction	1/92	39/29008	0.116592	0.176456	0.102261	Grn	1
GO:0060351	cartilage development involved in endochondral bone morphogenesis	1/92	39/29008	0.116592	0.176456	0.102261	Anxa6	1
GO:0070570	regulation of neuron projection regeneration	1/92	39/29008	0.116592	0.176456	0.102261	Grn	1
GO:0070884	regulation of calcineurin-NFAT signaling cascade	1/92	39/29008	0.116592	0.176456	0.102261	Atp2b4	1
GO:0071320	cellular response to cAMP	1/92	39/29008	0.116592	0.176456	0.102261	Ahr	1
GO:1900544	positive regulation of purine nucleotide metabolic process	1/92	39/29008	0.116592	0.176456	0.102261	Ifng	1
GO:1903670	regulation of sprouting angiogenesis	1/92	39/29008	0.116592	0.176456	0.102261	Il10	1
GO:0016331	morphogenesis of embryonic epithelium	2/92	185/29008	0.116901	0.176607	0.102349	Sdc4/Casp3	2
GO:0050770	regulation of axonogenesis	2/92	185/29008	0.116901	0.176607	0.102349	Vim/Ccr5	2
GO:1901654	response to ketone	2/92	185/29008	0.116901	0.176607	0.102349	Ahr/Ptger4	2
GO:0009749	response to glucose	2/92	186/29008	0.117938	0.177855	0.103072	Casp3/Camk2n1	2
GO:0032388	positive regulation of intracellular transport	2/92	186/29008	0.117938	0.177855	0.103072	Ifng/Ehd1	2
GO:0035051	cardiocyte differentiation	2/92	186/29008	0.117938	0.177855	0.103072	Neb/Asb2	2
GO:0010951	negative regulation of endopeptidase activity	2/92	187/29008	0.118978	0.17899	0.10373	Mmp9/Serpina3g	2
GO:0001835	blastocyst hatching	1/92	40/29008	0.119397	0.17899	0.10373	Grn	1
GO:0006418	tRNA aminoacylation for protein translation	1/92	40/29008	0.119397	0.17899	0.10373	Lars2	1
GO:0010543	regulation of platelet activation	1/92	40/29008	0.119397	0.17899	0.10373	Ubash3b	1
GO:0030431	sleep	1/92	40/29008	0.119397	0.17899	0.10373	Ptger4	1
GO:0035188	hatching	1/92	40/29008	0.119397	0.17899	0.10373	Grn	1
GO:0048520	positive regulation of behavior	1/92	40/29008	0.119397	0.17899	0.10373	Ptger4	1
GO:0071684	organism emergence from protective structure	1/92	40/29008	0.119397	0.17899	0.10373	Grn	1
GO:0106056	regulation of calcineurin-mediated signaling	1/92	40/29008	0.119397	0.17899	0.10373	Atp2b4	1
GO:1903580	positive regulation of ATP metabolic process	1/92	40/29008	0.119397	0.17899	0.10373	Ifng	1
GO:0048754	branching morphogenesis of an epithelial tube	2/92	188/29008	0.120019	0.179816	0.104209	Ahr/Csf1	2
GO:0043010	camera-type eye development	3/92	381/29008	0.120902	0.181032	0.104913	Vim/Grn/Ahr	3
GO:0009746	response to hexose	2/92	189/29008	0.121064	0.181059	0.104929	Casp3/Camk2n1	2
GO:0043409	negative regulation of MAPK cascade	2/92	189/29008	0.121064	0.181059	0.104929	Dusp5/Camk2n1	2
GO:0034284	response to monosaccharide	2/92	190/29008	0.12211	0.181783	0.105349	Casp3/Camk2n1	2
GO:0010762	regulation of fibroblast migration	1/92	41/29008	0.122194	0.181783	0.105349	Sdc4	1
GO:0038179	neurotrophin signaling pathway	1/92	41/29008	0.122194	0.181783	0.105349	Casp3	1
GO:0042092	type 2 immune response	1/92	41/29008	0.122194	0.181783	0.105349	Ccr2	1
GO:0043368	positive T cell selection	1/92	41/29008	0.122194	0.181783	0.105349	Foxp3	1
GO:0051693	actin filament capping	1/92	41/29008	0.122194	0.181783	0.105349	Capg	1
GO:0060603	mammary gland duct morphogenesis	1/92	41/29008	0.122194	0.181783	0.105349	Csf1	1
GO:0110110	positive regulation of animal organ morphogenesis	1/92	41/29008	0.122194	0.181783	0.105349	Csf1	1
GO:1901568	fatty acid derivative metabolic process	1/92	41/29008	0.122194	0.181783	0.105349	Acot7	1
GO:0008064	regulation of actin polymerization or depolymerization	2/92	191/29008	0.123159	0.183004	0.106056	Capg/Snx9	2
GO:0030041	actin filament polymerization	2/92	191/29008	0.123159	0.183004	0.106056	Capg/Snx9	2
GO:0006904	vesicle docking involved in exocytosis	1/92	42/29008	0.124982	0.184953	0.107186	Sytl2	1
GO:0014037	Schwann cell differentiation	1/92	42/29008	0.124982	0.184953	0.107186	Ncmap	1
GO:0014046	dopamine secretion	1/92	42/29008	0.124982	0.184953	0.107186	Entpd1	1
GO:0014059	regulation of dopamine secretion	1/92	42/29008	0.124982	0.184953	0.107186	Entpd1	1
GO:0097009	energy homeostasis	1/92	42/29008	0.124982	0.184953	0.107186	Metrnl	1
GO:1900181	negative regulation of protein localization to nucleus	1/92	42/29008	0.124982	0.184953	0.107186	Gbp4	1
GO:1900744	regulation of p38MAPK cascade	1/92	42/29008	0.124982	0.184953	0.107186	Gadd45b	1
GO:0051099	positive regulation of binding	2/92	193/29008	0.125263	0.18526	0.107364	Ifng/Mmp9	2
GO:0006417	regulation of translation	3/92	390/29008	0.127182	0.187858	0.108869	Vim/Upf3b/Gzmb	3
GO:0001764	neuron migration	2/92	195/29008	0.127376	0.187858	0.108869	Matn2/Cep85l	2
GO:0001783	B cell apoptotic process	1/92	43/29008	0.127761	0.187858	0.108869	Il10	1
GO:0010765	positive regulation of sodium ion transport	1/92	43/29008	0.127761	0.187858	0.108869	Glrx	1
GO:0032735	positive regulation of interleukin-12 production	1/92	43/29008	0.127761	0.187858	0.108869	Ifng	1
GO:0032924	activin receptor signaling pathway	1/92	43/29008	0.127761	0.187858	0.108869	Smad7	1
GO:0040018	positive regulation of multicellular organism growth	1/92	43/29008	0.127761	0.187858	0.108869	Csf1	1
GO:0043039	tRNA aminoacylation	1/92	43/29008	0.127761	0.187858	0.108869	Lars2	1
GO:0046633	alpha-beta T cell proliferation	1/92	43/29008	0.127761	0.187858	0.108869	Ccr2	1
GO:0050892	intestinal absorption	1/92	43/29008	0.127761	0.187858	0.108869	Abcb1a	1
GO:0009991	response to extracellular stimulus	3/92	391/29008	0.127888	0.187935	0.108914	Cdkn1a/Mmp9/Rnase4	3
GO:0006109	regulation of carbohydrate metabolic process	2/92	197/29008	0.129497	0.190079	0.110156	Ifng/Ptger4	2
GO:0061351	neural precursor cell proliferation	2/92	197/29008	0.129497	0.190079	0.110156	Grn/Ccr5	2
GO:0006024	glycosaminoglycan biosynthetic process	1/92	44/29008	0.130532	0.190426	0.110358	Ptger4	1
GO:0009268	response to pH	1/92	44/29008	0.130532	0.190426	0.110358	Lgmn	1
GO:0035774	positive regulation of insulin secretion involved in cellular response to glucose stimulus	1/92	44/29008	0.130532	0.190426	0.110358	Camk2n1	1
GO:0043038	amino acid activation	1/92	44/29008	0.130532	0.190426	0.110358	Lars2	1
GO:0045851	pH reduction	1/92	44/29008	0.130532	0.190426	0.110358	Grn	1
GO:0045940	positive regulation of steroid metabolic process	1/92	44/29008	0.130532	0.190426	0.110358	Ifng	1
GO:0048854	brain morphogenesis	1/92	44/29008	0.130532	0.190426	0.110358	Psen2	1
GO:1902742	apoptotic process involved in development	1/92	44/29008	0.130532	0.190426	0.110358	Tnfrsf1b	1
GO:0030705	cytoskeleton-dependent intracellular transport	2/92	198/29008	0.130561	0.190426	0.110358	Rasgrp1/Myo1e	2
GO:0032872	regulation of stress-activated MAPK cascade	2/92	198/29008	0.130561	0.190426	0.110358	Rasgrp1/Gadd45b	2
GO:0043405	regulation of MAP kinase activity	2/92	198/29008	0.130561	0.190426	0.110358	Adam8/Rasgrp1	2
GO:0031669	cellular response to nutrient levels	2/92	199/29008	0.131627	0.19176	0.11113	Cdkn1a/Rnase4	2
GO:0050905	neuromuscular process	2/92	199/29008	0.131627	0.19176	0.11113	Vps54/Aplp2	2
GO:0001569	branching involved in blood vessel morphogenesis	1/92	45/29008	0.133293	0.19352	0.112151	Ahr	1
GO:0002686	negative regulation of leukocyte migration	1/92	45/29008	0.133293	0.19352	0.112151	Ptger4	1
GO:0034198	cellular response to amino acid starvation	1/92	45/29008	0.133293	0.19352	0.112151	Cdkn1a	1
GO:0042771	intrinsic apoptotic signaling pathway in response to DNA damage by p53 class mediator	1/92	45/29008	0.133293	0.19352	0.112151	Cdkn1a	1
GO:0071825	protein-lipid complex subunit organization	1/92	45/29008	0.133293	0.19352	0.112151	Snx9	1
GO:0072583	clathrin-dependent endocytosis	1/92	45/29008	0.133293	0.19352	0.112151	Hip1	1
GO:0070302	regulation of stress-activated protein kinase signaling cascade	2/92	201/29008	0.133764	0.194092	0.112482	Rasgrp1/Gadd45b	2
GO:0030308	negative regulation of cell growth	2/92	202/29008	0.134836	0.195536	0.113319	Cdkn1a/Ccr5	2
GO:0030279	negative regulation of ossification	1/92	46/29008	0.136046	0.196056	0.11362	Smad7	1
GO:0030890	positive regulation of B cell proliferation	1/92	46/29008	0.136046	0.196056	0.11362	Cdkn1a	1
GO:0032881	regulation of polysaccharide metabolic process	1/92	46/29008	0.136046	0.196056	0.11362	Ptger4	1
GO:0032965	regulation of collagen biosynthetic process	1/92	46/29008	0.136046	0.196056	0.11362	Vim	1
GO:0043403	skeletal muscle tissue regeneration	1/92	46/29008	0.136046	0.196056	0.11362	Hopx	1
GO:0044848	biological phase	1/92	46/29008	0.136046	0.196056	0.11362	Psen2	1
GO:0060122	inner ear receptor cell stereocilium organization	1/92	46/29008	0.136046	0.196056	0.11362	Sdc4	1
GO:1903170	negative regulation of calcium ion transmembrane transport	1/92	46/29008	0.136046	0.196056	0.11362	Ahr	1
GO:1903524	positive regulation of blood circulation	1/92	46/29008	0.136046	0.196056	0.11362	Dusp5	1
GO:2000142	regulation of DNA-templated transcription, initiation	1/92	46/29008	0.136046	0.196056	0.11362	Ahr	1
GO:2001258	negative regulation of cation channel activity	1/92	46/29008	0.136046	0.196056	0.11362	Mmp9	1
GO:0009743	response to carbohydrate	2/92	204/29008	0.136986	0.197297	0.114339	Casp3/Camk2n1	2
GO:0043491	protein kinase B signaling	2/92	205/29008	0.138064	0.198542	0.115061	Adam8/Ccl5	2
GO:2000241	regulation of reproductive process	2/92	205/29008	0.138064	0.198542	0.115061	Abcb1a/Ptger4	2
GO:0001961	positive regulation of cytokine-mediated signaling pathway	1/92	47/29008	0.138791	0.198542	0.115061	Csf1	1
GO:0006110	regulation of glycolytic process	1/92	47/29008	0.138791	0.198542	0.115061	Ifng	1
GO:0009409	response to cold	1/92	47/29008	0.138791	0.198542	0.115061	Metrnl	1
GO:0030574	collagen catabolic process	1/92	47/29008	0.138791	0.198542	0.115061	Mmp9	1
GO:0030835	negative regulation of actin filament depolymerization	1/92	47/29008	0.138791	0.198542	0.115061	Capg	1
GO:0042462	eye photoreceptor cell development	1/92	47/29008	0.138791	0.198542	0.115061	Prdm1	1
GO:0043114	regulation of vascular permeability	1/92	47/29008	0.138791	0.198542	0.115061	Ccl4	1
GO:0045910	negative regulation of DNA recombination	1/92	47/29008	0.138791	0.198542	0.115061	Foxp3	1
GO:0048536	spleen development	1/92	47/29008	0.138791	0.198542	0.115061	Ahr	1
GO:1903053	regulation of extracellular matrix organization	1/92	47/29008	0.138791	0.198542	0.115061	Tnfrsf1b	1
GO:0045017	glycerolipid biosynthetic process	2/92	208/29008	0.141308	0.200979	0.116473	Cish/Socs2	2
GO:1902905	positive regulation of supramolecular fiber organization	2/92	208/29008	0.141308	0.200979	0.116473	Sdc4/Snx9	2
GO:0003254	regulation of membrane depolarization	1/92	48/29008	0.141527	0.200979	0.116473	Smad7	1
GO:0010799	regulation of peptidyl-threonine phosphorylation	1/92	48/29008	0.141527	0.200979	0.116473	Smad7	1
GO:0019228	neuronal action potential	1/92	48/29008	0.141527	0.200979	0.116473	Ifng	1
GO:0030195	negative regulation of blood coagulation	1/92	48/29008	0.141527	0.200979	0.116473	Ubash3b	1
GO:0030517	negative regulation of axon extension	1/92	48/29008	0.141527	0.200979	0.116473	Ccr5	1
GO:0033628	regulation of cell adhesion mediated by integrin	1/92	48/29008	0.141527	0.200979	0.116473	Ccl5	1
GO:0043277	apoptotic cell clearance	1/92	48/29008	0.141527	0.200979	0.116473	Ccr2	1
GO:0050856	regulation of T cell receptor signaling pathway	1/92	48/29008	0.141527	0.200979	0.116473	Pvrig	1
GO:0072666	establishment of protein localization to vacuole	1/92	48/29008	0.141527	0.200979	0.116473	Vps13c	1
GO:0090317	negative regulation of intracellular protein transport	1/92	48/29008	0.141527	0.200979	0.116473	Gbp4	1
GO:1901985	positive regulation of protein acetylation	1/92	48/29008	0.141527	0.200979	0.116473	Foxp3	1
GO:0043281	regulation of cysteine-type endopeptidase activity involved in apoptotic process	2/92	210/29008	0.14348	0.203482	0.117924	Hip1/Mmp9	2
GO:0007157	heterophilic cell-cell adhesion via plasma membrane cell adhesion molecules	1/92	49/29008	0.144254	0.203482	0.117924	Alcam	1
GO:0010332	response to gamma radiation	1/92	49/29008	0.144254	0.203482	0.117924	Cdkn1a	1
GO:0033173	calcineurin-NFAT signaling cascade	1/92	49/29008	0.144254	0.203482	0.117924	Atp2b4	1
GO:0043949	regulation of cAMP-mediated signaling	1/92	49/29008	0.144254	0.203482	0.117924	Ptger4	1
GO:0045214	sarcomere organization	1/92	49/29008	0.144254	0.203482	0.117924	Neb	1
GO:0045429	positive regulation of nitric oxide biosynthetic process	1/92	49/29008	0.144254	0.203482	0.117924	Ifng	1
GO:0047496	vesicle transport along microtubule	1/92	49/29008	0.144254	0.203482	0.117924	Rasgrp1	1
GO:0098926	postsynaptic signal transduction	1/92	49/29008	0.144254	0.203482	0.117924	Ly6a	1
GO:1900047	negative regulation of hemostasis	1/92	49/29008	0.144254	0.203482	0.117924	Ubash3b	1
GO:1901799	negative regulation of proteasomal protein catabolic process	1/92	49/29008	0.144254	0.203482	0.117924	N4bp1	1
GO:1990928	response to amino acid starvation	1/92	49/29008	0.144254	0.203482	0.117924	Cdkn1a	1
GO:0031345	negative regulation of cell projection organization	2/92	211/29008	0.144569	0.203813	0.118116	Vim/Ccr5	2
GO:0051216	cartilage development	2/92	212/29008	0.14566	0.205236	0.118941	Anxa6/Smad7	2
GO:0098742	cell-cell adhesion via plasma-membrane adhesion molecules	2/92	213/29008	0.146752	0.205713	0.119217	Il10/Alcam	2
GO:0002066	columnar/cuboidal epithelial cell development	1/92	50/29008	0.146972	0.205713	0.119217	Prdm1	1
GO:0007520	myoblast fusion	1/92	50/29008	0.146972	0.205713	0.119217	Ehd1	1
GO:0018198	peptidyl-cysteine modification	1/92	50/29008	0.146972	0.205713	0.119217	Atp2b4	1
GO:0019083	viral transcription	1/92	50/29008	0.146972	0.205713	0.119217	Ccl5	1
GO:0021532	neural tube patterning	1/92	50/29008	0.146972	0.205713	0.119217	Psen2	1
GO:0030901	midbrain development	1/92	50/29008	0.146972	0.205713	0.119217	Aplp2	1
GO:0031057	negative regulation of histone modification	1/92	50/29008	0.146972	0.205713	0.119217	Foxp3	1
GO:0034332	adherens junction organization	1/92	50/29008	0.146972	0.205713	0.119217	Smad7	1
GO:0035305	negative regulation of dephosphorylation	1/92	50/29008	0.146972	0.205713	0.119217	Ahr	1
GO:0044818	mitotic G2/M transition checkpoint	1/92	50/29008	0.146972	0.205713	0.119217	Cdkn1a	1
GO:0050819	negative regulation of coagulation	1/92	50/29008	0.146972	0.205713	0.119217	Ubash3b	1
GO:0009165	nucleotide biosynthetic process	2/92	215/29008	0.148942	0.208354	0.120747	Acot7/Entpd1	2
GO:0008038	neuron recognition	1/92	51/29008	0.149683	0.208698	0.120947	Casp3	1
GO:0045332	phospholipid translocation	1/92	51/29008	0.149683	0.208698	0.120947	Abcb1a	1
GO:0070527	platelet aggregation	1/92	51/29008	0.149683	0.208698	0.120947	Ubash3b	1
GO:0070839	metal ion export	1/92	51/29008	0.149683	0.208698	0.120947	Atp2b4	1
GO:0090199	regulation of release of cytochrome c from mitochondria	1/92	51/29008	0.149683	0.208698	0.120947	Mmp9	1
GO:1904407	positive regulation of nitric oxide metabolic process	1/92	51/29008	0.149683	0.208698	0.120947	Ifng	1
GO:0035265	organ growth	2/92	216/29008	0.150039	0.20885	0.121035	Anxa6/Ahr	2
GO:0044843	cell cycle G1/S phase transition	2/92	216/29008	0.150039	0.20885	0.121035	Cdkn1a/Atp2b4	2
GO:0046395	carboxylic acid catabolic process	2/92	216/29008	0.150039	0.20885	0.121035	Acot7/Atp2b4	2
GO:0008654	phospholipid biosynthetic process	2/92	217/29008	0.151138	0.210264	0.121854	Cish/Socs2	2
GO:0008154	actin polymerization or depolymerization	2/92	218/29008	0.152239	0.21107	0.122321	Capg/Snx9	2
GO:0016054	organic acid catabolic process	2/92	218/29008	0.152239	0.21107	0.122321	Acot7/Atp2b4	2
GO:0006023	aminoglycan biosynthetic process	1/92	52/29008	0.152384	0.21107	0.122321	Ptger4	1
GO:0042307	positive regulation of protein import into nucleus	1/92	52/29008	0.152384	0.21107	0.122321	Ifng	1
GO:0045911	positive regulation of DNA recombination	1/92	52/29008	0.152384	0.21107	0.122321	Ifng	1
GO:0090279	regulation of calcium ion import	1/92	52/29008	0.152384	0.21107	0.122321	Psen2	1
GO:1902041	regulation of extrinsic apoptotic signaling pathway via death domain receptors	1/92	52/29008	0.152384	0.21107	0.122321	Psen2	1
GO:1904036	negative regulation of epithelial cell apoptotic process	1/92	52/29008	0.152384	0.21107	0.122321	Il10	1
GO:0007264	small GTPase mediated signal transduction	3/92	425/29008	0.152662	0.211339	0.122477	Rasgrp1/Gpr55/Csf1	3
GO:0001649	osteoblast differentiation	2/92	220/29008	0.154445	0.213284	0.123604	Ahr/Ptger4	2
GO:1901293	nucleoside phosphate biosynthetic process	2/92	220/29008	0.154445	0.213284	0.123604	Acot7/Entpd1	2
GO:0010712	regulation of collagen metabolic process	1/92	53/29008	0.155077	0.213284	0.123604	Vim	1
GO:0030850	prostate gland development	1/92	53/29008	0.155077	0.213284	0.123604	Ahr	1
GO:0031103	axon regeneration	1/92	53/29008	0.155077	0.213284	0.123604	Grn	1
GO:0032330	regulation of chondrocyte differentiation	1/92	53/29008	0.155077	0.213284	0.123604	Smad7	1
GO:0034204	lipid translocation	1/92	53/29008	0.155077	0.213284	0.123604	Abcb1a	1
GO:0060412	ventricular septum morphogenesis	1/92	53/29008	0.155077	0.213284	0.123604	Smad7	1
GO:0060760	positive regulation of response to cytokine stimulus	1/92	53/29008	0.155077	0.213284	0.123604	Csf1	1
GO:0097720	calcineurin-mediated signaling	1/92	53/29008	0.155077	0.213284	0.123604	Atp2b4	1
GO:2000351	regulation of endothelial cell apoptotic process	1/92	53/29008	0.155077	0.213284	0.123604	Il10	1
GO:2000677	regulation of transcription regulatory region DNA binding	1/92	53/29008	0.155077	0.213284	0.123604	Ifng	1
GO:0055001	muscle cell development	2/92	221/29008	0.15555	0.213818	0.123914	Neb/Asb2	2
GO:0007188	adenylate cyclase-modulating G protein-coupled receptor signaling pathway	2/92	222/29008	0.156657	0.215223	0.124728	Ptger4/Atp2b4	2
GO:0002714	positive regulation of B cell mediated immunity	1/92	54/29008	0.157762	0.216388	0.125403	Ifng	1
GO:0002891	positive regulation of immunoglobulin mediated immune response	1/92	54/29008	0.157762	0.216388	0.125403	Ifng	1
GO:0010883	regulation of lipid storage	1/92	54/29008	0.157762	0.216388	0.125403	Ehd1	1
GO:0010976	positive regulation of neuron projection development	2/92	224/29008	0.158876	0.217681	0.126152	Ehd1/Grn	2
GO:0033157	regulation of intracellular protein transport	2/92	224/29008	0.158876	0.217681	0.126152	Ifng/Gbp4	2
GO:0010596	negative regulation of endothelial cell migration	1/92	55/29008	0.160438	0.218638	0.126707	Atp2b4	1
GO:0032964	collagen biosynthetic process	1/92	55/29008	0.160438	0.218638	0.126707	Vim	1
GO:0044058	regulation of digestive system process	1/92	55/29008	0.160438	0.218638	0.126707	Abcb1a	1
GO:0045687	positive regulation of glial cell differentiation	1/92	55/29008	0.160438	0.218638	0.126707	Tnfrsf1b	1
GO:0045777	positive regulation of blood pressure	1/92	55/29008	0.160438	0.218638	0.126707	Camk2n1	1
GO:0048713	regulation of oligodendrocyte differentiation	1/92	55/29008	0.160438	0.218638	0.126707	Tnfrsf1b	1
GO:0055010	ventricular cardiac muscle tissue morphogenesis	1/92	55/29008	0.160438	0.218638	0.126707	Smad7	1
GO:0060612	adipose tissue development	1/92	55/29008	0.160438	0.218638	0.126707	Csf1	1
GO:1901607	alpha-amino acid biosynthetic process	1/92	55/29008	0.160438	0.218638	0.126707	Atp2b4	1
GO:2000378	negative regulation of reactive oxygen species metabolic process	1/92	55/29008	0.160438	0.218638	0.126707	Ptger4	1
GO:0010810	regulation of cell-substrate adhesion	2/92	226/29008	0.1611	0.219422	0.127162	Sdc4/Csf1	2
GO:0006914	autophagy	3/92	437/29008	0.161749	0.22007	0.127537	Ifng/Vps13c/Il10	3
GO:0061919	process utilizing autophagic mechanism	3/92	437/29008	0.161749	0.22007	0.127537	Ifng/Vps13c/Il10	3
GO:0051495	positive regulation of cytoskeleton organization	2/92	227/29008	0.162215	0.220584	0.127835	Sdc4/Snx9	2
GO:0030514	negative regulation of BMP signaling pathway	1/92	56/29008	0.163106	0.220611	0.127851	Smad7	1
GO:0030834	regulation of actin filament depolymerization	1/92	56/29008	0.163106	0.220611	0.127851	Capg	1
GO:0043536	positive regulation of blood vessel endothelial cell migration	1/92	56/29008	0.163106	0.220611	0.127851	Map2k3	1
GO:0048016	inositol phosphate-mediated signaling	1/92	56/29008	0.163106	0.220611	0.127851	Atp2b4	1
GO:0048538	thymus development	1/92	56/29008	0.163106	0.220611	0.127851	Psen2	1
GO:0071470	cellular response to osmotic stress	1/92	56/29008	0.163106	0.220611	0.127851	Casp3	1
GO:0072577	endothelial cell apoptotic process	1/92	56/29008	0.163106	0.220611	0.127851	Il10	1
GO:0090303	positive regulation of wound healing	1/92	56/29008	0.163106	0.220611	0.127851	Ptger4	1
GO:1900271	regulation of long-term synaptic potentiation	1/92	56/29008	0.163106	0.220611	0.127851	Lgmn	1
GO:2000649	regulation of sodium ion transmembrane transporter activity	1/92	56/29008	0.163106	0.220611	0.127851	Glrx	1
GO:0050732	negative regulation of peptidyl-tyrosine phosphorylation	1/92	57/29008	0.165765	0.224088	0.129866	Psen2	1
GO:0006402	mRNA catabolic process	2/92	231/29008	0.166687	0.225214	0.130518	Vim/Upf3b	2
GO:0001914	regulation of T cell mediated cytotoxicity	1/92	58/29008	0.168416	0.225744	0.130825	Il7r	1
GO:0006754	ATP biosynthetic process	1/92	58/29008	0.168416	0.225744	0.130825	Entpd1	1
GO:0010761	fibroblast migration	1/92	58/29008	0.168416	0.225744	0.130825	Sdc4	1
GO:0015872	dopamine transport	1/92	58/29008	0.168416	0.225744	0.130825	Entpd1	1
GO:0032757	positive regulation of interleukin-8 production	1/92	58/29008	0.168416	0.225744	0.130825	Ptger4	1
GO:0035065	regulation of histone acetylation	1/92	58/29008	0.168416	0.225744	0.130825	Foxp3	1
GO:0042743	hydrogen peroxide metabolic process	1/92	58/29008	0.168416	0.225744	0.130825	Ptger4	1
GO:0043470	regulation of carbohydrate catabolic process	1/92	58/29008	0.168416	0.225744	0.130825	Ifng	1
GO:0045058	T cell selection	1/92	58/29008	0.168416	0.225744	0.130825	Foxp3	1
GO:0045778	positive regulation of ossification	1/92	58/29008	0.168416	0.225744	0.130825	Ptger4	1
GO:0051353	positive regulation of oxidoreductase activity	1/92	58/29008	0.168416	0.225744	0.130825	Ifng	1
GO:0051496	positive regulation of stress fiber assembly	1/92	58/29008	0.168416	0.225744	0.130825	Sdc4	1
GO:0051930	regulation of sensory perception of pain	1/92	58/29008	0.168416	0.225744	0.130825	Il10	1
GO:0098754	detoxification	1/92	58/29008	0.168416	0.225744	0.130825	Abcb1a	1
GO:1904591	positive regulation of protein import	1/92	58/29008	0.168416	0.225744	0.130825	Ifng	1
GO:0030324	lung development	2/92	233/29008	0.168931	0.226314	0.131156	Psen2/Hopx	2
GO:0032271	regulation of protein polymerization	2/92	234/29008	0.170055	0.2277	0.131959	Capg/Snx9	2
GO:0006826	iron ion transport	1/92	59/29008	0.171059	0.228199	0.132248	Ifng	1
GO:0050873	brown fat cell differentiation	1/92	59/29008	0.171059	0.228199	0.132248	Metrnl	1
GO:0051155	positive regulation of striated muscle cell differentiation	1/92	59/29008	0.171059	0.228199	0.132248	Hopx	1
GO:0051931	regulation of sensory perception	1/92	59/29008	0.171059	0.228199	0.132248	Il10	1
GO:0060443	mammary gland morphogenesis	1/92	59/29008	0.171059	0.228199	0.132248	Csf1	1
GO:0097035	regulation of membrane lipid distribution	1/92	59/29008	0.171059	0.228199	0.132248	Abcb1a	1
GO:1903793	positive regulation of anion transport	1/92	59/29008	0.171059	0.228199	0.132248	Abcb1a	1
GO:0030323	respiratory tube development	2/92	236/29008	0.172307	0.229743	0.133143	Psen2/Hopx	2
GO:0048762	mesenchymal cell differentiation	2/92	237/29008	0.173435	0.230378	0.133511	Anxa6/Smad7	2
GO:0071241	cellular response to inorganic substance	2/92	237/29008	0.173435	0.230378	0.133511	Mmp9/Lgmn	2
GO:0007595	lactation	1/92	60/29008	0.173693	0.230378	0.133511	Socs2	1
GO:0030042	actin filament depolymerization	1/92	60/29008	0.173693	0.230378	0.133511	Capg	1
GO:0050879	multicellular organismal movement	1/92	60/29008	0.173693	0.230378	0.133511	Vps54	1
GO:0050881	musculoskeletal movement	1/92	60/29008	0.173693	0.230378	0.133511	Vps54	1
GO:0051591	response to cAMP	1/92	60/29008	0.173693	0.230378	0.133511	Ahr	1
GO:0060711	labyrinthine layer development	1/92	60/29008	0.173693	0.230378	0.133511	Il10	1
GO:0070265	necrotic cell death	1/92	60/29008	0.173693	0.230378	0.133511	Ahr	1
GO:2001238	positive regulation of extrinsic apoptotic signaling pathway	1/92	60/29008	0.173693	0.230378	0.133511	Psen2	1
GO:0006470	protein dephosphorylation	2/92	239/29008	0.175695	0.23291	0.134978	Ubash3b/Dusp5	2
GO:0001754	eye photoreceptor cell differentiation	1/92	61/29008	0.176319	0.233006	0.135034	Prdm1	1
GO:0010972	negative regulation of G2/M transition of mitotic cell cycle	1/92	61/29008	0.176319	0.233006	0.135034	Cdkn1a	1
GO:0035306	positive regulation of dephosphorylation	1/92	61/29008	0.176319	0.233006	0.135034	Ifng	1
GO:0043300	regulation of leukocyte degranulation	1/92	61/29008	0.176319	0.233006	0.135034	Ccr2	1
GO:0048278	vesicle docking	1/92	61/29008	0.176319	0.233006	0.135034	Sytl2	1
GO:0140115	export across plasma membrane	1/92	61/29008	0.176319	0.233006	0.135034	Abcb1a	1
GO:0001947	heart looping	1/92	62/29008	0.178937	0.235728	0.136611	Asb2	1
GO:0008652	cellular amino acid biosynthetic process	1/92	62/29008	0.178937	0.235728	0.136611	Atp2b4	1
GO:0043457	regulation of cellular respiration	1/92	62/29008	0.178937	0.235728	0.136611	Ifng	1
GO:0046427	positive regulation of receptor signaling pathway via JAK-STAT	1/92	62/29008	0.178937	0.235728	0.136611	Il10	1
GO:0098900	regulation of action potential	1/92	62/29008	0.178937	0.235728	0.136611	Ifng	1
GO:1903078	positive regulation of protein localization to plasma membrane	1/92	62/29008	0.178937	0.235728	0.136611	Atp2b4	1
GO:2001234	negative regulation of apoptotic signaling pathway	2/92	242/29008	0.179093	0.23581	0.136659	Psen2/Mmp9	2
GO:0060348	bone development	2/92	243/29008	0.180228	0.237181	0.137454	Anxa6/Ptger4	2
GO:0014706	striated muscle tissue development	3/92	461/29008	0.180399	0.237283	0.137512	Neb/Asb2/Smad7	3
GO:0032868	response to insulin	2/92	244/29008	0.181364	0.237928	0.137886	Snx5/Vps13c	2
GO:0072593	reactive oxygen species metabolic process	2/92	244/29008	0.181364	0.237928	0.137886	Cdkn1a/Ptger4	2
GO:0001755	neural crest cell migration	1/92	63/29008	0.181547	0.237928	0.137886	Anxa6	1
GO:0002792	negative regulation of peptide secretion	1/92	63/29008	0.181547	0.237928	0.137886	Ptger4	1
GO:0009064	glutamine family amino acid metabolic process	1/92	63/29008	0.181547	0.237928	0.137886	Atp2b4	1
GO:0048260	positive regulation of receptor-mediated endocytosis	1/92	63/29008	0.181547	0.237928	0.137886	Hip1	1
GO:1902750	negative regulation of cell cycle G2/M phase transition	1/92	63/29008	0.181547	0.237928	0.137886	Cdkn1a	1
GO:0006814	sodium ion transport	2/92	245/29008	0.182501	0.239055	0.138539	Glrx/Atp2b4	2
GO:0042391	regulation of membrane potential	3/92	465/29008	0.183563	0.240322	0.139274	Ifng/Glrx/Smad7	3
GO:0001836	release of cytochrome c from mitochondria	1/92	64/29008	0.184148	0.240342	0.139285	Mmp9	1
GO:0048512	circadian behavior	1/92	64/29008	0.184148	0.240342	0.139285	Ptger4	1
GO:0051893	regulation of focal adhesion assembly	1/92	64/29008	0.184148	0.240342	0.139285	Sdc4	1
GO:0060999	positive regulation of dendritic spine development	1/92	64/29008	0.184148	0.240342	0.139285	Grn	1
GO:0070059	intrinsic apoptotic signaling pathway in response to endoplasmic reticulum stress	1/92	64/29008	0.184148	0.240342	0.139285	Casp3	1
GO:0090109	regulation of cell-substrate junction assembly	1/92	64/29008	0.184148	0.240342	0.139285	Sdc4	1
GO:0003229	ventricular cardiac muscle tissue development	1/92	65/29008	0.186741	0.24285	0.140739	Smad7	1
GO:0032387	negative regulation of intracellular transport	1/92	65/29008	0.186741	0.24285	0.140739	Gbp4	1
GO:0050854	regulation of antigen receptor-mediated signaling pathway	1/92	65/29008	0.186741	0.24285	0.140739	Pvrig	1
GO:0060119	inner ear receptor cell development	1/92	65/29008	0.186741	0.24285	0.140739	Sdc4	1
GO:0071260	cellular response to mechanical stimulus	1/92	65/29008	0.186741	0.24285	0.140739	Ptger4	1
GO:0072665	protein localization to vacuole	1/92	65/29008	0.186741	0.24285	0.140739	Vps13c	1
GO:1901264	carbohydrate derivative transport	1/92	65/29008	0.186741	0.24285	0.140739	Abcb1a	1
GO:0030193	regulation of blood coagulation	1/92	66/29008	0.189326	0.245833	0.142468	Ubash3b	1
GO:0030330	DNA damage response, signal transduction by p53 class mediator	1/92	66/29008	0.189326	0.245833	0.142468	Cdkn1a	1
GO:0060350	endochondral bone morphogenesis	1/92	66/29008	0.189326	0.245833	0.142468	Anxa6	1
GO:0000281	mitotic cytokinesis	1/92	67/29008	0.191903	0.248161	0.143817	Snx9	1
GO:0007622	rhythmic behavior	1/92	67/29008	0.191903	0.248161	0.143817	Ptger4	1
GO:0030968	endoplasmic reticulum unfolded protein response	1/92	67/29008	0.191903	0.248161	0.143817	Ifng	1
GO:0042461	photoreceptor cell development	1/92	67/29008	0.191903	0.248161	0.143817	Prdm1	1
GO:0070613	regulation of protein processing	1/92	67/29008	0.191903	0.248161	0.143817	Furin	1
GO:0090398	cellular senescence	1/92	67/29008	0.191903	0.248161	0.143817	Cdkn1a	1
GO:1904321	response to forskolin	1/92	67/29008	0.191903	0.248161	0.143817	Ahr	1
GO:1904322	cellular response to forskolin	1/92	67/29008	0.191903	0.248161	0.143817	Ahr	1
GO:0034976	response to endoplasmic reticulum stress	2/92	254/29008	0.192783	0.249172	0.144402	Ifng/Casp3	2
GO:0007411	axon guidance	2/92	255/29008	0.193931	0.249951	0.144854	Alcam/Matn2	2
GO:0006367	transcription initiation from RNA polymerase II promoter	1/92	68/29008	0.194472	0.249951	0.144854	Ahr	1
GO:0030837	negative regulation of actin filament polymerization	1/92	68/29008	0.194472	0.249951	0.144854	Capg	1
GO:0032233	positive regulation of actin filament bundle assembly	1/92	68/29008	0.194472	0.249951	0.144854	Sdc4	1
GO:0035904	aorta development	1/92	68/29008	0.194472	0.249951	0.144854	Prdm1	1
GO:0045668	negative regulation of osteoblast differentiation	1/92	68/29008	0.194472	0.249951	0.144854	Ahr	1
GO:0050433	regulation of catecholamine secretion	1/92	68/29008	0.194472	0.249951	0.144854	Entpd1	1
GO:0061371	determination of heart left/right asymmetry	1/92	68/29008	0.194472	0.249951	0.144854	Asb2	1
GO:0097006	regulation of plasma lipoprotein particle levels	1/92	68/29008	0.194472	0.249951	0.144854	Ehd1	1
GO:1900046	regulation of hemostasis	1/92	68/29008	0.194472	0.249951	0.144854	Ubash3b	1
GO:2000756	regulation of peptidyl-lysine acetylation	1/92	68/29008	0.194472	0.249951	0.144854	Foxp3	1
GO:0006520	cellular amino acid metabolic process	2/92	256/29008	0.195079	0.250477	0.145159	Lars2/Atp2b4	2
GO:0097485	neuron projection guidance	2/92	256/29008	0.195079	0.250477	0.145159	Alcam/Matn2	2
GO:0019058	viral life cycle	2/92	257/29008	0.196228	0.250823	0.145359	N4bp1/Ccl5	2
GO:0003143	embryonic heart tube morphogenesis	1/92	69/29008	0.197033	0.250823	0.145359	Asb2	1
GO:0006879	cellular iron ion homeostasis	1/92	69/29008	0.197033	0.250823	0.145359	Ifng	1
GO:0006940	regulation of smooth muscle contraction	1/92	69/29008	0.197033	0.250823	0.145359	Ptger4	1
GO:0009206	purine ribonucleoside triphosphate biosynthetic process	1/92	69/29008	0.197033	0.250823	0.145359	Entpd1	1
GO:0019080	viral gene expression	1/92	69/29008	0.197033	0.250823	0.145359	Ccl5	1
GO:0030239	myofibril assembly	1/92	69/29008	0.197033	0.250823	0.145359	Neb	1
GO:0032507	maintenance of protein location in cell	1/92	69/29008	0.197033	0.250823	0.145359	Vps13c	1
GO:0043303	mast cell degranulation	1/92	69/29008	0.197033	0.250823	0.145359	Rasgrp1	1
GO:0045600	positive regulation of fat cell differentiation	1/92	69/29008	0.197033	0.250823	0.145359	Metrnl	1
GO:0051926	negative regulation of calcium ion transport	1/92	69/29008	0.197033	0.250823	0.145359	Ahr	1
GO:0055002	striated muscle cell development	1/92	69/29008	0.197033	0.250823	0.145359	Neb	1
GO:0061912	selective autophagy	1/92	69/29008	0.197033	0.250823	0.145359	Vps13c	1
GO:0099601	regulation of neurotransmitter receptor activity	1/92	69/29008	0.197033	0.250823	0.145359	Ifng	1
GO:0150116	regulation of cell-substrate junction organization	1/92	69/29008	0.197033	0.250823	0.145359	Sdc4	1
GO:1902895	positive regulation of pri-miRNA transcription by RNA polymerase II	1/92	69/29008	0.197033	0.250823	0.145359	Il10	1
GO:1904377	positive regulation of protein localization to cell periphery	1/92	69/29008	0.197033	0.250823	0.145359	Atp2b4	1
GO:0046034	ATP metabolic process	2/92	259/29008	0.198529	0.252601	0.14639	Ifng/Entpd1	2
GO:0002448	mast cell mediated immunity	1/92	70/29008	0.199586	0.252676	0.146433	Rasgrp1	1
GO:0009145	purine nucleoside triphosphate biosynthetic process	1/92	70/29008	0.199586	0.252676	0.146433	Entpd1	1
GO:0048146	positive regulation of fibroblast proliferation	1/92	70/29008	0.199586	0.252676	0.146433	Cdkn1a	1
GO:0050771	negative regulation of axonogenesis	1/92	70/29008	0.199586	0.252676	0.146433	Ccr5	1
GO:0050885	neuromuscular process controlling balance	1/92	70/29008	0.199586	0.252676	0.146433	Aplp2	1
GO:0061512	protein localization to cilium	1/92	70/29008	0.199586	0.252676	0.146433	Ehd1	1
GO:0071479	cellular response to ionizing radiation	1/92	70/29008	0.199586	0.252676	0.146433	Cdkn1a	1
GO:0097194	execution phase of apoptosis	1/92	70/29008	0.199586	0.252676	0.146433	Casp3	1
GO:1903317	regulation of protein maturation	1/92	70/29008	0.199586	0.252676	0.146433	Furin	1
[truncated: 533 more rows]

## Sheet: TR1.2 Foxp3+_NonLymhpoid Tiss
ID	Description	GeneRatio	BgRatio	pvalue	p.adjust	qvalue	geneID	Count
GO:0002683	negative regulation of immune system process	21/94	460/29008	1.67083e-18	4.09187e-15	2.44997e-15	Il2ra/Sdc4/Foxp3/Ifng/Tigit/Pvrig/Peli1/Cd200r1/Tnfrsf4/Ctla4/Casp3/Cst7/Ubash3b/Lag3/Gpr55/Havcr2/Il10/Ahr/Prdm1/Ptger4/Smad7	21
GO:0032944	regulation of mononuclear cell proliferation	17/94	245/29008	3.82272e-18	4.68092e-15	2.80266e-15	Il2ra/Sdc4/Foxp3/Ifng/Cd81/Cdkn1a/Peli1/Tnfrsf1b/Tnfrsf4/Ctla4/Casp3/Csf1/Havcr2/Il10/Ahr/Ccl5/Prdm1	17
GO:0070663	regulation of leukocyte proliferation	17/94	261/29008	1.11516e-17	9.10346e-15	5.45061e-15	Il2ra/Sdc4/Foxp3/Ifng/Cd81/Cdkn1a/Peli1/Tnfrsf1b/Tnfrsf4/Ctla4/Casp3/Csf1/Havcr2/Il10/Ahr/Ccl5/Prdm1	17
GO:0032943	mononuclear cell proliferation	18/94	334/29008	3.26475e-17	1.99884e-14	1.19679e-14	Il2ra/Sdc4/Foxp3/Ifng/Cd81/Cdkn1a/Peli1/Tnfrsf1b/Tnfrsf4/Ctla4/Casp3/Csf1/Havcr2/Il10/Ahr/Malt1/Ccl5/Prdm1	18
GO:0050863	regulation of T cell activation	18/94	339/29008	4.24233e-17	2.07789e-14	1.24412e-14	Il2ra/Sdc4/Foxp3/Ifng/Tigit/Cd81/Peli1/Tnfrsf1b/Ctla4/Casp3/Icos/Lag3/Havcr2/Malt1/Nfkbiz/Ccl5/Prdm1/Smad7	18
GO:0050670	regulation of lymphocyte proliferation	16/94	241/29008	8.05549e-17	3.28798e-14	1.96865e-14	Il2ra/Sdc4/Foxp3/Ifng/Cd81/Cdkn1a/Peli1/Tnfrsf1b/Tnfrsf4/Ctla4/Casp3/Havcr2/Il10/Ahr/Ccl5/Prdm1	16
GO:0070661	leukocyte proliferation	18/94	358/29008	1.10656e-16	3.87139e-14	2.31796e-14	Il2ra/Sdc4/Foxp3/Ifng/Cd81/Cdkn1a/Peli1/Tnfrsf1b/Tnfrsf4/Ctla4/Casp3/Csf1/Havcr2/Il10/Ahr/Malt1/Ccl5/Prdm1	18
GO:0046651	lymphocyte proliferation	17/94	330/29008	5.65704e-16	1.73176e-13	1.03688e-13	Il2ra/Sdc4/Foxp3/Ifng/Cd81/Cdkn1a/Peli1/Tnfrsf1b/Tnfrsf4/Ctla4/Casp3/Havcr2/Il10/Ahr/Malt1/Ccl5/Prdm1	17
GO:0022407	regulation of cell-cell adhesion	18/94	457/29008	7.69136e-15	2.0929e-12	1.25311e-12	Il2ra/Sdc4/Foxp3/Ifng/Tigit/Cd81/Peli1/Ctla4/Casp3/Icos/Ubash3b/Lag3/Havcr2/Il10/Malt1/Nfkbiz/Ccl5/Smad7	18
GO:1903037	regulation of leukocyte cell-cell adhesion	16/94	333/29008	1.29727e-14	3.17702e-12	1.90221e-12	Il2ra/Sdc4/Foxp3/Ifng/Tigit/Cd81/Peli1/Ctla4/Casp3/Icos/Lag3/Havcr2/Malt1/Nfkbiz/Ccl5/Smad7	16
GO:0050866	negative regulation of cell activation	14/94	223/29008	1.69106e-14	3.76491e-12	2.2542e-12	Il2ra/Sdc4/Foxp3/Tigit/Peli1/Ctla4/Casp3/Cst7/Ubash3b/Lag3/Havcr2/Il10/Prdm1/Smad7	14
GO:0007159	leukocyte cell-cell adhesion	16/94	373/29008	7.48455e-14	1.52747e-11	9.14559e-12	Il2ra/Sdc4/Foxp3/Ifng/Tigit/Cd81/Peli1/Ctla4/Casp3/Icos/Lag3/Havcr2/Malt1/Nfkbiz/Ccl5/Smad7	16
GO:0002695	negative regulation of leukocyte activation	13/94	200/29008	9.91706e-14	1.86822e-11	1.11858e-11	Il2ra/Sdc4/Foxp3/Tigit/Peli1/Ctla4/Casp3/Cst7/Lag3/Havcr2/Il10/Prdm1/Smad7	13
GO:1902105	regulation of leukocyte differentiation	15/94	320/29008	1.33243e-13	2.3308e-11	1.39555e-11	Ccl3/Il2ra/Foxp3/Ifng/Ctla4/Ubash3b/Lag3/Csf1/Gpr55/Il10/Malt1/Nfkbiz/Ccl5/Prdm1/Smad7	15
GO:0051250	negative regulation of lymphocyte activation	12/94	168/29008	3.03069e-13	4.9481e-11	2.96263e-11	Il2ra/Sdc4/Foxp3/Tigit/Peli1/Ctla4/Casp3/Lag3/Havcr2/Il10/Prdm1/Smad7	12
GO:0042098	T cell proliferation	13/94	221/29008	3.57339e-13	5.46952e-11	3.27483e-11	Il2ra/Sdc4/Foxp3/Ifng/Cd81/Peli1/Tnfrsf1b/Tnfrsf4/Ctla4/Casp3/Havcr2/Malt1/Ccl5	13
GO:0001819	positive regulation of cytokine production	17/94	500/29008	4.96234e-13	7.14869e-11	4.28021e-11	Ccl3/Foxp3/Ifng/Tigit/Cd81/Ccl4/Furin/Rock2/Peli1/Rel/Cd2/Havcr2/Egr1/Il10/Malt1/Ccl5/Ptger4	17
GO:0001818	negative regulation of cytokine production	14/94	292/29008	6.80813e-13	9.26284e-11	5.54604e-11	Tnfrsf9/Foxp3/Ifng/Tigit/Furin/Rel/Cd200r1/Tnfrsf4/Lag3/Havcr2/Il10/N4bp1/Ptger4/Smad7	14
GO:0030888	regulation of B cell proliferation	9/94	71/29008	1.68004e-12	2.16549e-10	1.29657e-10	Cd81/Cdkn1a/Peli1/Tnfrsf4/Ctla4/Casp3/Il10/Ahr/Prdm1	9
GO:1903706	regulation of hemopoiesis	15/94	398/29008	3.06941e-12	3.7585e-10	2.25037e-10	Ccl3/Il2ra/Foxp3/Ifng/Ctla4/Ubash3b/Lag3/Csf1/Gpr55/Il10/Malt1/Nfkbiz/Ccl5/Prdm1/Smad7	15
GO:0022408	negative regulation of cell-cell adhesion	12/94	206/29008	3.41838e-12	3.98648e-10	2.38687e-10	Il2ra/Sdc4/Foxp3/Tigit/Peli1/Ctla4/Casp3/Ubash3b/Lag3/Havcr2/Il10/Smad7	12
GO:0050868	negative regulation of T cell activation	10/94	131/29008	1.63255e-11	1.81732e-09	1.08811e-09	Il2ra/Sdc4/Foxp3/Tigit/Peli1/Ctla4/Casp3/Lag3/Havcr2/Smad7	10
GO:0050672	negative regulation of lymphocyte proliferation	9/94	92/29008	1.85402e-11	1.97413e-09	1.18199e-09	Il2ra/Sdc4/Foxp3/Peli1/Ctla4/Casp3/Havcr2/Il10/Prdm1	9
GO:0042129	regulation of T cell proliferation	11/94	183/29008	2.04003e-11	2.00549e-09	1.20077e-09	Il2ra/Sdc4/Foxp3/Ifng/Cd81/Peli1/Tnfrsf1b/Ctla4/Casp3/Havcr2/Ccl5	11
GO:0032945	negative regulation of mononuclear cell proliferation	9/94	93/29008	2.04725e-11	2.00549e-09	1.20077e-09	Il2ra/Sdc4/Foxp3/Peli1/Ctla4/Casp3/Havcr2/Il10/Prdm1	9
GO:0070664	negative regulation of leukocyte proliferation	9/94	98/29008	3.30556e-11	3.11358e-09	1.86423e-09	Il2ra/Sdc4/Foxp3/Peli1/Ctla4/Casp3/Havcr2/Il10/Prdm1	9
GO:0032946	positive regulation of mononuclear cell proliferation	10/94	145/29008	4.49661e-11	3.93293e-09	2.3548e-09	Il2ra/Foxp3/Ifng/Cd81/Cdkn1a/Peli1/Tnfrsf4/Csf1/Havcr2/Ccl5	10
GO:1903038	negative regulation of leukocyte cell-cell adhesion	10/94	145/29008	4.49661e-11	3.93293e-09	2.3548e-09	Il2ra/Sdc4/Foxp3/Tigit/Peli1/Ctla4/Casp3/Lag3/Havcr2/Smad7	10
GO:1903131	mononuclear cell differentiation	15/94	489/29008	5.60035e-11	4.7294e-09	2.83168e-09	Il2ra/Itgb8/Foxp3/Ifng/Ctla4/Lag3/Csf1/Egr1/Il10/Ahr/Malt1/Nfkbiz/Prdm1/Ptger4/Smad7	15
GO:0050727	regulation of inflammatory response	13/94	342/29008	8.65239e-11	7.06323e-09	4.22904e-09	Ccl3/Il2ra/Foxp3/Ifng/Cd81/Tnfrsf1b/Cd200r1/Cst7/Il10/Nfkbiz/Ccl5/Socs3/Ptger4	13
GO:0070665	positive regulation of leukocyte proliferation	10/94	157/29008	9.89005e-11	7.81314e-09	4.67804e-09	Il2ra/Foxp3/Ifng/Cd81/Cdkn1a/Peli1/Tnfrsf4/Csf1/Havcr2/Ccl5	10
GO:0051251	positive regulation of lymphocyte activation	14/94	436/29008	1.4255e-10	1.09095e-08	6.53198e-09	Il2ra/Foxp3/Ifng/Cd81/Cdkn1a/Peli1/Tnfrsf4/Icos/Havcr2/Il10/Malt1/Nfkbiz/Ccl5/Prdm1	14
GO:0042100	B cell proliferation	9/94	117/29008	1.64987e-10	1.2244e-08	7.331e-09	Cd81/Cdkn1a/Peli1/Tnfrsf4/Ctla4/Casp3/Il10/Ahr/Prdm1	9
GO:0045785	positive regulation of cell adhesion	14/94	471/29008	3.89746e-10	2.74372e-08	1.64277e-08	Il2ra/Sdc4/Foxp3/Ifng/Cd81/Tnfrsf18/Icos/Csf1/Havcr2/Malt1/Nfkbiz/Ccl5/Ptger4/Smad7	14
GO:0007162	negative regulation of cell adhesion	12/94	310/29008	3.9212e-10	2.74372e-08	1.64277e-08	Il2ra/Sdc4/Foxp3/Tigit/Peli1/Ctla4/Casp3/Ubash3b/Lag3/Havcr2/Il10/Smad7	12
GO:1902107	positive regulation of leukocyte differentiation	10/94	188/29008	5.8016e-10	3.84003e-08	2.29918e-08	Ccl3/Il2ra/Foxp3/Ifng/Csf1/Il10/Malt1/Nfkbiz/Ccl5/Prdm1	10
GO:1903708	positive regulation of hemopoiesis	10/94	188/29008	5.8016e-10	3.84003e-08	2.29918e-08	Ccl3/Il2ra/Foxp3/Ifng/Csf1/Il10/Malt1/Nfkbiz/Ccl5/Prdm1	10
GO:0002696	positive regulation of leukocyte activation	14/94	500/29008	8.43815e-10	5.43816e-08	3.25605e-08	Il2ra/Foxp3/Ifng/Cd81/Cdkn1a/Peli1/Tnfrsf4/Icos/Havcr2/Il10/Malt1/Nfkbiz/Ccl5/Prdm1	14
GO:0050671	positive regulation of lymphocyte proliferation	9/94	143/29008	9.93991e-10	6.17666e-08	3.69822e-08	Il2ra/Foxp3/Ifng/Cd81/Cdkn1a/Peli1/Tnfrsf4/Havcr2/Ccl5	9
GO:0045619	regulation of lymphocyte differentiation	10/94	199/29008	1.00885e-09	6.17666e-08	3.69822e-08	Il2ra/Foxp3/Ifng/Ctla4/Lag3/Il10/Malt1/Nfkbiz/Prdm1/Smad7	10
GO:0050864	regulation of B cell activation	11/94	275/29008	1.56741e-09	9.36243e-08	5.60567e-08	Foxp3/Ifng/Cd81/Cdkn1a/Peli1/Tnfrsf4/Ctla4/Casp3/Il10/Ahr/Prdm1	11
GO:0030098	lymphocyte differentiation	13/94	441/29008	1.91775e-09	1.11823e-07	6.69531e-08	Il2ra/Foxp3/Ifng/Ctla4/Lag3/Egr1/Il10/Ahr/Malt1/Nfkbiz/Prdm1/Ptger4/Smad7	13
GO:0050900	leukocyte migration	12/94	373/29008	3.17457e-09	1.80803e-07	1.08254e-07	Ccl3/Ifng/Cd81/Ccl4/Lgmn/Cd200r1/Mmp9/Tnfrsf18/Csf1/Asb2/Ccl5/Ptger4	12
GO:0045580	regulation of T cell differentiation	9/94	165/29008	3.52048e-09	1.95947e-07	1.17321e-07	Il2ra/Foxp3/Ifng/Ctla4/Lag3/Malt1/Nfkbiz/Prdm1/Smad7	9
GO:0030217	T cell differentiation	11/94	299/29008	3.75471e-09	2.0434e-07	1.22347e-07	Il2ra/Foxp3/Ifng/Ctla4/Lag3/Egr1/Malt1/Nfkbiz/Prdm1/Ptger4/Smad7	11
GO:0002286	T cell activation involved in immune response	8/94	124/29008	7.26351e-09	3.86703e-07	2.31535e-07	Foxp3/Ifng/Cd81/Havcr2/Malt1/Nfkbiz/Ptger4/Smad7	8
GO:0002697	regulation of immune effector process	12/94	424/29008	1.32056e-08	6.88098e-07	4.11992e-07	Foxp3/Ifng/Cd81/Tnfrsf1b/Tnfrsf4/Lag3/Havcr2/Il10/Ahr/Malt1/Nfkbiz/Smad7	12
GO:0042113	B cell activation	12/94	434/29008	1.70769e-08	8.71276e-07	5.21668e-07	Foxp3/Ifng/Cd81/Cdkn1a/Peli1/Tnfrsf4/Ctla4/Casp3/Il10/Ahr/Malt1/Prdm1	12
GO:0050728	negative regulation of inflammatory response	8/94	143/29008	2.22963e-08	1.11436e-06	6.67211e-07	Il2ra/Foxp3/Tnfrsf1b/Cd200r1/Cst7/Il10/Socs3/Ptger4	8
GO:0022409	positive regulation of cell-cell adhesion	10/94	288/29008	3.45374e-08	1.69164e-06	1.01285e-06	Il2ra/Foxp3/Ifng/Cd81/Icos/Havcr2/Malt1/Nfkbiz/Ccl5/Smad7	10
GO:0050870	positive regulation of T cell activation	9/94	216/29008	3.66321e-08	1.75906e-06	1.05322e-06	Il2ra/Foxp3/Ifng/Cd81/Icos/Havcr2/Malt1/Nfkbiz/Ccl5	9
GO:0002285	lymphocyte activation involved in immune response	9/94	219/29008	4.1243e-08	1.94238e-06	1.16298e-06	Foxp3/Ifng/Cd81/Havcr2/Il10/Malt1/Nfkbiz/Ptger4/Smad7	9
GO:0002822	regulation of adaptive immune response based on somatic recombination of immune receptors built from immunoglobulin superfamily domains	9/94	220/29008	4.28886e-08	1.98178e-06	1.18657e-06	Foxp3/Ifng/Cd81/Tnfrsf1b/Havcr2/Ahr/Malt1/Nfkbiz/Smad7	9
GO:0002706	regulation of lymphocyte mediated immunity	9/94	225/29008	5.2007e-08	2.35861e-06	1.4122e-06	Foxp3/Ifng/Cd81/Tnfrsf1b/Lag3/Havcr2/Ahr/Malt1/Smad7	9
GO:0097529	myeloid leukocyte migration	9/94	226/29008	5.40209e-08	2.40541e-06	1.44021e-06	Ccl3/Ifng/Cd81/Ccl4/Lgmn/Cd200r1/Csf1/Ccl5/Ptger4	9
GO:1902106	negative regulation of leukocyte differentiation	7/94	109/29008	6.80853e-08	2.97752e-06	1.78276e-06	Foxp3/Ifng/Ctla4/Ubash3b/Lag3/Gpr55/Smad7	7
GO:0032102	negative regulation of response to external stimulus	11/94	398/29008	7.0433e-08	3.02615e-06	1.81188e-06	Il2ra/Foxp3/Tnfrsf1b/Cd200r1/Cst7/Ubash3b/Havcr2/Il10/Socs3/Prdm1/Ptger4	11
GO:0046634	regulation of alpha-beta T cell activation	7/94	111/29008	7.72002e-08	3.14035e-06	1.88026e-06	Foxp3/Ifng/Cd81/Malt1/Nfkbiz/Prdm1/Smad7	7
GO:1903707	negative regulation of hemopoiesis	7/94	111/29008	7.72002e-08	3.14035e-06	1.88026e-06	Foxp3/Ifng/Ctla4/Ubash3b/Lag3/Gpr55/Smad7	7
GO:0002819	regulation of adaptive immune response	9/94	236/29008	7.82204e-08	3.14035e-06	1.88026e-06	Foxp3/Ifng/Cd81/Tnfrsf1b/Havcr2/Ahr/Malt1/Nfkbiz/Smad7	9
GO:0031348	negative regulation of defense response	9/94	236/29008	7.82204e-08	3.14035e-06	1.88026e-06	Il2ra/Foxp3/Tnfrsf1b/Cd200r1/Cst7/Havcr2/Il10/Socs3/Ptger4	9
GO:1903039	positive regulation of leukocyte cell-cell adhesion	9/94	240/29008	9.02718e-08	3.56574e-06	2.13495e-06	Il2ra/Foxp3/Ifng/Cd81/Icos/Havcr2/Malt1/Nfkbiz/Ccl5	9
GO:0035710	CD4-positive, alpha-beta T cell activation	7/94	115/29008	9.85496e-08	3.83092e-06	2.29373e-06	Foxp3/Ifng/Cd81/Malt1/Nfkbiz/Ptger4/Smad7	7
GO:0030316	osteoclast differentiation	7/94	116/29008	1.04604e-07	4.00272e-06	2.39659e-06	Ccl3/Ifng/Cd81/Ubash3b/Csf1/Gpr55/Ccl5	7
GO:0002294	CD4-positive, alpha-beta T cell differentiation involved in immune response	6/94	70/29008	1.09275e-07	4.05475e-06	2.42775e-06	Foxp3/Ifng/Malt1/Nfkbiz/Ptger4/Smad7	6
GO:2000514	regulation of CD4-positive, alpha-beta T cell activation	6/94	70/29008	1.09275e-07	4.05475e-06	2.42775e-06	Foxp3/Ifng/Cd81/Malt1/Nfkbiz/Smad7	6
GO:0050869	negative regulation of B cell activation	5/94	36/29008	1.11719e-07	4.08357e-06	2.445e-06	Foxp3/Ctla4/Casp3/Il10/Prdm1	5
GO:0002700	regulation of production of molecular mediator of immune response	8/94	177/29008	1.16747e-07	4.2046e-06	2.51747e-06	Foxp3/Ifng/Cd81/Tnfrsf1b/Tnfrsf4/Il10/Malt1/Smad7	8
GO:0002293	alpha-beta T cell differentiation involved in immune response	6/94	71/29008	1.19052e-07	4.22547e-06	2.52996e-06	Foxp3/Ifng/Malt1/Nfkbiz/Ptger4/Smad7	6
GO:0002724	regulation of T cell cytokine production	5/94	37/29008	1.28845e-07	4.39681e-06	2.63255e-06	Foxp3/Cd81/Tnfrsf1b/Malt1/Smad7	5
GO:0002287	alpha-beta T cell activation involved in immune response	6/94	72/29008	1.29537e-07	4.39681e-06	2.63255e-06	Foxp3/Ifng/Malt1/Nfkbiz/Ptger4/Smad7	6
GO:0001776	leukocyte homeostasis	7/94	120/29008	1.3206e-07	4.39681e-06	2.63255e-06	Il2ra/Foxp3/Ifng/Tnfrsf4/Casp3/Ahr/Skil	7
GO:0045621	positive regulation of lymphocyte differentiation	7/94	120/29008	1.3206e-07	4.39681e-06	2.63255e-06	Il2ra/Foxp3/Ifng/Il10/Malt1/Nfkbiz/Prdm1	7
GO:0046631	alpha-beta T cell activation	8/94	180/29008	1.32856e-07	4.39681e-06	2.63255e-06	Foxp3/Ifng/Cd81/Malt1/Nfkbiz/Prdm1/Ptger4/Smad7	8
GO:0046637	regulation of alpha-beta T cell differentiation	6/94	73/29008	1.40771e-07	4.59665e-06	2.7522e-06	Foxp3/Ifng/Malt1/Nfkbiz/Prdm1/Smad7	6
GO:0032680	regulation of tumor necrosis factor production	8/94	183/29008	1.50838e-07	4.86056e-06	2.91021e-06	Ccl3/Foxp3/Ifng/Ccl4/Cd2/Havcr2/Il10/Ptger4	8
GO:0042130	negative regulation of T cell proliferation	6/94	75/29008	1.6565e-07	5.26852e-06	3.15448e-06	Il2ra/Sdc4/Foxp3/Peli1/Casp3/Havcr2	6
GO:1903555	regulation of tumor necrosis factor superfamily cytokine production	8/94	186/29008	1.70872e-07	5.36494e-06	3.21221e-06	Ccl3/Foxp3/Ifng/Ccl4/Cd2/Havcr2/Il10/Ptger4	8
GO:0032640	tumor necrosis factor production	8/94	188/29008	1.85461e-07	5.7493e-06	3.44234e-06	Ccl3/Foxp3/Ifng/Ccl4/Cd2/Havcr2/Il10/Ptger4	8
GO:2000516	positive regulation of CD4-positive, alpha-beta T cell activation	5/94	40/29008	1.93012e-07	5.90857e-06	3.5377e-06	Foxp3/Ifng/Cd81/Malt1/Nfkbiz	5
GO:0071706	tumor necrosis factor superfamily cytokine production	8/94	191/29008	2.09346e-07	6.26165e-06	3.7491e-06	Ccl3/Foxp3/Ifng/Ccl4/Cd2/Havcr2/Il10/Ptger4	8
GO:0002292	T cell differentiation involved in immune response	6/94	78/29008	2.09659e-07	6.26165e-06	3.7491e-06	Foxp3/Ifng/Malt1/Nfkbiz/Ptger4/Smad7	6
GO:0046632	alpha-beta T cell differentiation	7/94	129/29008	2.16704e-07	6.39407e-06	3.82839e-06	Foxp3/Ifng/Malt1/Nfkbiz/Prdm1/Ptger4/Smad7	7
GO:0045670	regulation of osteoclast differentiation	6/94	80/29008	2.44016e-07	7.11423e-06	4.25958e-06	Ccl3/Ifng/Ubash3b/Csf1/Gpr55/Ccl5	6
GO:0010563	negative regulation of phosphorus metabolic process	11/94	453/29008	2.5733e-07	7.32793e-06	4.38753e-06	Ifng/Cdkn1a/Pmepa1/Rock2/Camk2n1/Casp3/Ubash3b/Gadd45b/Ahr/Socs3/Smad7	11
GO:0045936	negative regulation of phosphate metabolic process	11/94	453/29008	2.5733e-07	7.32793e-06	4.38753e-06	Ifng/Cdkn1a/Pmepa1/Rock2/Camk2n1/Casp3/Ubash3b/Gadd45b/Ahr/Socs3/Smad7	11
GO:0031349	positive regulation of defense response	9/94	273/29008	2.6871e-07	7.56403e-06	4.52889e-06	Penk/Ccl3/Ifng/Cd81/Lag3/Havcr2/Nfkbiz/Ccl5/Ptger4	9
GO:0050852	T cell receptor signaling pathway	7/94	134/29008	2.80868e-07	7.78366e-06	4.66039e-06	Foxp3/Ifng/Cd81/Pvrig/Ctla4/Malt1/Nfkbiz	7
GO:0002260	lymphocyte homeostasis	6/94	82/29008	2.82869e-07	7.78366e-06	4.66039e-06	Il2ra/Foxp3/Tnfrsf4/Casp3/Ahr/Skil	6
GO:0048872	homeostasis of number of cells	10/94	363/29008	2.96231e-07	8.06077e-06	4.82631e-06	Il2ra/Foxp3/Ifng/Tnfrsf4/Casp3/Rps17/Csf1/Ahr/Vps54/Skil	10
GO:2000319	regulation of T-helper 17 cell differentiation	4/94	18/29008	3.05545e-07	8.22286e-06	4.92336e-06	Foxp3/Malt1/Nfkbiz/Smad7	4
GO:0002369	T cell cytokine production	5/94	46/29008	3.9596e-07	1.05403e-05	6.31089e-06	Foxp3/Cd81/Tnfrsf1b/Malt1/Smad7	5
GO:0030889	negative regulation of B cell proliferation	4/94	20/29008	4.81384e-07	1.26764e-05	7.5899e-06	Ctla4/Casp3/Il10/Prdm1	4
GO:1901214	regulation of neuron death	10/94	384/29008	4.95172e-07	1.29008e-05	7.72423e-06	Ccl3/Ifng/Tnfrsf1b/Lgmn/Cd200r1/Casp3/Csf1/Egr1/Il10/Ccl5	10
GO:0002703	regulation of leukocyte mediated immunity	9/94	297/29008	5.44248e-07	1.40301e-05	8.40042e-06	Foxp3/Ifng/Cd81/Tnfrsf1b/Lag3/Havcr2/Ahr/Malt1/Smad7	9
GO:0043367	CD4-positive, alpha-beta T cell differentiation	6/94	92/29008	5.61255e-07	1.43179e-05	8.57269e-06	Foxp3/Ifng/Malt1/Nfkbiz/Ptger4/Smad7	6
GO:0002685	regulation of leukocyte migration	8/94	223/29008	6.78807e-07	1.71381e-05	1.02613e-05	Cd81/Lgmn/Cd200r1/Mmp9/Tnfrsf18/Csf1/Ccl5/Ptger4	8
GO:0002718	regulation of cytokine production involved in immune response	6/94	97/29008	7.6775e-07	1.91859e-05	1.14874e-05	Foxp3/Cd81/Tnfrsf1b/Il10/Malt1/Smad7	6
GO:0043370	regulation of CD4-positive, alpha-beta T cell differentiation	5/94	53/29008	8.14249e-07	2.00783e-05	1.20217e-05	Foxp3/Ifng/Malt1/Nfkbiz/Smad7	5
GO:0060326	cell chemotaxis	9/94	312/29008	8.19857e-07	2.00783e-05	1.20217e-05	Ccr8/Ccl3/Ifng/Ccl4/Lgmn/Nr4a1/Cxcr6/Csf1/Ccl5	9
GO:0051043	regulation of membrane protein ectodomain proteolysis	4/94	23/29008	8.73277e-07	2.11748e-05	1.26782e-05	Ifng/Tnfrsf1b/Snx9/Il10	4
GO:0002573	myeloid leukocyte differentiation	8/94	238/29008	1.10728e-06	2.65856e-05	1.59179e-05	Ccl3/Itgb8/Ifng/Cd81/Ubash3b/Csf1/Gpr55/Ccl5	8
GO:0002366	leukocyte activation involved in immune response	9/94	324/29008	1.12038e-06	2.66389e-05	1.59498e-05	Foxp3/Ifng/Cd81/Havcr2/Il10/Malt1/Nfkbiz/Ptger4/Smad7	9
GO:0042102	positive regulation of T cell proliferation	6/94	104/29008	1.15767e-06	2.72609e-05	1.63222e-05	Il2ra/Foxp3/Ifng/Cd81/Havcr2/Ccl5	6
GO:0001822	kidney development	9/94	327/29008	1.20892e-06	2.81965e-05	1.68824e-05	Ifng/Mmp9/Egr1/Ahr/Myo1e/Odc1/Prdm1/Arid5b/Smad7	9
GO:0002263	cell activation involved in immune response	9/94	328/29008	1.23974e-06	2.86427e-05	1.71496e-05	Foxp3/Ifng/Cd81/Havcr2/Il10/Malt1/Nfkbiz/Ptger4/Smad7	9
GO:0032103	positive regulation of response to external stimulus	10/94	427/29008	1.29283e-06	2.95901e-05	1.77168e-05	Ccl3/Ifng/Cd81/Lgmn/Lag3/Csf1/Havcr2/Nfkbiz/Ccl5/Ptger4	10
GO:0070997	neuron death	10/94	428/29008	1.32026e-06	2.99381e-05	1.79252e-05	Ccl3/Ifng/Tnfrsf1b/Lgmn/Cd200r1/Casp3/Csf1/Egr1/Il10/Ccl5	10
GO:2000316	regulation of T-helper 17 type immune response	4/94	26/29008	1.46343e-06	3.28801e-05	1.96867e-05	Foxp3/Malt1/Nfkbiz/Smad7	4
GO:0033674	positive regulation of kinase activity	10/94	435/29008	1.52693e-06	3.3995e-05	2.03542e-05	Mmd/Sdc4/Ifng/Cd81/Cdkn1a/Snx9/Csf1/Egr1/Malt1/Atp2b4	10
GO:0002367	cytokine production involved in immune response	6/94	111/29008	1.69635e-06	3.70926e-05	2.22088e-05	Foxp3/Cd81/Tnfrsf1b/Il10/Malt1/Smad7	6
GO:0002709	regulation of T cell mediated immunity	6/94	111/29008	1.69635e-06	3.70926e-05	2.22088e-05	Foxp3/Cd81/Tnfrsf1b/Ahr/Malt1/Smad7	6
GO:0072001	renal system development	9/94	342/29008	1.74829e-06	3.78899e-05	2.26862e-05	Ifng/Mmp9/Egr1/Ahr/Myo1e/Odc1/Prdm1/Arid5b/Smad7	9
GO:1905517	macrophage migration	5/94	62/29008	1.79436e-06	3.85473e-05	2.30798e-05	Ccl3/Cd81/Cd200r1/Csf1/Ccl5	5
GO:0032655	regulation of interleukin-12 production	5/94	63/29008	1.94408e-06	4.14004e-05	2.47881e-05	Tnfrsf9/Ifng/Tigit/Rel/Il10	5
GO:0032652	regulation of interleukin-1 production	6/94	114/29008	1.98253e-06	4.18554e-05	2.50605e-05	Ccl3/Ifng/Havcr2/Egr1/Malt1/Ptger4	6
GO:0001933	negative regulation of protein phosphorylation	9/94	349/29008	2.06397e-06	4.32022e-05	2.58669e-05	Ifng/Cdkn1a/Pmepa1/Camk2n1/Casp3/Ubash3b/Gadd45b/Socs3/Smad7	9
GO:0071674	mononuclear cell migration	7/94	181/29008	2.12403e-06	4.40826e-05	2.6394e-05	Ccl3/Ccl4/Lgmn/Cd200r1/Csf1/Asb2/Ccl5	7
GO:0045862	positive regulation of proteolysis	9/94	351/29008	2.16273e-06	4.45086e-05	2.66491e-05	Ifng/Rock2/Tnfrsf1b/Lgmn/Hip1/Snx9/Malt1/Tank/Smad7	9
GO:0032615	interleukin-12 production	5/94	65/29008	2.27293e-06	4.63866e-05	2.77736e-05	Tnfrsf9/Ifng/Tigit/Rel/Il10	5
GO:0045860	positive regulation of protein kinase activity	9/94	358/29008	2.54117e-06	5.14324e-05	3.07947e-05	Mmd/Sdc4/Ifng/Cdkn1a/Snx9/Csf1/Egr1/Malt1/Atp2b4	9
GO:0002507	tolerance induction	4/94	30/29008	2.65613e-06	5.32288e-05	3.18702e-05	Il2ra/Foxp3/Icos/Havcr2	4
GO:0032612	interleukin-1 production	6/94	120/29008	2.67339e-06	5.32288e-05	3.18702e-05	Ccl3/Ifng/Havcr2/Egr1/Malt1/Ptger4	6
GO:0072539	T-helper 17 cell differentiation	4/94	31/29008	3.04208e-06	5.9974e-05	3.59089e-05	Foxp3/Malt1/Nfkbiz/Smad7	4
GO:0042093	T-helper cell differentiation	5/94	69/29008	3.06115e-06	5.9974e-05	3.59089e-05	Foxp3/Malt1/Nfkbiz/Ptger4/Smad7	5
GO:0042509	regulation of tyrosine phosphorylation of STAT protein	5/94	70/29008	3.28821e-06	6.39114e-05	3.82664e-05	Ifng/Tnfrsf18/Ccl5/Socs3/Ptger4	5
GO:0043372	positive regulation of CD4-positive, alpha-beta T cell differentiation	4/94	32/29008	3.46805e-06	6.6876e-05	4.00414e-05	Foxp3/Ifng/Malt1/Nfkbiz	4
GO:0032732	positive regulation of interleukin-1 production	5/94	71/29008	3.5283e-06	6.75064e-05	4.04188e-05	Ccl3/Ifng/Havcr2/Egr1/Malt1	5
GO:0046635	positive regulation of alpha-beta T cell activation	5/94	73/29008	4.04968e-06	7.6881e-05	4.60318e-05	Foxp3/Ifng/Cd81/Malt1/Nfkbiz	5
GO:0007260	tyrosine phosphorylation of STAT protein	5/94	74/29008	4.33206e-06	8.16093e-05	4.88628e-05	Ifng/Tnfrsf18/Ccl5/Socs3/Ptger4	5
GO:0001655	urogenital system development	9/94	385/29008	4.58507e-06	8.57163e-05	5.13218e-05	Ifng/Mmp9/Egr1/Ahr/Myo1e/Odc1/Prdm1/Arid5b/Smad7	9
GO:0032496	response to lipopolysaccharide	9/94	388/29008	4.88157e-06	9.05679e-05	5.42267e-05	Ifng/Peli1/Tnfrsf1b/Havcr2/Il10/Malt1/Ccl5/Prdm1/Ptger4	9
GO:0042176	regulation of protein catabolic process	9/94	389/29008	4.98399e-06	9.16047e-05	5.48474e-05	Ifng/Cd81/Furin/Tnfrsf1b/Snx9/Il10/N4bp1/Odc1/Smad7	9
GO:0045672	positive regulation of osteoclast differentiation	4/94	35/29008	5.01226e-06	9.16047e-05	5.48474e-05	Ccl3/Ifng/Csf1/Ccl5	4
GO:0050729	positive regulation of inflammatory response	6/94	134/29008	5.06596e-06	9.19003e-05	5.50244e-05	Ccl3/Ifng/Cd81/Nfkbiz/Ccl5/Ptger4	6
GO:0002699	positive regulation of immune effector process	8/94	296/29008	5.56891e-06	0.000100281	6.00425e-05	Foxp3/Ifng/Cd81/Tnfrsf4/Lag3/Il10/Malt1/Nfkbiz	8
GO:0045589	regulation of regulatory T cell differentiation	4/94	36/29008	5.62483e-06	0.000100549	6.02027e-05	Foxp3/Ifng/Ctla4/Lag3	4
GO:0042326	negative regulation of phosphorylation	9/94	396/29008	5.75403e-06	0.000101401	6.0713e-05	Ifng/Cdkn1a/Pmepa1/Camk2n1/Casp3/Ubash3b/Gadd45b/Socs3/Smad7	9
GO:0002761	regulation of myeloid leukocyte differentiation	6/94	137/29008	5.75532e-06	0.000101401	6.0713e-05	Ccl3/Ifng/Ubash3b/Csf1/Gpr55/Ccl5	6
GO:0150076	neuroinflammatory response	4/94	37/29008	6.29101e-06	0.000110048	6.589e-05	Ifng/Tnfrsf1b/Cd200r1/Cst7	4
GO:0071347	cellular response to interleukin-1	5/94	80/29008	6.36673e-06	0.000110582	6.62102e-05	Ccl3/Ccl4/Egr1/Tank/Ccl5	5
GO:0045622	regulation of T-helper cell differentiation	4/94	38/29008	7.01372e-06	0.000120962	7.24248e-05	Foxp3/Malt1/Nfkbiz/Smad7	4
GO:0002237	response to molecule of bacterial origin	9/94	409/29008	7.45717e-06	0.000127711	7.64655e-05	Ifng/Peli1/Tnfrsf1b/Havcr2/Il10/Malt1/Ccl5/Prdm1/Ptger4	9
GO:0002456	T cell mediated immunity	6/94	145/29008	7.97319e-06	0.0001356	8.1189e-05	Foxp3/Cd81/Tnfrsf1b/Ahr/Malt1/Smad7	6
GO:0050871	positive regulation of B cell activation	7/94	222/29008	8.14173e-06	0.000137511	8.23334e-05	Ifng/Cd81/Cdkn1a/Peli1/Tnfrsf4/Il10/Prdm1	7
GO:0045066	regulatory T cell differentiation	4/94	40/29008	8.6407e-06	0.000144939	8.67808e-05	Foxp3/Ifng/Ctla4/Lag3	4
GO:0150079	negative regulation of neuroinflammatory response	3/94	13/29008	9.20515e-06	0.000153357	9.18208e-05	Tnfrsf1b/Cd200r1/Cst7	3
GO:0051090	regulation of DNA-binding transcription factor activity	9/94	425/29008	1.01311e-05	0.000167642	0.000100374	Foxp3/Peli1/Tnfrsf4/Bhlhe40/Havcr2/Il10/Malt1/Arid5b/Smad7	9
GO:0030099	myeloid cell differentiation	9/94	426/29008	1.03224e-05	0.000169662	0.000101583	Ccl3/Itgb8/Ifng/Cd81/Casp3/Ubash3b/Csf1/Gpr55/Ccl5	9
GO:0072538	T-helper 17 type immune response	4/94	42/29008	1.05304e-05	0.000171926	0.000102939	Foxp3/Malt1/Nfkbiz/Smad7	4
GO:0002687	positive regulation of leukocyte migration	6/94	153/29008	1.08385e-05	0.000175784	0.000105249	Lgmn/Mmp9/Tnfrsf18/Csf1/Ccl5/Ptger4	6
GO:0002517	T cell tolerance induction	3/94	14/29008	1.16881e-05	0.000188317	0.000112753	Il2ra/Foxp3/Icos	3
GO:0097530	granulocyte migration	6/94	157/29008	1.25552e-05	0.000200965	0.000120326	Ccl3/Ifng/Ccl4/Csf1/Ccl5/Ptger4	6
GO:0052547	regulation of peptidase activity	9/94	441/29008	1.35859e-05	0.000216051	0.000129358	Furin/Rock2/Lgmn/Mmp9/Hip1/Nr4a1/Cst7/Malt1/Tank	9
GO:0006509	membrane protein ectodomain proteolysis	4/94	45/29008	1.39136e-05	0.000218426	0.000130781	Ifng/Tnfrsf1b/Snx9/Il10	4
GO:1905521	regulation of macrophage migration	4/94	45/29008	1.39136e-05	0.000218426	0.000130781	Cd81/Cd200r1/Csf1/Ccl5	4
GO:0002831	regulation of response to biotic stimulus	8/94	337/29008	1.42767e-05	0.000222698	0.000133338	Foxp3/Ifng/Lag3/Havcr2/Ahr/N4bp1/Ccl5/Prdm1	8
GO:0030890	positive regulation of B cell proliferation	4/94	46/29008	1.5201e-05	0.000235616	0.000141073	Cd81/Cdkn1a/Peli1/Tnfrsf4	4
GO:0070555	response to interleukin-1	5/94	97/29008	1.63435e-05	0.000251731	0.000150722	Ccl3/Ccl4/Egr1/Tank/Ccl5	5
GO:0007015	actin filament organization	9/94	453/29008	1.67958e-05	0.000257081	0.000153925	Ttn/Sdc4/Rock2/Hip1/Capg/Neb/Snx9/Myo1e/Ptger4	9
GO:0043433	negative regulation of DNA-binding transcription factor activity	6/94	167/29008	1.78239e-05	0.000270559	0.000161995	Foxp3/Peli1/Tnfrsf4/Bhlhe40/Havcr2/Smad7	6
GO:0051044	positive regulation of membrane protein ectodomain proteolysis	3/94	16/29008	1.78973e-05	0.000270559	0.000161995	Ifng/Tnfrsf1b/Snx9	3
GO:0043029	T cell homeostasis	4/94	48/29008	1.8036e-05	0.000270982	0.000162248	Il2ra/Tnfrsf4/Casp3/Ahr	4
GO:0090257	regulation of muscle system process	7/94	255/29008	1.99478e-05	0.00029788	0.000178353	Ttn/Rock2/Tnfrsf1b/Nr4a1/Atp2b4/Ptger4/Smad7	7
GO:0052548	regulation of endopeptidase activity	8/94	357/29008	2.15823e-05	0.000320334	0.000191797	Furin/Rock2/Lgmn/Mmp9/Hip1/Nr4a1/Cst7/Malt1	8
GO:0051348	negative regulation of transferase activity	7/94	259/29008	2.20407e-05	0.000325167	0.000194691	Ifng/Cdkn1a/Camk2n1/Casp3/Ubash3b/Gadd45b/Smad7	7
GO:0045582	positive regulation of T cell differentiation	5/94	104/29008	2.29092e-05	0.000335956	0.000201151	Il2ra/Foxp3/Ifng/Malt1/Nfkbiz	5
GO:0032715	negative regulation of interleukin-6 production	4/94	52/29008	2.48466e-05	0.000360055	0.000215579	Foxp3/Cd200r1/Havcr2/Il10	4
GO:0045581	negative regulation of T cell differentiation	4/94	52/29008	2.48466e-05	0.000360055	0.000215579	Foxp3/Ctla4/Lag3/Smad7	4
GO:0002449	lymphocyte mediated immunity	9/94	477/29008	2.51878e-05	0.000362853	0.000217255	Foxp3/Ifng/Cd81/Tnfrsf1b/Lag3/Havcr2/Ahr/Malt1/Smad7	9
GO:0048660	regulation of smooth muscle cell proliferation	6/94	178/29008	2.55448e-05	0.000365843	0.000219045	Ifng/Cdkn1a/Mmp9/Egr1/Il10/Ccl5	6
GO:0002460	adaptive immune response based on somatic recombination of immune receptors built from immunoglobulin superfamily domains	9/94	480/29008	2.64521e-05	0.000374458	0.000224203	Foxp3/Ifng/Cd81/Tnfrsf1b/Havcr2/Ahr/Malt1/Nfkbiz/Smad7	9
GO:0048608	reproductive structure development	9/94	480/29008	2.64521e-05	0.000374458	0.000224203	Nrip1/Ctsb/Il10/Ahr/Socs3/Prdm1/Arid5b/Ptger4/Abcb1a	9
GO:0046638	positive regulation of alpha-beta T cell differentiation	4/94	53/29008	2.68084e-05	0.000377321	0.000225917	Foxp3/Ifng/Malt1/Nfkbiz	4
GO:0061458	reproductive system development	9/94	484/29008	2.82214e-05	0.000394938	0.000236466	Nrip1/Ctsb/Il10/Ahr/Socs3/Prdm1/Arid5b/Ptger4/Abcb1a	9
GO:0002823	negative regulation of adaptive immune response based on somatic recombination of immune receptors built from immunoglobulin superfamily domains	4/94	54/29008	2.88815e-05	0.000401879	0.000240621	Foxp3/Havcr2/Ahr/Smad7	4
GO:0032760	positive regulation of tumor necrosis factor production	5/94	110/29008	3.00269e-05	0.000415457	0.000248751	Ccl3/Ifng/Ccl4/Cd2/Havcr2	5
GO:1902004	positive regulation of amyloid-beta formation	3/94	19/29008	3.07511e-05	0.000420385	0.000251701	Ifng/Rock2/Casp3	3
GO:0048659	smooth muscle cell proliferation	6/94	184/29008	3.07718e-05	0.000420385	0.000251701	Ifng/Cdkn1a/Mmp9/Egr1/Il10/Ccl5	6
GO:0006874	cellular calcium ion homeostasis	9/94	490/29008	3.10633e-05	0.000420385	0.000251701	Ccr8/Ccl3/Eif5a/Ubash3b/Cxcr6/Gpr55/Ccl5/Atp2b4/Ptger4	9
GO:0042531	positive regulation of tyrosine phosphorylation of STAT protein	4/94	55/29008	3.10697e-05	0.000420385	0.000251701	Ifng/Tnfrsf18/Ccl5/Ptger4	4
GO:0071346	cellular response to interferon-gamma	5/94	112/29008	3.27452e-05	0.000438214	0.000262376	Ccl3/Ifng/Ccl4/Capg/Ccl5	5
GO:1903557	positive regulation of tumor necrosis factor superfamily cytokine production	5/94	112/29008	3.27452e-05	0.000438214	0.000262376	Ccl3/Ifng/Ccl4/Cd2/Havcr2	5
GO:0002440	production of molecular mediator of immune response	8/94	380/29008	3.36355e-05	0.000447681	0.000268045	Foxp3/Ifng/Cd81/Tnfrsf1b/Tnfrsf4/Il10/Malt1/Smad7	8
GO:0031644	regulation of nervous system process	6/94	189/29008	3.57557e-05	0.000467678	0.000280018	Ifng/Ncmap/Rock2/Tnfrsf1b/Cst7/Il10	6
GO:0002643	regulation of tolerance induction	3/94	20/29008	3.60928e-05	0.000467678	0.000280018	Il2ra/Foxp3/Havcr2	3
GO:0032695	negative regulation of interleukin-12 production	3/94	20/29008	3.60928e-05	0.000467678	0.000280018	Tnfrsf9/Tigit/Il10	3
GO:0045019	negative regulation of nitric oxide biosynthetic process	3/94	20/29008	3.60928e-05	0.000467678	0.000280018	Rock2/Il10/Atp2b4	3
GO:1904406	negative regulation of nitric oxide metabolic process	3/94	20/29008	3.60928e-05	0.000467678	0.000280018	Rock2/Il10/Atp2b4	3
GO:0007259	receptor signaling pathway via JAK-STAT	6/94	190/29008	3.68261e-05	0.000474669	0.000284204	Ifng/Tnfrsf18/Il10/Ccl5/Socs3/Ptger4	6
GO:0051480	regulation of cytosolic calcium ion concentration	8/94	386/29008	3.75723e-05	0.000481752	0.000288444	Ccr8/Ccl3/Eif5a/Ubash3b/Cxcr6/Gpr55/Atp2b4/Ptger4	8
GO:0033619	membrane protein proteolysis	4/94	58/29008	3.83645e-05	0.000489347	0.000292992	Ifng/Tnfrsf1b/Snx9/Il10	4
GO:0002548	monocyte chemotaxis	4/94	59/29008	4.10529e-05	0.000515582	0.0003087	Ccl3/Ccl4/Lgmn/Ccl5	4
GO:0002820	negative regulation of adaptive immune response	4/94	59/29008	4.10529e-05	0.000515582	0.0003087	Foxp3/Havcr2/Ahr/Smad7	4
GO:0032731	positive regulation of interleukin-1 beta production	4/94	59/29008	4.10529e-05	0.000515582	0.0003087	Ccl3/Ifng/Egr1/Malt1	4
GO:0097696	receptor signaling pathway via STAT	6/94	197/29008	4.50606e-05	0.000563028	0.000337108	Ifng/Tnfrsf18/Il10/Ccl5/Socs3/Ptger4	6
GO:0031641	regulation of myelination	4/94	61/29008	4.68395e-05	0.000579343	0.000346876	Ifng/Ncmap/Tnfrsf1b/Cst7	4
GO:0045620	negative regulation of lymphocyte differentiation	4/94	61/29008	4.68395e-05	0.000579343	0.000346876	Foxp3/Ctla4/Lag3/Smad7	4
GO:0048771	tissue remodeling	6/94	202/29008	5.17985e-05	0.00063746	0.000381673	Rock2/Mmp9/Ubash3b/Gpr55/Ahr/Ptger4	6
GO:0002707	negative regulation of lymphocyte mediated immunity	4/94	63/29008	5.32004e-05	0.000645445	0.000386454	Foxp3/Havcr2/Ahr/Smad7	4
GO:0032653	regulation of interleukin-10 production	4/94	63/29008	5.32004e-05	0.000645445	0.000386454	Tnfrsf9/Foxp3/Tigit/Ptger4	4
GO:0006469	negative regulation of protein kinase activity	6/94	203/29008	5.3238e-05	0.000645445	0.000386454	Ifng/Cdkn1a/Camk2n1/Casp3/Ubash3b/Gadd45b	6
GO:0002702	positive regulation of production of molecular mediator of immune response	5/94	125/29008	5.53817e-05	0.000668127	0.000400035	Ifng/Cd81/Tnfrsf4/Il10/Malt1	5
GO:0072677	eosinophil migration	3/94	23/29008	5.56765e-05	0.000668391	0.000400193	Ccl4/Ccl5/Ptger4	3
GO:0071222	cellular response to lipopolysaccharide	7/94	303/29008	5.96204e-05	0.000708441	0.000424172	Ifng/Tnfrsf1b/Havcr2/Il10/Malt1/Ccl5/Prdm1	7
GO:0071621	granulocyte chemotaxis	5/94	127/29008	5.97288e-05	0.000708441	0.000424172	Ccl3/Ifng/Ccl4/Csf1/Ccl5	5
GO:0032613	interleukin-10 production	4/94	65/29008	6.01697e-05	0.000708441	0.000424172	Tnfrsf9/Foxp3/Tigit/Ptger4	4
GO:0032835	glomerulus development	4/94	65/29008	6.01697e-05	0.000708441	0.000424172	Ifng/Egr1/Ahr/Myo1e	4
GO:0050851	antigen receptor-mediated signaling pathway	7/94	304/29008	6.08661e-05	0.000713211	0.000427029	Foxp3/Ifng/Cd81/Pvrig/Ctla4/Malt1/Nfkbiz	7
GO:1990266	neutrophil migration	5/94	128/29008	6.19988e-05	0.000723024	0.000432904	Ccl3/Ifng/Ccl4/Ccl5/Ptger4	5
GO:1901342	regulation of vasculature development	7/94	306/29008	6.34215e-05	0.000729882	0.00043701	Itgb8/Rock2/Mmp9/Il10/Ccl5/Atp2b4/Ptger4	7
GO:0002710	negative regulation of T cell mediated immunity	3/94	24/29008	6.34809e-05	0.000729882	0.00043701	Foxp3/Ahr/Smad7	3
GO:0031643	positive regulation of myelination	3/94	24/29008	6.34809e-05	0.000729882	0.00043701	Ncmap/Tnfrsf1b/Cst7	3
GO:0002698	negative regulation of immune effector process	5/94	130/29008	6.6738e-05	0.000763745	0.000457285	Foxp3/Havcr2/Il10/Ahr/Smad7	5
GO:0032663	regulation of interleukin-2 production	4/94	67/29008	6.77823e-05	0.000772087	0.00046228	Foxp3/Lag3/Havcr2/Malt1	4
GO:0032720	negative regulation of tumor necrosis factor production	4/94	68/29008	7.18407e-05	0.000808486	0.000484073	Foxp3/Havcr2/Il10/Ptger4	4
GO:0002719	negative regulation of cytokine production involved in immune response	3/94	25/29008	7.19681e-05	0.000808486	0.000484073	Foxp3/Il10/Smad7	3
GO:1902993	positive regulation of amyloid precursor protein catabolic process	3/94	25/29008	7.19681e-05	0.000808486	0.000484073	Ifng/Rock2/Casp3	3
GO:0071219	cellular response to molecule of bacterial origin	7/94	313/29008	7.30666e-05	0.000817078	0.000489218	Ifng/Tnfrsf1b/Havcr2/Il10/Malt1/Ccl5/Prdm1	7
GO:0003012	muscle system process	8/94	425/29008	7.37233e-05	0.000820674	0.000491371	Ttn/Rock2/Tnfrsf1b/Nr4a1/Asb2/Atp2b4/Ptger4/Smad7	8
GO:1903556	negative regulation of tumor necrosis factor superfamily cytokine production	4/94	69/29008	7.60733e-05	0.000843003	0.00050474	Foxp3/Havcr2/Il10/Ptger4	4
GO:0043393	regulation of protein binding	6/94	218/29008	7.8952e-05	0.000870962	0.00052148	Cdkn1a/Mmp9/Ubash3b/Il10/Hopx/Ramp1	6
GO:0009314	response to radiation	8/94	430/29008	7.99577e-05	0.000878101	0.000525755	Cdkn1a/Mmp9/Casp3/Bhlhe40/Sdf4/Egr1/N4bp1/Tank	8
GO:0045637	regulation of myeloid cell differentiation	6/94	219/29008	8.09662e-05	0.000885206	0.000530009	Ccl3/Ifng/Ubash3b/Csf1/Gpr55/Ccl5	6
GO:0032922	circadian regulation of gene expression	4/94	71/29008	8.5079e-05	0.000926037	0.000554456	Nrip1/Bhlhe40/Egr1/Ahr	4
GO:0071214	cellular response to abiotic stimulus	7/94	322/29008	8.71967e-05	0.000937231	0.000561158	Cdkn1a/Mmp9/Casp3/Egr1/N4bp1/Tank/Ptger4	7
GO:0104004	cellular response to environmental stimulus	7/94	322/29008	8.71967e-05	0.000937231	0.000561158	Cdkn1a/Mmp9/Casp3/Egr1/N4bp1/Tank/Ptger4	7
GO:0007623	circadian rhythm	6/94	222/29008	8.72555e-05	0.000937231	0.000561158	Rock2/Nrip1/Bhlhe40/Egr1/Ahr/Ptger4	6
GO:0002763	positive regulation of myeloid leukocyte differentiation	4/94	72/29008	8.98611e-05	0.000956826	0.00057289	Ccl3/Ifng/Csf1/Ccl5	4
GO:0045428	regulation of nitric oxide biosynthetic process	4/94	72/29008	8.98611e-05	0.000956826	0.00057289	Ifng/Rock2/Il10/Atp2b4	4
GO:0032703	negative regulation of interleukin-2 production	3/94	27/29008	9.10957e-05	0.00096161	0.000575755	Foxp3/Lag3/Havcr2	3
GO:1904030	negative regulation of cyclin-dependent protein kinase activity	3/94	27/29008	9.10957e-05	0.00096161	0.000575755	Cdkn1a/Camk2n1/Casp3	3
GO:0034341	response to interferon-gamma	5/94	139/29008	9.16211e-05	0.000963004	0.00057659	Ccl3/Ifng/Ccl4/Capg/Ccl5	5
GO:0071887	leukocyte apoptotic process	5/94	140/29008	9.4773e-05	0.000991877	0.000593877	Il2ra/Ifng/Tnfrsf4/Il10/Ccl5	5
GO:0030595	leukocyte chemotaxis	6/94	226/29008	9.62403e-05	0.000998697	0.000597961	Ccl3/Ifng/Ccl4/Lgmn/Csf1/Ccl5	6
GO:0033673	negative regulation of kinase activity	6/94	226/29008	9.62403e-05	0.000998697	0.000597961	Ifng/Cdkn1a/Camk2n1/Casp3/Ubash3b/Gadd45b	6
GO:0001667	ameboidal-type cell migration	8/94	444/29008	9.97866e-05	0.00102907	0.000616144	Sdc4/Ifng/Rock2/Lgmn/Mmp9/Nr4a1/Atp2b4/Arid5b	8
GO:0032623	interleukin-2 production	4/94	74/29008	0.000100007	0.00102907	0.000616144	Foxp3/Lag3/Havcr2/Malt1	4
GO:0150077	regulation of neuroinflammatory response	3/94	28/29008	0.000101788	0.00104301	0.000624491	Tnfrsf1b/Cd200r1/Cst7	3
GO:0042982	amyloid precursor protein metabolic process	4/94	75/29008	0.000105381	0.00107086	0.000641168	Ifng/Rock2/Itm2c/Casp3	4
GO:0080164	regulation of nitric oxide metabolic process	4/94	75/29008	0.000105381	0.00107086	0.000641168	Ifng/Rock2/Il10/Atp2b4	4
GO:0071559	response to transforming growth factor beta	6/94	230/29008	0.000105947	0.00107216	0.000641947	Itgb8/Pmepa1/Furin/Rock2/Skil/Smad7	6
GO:0002704	negative regulation of leukocyte mediated immunity	4/94	76/29008	0.000110961	0.00111828	0.000669561	Foxp3/Havcr2/Ahr/Smad7	4
GO:0071216	cellular response to biotic stimulus	7/94	337/29008	0.000115653	0.0011608	0.000695017	Ifng/Tnfrsf1b/Havcr2/Il10/Malt1/Ccl5/Prdm1	7
GO:0002429	immune response-activating cell surface receptor signaling pathway	7/94	340/29008	0.000122162	0.00122112	0.000731135	Foxp3/Ifng/Cd81/Pvrig/Ctla4/Malt1/Nfkbiz	7
GO:0002757	immune response-activating signal transduction	7/94	341/29008	0.000124396	0.00123733	0.00074084	Foxp3/Ifng/Cd81/Pvrig/Ctla4/Malt1/Nfkbiz	7
GO:0043547	positive regulation of GTPase activity	6/94	237/29008	0.000124794	0.00123733	0.00074084	Snx18/Ccl3/Ccl4/Rgs16/Snx9/Ccl5	6
GO:0009411	response to UV	5/94	149/29008	0.000127042	0.00125454	0.000751143	Cdkn1a/Mmp9/Casp3/Sdf4/N4bp1	5
GO:0097191	extrinsic apoptotic signaling pathway	6/94	238/29008	0.000127691	0.00125588	0.000751947	Ifng/Rock2/Tnfrsf1b/Tnfrsf4/Itm2c/Skil	6
GO:2000116	regulation of cysteine-type endopeptidase activity	6/94	239/29008	0.00013064	0.00127975	0.00076624	Lgmn/Mmp9/Hip1/Nr4a1/Cst7/Malt1	6
GO:0007204	positive regulation of cytosolic calcium ion concentration	7/94	344/29008	0.0001313	0.00128109	0.000767043	Ccr8/Ccl3/Eif5a/Ubash3b/Cxcr6/Gpr55/Ptger4	7
GO:0002824	positive regulation of adaptive immune response based on somatic recombination of immune receptors built from immunoglobulin superfamily domains	5/94	152/29008	0.000139479	0.00135549	0.000811586	Foxp3/Ifng/Cd81/Malt1/Nfkbiz	5
GO:0070371	ERK1 and ERK2 cascade	7/94	349/29008	0.000143497	0.00138903	0.000831666	Ccl3/Ccl4/Camk2n1/Gpr55/Havcr2/Ccl5/Ptger4	7
GO:0002768	immune response-regulating cell surface receptor signaling pathway	7/94	351/29008	0.000148626	0.00143301	0.000858001	Foxp3/Ifng/Cd81/Pvrig/Ctla4/Malt1/Nfkbiz	7
GO:0032722	positive regulation of chemokine production	4/94	83/29008	0.000156205	0.00150018	0.000898218	Ifng/Havcr2/Egr1/Ccl5	4
GO:0006809	nitric oxide biosynthetic process	4/94	84/29008	0.00016361	0.00156516	0.000937127	Ifng/Rock2/Il10/Atp2b4	4
GO:0002708	positive regulation of lymphocyte mediated immunity	5/94	158/29008	0.000167131	0.00158629	0.000949774	Foxp3/Ifng/Cd81/Lag3/Malt1	5
GO:0045671	negative regulation of osteoclast differentiation	3/94	33/29008	0.000167544	0.00158629	0.000949774	Ifng/Ubash3b/Gpr55	3
GO:0045861	negative regulation of proteolysis	7/94	358/29008	0.000167762	0.00158629	0.000949774	Furin/Camk2n1/Mmp9/Nr4a1/Cst7/Il10/N4bp1	7
GO:0002821	positive regulation of adaptive immune response	5/94	159/29008	0.000172119	0.00161502	0.000966977	Foxp3/Ifng/Cd81/Malt1/Nfkbiz	5
GO:0034250	positive regulation of cellular amide metabolic process	5/94	159/29008	0.000172119	0.00161502	0.000966977	Ifng/Rock2/Casp3/Eif5a/Upf3b	5
GO:0007517	muscle organ development	7/94	360/29008	0.000173581	0.00162252	0.000971467	Ttn/Nr4a1/Egr1/Asb2/Skil/Arid5b/Smad7	7
GO:0060537	muscle tissue development	8/94	486/29008	0.000185135	0.00171569	0.00102725	Ttn/Neb/Nr4a1/Egr1/Ahr/Asb2/Skil/Smad7	8
GO:0033002	muscle cell proliferation	6/94	255/29008	0.00018565	0.00171569	0.00102725	Ifng/Cdkn1a/Mmp9/Egr1/Il10/Ccl5	6
GO:1901215	negative regulation of neuron death	6/94	255/29008	0.00018565	0.00171569	0.00102725	Tnfrsf1b/Lgmn/Cd200r1/Csf1/Il10/Ccl5	6
GO:0002637	regulation of immunoglobulin production	4/94	87/29008	0.000187349	0.00172488	0.00103276	Foxp3/Ifng/Tnfrsf4/Il10	4
GO:0046209	nitric oxide metabolic process	4/94	89/29008	0.000204495	0.00187568	0.00112305	Ifng/Rock2/Il10/Atp2b4	4
GO:0032675	regulation of interleukin-6 production	5/94	166/29008	0.000210296	0.00191598	0.00114718	Foxp3/Ifng/Cd200r1/Havcr2/Il10	5
GO:0002274	myeloid leukocyte activation	6/94	261/29008	0.000210453	0.00191598	0.00114718	Itgb8/Ifng/Cst7/Havcr2/Il10/Ccl5	6
GO:2001057	reactive nitrogen species metabolic process	4/94	91/29008	0.000222743	0.00202036	0.00120967	Ifng/Rock2/Il10/Atp2b4	4
GO:1903522	regulation of blood circulation	6/94	264/29008	0.000223798	0.00202244	0.00121092	Ifng/Ahr/Hopx/Atp2b4/Dusp5/Smad7	6
GO:0050730	regulation of peptidyl-tyrosine phosphorylation	6/94	266/29008	0.000233058	0.00209838	0.00125639	Ifng/Cd81/Tnfrsf18/Ccl5/Socs3/Ptger4	6
GO:0032651	regulation of interleukin-1 beta production	4/94	93/29008	0.000242135	0.00217212	0.00130054	Ccl3/Ifng/Egr1/Malt1	4
GO:0071478	cellular response to radiation	5/94	172/29008	0.000247881	0.00221555	0.00132654	Cdkn1a/Mmp9/Egr1/N4bp1/Tank	5
GO:0002701	negative regulation of production of molecular mediator of immune response	3/94	38/29008	0.000256034	0.00226363	0.00135533	Foxp3/Il10/Smad7	3
GO:0071634	regulation of transforming growth factor beta production	3/94	38/29008	0.000256034	0.00226363	0.00135533	Itgb8/Foxp3/Furin	3
GO:1902003	regulation of amyloid-beta formation	3/94	38/29008	0.000256034	0.00226363	0.00135533	Ifng/Rock2/Casp3	3
GO:0032635	interleukin-6 production	5/94	174/29008	0.000261478	0.00230346	0.00137917	Foxp3/Ifng/Cd200r1/Havcr2/Il10	5
GO:0001773	myeloid dendritic cell activation	3/94	39/29008	0.00027672	0.0024117	0.00144398	Itgb8/Havcr2/Il10	3
GO:0001782	B cell homeostasis	3/94	39/29008	0.00027672	0.0024117	0.00144398	Foxp3/Casp3/Ahr	3
GO:0002931	response to ischemia	3/94	39/29008	0.00027672	0.0024117	0.00144398	Rock2/Csf1/Egr1	3
GO:0010952	positive regulation of peptidase activity	5/94	179/29008	0.000297954	0.00258755	0.00154927	Rock2/Lgmn/Hip1/Malt1/Tank	5
GO:0001894	tissue homeostasis	6/94	280/29008	0.000306657	0.00265245	0.00158813	Ubash3b/Csf1/Gpr55/Vps54/Ptger4/Abcb1a	6
GO:0032611	interleukin-1 beta production	4/94	99/29008	0.000307593	0.00265245	0.00158813	Ccl3/Ifng/Egr1/Malt1	4
GO:0051098	regulation of binding	7/94	397/29008	0.000314283	0.00270063	0.00161698	Ifng/Cdkn1a/Mmp9/Ubash3b/Il10/Hopx/Ramp1	7
GO:0032689	negative regulation of interferon-gamma production	3/94	41/29008	0.000321265	0.00274139	0.00164138	Foxp3/Havcr2/Il10	3
GO:0071604	transforming growth factor beta production	3/94	41/29008	0.000321265	0.00274139	0.00164138	Itgb8/Foxp3/Furin	3
GO:0002705	positive regulation of leukocyte mediated immunity	5/94	183/29008	0.000329814	0.00280456	0.0016792	Foxp3/Ifng/Cd81/Lag3/Malt1	5
GO:0042116	macrophage activation	4/94	101/29008	0.000331981	0.00281322	0.00168439	Ifng/Cst7/Havcr2/Il10	4
GO:0030593	neutrophil chemotaxis	4/94	102/29008	0.00034468	0.00291076	0.00174279	Ccl3/Ifng/Ccl4/Ccl5	4
GO:0007179	transforming growth factor beta receptor signaling pathway	5/94	186/29008	0.000355353	0.00298775	0.00178889	Itgb8/Pmepa1/Furin/Skil/Smad7	5
GO:0061448	connective tissue development	6/94	288/29008	0.000356237	0.00298775	0.00178889	Itgb8/Ifng/Csf1/Egr1/Arid5b/Smad7	6
GO:0048638	regulation of developmental growth	7/94	406/29008	0.000359565	0.00300537	0.00179944	Cdkn1a/Lgmn/Csf1/Ahr/Hopx/Ptger4/Smad7	7
GO:0003300	cardiac muscle hypertrophy	4/94	104/29008	0.000371115	0.00308089	0.00184465	Ttn/Rock2/Tnfrsf1b/Atp2b4	4
GO:0070227	lymphocyte apoptotic process	4/94	104/29008	0.000371115	0.00308089	0.00184465	Il2ra/Tnfrsf4/Il10/Ccl5	4
GO:0050731	positive regulation of peptidyl-tyrosine phosphorylation	5/94	192/29008	0.000410894	0.00339959	0.00203547	Ifng/Cd81/Tnfrsf18/Ccl5/Ptger4	5
GO:0072676	lymphocyte migration	4/94	107/29008	0.000413444	0.00340917	0.00204121	Ccl3/Ccl4/Cd200r1/Ccl5	4
GO:1902991	regulation of amyloid precursor protein catabolic process	3/94	45/29008	0.00042366	0.00348169	0.00208463	Ifng/Rock2/Casp3	3
GO:0014897	striated muscle hypertrophy	4/94	108/29008	0.000428288	0.00350795	0.00210035	Ttn/Rock2/Tnfrsf1b/Atp2b4	4
GO:0045765	regulation of angiogenesis	6/94	302/29008	0.000457918	0.003691	0.00220995	Itgb8/Rock2/Mmp9/Il10/Ccl5/Atp2b4	6
GO:0014896	muscle hypertrophy	4/94	110/29008	0.000459112	0.003691	0.00220995	Ttn/Rock2/Tnfrsf1b/Atp2b4	4
GO:0032642	regulation of chemokine production	4/94	110/29008	0.000459112	0.003691	0.00220995	Ifng/Havcr2/Egr1/Ccl5	4
GO:0002361	CD4-positive, CD25-positive, alpha-beta regulatory T cell differentiation	2/94	10/29008	0.000459679	0.003691	0.00220995	Foxp3/Ifng	2
GO:0002725	negative regulation of T cell cytokine production	2/94	10/29008	0.000459679	0.003691	0.00220995	Foxp3/Smad7	2
GO:0036363	transforming growth factor beta activation	2/94	10/29008	0.000459679	0.003691	0.00220995	Itgb8/Furin	2
GO:0060135	maternal process involved in female pregnancy	3/94	47/29008	0.000481856	0.00385642	0.002309	Ctsb/Havcr2/Prdm1	3
GO:0010631	epithelial cell migration	6/94	306/29008	0.000490767	0.00390796	0.00233985	Ifng/Rock2/Lgmn/Mmp9/Nr4a1/Atp2b4	6
GO:0045639	positive regulation of myeloid cell differentiation	4/94	112/29008	0.000491487	0.00390796	0.00233985	Ccl3/Ifng/Csf1/Ccl5	4
GO:0048511	rhythmic process	6/94	307/29008	0.000499259	0.00395691	0.00236916	Rock2/Nrip1/Bhlhe40/Egr1/Ahr/Ptger4	6
GO:0090132	epithelium migration	6/94	308/29008	0.000507866	0.00401211	0.00240221	Ifng/Rock2/Lgmn/Mmp9/Nr4a1/Atp2b4	6
GO:0034205	amyloid-beta formation	3/94	48/29008	0.000512777	0.00401211	0.00240221	Ifng/Rock2/Casp3	3
GO:0048246	macrophage chemotaxis	3/94	48/29008	0.000512777	0.00401211	0.00240221	Ccl3/Csf1/Ccl5	3
GO:0050856	regulation of T cell receptor signaling pathway	3/94	48/29008	0.000512777	0.00401211	0.00240221	Cd81/Pvrig/Malt1	3
GO:0090130	tissue migration	6/94	310/29008	0.000525426	0.0040852	0.00244598	Ifng/Rock2/Lgmn/Mmp9/Nr4a1/Atp2b4	6
GO:0032602	chemokine production	4/94	114/29008	0.000525455	0.0040852	0.00244598	Ifng/Havcr2/Egr1/Ccl5	4
GO:0002832	negative regulation of response to biotic stimulus	4/94	115/29008	0.000543051	0.00419849	0.00251381	Foxp3/Havcr2/Ahr/Prdm1	4
GO:0006936	muscle contraction	6/94	312/29008	0.000543455	0.00419849	0.00251381	Ttn/Rock2/Nr4a1/Atp2b4/Ptger4/Smad7	6
GO:0002676	regulation of chronic inflammatory response	2/94	11/29008	0.000560644	0.00429068	0.002569	Foxp3/Il10	2
GO:0032908	regulation of transforming growth factor beta1 production	2/94	11/29008	0.000560644	0.00429068	0.002569	Foxp3/Furin	2
GO:2000320	negative regulation of T-helper 17 cell differentiation	2/94	11/29008	0.000560644	0.00429068	0.002569	Foxp3/Smad7	2
GO:0050777	negative regulation of immune response	5/94	206/29008	0.000565846	0.004317	0.00258476	Foxp3/Havcr2/Il10/Ahr/Smad7	5
GO:0002253	activation of immune response	7/94	439/29008	0.000572325	0.00435287	0.00260624	Foxp3/Ifng/Cd81/Pvrig/Ctla4/Malt1/Nfkbiz	7
GO:0008585	female gonad development	4/94	117/29008	0.000579492	0.00439374	0.00263071	Nrip1/Ahr/Arid5b/Ptger4	4
GO:0071675	regulation of mononuclear cell migration	4/94	118/29008	0.00059835	0.00452271	0.00270793	Lgmn/Cd200r1/Csf1/Ccl5	4
GO:0031032	actomyosin structure organization	5/94	210/29008	0.000617251	0.00465123	0.00278488	Ttn/Sdc4/Rock2/Neb/Ptger4	5
GO:0009416	response to light stimulus	6/94	321/29008	0.000630628	0.00472296	0.00282783	Cdkn1a/Mmp9/Casp3/Bhlhe40/Sdf4/N4bp1	6
GO:0045927	positive regulation of growth	6/94	321/29008	0.000630628	0.00472296	0.00282783	Cd81/Csf1/Ahr/Hopx/Ptger4/Smad7	6
GO:0046545	development of primary female sexual characteristics	4/94	120/29008	0.000637365	0.0047566	0.00284797	Nrip1/Ahr/Arid5b/Ptger4	4
GO:0018108	peptidyl-tyrosine phosphorylation	6/94	322/29008	0.000640946	0.0047566	0.00284797	Ifng/Cd81/Tnfrsf18/Ccl5/Socs3/Ptger4	6
GO:0060249	anatomical structure homeostasis	6/94	322/29008	0.000640946	0.0047566	0.00284797	Ubash3b/Csf1/Gpr55/Vps54/Ptger4/Abcb1a	6
GO:0017015	regulation of transforming growth factor beta receptor signaling pathway	4/94	121/29008	0.000657534	0.00486496	0.00291285	Pmepa1/Furin/Skil/Smad7	4
GO:0002664	regulation of T cell tolerance induction	2/94	12/29008	0.000671353	0.00487401	0.00291827	Il2ra/Foxp3	2
GO:0045348	positive regulation of MHC class II biosynthetic process	2/94	12/29008	0.000671353	0.00487401	0.00291827	Ifng/Il10	2
GO:0072124	regulation of glomerular mesangial cell proliferation	2/94	12/29008	0.000671353	0.00487401	0.00291827	Ifng/Egr1	2
GO:1902947	regulation of tau-protein kinase activity	2/94	12/29008	0.000671353	0.00487401	0.00291827	Ifng/Egr1	2
GO:2000317	negative regulation of T-helper 17 type immune response	2/94	12/29008	0.000671353	0.00487401	0.00291827	Foxp3/Smad7	2
GO:2000318	positive regulation of T-helper 17 type immune response	2/94	12/29008	0.000671353	0.00487401	0.00291827	Malt1/Nfkbiz	2
GO:0018212	peptidyl-tyrosine modification	6/94	325/29008	0.000672689	0.00487401	0.00291827	Ifng/Cd81/Tnfrsf18/Ccl5/Socs3/Ptger4	6
GO:0043087	regulation of GTPase activity	6/94	326/29008	0.000683537	0.00492347	0.00294788	Snx18/Ccl3/Ccl4/Rgs16/Snx9/Ccl5	6
GO:0070372	regulation of ERK1 and ERK2 cascade	6/94	326/29008	0.000683537	0.00492347	0.00294788	Ccl3/Ccl4/Camk2n1/Gpr55/Havcr2/Ccl5	6
GO:0002762	negative regulation of myeloid leukocyte differentiation	3/94	53/29008	0.000686432	0.00492983	0.00295169	Ifng/Ubash3b/Gpr55	3
GO:0032649	regulation of interferon-gamma production	4/94	123/29008	0.000699222	0.005007	0.0029979	Foxp3/Cd2/Havcr2/Il10	4
GO:1903844	regulation of cellular response to transforming growth factor beta stimulus	4/94	124/29008	0.000720753	0.00514613	0.0030812	Pmepa1/Furin/Skil/Smad7	4
GO:0048247	lymphocyte chemotaxis	3/94	54/29008	0.000725111	0.0051622	0.00309082	Ccl3/Ccl4/Ccl5	3
GO:0014706	striated muscle tissue development	7/94	461/29008	0.000762737	0.00541433	0.00324178	Ttn/Neb/Nr4a1/Egr1/Asb2/Skil/Smad7	7
GO:0031646	positive regulation of nervous system process	3/94	55/29008	0.000765152	0.00541577	0.00324264	Ncmap/Tnfrsf1b/Cst7	3
GO:0045732	positive regulation of protein catabolic process	5/94	221/29008	0.00077672	0.00548181	0.00328218	Ifng/Cd81/Tnfrsf1b/Snx9/Smad7	5
GO:0043500	muscle adaptation	4/94	127/29008	0.000788158	0.00552416	0.00330754	Rock2/Tnfrsf1b/Asb2/Atp2b4	4
GO:0032905	transforming growth factor beta1 production	2/94	13/29008	0.000791744	0.00552416	0.00330754	Foxp3/Furin	2
GO:0060394	negative regulation of pathway-restricted SMAD protein phosphorylation	2/94	13/29008	0.000791744	0.00552416	0.00330754	Pmepa1/Smad7	2
GO:0072110	glomerular mesangial cell proliferation	2/94	13/29008	0.000791744	0.00552416	0.00330754	Ifng/Egr1	2
GO:0034113	heterotypic cell-cell adhesion	3/94	56/29008	0.000806573	0.00561164	0.00335992	Cd200r1/Cd2/Il10	3
GO:1901216	positive regulation of neuron death	4/94	129/29008	0.000835494	0.00579639	0.00347053	Ccl3/Ifng/Casp3/Egr1	4
GO:0071560	cellular response to transforming growth factor beta stimulus	5/94	226/29008	0.000858589	0.00593979	0.00355639	Itgb8/Pmepa1/Furin/Skil/Smad7	5
GO:0070374	positive regulation of ERK1 and ERK2 cascade	5/94	227/29008	0.000875706	0.00604114	0.00361708	Ccl3/Ccl4/Gpr55/Havcr2/Ccl5	5
GO:0007249	I-kappaB kinase/NF-kappaB signaling	5/94	228/29008	0.000893076	0.00613026	0.00367044	Rock2/Peli1/Rel/Malt1/Tank	5
GO:0043030	regulation of macrophage activation	3/94	58/29008	0.000893631	0.00613026	0.00367044	Cst7/Havcr2/Il10	3
GO:0042063	gliogenesis	6/94	344/29008	0.00090304	0.0061775	0.00369872	Ccl3/Ifng/Ncmap/Tnfrsf1b/Matn2/Csf1	6
GO:0045906	negative regulation of vasoconstriction	2/94	14/29008	0.000921753	0.00627048	0.00375439	Ahr/Dusp5	2
GO:0060670	branching involved in labyrinthine layer morphogenesis	2/94	14/29008	0.000921753	0.00627048	0.00375439	Il10/Socs3	2
GO:0001825	blastocyst formation	3/94	59/29008	0.000939305	0.00635458	0.00380475	Furin/Hopx/Skil	3
GO:0002639	positive regulation of immunoglobulin production	3/94	59/29008	0.000939305	0.00635458	0.00380475	Ifng/Tnfrsf4/Il10	3
GO:0009791	post-embryonic development	4/94	134/29008	0.000962561	0.00649397	0.00388821	Ahr/Myo1e/Prdm1/Arid5b	4
GO:0042987	amyloid precursor protein catabolic process	3/94	60/29008	0.000986433	0.00663674	0.00397369	Ifng/Rock2/Casp3	3
GO:0032609	interferon-gamma production	4/94	135/29008	0.000989516	0.00663924	0.00397518	Foxp3/Cd2/Havcr2/Il10	4
GO:0003018	vascular process in circulatory system	5/94	234/29008	0.00100275	0.00670963	0.00401733	Ccl4/Rock2/Ahr/Dusp5/Abcb1a	5
GO:0008277	regulation of G protein-coupled receptor signaling pathway	4/94	136/29008	0.001017	0.00678644	0.00406332	Rock2/Ramp1/Ccl5/Atp2b4	4
GO:0060047	heart contraction	5/94	235/29008	0.00102195	0.0067957	0.00406886	Ttn/Ifng/Hopx/Atp2b4/Smad7	5
GO:0031663	lipopolysaccharide-mediated signaling pathway	3/94	61/29008	0.00103503	0.0067957	0.00406886	Malt1/Ccl5/Prdm1	3
GO:0042698	ovulation cycle	3/94	61/29008	0.00103503	0.0067957	0.00406886	Nrip1/Egr1/Ptger4	3
GO:0070098	chemokine-mediated signaling pathway	3/94	61/29008	0.00103503	0.0067957	0.00406886	Ccl3/Ccl4/Ccl5	3
GO:0070231	T cell apoptotic process	3/94	61/29008	0.00103503	0.0067957	0.00406886	Il2ra/Tnfrsf4/Ccl5	3
GO:1904705	regulation of vascular associated smooth muscle cell proliferation	3/94	61/29008	0.00103503	0.0067957	0.00406886	Cdkn1a/Mmp9/Il10	3
GO:0006924	activation-induced cell death of T cells	2/94	15/29008	0.00106132	0.00694965	0.00416104	Il2ra/Tnfrsf4	2
GO:1990874	vascular associated smooth muscle cell proliferation	3/94	62/29008	0.00108512	0.00708657	0.00424302	Cdkn1a/Mmp9/Il10	3
GO:0008406	gonad development	5/94	240/29008	0.00112213	0.00730875	0.00437604	Nrip1/Ahr/Arid5b/Ptger4/Abcb1a	5
GO:0008347	glial cell migration	3/94	63/29008	0.00113672	0.00736461	0.00440949	Ccl3/Matn2/Csf1	3
GO:0014911	positive regulation of smooth muscle cell migration	3/94	63/29008	0.00113672	0.00736461	0.00440949	Egr1/Ccl5/Ptger4	3
GO:0010632	regulation of epithelial cell migration	5/94	241/29008	0.001143	0.0073858	0.00442218	Ifng/Rock2/Lgmn/Mmp9/Atp2b4	5
GO:0048008	platelet-derived growth factor receptor signaling pathway	3/94	64/29008	0.00118984	0.00764807	0.00457921	Hip1/Myo1e/Arid5b	3
GO:0050435	amyloid-beta metabolic process	3/94	64/29008	0.00118984	0.00764807	0.00457921	Ifng/Rock2/Casp3	3
GO:0045137	development of primary sexual characteristics	5/94	244/29008	0.00120737	0.00765948	0.00458604	Nrip1/Ahr/Arid5b/Ptger4/Abcb1a	5
GO:0001771	immunological synapse formation	2/94	16/29008	0.00121038	0.00765948	0.00458604	Cd81/Havcr2	2
GO:0035729	cellular response to hepatocyte growth factor stimulus	2/94	16/29008	0.00121038	0.00765948	0.00458604	Lgmn/Il10	2
GO:0045346	regulation of MHC class II biosynthetic process	2/94	16/29008	0.00121038	0.00765948	0.00458604	Ifng/Il10	2
GO:0072109	glomerular mesangium development	2/94	16/29008	0.00121038	0.00765948	0.00458604	Ifng/Egr1	2
GO:1901722	regulation of cell proliferation involved in kidney development	2/94	16/29008	0.00121038	0.00765948	0.00458604	Ifng/Egr1	2
GO:0001763	morphogenesis of a branching structure	5/94	245/29008	0.00122941	0.00773989	0.00463418	Csf1/Il10/Ahr/Socs3/Prdm1	5
GO:0003015	heart process	5/94	245/29008	0.00122941	0.00773989	0.00463418	Ttn/Ifng/Hopx/Atp2b4/Smad7	5
GO:0050854	regulation of antigen receptor-mediated signaling pathway	3/94	65/29008	0.0012445	0.00781482	0.00467905	Cd81/Pvrig/Malt1	3
GO:0032956	regulation of actin cytoskeleton organization	6/94	368/29008	0.00127596	0.00799186	0.00478505	Sdc4/Rock2/Capg/Neb/Snx9/Ptger4	6
GO:1903320	regulation of protein modification by small protein conjugation or removal	5/94	248/29008	0.00129731	0.00810489	0.00485273	Peli1/Egr1/N4bp1/Tank/Smad7	5
GO:0000281	mitotic cytokinesis	3/94	67/29008	0.00135851	0.00844425	0.00505592	Snx18/Rock2/Snx9	3
GO:0035728	response to hepatocyte growth factor	2/94	17/29008	0.00136887	0.00844425	0.00505592	Lgmn/Il10	2
GO:0045342	MHC class II biosynthetic process	2/94	17/29008	0.00136887	0.00844425	0.00505592	Ifng/Il10	2
GO:0048302	regulation of isotype switching to IgG isotypes	2/94	17/29008	0.00136887	0.00844425	0.00505592	Foxp3/Ifng	2
GO:0099558	maintenance of synapse structure	2/94	17/29008	0.00136887	0.00844425	0.00505592	Sdf4/Chchd10	2
GO:0042246	tissue regeneration	3/94	68/29008	0.0014179	0.0087247	0.00522383	Cd81/Cdkn1a/Hopx	3
GO:0046660	female sex differentiation	4/94	151/29008	0.00149622	0.00918355	0.00549857	Nrip1/Ahr/Arid5b/Ptger4	4
GO:0048291	isotype switching to IgG isotypes	2/94	18/29008	0.00153674	0.00939091	0.00562272	Foxp3/Ifng	2
GO:0048662	negative regulation of smooth muscle cell proliferation	3/94	70/29008	0.0015415	0.00939091	0.00562272	Ifng/Cdkn1a/Il10	3
GO:0071479	cellular response to ionizing radiation	3/94	70/29008	0.0015415	0.00939091	0.00562272	Cdkn1a/Egr1/Tank	3
GO:0031099	regeneration	4/94	153/29008	0.00157018	0.00954184	0.00571309	Cd81/Cdkn1a/Matn2/Hopx	4
GO:1990868	response to chemokine	3/94	71/29008	0.00160576	0.00970988	0.0058137	Ccl3/Ccl4/Ccl5	3
GO:1990869	cellular response to chemokine	3/94	71/29008	0.00160576	0.00970988	0.0058137	Ccl3/Ccl4/Ccl5	3
GO:0072006	nephron development	4/94	155/29008	0.00164664	0.00990932	0.00593311	Ifng/Egr1/Ahr/Myo1e	4
GO:0007178	transmembrane receptor protein serine/threonine kinase signaling pathway	6/94	387/29008	0.00164683	0.00990932	0.00593311	Itgb8/Pmepa1/Furin/Egr1/Skil/Smad7	6
GO:0010634	positive regulation of epithelial cell migration	4/94	156/29008	0.00168583	0.0101191	0.00605873	Ifng/Rock2/Lgmn/Mmp9	4
GO:0032700	negative regulation of interleukin-17 production	2/94	19/29008	0.00171391	0.0101386	0.00607038	Foxp3/Ifng	2
GO:0045579	positive regulation of B cell differentiation	2/94	19/29008	0.00171391	0.0101386	0.00607038	Il10/Prdm1	2
GO:0048245	eosinophil chemotaxis	2/94	19/29008	0.00171391	0.0101386	0.00607038	Ccl4/Ccl5	2
GO:0055003	cardiac myofibril assembly	2/94	19/29008	0.00171391	0.0101386	0.00607038	Ttn/Neb	2
GO:0060707	trophoblast giant cell differentiation	2/94	19/29008	0.00171391	0.0101386	0.00607038	Socs3/Prdm1	2
GO:0071636	positive regulation of transforming growth factor beta production	2/94	19/29008	0.00171391	0.0101386	0.00607038	Foxp3/Furin	2
GO:0060562	epithelial tube morphogenesis	6/94	394/29008	0.00180236	0.0105958	0.00634413	Sdc4/Rock2/Casp3/Csf1/Ahr/Asb2	6
GO:0002437	inflammatory response to antigenic stimulus	3/94	74/29008	0.00180851	0.0105958	0.00634413	Il2ra/Cd81/Il10	3
GO:0010611	regulation of cardiac muscle hypertrophy	3/94	74/29008	0.00180851	0.0105958	0.00634413	Rock2/Tnfrsf1b/Atp2b4	3
GO:0050688	regulation of defense response to virus	3/94	74/29008	0.00180851	0.0105958	0.00634413	Foxp3/Ifng/Ccl5	3
GO:0019221	cytokine-mediated signaling pathway	6/94	397/29008	0.00187232	0.0109331	0.00654608	Ccl3/Ifng/Ccl4/Csf1/Egr1/Ccl5	6
GO:0030512	negative regulation of transforming growth factor beta receptor signaling pathway	3/94	75/29008	0.00187947	0.0109331	0.00654608	Pmepa1/Skil/Smad7	3
GO:1901184	regulation of ERBB signaling pathway	3/94	75/29008	0.00187947	0.0109331	0.00654608	Lgmn/Mmp9/Hip1	3
GO:0002544	chronic inflammatory response	2/94	20/29008	0.00190034	0.0109762	0.00657192	Foxp3/Il10	2
GO:0045591	positive regulation of regulatory T cell differentiation	2/94	20/29008	0.00190034	0.0109762	0.00657192	Foxp3/Ifng	2
GO:0045623	negative regulation of T-helper cell differentiation	2/94	20/29008	0.00190034	0.0109762	0.00657192	Foxp3/Smad7	2
GO:1904029	regulation of cyclin-dependent protein kinase activity	3/94	76/29008	0.00195215	0.011249	0.00673523	Cdkn1a/Camk2n1/Casp3	3
GO:0014743	regulation of muscle hypertrophy	3/94	77/29008	0.00202656	0.0116503	0.00697553	Rock2/Tnfrsf1b/Atp2b4	3
GO:0043523	regulation of neuron apoptotic process	5/94	276/29008	0.00207201	0.0118838	0.00711529	Ccl3/Lgmn/Casp3/Egr1/Il10	5
GO:0002281	macrophage activation involved in immune response	2/94	21/29008	0.00209595	0.0119372	0.00714726	Ifng/Havcr2	2
GO:0048569	post-embryonic animal organ development	2/94	21/29008	0.00209595	0.0119372	0.00714726	Ahr/Myo1e	2
GO:0070230	positive regulation of lymphocyte apoptotic process	2/94	21/29008	0.00209595	0.0119372	0.00714726	Il10/Ccl5	2
GO:0045453	bone resorption	3/94	78/29008	0.00210271	0.0119479	0.00715369	Ubash3b/Gpr55/Ptger4	3
GO:0110053	regulation of actin filament organization	5/94	279/29008	0.00217145	0.0123099	0.00737043	Sdc4/Rock2/Capg/Snx9/Ptger4	5
GO:1901652	response to peptide	6/94	412/29008	0.00225357	0.0126381	0.00756694	Rock2/Lgmn/Mmp9/Nr4a1/Egr1/Socs3	6
GO:0007565	female pregnancy	4/94	169/29008	0.00225586	0.0126381	0.00756694	Mmp9/Ctsb/Havcr2/Prdm1	4
GO:0010950	positive regulation of endopeptidase activity	4/94	169/29008	0.00225586	0.0126381	0.00756694	Rock2/Lgmn/Hip1/Malt1	4
GO:0032088	negative regulation of NF-kappaB transcription factor activity	3/94	80/29008	0.0022603	0.0126381	0.00756694	Foxp3/Peli1/Havcr2	3
GO:0048844	artery morphogenesis	3/94	80/29008	0.0022603	0.0126381	0.00756694	Prdm1/Ptger4/Smad7	3
GO:0070228	regulation of lymphocyte apoptotic process	3/94	80/29008	0.0022603	0.0126381	0.00756694	Tnfrsf4/Il10/Ccl5	3
GO:0045624	positive regulation of T-helper cell differentiation	2/94	22/29008	0.00230069	0.0127401	0.00762803	Malt1/Nfkbiz	2
GO:0060547	negative regulation of necrotic cell death	2/94	22/29008	0.00230069	0.0127401	0.00762803	Peli1/Ahr	2
GO:0072111	cell proliferation involved in kidney development	2/94	22/29008	0.00230069	0.0127401	0.00762803	Ifng/Egr1	2
GO:0090026	positive regulation of monocyte chemotaxis	2/94	22/29008	0.00230069	0.0127401	0.00762803	Lgmn/Ccl5	2
GO:0030183	B cell differentiation	4/94	170/29008	0.00230456	0.0127401	0.00762803	Il10/Ahr/Malt1/Prdm1	4
GO:0002711	positive regulation of T cell mediated immunity	3/94	81/29008	0.00234177	0.0129167	0.00773374	Foxp3/Cd81/Malt1	3
GO:0032970	regulation of actin filament-based process	6/94	416/29008	0.00236448	0.0130126	0.00779117	Sdc4/Rock2/Capg/Neb/Snx9/Ptger4	6
GO:0042552	myelination	4/94	173/29008	0.002455	0.0134805	0.00807132	Ifng/Ncmap/Tnfrsf1b/Cst7	4
GO:0001890	placenta development	4/94	174/29008	0.00250662	0.0136845	0.00819345	Ctsb/Il10/Socs3/Prdm1	4
GO:0071356	cellular response to tumor necrosis factor	4/94	174/29008	0.00250662	0.0136845	0.00819345	Ccl3/Ccl4/Tank/Ccl5	4
GO:0032693	negative regulation of interleukin-10 production	2/94	23/29008	0.0025145	0.0136845	0.00819345	Tnfrsf9/Foxp3	2
GO:1900120	regulation of receptor binding	2/94	23/29008	0.0025145	0.0136845	0.00819345	Mmp9/Il10	2
GO:0034103	regulation of tissue remodeling	3/94	84/29008	0.00259703	0.0141023	0.00844361	Rock2/Ubash3b/Ptger4	3
GO:0007272	ensheathment of neurons	4/94	176/29008	0.00261207	0.0141213	0.00845501	Ifng/Ncmap/Tnfrsf1b/Cst7	4
GO:0008366	axon ensheathment	4/94	176/29008	0.00261207	0.0141213	0.00845501	Ifng/Ncmap/Tnfrsf1b/Cst7	4
GO:0031331	positive regulation of cellular catabolic process	6/94	425/29008	0.00262904	0.0141818	0.00849121	Ifng/Cd81/Rock2/Tnfrsf1b/Snx9/Smad7	6
GO:0010921	regulation of phosphatase activity	3/94	85/29008	0.00268578	0.0144243	0.0086364	Ifng/Rock2/Ahr	3
GO:0043525	positive regulation of neuron apoptotic process	3/94	85/29008	0.00268578	0.0144243	0.0086364	Ccl3/Casp3/Egr1	3
GO:0042692	muscle cell differentiation	6/94	428/29008	0.002722	0.0145868	0.00873371	Ttn/Cd81/Neb/Eif5a/Hopx/Asb2	6
GO:0031645	negative regulation of nervous system process	2/94	24/29008	0.00273732	0.014605	0.00874462	Ifng/Il10	2
GO:0043371	negative regulation of CD4-positive, alpha-beta T cell differentiation	2/94	24/29008	0.00273732	0.014605	0.00874462	Foxp3/Smad7	2
GO:0045766	positive regulation of angiogenesis	4/94	179/29008	0.00277591	0.0147466	0.00882941	Itgb8/Mmp9/Il10/Ccl5	4
GO:1904018	positive regulation of vasculature development	4/94	179/29008	0.00277591	0.0147466	0.00882941	Itgb8/Mmp9/Il10/Ccl5	4
GO:0045638	negative regulation of myeloid cell differentiation	3/94	87/29008	0.00286884	0.0152074	0.00910526	Ifng/Ubash3b/Gpr55	3
GO:0050708	regulation of protein secretion	5/94	298/29008	0.00288395	0.0152544	0.00913344	Ttn/Ifng/Camk2n1/Ccl5/Ptger4	5
GO:0090287	regulation of cellular response to growth factor stimulus	5/94	299/29008	0.00292561	0.0154414	0.00924541	Pmepa1/Furin/Skil/Atp2b4/Smad7	5
GO:0002726	positive regulation of T cell cytokine production	2/94	25/29008	0.00296909	0.0155039	0.00928279	Cd81/Malt1	2
GO:0010759	positive regulation of macrophage chemotaxis	2/94	25/29008	0.00296909	0.0155039	0.00928279	Csf1/Ccl5	2
GO:0032753	positive regulation of interleukin-4 production	2/94	25/29008	0.00296909	0.0155039	0.00928279	Foxp3/Havcr2	2
GO:0034138	toll-like receptor 3 signaling pathway	2/94	25/29008	0.00296909	0.0155039	0.00928279	Peli1/Havcr2	2
GO:0045736	negative regulation of cyclin-dependent protein serine/threonine kinase activity	2/94	25/29008	0.00296909	0.0155039	0.00928279	Cdkn1a/Casp3	2
GO:0034644	cellular response to UV	3/94	89/29008	0.00305942	0.0159077	0.00952458	Cdkn1a/Mmp9/N4bp1	3
GO:0035914	skeletal muscle cell differentiation	3/94	89/29008	0.00305942	0.0159077	0.00952458	Nr4a1/Egr1/Asb2	3
GO:0006925	inflammatory cell apoptotic process	2/94	26/29008	0.00320975	0.0166188	0.00995034	Ifng/Ccl5	2
GO:0032480	negative regulation of type I interferon production	2/94	26/29008	0.00320975	0.0166188	0.00995034	Rel/Havcr2	2
GO:0097193	intrinsic apoptotic signaling pathway	5/94	307/29008	0.00327472	0.0169194	0.0101303	Cdkn1a/Tnfrsf1b/Mmp9/Casp3/Skil	5
GO:0019932	second-messenger-mediated signaling	5/94	308/29008	0.00332038	0.0171192	0.0102499	Ccr8/Cxcr6/Ahr/Atp2b4/Ptger4	5
GO:0051402	neuron apoptotic process	5/94	309/29008	0.00336649	0.0173205	0.0103705	Ccl3/Lgmn/Casp3/Egr1/Il10	5
GO:0070233	negative regulation of T cell apoptotic process	2/94	27/29008	0.00345925	0.0177079	0.0106025	Tnfrsf4/Ccl5	2
GO:0072012	glomerulus vasculature development	2/94	27/29008	0.00345925	0.0177079	0.0106025	Ifng/Egr1	2
GO:0061640	cytoskeleton-dependent cytokinesis	3/94	93/29008	0.0034635	0.0177079	0.0106025	Snx18/Rock2/Snx9	3
GO:0043254	regulation of protein-containing complex assembly	6/94	451/29008	0.00351897	0.0179541	0.0107498	Ifng/Pmepa1/Capg/Snx9/Ahr/Ptger4	6
GO:0002312	B cell activation involved in immune response	3/94	94/29008	0.00356936	0.0180607	0.0108137	Foxp3/Ifng/Il10	3
GO:0014910	regulation of smooth muscle cell migration	3/94	94/29008	0.00356936	0.0180607	0.0108137	Egr1/Ccl5/Ptger4	3
GO:0048644	muscle organ morphogenesis	3/94	94/29008	0.00356936	0.0180607	0.0108137	Ttn/Arid5b/Smad7	3
GO:2000117	negative regulation of cysteine-type endopeptidase activity	3/94	94/29008	0.00356936	0.0180607	0.0108137	Mmp9/Nr4a1/Cst7	3
GO:0043112	receptor metabolic process	4/94	194/29008	0.00370159	0.0183923	0.0110122	Cd81/Furin/Lgmn/Ramp1	4
GO:0010955	negative regulation of protein processing	2/94	28/29008	0.00371751	0.0183923	0.0110122	Furin/Cst7	2
GO:0046639	negative regulation of alpha-beta T cell differentiation	2/94	28/29008	0.00371751	0.0183923	0.0110122	Foxp3/Smad7	2
GO:0051767	nitric-oxide synthase biosynthetic process	2/94	28/29008	0.00371751	0.0183923	0.0110122	Ifng/Ptger4	2
GO:0051769	regulation of nitric-oxide synthase biosynthetic process	2/94	28/29008	0.00371751	0.0183923	0.0110122	Ifng/Ptger4	2
GO:0060713	labyrinthine layer morphogenesis	2/94	28/29008	0.00371751	0.0183923	0.0110122	Il10/Socs3	2
GO:0061437	renal system vasculature development	2/94	28/29008	0.00371751	0.0183923	0.0110122	Ifng/Egr1	2
GO:0061440	kidney vasculature development	2/94	28/29008	0.00371751	0.0183923	0.0110122	Ifng/Egr1	2
GO:0071480	cellular response to gamma radiation	2/94	28/29008	0.00371751	0.0183923	0.0110122	Cdkn1a/Egr1	2
GO:1903318	negative regulation of protein maturation	2/94	28/29008	0.00371751	0.0183923	0.0110122	Furin/Cst7	2
GO:1904706	negative regulation of vascular associated smooth muscle cell proliferation	2/94	28/29008	0.00371751	0.0183923	0.0110122	Cdkn1a/Il10	2
GO:0007548	sex differentiation	5/94	317/29008	0.00375219	0.0184891	0.0110702	Nrip1/Ahr/Arid5b/Ptger4/Abcb1a	5
GO:0051222	positive regulation of protein transport	5/94	317/29008	0.00375219	0.0184891	0.0110702	Ttn/Ifng/Cd81/Camk2n1/Ptger4	5
GO:0008016	regulation of heart contraction	4/94	195/29008	0.00376987	0.018539	0.0111	Ifng/Hopx/Atp2b4/Smad7	4
GO:0002262	myeloid cell homeostasis	4/94	196/29008	0.00383901	0.0188035	0.0112584	Foxp3/Ifng/Casp3/Rps17	4
GO:0034612	response to tumor necrosis factor	4/94	196/29008	0.00383901	0.0188035	0.0112584	Ccl3/Ccl4/Tank/Ccl5	4
GO:0051146	striated muscle cell differentiation	5/94	320/29008	0.00390468	0.019087	0.0114281	Ttn/Cd81/Neb/Hopx/Asb2	5
GO:0002834	regulation of response to tumor cell	2/94	29/29008	0.00398449	0.0193996	0.0116154	Havcr2/Ahr	2
GO:0002837	regulation of immune response to tumor cell	2/94	29/29008	0.00398449	0.0193996	0.0116154	Havcr2/Ahr	2
GO:0002690	positive regulation of leukocyte chemotaxis	3/94	98/29008	0.00401254	0.0194588	0.0116508	Lgmn/Csf1/Ccl5	3
GO:0051492	regulation of stress fiber assembly	3/94	98/29008	0.00401254	0.0194588	0.0116508	Sdc4/Rock2/Ptger4	3
GO:0044706	multi-multicellular organism process	4/94	200/29008	0.00412415	0.0199606	0.0119512	Mmp9/Ctsb/Havcr2/Prdm1	4
GO:0007519	skeletal muscle tissue development	4/94	201/29008	0.00419761	0.020276	0.0121401	Nr4a1/Egr1/Asb2/Skil	4
GO:0043032	positive regulation of macrophage activation	2/94	30/29008	0.00426013	0.0204972	0.0122725	Havcr2/Il10	2
GO:0090025	regulation of monocyte chemotaxis	2/94	30/29008	0.00426013	0.0204972	0.0122725	Lgmn/Ccl5	2
GO:0043502	regulation of muscle adaptation	3/94	101/29008	0.00436594	0.0209651	0.0125526	Rock2/Tnfrsf1b/Atp2b4	3
GO:0006476	protein deacetylation	3/94	102/29008	0.00448779	0.021508	0.0128777	Foxp3/Ifng/Hopx	3
GO:0002026	regulation of the force of heart contraction	2/94	31/29008	0.00454437	0.0215681	0.0129137	Ifng/Atp2b4	2
GO:0002418	immune response to tumor cell	2/94	31/29008	0.00454437	0.0215681	0.0129137	Havcr2/Ahr	2
GO:0032801	receptor catabolic process	2/94	31/29008	0.00454437	0.0215681	0.0129137	Furin/Lgmn	2
GO:0035767	endothelial cell chemotaxis	2/94	31/29008	0.00454437	0.0215681	0.0129137	Lgmn/Nr4a1	2
GO:1905523	positive regulation of macrophage migration	2/94	31/29008	0.00454437	0.0215681	0.0129137	Csf1/Ccl5	2
GO:0014909	smooth muscle cell migration	3/94	103/29008	0.00461169	0.0218291	0.0130699	Egr1/Ccl5/Ptger4	3
GO:1904951	positive regulation of establishment of protein localization	5/94	333/29008	0.00461717	0.0218291	0.0130699	Ttn/Ifng/Cd81/Camk2n1/Ptger4	5
GO:0055013	cardiac muscle cell development	3/94	104/29008	0.00473765	0.0223125	0.0133594	Ttn/Neb/Asb2	3
GO:0090288	negative regulation of cellular response to growth factor stimulus	3/94	104/29008	0.00473765	0.0223125	0.0133594	Skil/Atp2b4/Smad7	3
GO:0001893	maternal placenta development	2/94	32/29008	0.00483715	0.0225641	0.0135101	Ctsb/Prdm1	2
GO:0031295	T cell costimulation	2/94	32/29008	0.00483715	0.0225641	0.0135101	Cd81/Icos	2
GO:0032673	regulation of interleukin-4 production	2/94	32/29008	0.00483715	0.0225641	0.0135101	Foxp3/Havcr2	2
GO:0045742	positive regulation of epidermal growth factor receptor signaling pathway	2/94	32/29008	0.00483715	0.0225641	0.0135101	Mmp9/Hip1	2
GO:2000515	negative regulation of CD4-positive, alpha-beta T cell activation	2/94	32/29008	0.00483715	0.0225641	0.0135101	Foxp3/Smad7	2
GO:0046849	bone remodeling	3/94	105/29008	0.00486568	0.0226111	0.0135382	Ubash3b/Gpr55/Ptger4	3
GO:0048661	positive regulation of smooth muscle cell proliferation	3/94	105/29008	0.00486568	0.0226111	0.0135382	Mmp9/Egr1/Ccl5	3
GO:0043281	regulation of cysteine-type endopeptidase activity involved in apoptotic process	4/94	210/29008	0.00489895	0.0227226	0.0136049	Mmp9/Hip1/Nr4a1/Malt1	4
GO:0060538	skeletal muscle organ development	4/94	212/29008	0.00506483	0.0234476	0.014039	Nr4a1/Egr1/Asb2/Skil	4
GO:0010614	negative regulation of cardiac muscle hypertrophy	2/94	33/29008	0.00513841	0.0236097	0.0141361	Tnfrsf1b/Atp2b4	2
GO:0060669	embryonic placenta morphogenesis	2/94	33/29008	0.00513841	0.0236097	0.0141361	Il10/Socs3	2
GO:0060706	cell differentiation involved in embryonic placenta development	2/94	33/29008	0.00513841	0.0236097	0.0141361	Socs3/Prdm1	2
GO:2000108	positive regulation of leukocyte apoptotic process	2/94	33/29008	0.00513841	0.0236097	0.0141361	Il10/Ccl5	2
GO:0042886	amide transport	5/94	343/29008	0.00522494	0.0239623	0.0143472	Ifng/Camk2n1/Ccl5/Ptger4/Abcb1a	5
GO:0048145	regulation of fibroblast proliferation	3/94	108/29008	0.00526223	0.0240882	0.0144226	Ifng/Cdkn1a/Mmp9	3
GO:0016311	dephosphorylation	5/94	345/29008	0.00535298	0.0244579	0.014644	Ifng/Rock2/Ubash3b/Ahr/Dusp5	5
GO:0016032	viral process	5/94	346/29008	0.00541783	0.0246625	0.0147664	Ifng/Rock2/Ctsb/N4bp1/Ccl5	5
GO:0010758	regulation of macrophage chemotaxis	2/94	34/29008	0.00544811	0.0246625	0.0147664	Csf1/Ccl5	2
GO:0031294	lymphocyte costimulation	2/94	34/29008	0.00544811	0.0246625	0.0147664	Cd81/Icos	2
GO:0035335	peptidyl-tyrosine dephosphorylation	2/94	34/29008	0.00544811	0.0246625	0.0147664	Ubash3b/Dusp5	2
GO:1901186	positive regulation of ERBB signaling pathway	2/94	34/29008	0.00544811	0.0246625	0.0147664	Mmp9/Hip1	2
GO:0009896	positive regulation of catabolic process	6/94	494/29008	0.00545875	0.0246651	0.014768	Ifng/Cd81/Rock2/Tnfrsf1b/Snx9/Smad7	6
GO:0055006	cardiac cell development	3/94	110/29008	0.0055371	0.0249271	0.0149249	Ttn/Neb/Asb2	3
GO:0110020	regulation of actomyosin structure organization	3/94	110/29008	0.0055371	0.0249271	0.0149249	Sdc4/Rock2/Ptger4	3
GO:0034765	regulation of ion transmembrane transport	6/94	497/29008	0.0056184	0.0252467	0.0151162	Ifng/Mmp9/Ubash3b/Ahr/Atp2b4/Abcb1a	6
GO:0048144	fibroblast proliferation	3/94	111/29008	0.00567771	0.02542	0.01522	Ifng/Cdkn1a/Mmp9	3
GO:0071482	cellular response to light stimulus	3/94	111/29008	0.00567771	0.02542	0.01522	Cdkn1a/Mmp9/N4bp1	3
GO:0014741	negative regulation of muscle hypertrophy	2/94	35/29008	0.00576617	0.0256286	0.0153449	Tnfrsf1b/Atp2b4	2
GO:0045577	regulation of B cell differentiation	2/94	35/29008	0.00576617	0.0256286	0.0153449	Il10/Prdm1	2
GO:0048147	negative regulation of fibroblast proliferation	2/94	35/29008	0.00576617	0.0256286	0.0153449	Ifng/Mmp9	2
GO:1905145	cellular response to acetylcholine	2/94	35/29008	0.00576617	0.0256286	0.0153449	Rock2/Atp2b4	2
GO:0060840	artery development	3/94	112/29008	0.00582045	0.0257298	0.0154055	Prdm1/Ptger4/Smad7	3
GO:2000106	regulation of leukocyte apoptotic process	3/94	112/29008	0.00582045	0.0257298	0.0154055	Tnfrsf4/Il10/Ccl5	3
GO:2000181	negative regulation of blood vessel morphogenesis	3/94	112/29008	0.00582045	0.0257298	0.0154055	Rock2/Atp2b4/Ptger4	3
GO:0043542	endothelial cell migration	4/94	221/29008	0.00585803	0.0258027	0.0154492	Rock2/Lgmn/Nr4a1/Atp2b4	4
GO:0048639	positive regulation of developmental growth	4/94	221/29008	0.00585803	0.0258027	0.0154492	Csf1/Hopx/Ptger4/Smad7	4
GO:0001843	neural tube closure	3/94	113/29008	0.00596533	0.0260877	0.0156197	Sdc4/Rock2/Casp3	3
GO:0008630	intrinsic apoptotic signaling pathway in response to DNA damage	3/94	113/29008	0.00596533	0.0260877	0.0156197	Cdkn1a/Tnfrsf1b/Skil	3
GO:0038127	ERBB signaling pathway	3/94	113/29008	0.00596533	0.0260877	0.0156197	Lgmn/Mmp9/Hip1	3
GO:1901343	negative regulation of vasculature development	3/94	113/29008	0.00596533	0.0260877	0.0156197	Rock2/Atp2b4/Ptger4	3
GO:0010939	regulation of necrotic cell death	2/94	36/29008	0.00609255	0.0263541	0.0157793	Peli1/Ahr	2
GO:0042832	defense response to protozoan	2/94	36/29008	0.00609255	0.0263541	0.0157793	Ifng/Il10	2
GO:1905144	response to acetylcholine	2/94	36/29008	0.00609255	0.0263541	0.0157793	Rock2/Atp2b4	2
GO:0001892	embryonic placenta development	3/94	114/29008	0.00611235	0.0263541	0.0157793	Il10/Socs3/Prdm1	3
GO:0032231	regulation of actin filament bundle assembly	3/94	114/29008	0.00611235	0.0263541	0.0157793	Sdc4/Rock2/Ptger4	3
GO:0035601	protein deacylation	3/94	114/29008	0.00611235	0.0263541	0.0157793	Foxp3/Ifng/Hopx	3
GO:0060606	tube closure	3/94	114/29008	0.00611235	0.0263541	0.0157793	Sdc4/Rock2/Casp3	3
GO:0098732	macromolecule deacylation	3/94	114/29008	0.00611235	0.0263541	0.0157793	Foxp3/Ifng/Hopx	3
GO:0003014	renal system process	3/94	115/29008	0.00626153	0.0268555	0.0160795	Lgmn/Myo1e/Ptger4	3
GO:0030038	contractile actin filament bundle assembly	3/94	115/29008	0.00626153	0.0268555	0.0160795	Sdc4/Rock2/Ptger4	3
GO:0043149	stress fiber assembly	3/94	115/29008	0.00626153	0.0268555	0.0160795	Sdc4/Rock2/Ptger4	3
GO:0016197	endosomal transport	4/94	226/29008	0.00633258	0.0270654	0.0162052	Snx18/Snx9/Vps54/Lrba	4
GO:0061138	morphogenesis of a branching epithelium	4/94	226/29008	0.00633258	0.0270654	0.0162052	Csf1/Il10/Ahr/Socs3	4
GO:0038061	NIK/NF-kappaB signaling	3/94	116/29008	0.00641287	0.0272322	0.016305	Rel/Havcr2/Malt1	3
GO:0002335	mature B cell differentiation	2/94	37/29008	0.00642719	0.0272322	0.016305	Il10/Malt1	2
GO:0010661	positive regulation of muscle cell apoptotic process	2/94	37/29008	0.00642719	0.0272322	0.016305	Ifng/Eif5a	2
GO:0010923	negative regulation of phosphatase activity	2/94	37/29008	0.00642719	0.0272322	0.016305	Rock2/Ahr	2
GO:0034110	regulation of homotypic cell-cell adhesion	2/94	37/29008	0.00642719	0.0272322	0.016305	Ubash3b/Ccl5	2
GO:0006939	smooth muscle contraction	3/94	117/29008	0.00656638	0.0276783	0.0165721	Rock2/Atp2b4/Ptger4	3
GO:0010927	cellular component assembly involved in morphogenesis	3/94	117/29008	0.00656638	0.0276783	0.0165721	Ttn/Ncmap/Neb	3
GO:0014812	muscle cell migration	3/94	117/29008	0.00656638	0.0276783	0.0165721	Egr1/Ccl5/Ptger4	3
GO:0090276	regulation of peptide hormone secretion	4/94	230/29008	0.00673013	0.0283197	0.0169562	Ifng/Camk2n1/Ccl5/Ptger4	4
GO:0033028	myeloid cell apoptotic process	2/94	38/29008	0.00677003	0.0283901	0.0169983	Ifng/Ccl5	2
GO:0034331	cell junction maintenance	2/94	38/29008	0.00677003	0.0283901	0.0169983	Sdf4/Chchd10	2
GO:0045666	positive regulation of neuron differentiation	3/94	119/29008	0.00687994	0.0288017	0.0172447	Mmd/Ifng/Ccl5	3
GO:0014020	primary neural tube formation	3/94	120/29008	0.00704001	0.0294215	0.0176158	Sdc4/Rock2/Casp3	3
GO:0002861	regulation of inflammatory response to antigenic stimulus	2/94	39/29008	0.00712102	0.0295583	0.0176977	Cd81/Il10	2
GO:0032506	cytokinetic process	2/94	39/29008	0.00712102	0.0295583	0.0176977	Snx18/Snx9	2
GO:0032633	interleukin-4 production	2/94	39/29008	0.00712102	0.0295583	0.0176977	Foxp3/Havcr2	2
GO:1904645	response to amyloid-beta	2/94	39/29008	0.00712102	0.0295583	0.0176977	Lgmn/Mmp9	2
GO:0002791	regulation of peptide secretion	4/94	235/29008	0.0072499	0.0300423	0.0179876	Ifng/Camk2n1/Ccl5/Ptger4	4
GO:0042177	negative regulation of protein catabolic process	3/94	122/29008	0.00736675	0.0304749	0.0182466	Furin/Il10/N4bp1	3
GO:0090087	regulation of peptide transport	4/94	237/29008	0.00746503	0.0306847	0.0183722	Ifng/Camk2n1/Ccl5/Ptger4	4
GO:0051346	negative regulation of hydrolase activity	5/94	374/29008	0.00746786	0.0306847	0.0183722	Rock2/Mmp9/Nr4a1/Cst7/Ahr	5
GO:0001562	response to protozoan	2/94	40/29008	0.0074801	0.0306847	0.0183722	Ifng/Il10	2
GO:0032660	regulation of interleukin-17 production	2/94	40/29008	0.0074801	0.0306847	0.0183722	Foxp3/Ifng	2
GO:0048520	positive regulation of behavior	2/94	40/29008	0.0074801	0.0306847	0.0183722	Penk/Ptger4	2
GO:0009636	response to toxic substance	3/94	123/29008	0.00753344	0.0308518	0.0184722	Ahr/Ccl5/Abcb1a	3
GO:0009914	hormone transport	5/94	375/29008	0.0075498	0.0308672	0.0184815	Ifng/Camk2n1/Ccl5/Ptger4/Abcb1a	5
GO:1904062	regulation of cation transmembrane transport	5/94	376/29008	0.00763237	0.0311528	0.0186524	Ifng/Mmp9/Ubash3b/Ahr/Atp2b4	5
GO:0002688	regulation of leukocyte chemotaxis	3/94	124/29008	0.00770235	0.0313861	0.0187921	Lgmn/Csf1/Ccl5	3
GO:0010720	positive regulation of cell development	5/94	378/29008	0.00779939	0.0317126	0.0189876	Ifng/Tnfrsf1b/Skil/Smad7/Abcb1a	5
GO:0002347	response to tumor cell	2/94	41/29008	0.00784722	0.0317126	0.0189876	Havcr2/Ahr	2
GO:0032733	positive regulation of interleukin-10 production	2/94	41/29008	0.00784722	0.0317126	0.0189876	Tigit/Ptger4	2
GO:0035850	epithelial cell differentiation involved in kidney development	2/94	41/29008	0.00784722	0.0317126	0.0189876	Mmp9/Myo1e	2
GO:2000279	negative regulation of DNA biosynthetic process	2/94	41/29008	0.00784722	0.0317126	0.0189876	Cdkn1a/Ahr	2
GO:0019079	viral genome replication	3/94	126/29008	0.00804686	0.0324658	0.0194386	Rock2/N4bp1/Ccl5	3
GO:0001774	microglial cell activation	2/94	42/29008	0.00822232	0.0330112	0.0197651	Ifng/Cst7	2
GO:0048873	homeostasis of number of cells within a tissue	2/94	42/29008	0.00822232	0.0330112	0.0197651	Csf1/Vps54	2
GO:0046425	regulation of receptor signaling pathway via JAK-STAT	3/94	127/29008	0.00822247	0.0330112	0.0197651	Ifng/Il10/Socs3	3
GO:0031330	negative regulation of cellular catabolic process	4/94	245/29008	0.00836758	0.0335388	0.020081	Furin/Il10/N4bp1/Atp2b4	4
GO:0042752	regulation of circadian rhythm	3/94	128/29008	0.00840033	0.0335602	0.0200939	Rock2/Bhlhe40/Ptger4	3
GO:0090101	negative regulation of transmembrane receptor protein serine/threonine kinase signaling pathway	3/94	128/29008	0.00840033	0.0335602	0.0200939	Pmepa1/Skil/Smad7	3
GO:1903362	regulation of cellular protein catabolic process	4/94	246/29008	0.0084852	0.0338441	0.0202638	Cd81/Furin/N4bp1/Smad7	4
GO:0032735	positive regulation of interleukin-12 production	2/94	43/29008	0.00860536	0.0341012	0.0204177	Ifng/Rel	2
GO:0045191	regulation of isotype switching	2/94	43/29008	0.00860536	0.0341012	0.0204177	Foxp3/Ifng	2
GO:0046636	negative regulation of alpha-beta T cell activation	2/94	43/29008	0.00860536	0.0341012	0.0204177	Foxp3/Smad7	2
GO:0061462	protein localization to lysosome	2/94	43/29008	0.00860536	0.0341012	0.0204177	Cd81/Rock2	2
GO:1902903	regulation of supramolecular fiber organization	5/94	388/29008	0.00867286	0.0343131	0.0205447	Sdc4/Rock2/Capg/Snx9/Ptger4	5
GO:0010559	regulation of glycoprotein biosynthetic process	2/94	44/29008	0.00899626	0.0353074	0.02114	Itm2c/Ramp1	2
GO:0030225	macrophage differentiation	2/94	44/29008	0.00899626	0.0353074	0.02114	Ifng/Csf1	2
GO:0032620	interleukin-17 production	2/94	44/29008	0.00899626	0.0353074	0.02114	Foxp3/Ifng	2
GO:0046006	regulation of activated T cell proliferation	2/94	44/29008	0.00899626	0.0353074	0.02114	Il2ra/Casp3	2
GO:0070232	regulation of T cell apoptotic process	2/94	44/29008	0.00899626	0.0353074	0.02114	Tnfrsf4/Ccl5	2
GO:0009306	protein secretion	5/94	393/29008	0.00913407	0.035735	0.021396	Ttn/Ifng/Camk2n1/Ccl5/Ptger4	5
GO:0051053	negative regulation of DNA metabolic process	3/94	132/29008	0.00913438	0.035735	0.021396	Foxp3/Cdkn1a/Ahr	3
GO:0035592	establishment of protein localization to extracellular region	5/94	394/29008	0.00922831	0.0360449	0.0215815	Ttn/Ifng/Camk2n1/Ccl5/Ptger4	5
GO:0010212	response to ionizing radiation	3/94	133/29008	0.00932357	0.0363011	0.021735	Cdkn1a/Egr1/Tank	3
GO:0035303	regulation of dephosphorylation	3/94	133/29008	0.00932357	0.0363011	0.021735	Ifng/Rock2/Ahr	3
GO:0090092	regulation of transmembrane receptor protein serine/threonine kinase signaling pathway	4/94	253/29008	0.00933896	0.0363034	0.0217363	Pmepa1/Furin/Skil/Smad7	4
GO:0002686	negative regulation of leukocyte migration	2/94	45/29008	0.00939499	0.0363481	0.0217631	Cd200r1/Ptger4	2
GO:0050691	regulation of defense response to virus by host	2/94	45/29008	0.00939499	0.0363481	0.0217631	Ifng/Ccl5	2
GO:2000273	positive regulation of signaling receptor activity	2/94	45/29008	0.00939499	0.0363481	0.0217631	Ifng/Il10	2
GO:0001841	neural tube formation	3/94	135/29008	0.0097088	0.0374334	0.0224129	Sdc4/Rock2/Casp3	3
GO:1904892	regulation of receptor signaling pathway via STAT	3/94	135/29008	0.0097088	0.0374334	0.0224129	Ifng/Il10/Socs3	3
GO:0016485	protein processing	4/94	256/29008	0.00972138	0.0374334	0.0224129	Furin/Lgmn/Casp3/Cst7	4
GO:0043403	skeletal muscle tissue regeneration	2/94	46/29008	0.00980148	0.0376235	0.0225267	Cd81/Hopx	2
GO:0046854	phosphatidylinositol phosphate biosynthetic process	2/94	46/29008	0.00980148	0.0376235	0.0225267	Cish/Socs3	2
GO:0019058	viral life cycle	4/94	257/29008	0.00985108	0.0377548	0.0226053	Rock2/Ctsb/N4bp1/Ccl5	4
GO:0030278	regulation of ossification	3/94	136/29008	0.00990486	0.0378501	0.0226624	Csf1/Ptger4/Smad7	3
GO:0071692	protein localization to extracellular region	5/94	401/29008	0.00990688	0.0378501	0.0226624	Ttn/Ifng/Camk2n1/Ccl5/Ptger4	5
GO:0030574	collagen catabolic process	2/94	47/29008	0.0102157	0.0388482	0.02326	Mmp9/Ctsb	2
GO:1903018	regulation of glycoprotein metabolic process	2/94	47/29008	0.0102157	0.0388482	0.02326	Itm2c/Ramp1	2
GO:2000404	regulation of T cell migration	2/94	47/29008	0.0102157	0.0388482	0.02326	Cd200r1/Ccl5	2
GO:0031341	regulation of cell killing	3/94	139/29008	0.0105068	0.0398934	0.0238858	Ifng/Lag3/Havcr2	3
GO:0032768	regulation of monooxygenase activity	2/94	48/29008	0.0106376	0.0403272	0.0241455	Ifng/Atp2b4	2
GO:1901655	cellular response to ketone	3/94	141/29008	0.0109197	0.0413056	0.0247313	Rock2/Ahr/Ptger4	3
GO:0006898	receptor-mediated endocytosis	4/94	265/29008	0.0109294	0.0413056	0.0247313	Cd81/Hip1/Snx9/Ramp1	4
GO:0010332	response to gamma radiation	2/94	49/29008	0.011067	0.041514	0.0248561	Cdkn1a/Egr1	2
GO:0022602	ovulation cycle process	2/94	49/29008	0.011067	0.041514	0.0248561	Nrip1/Ptger4	2
GO:0032814	regulation of natural killer cell activation	2/94	49/29008	0.011067	0.041514	0.0248561	Havcr2/Prdm1	2
GO:0045214	sarcomere organization	2/94	49/29008	0.011067	0.041514	0.0248561	Ttn/Neb	2
GO:0002064	epithelial cell development	4/94	266/29008	0.0110693	0.041514	0.0248561	Rock2/Myo1e/Prdm1/Abcb1a	4
GO:0048738	cardiac muscle tissue development	4/94	269/29008	0.011496	0.0429473	0.0257143	Ttn/Neb/Asb2/Smad7	4
GO:0014888	striated muscle adaptation	2/94	50/29008	0.0115041	0.0429473	0.0257143	Asb2/Atp2b4	2
GO:0035305	negative regulation of dephosphorylation	2/94	50/29008	0.0115041	0.0429473	0.0257143	Rock2/Ahr	2
GO:0001503	ossification	5/94	417/29008	0.0115854	0.043185	0.0258566	Mmp9/Csf1/Ahr/Ptger4/Smad7	5
GO:1903322	positive regulation of protein modification by small protein conjugation or removal	3/94	145/29008	0.0117734	0.0438192	0.0262364	Peli1/Tank/Smad7	3
GO:0007189	adenylate cyclase-activating G protein-coupled receptor signaling pathway	3/94	147/29008	0.0122143	0.0453911	0.0271775	Ramp1/Atp2b4/Ptger4	3
GO:0010518	positive regulation of phospholipase activity	2/94	52/29008	0.0124006	0.0456676	0.0273431	Gpr55/Ccl5	2
GO:0030857	negative regulation of epithelial cell differentiation	2/94	52/29008	0.0124006	0.0456676	0.0273431	Ifng/Mmp9	2
GO:0045124	regulation of bone resorption	2/94	52/29008	0.0124006	0.0456676	0.0273431	Ubash3b/Ptger4	2
GO:0050798	activated T cell proliferation	2/94	52/29008	0.0124006	0.0456676	0.0273431	Il2ra/Casp3	2
GO:0061005	cell differentiation involved in kidney development	2/94	52/29008	0.0124006	0.0456676	0.0273431	Mmp9/Myo1e	2
GO:0070229	negative regulation of lymphocyte apoptotic process	2/94	52/29008	0.0124006	0.0456676	0.0273431	Tnfrsf4/Ccl5	2
GO:2001056	positive regulation of cysteine-type endopeptidase activity	3/94	148/29008	0.0124382	0.0457375	0.0273849	Lgmn/Hip1/Malt1	3
GO:0055007	cardiac muscle cell differentiation	3/94	149/29008	0.0126645	0.0464367	0.0278035	Ttn/Neb/Asb2	3
GO:0002377	immunoglobulin production	4/94	277/29008	0.0126852	0.0464367	0.0278035	Foxp3/Ifng/Tnfrsf4/Il10	4
GO:1903829	positive regulation of cellular protein localization	4/94	277/29008	0.0126852	0.0464367	0.0278035	Ifng/Cd81/Rock2/Atp2b4	4
GO:0003231	cardiac ventricle development	3/94	151/29008	0.0131242	0.0478291	0.0286372	Ahr/Prdm1/Smad7	3
GO:0031333	negative regulation of protein-containing complex assembly	3/94	151/29008	0.0131242	0.0478291	0.0286372	Pmepa1/Capg/Ptger4	3
GO:0050921	positive regulation of chemotaxis	3/94	151/29008	0.0131242	0.0478291	0.0286372	Lgmn/Csf1/Ccl5	3
GO:0090311	regulation of protein deacetylation	2/94	54/29008	0.0133267	0.0484948	0.0290358	Foxp3/Ifng	2
GO:0006816	calcium ion transport	5/94	434/29008	0.0135712	0.0493113	0.0295247	Ubash3b/Ahr/Ramp1/Ccl5/Atp2b4	5
GO:0003007	heart morphogenesis	4/94	284/29008	0.0137882	0.0499968	0.0299351	Ttn/Ahr/Asb2/Smad7	4
GO:0060612	adipose tissue development	2/94	55/29008	0.0138007	0.0499968	0.0299351	Csf1/Arid5b	2
GO:0030072	peptide hormone secretion	4/94	285/29008	0.0139506	0.0504653	0.0302156	Ifng/Camk2n1/Ccl5/Ptger4	4
GO:0030514	negative regulation of BMP signaling pathway	2/94	56/29008	0.0142819	0.0515118	0.0308422	Skil/Smad7	2
GO:0042269	regulation of natural killer cell mediated cytotoxicity	2/94	56/29008	0.0142819	0.0515118	0.0308422	Lag3/Havcr2	2
GO:0001824	blastocyst development	3/94	157/29008	0.01456	0.0522838	0.0313044	Furin/Hopx/Skil	3
GO:0001838	embryonic epithelial tube formation	3/94	157/29008	0.01456	0.0522838	0.0313044	Sdc4/Rock2/Casp3	3
GO:0030856	regulation of epithelial cell differentiation	3/94	157/29008	0.01456	0.0522838	0.0313044	Ifng/Rock2/Mmp9	3
GO:0010959	regulation of metal ion transport	5/94	443/29008	0.0147103	0.052746	0.0315812	Ifng/Ubash3b/Ahr/Ccl5/Atp2b4	5
GO:0071622	regulation of granulocyte chemotaxis	2/94	57/29008	0.0147704	0.0528841	0.0316638	Csf1/Ccl5	2
GO:0010761	fibroblast migration	2/94	58/29008	0.015266	0.054261	0.0324883	Sdc4/Arid5b	2
GO:0014009	glial cell proliferation	2/94	58/29008	0.015266	0.054261	0.0324883	Ifng/Csf1	2
GO:0032757	positive regulation of interleukin-8 production	2/94	58/29008	0.015266	0.054261	0.0324883	Cd2/Ptger4	2
GO:0045071	negative regulation of viral genome replication	2/94	58/29008	0.015266	0.054261	0.0324883	N4bp1/Ccl5	2
GO:0051496	positive regulation of stress fiber assembly	2/94	58/29008	0.015266	0.054261	0.0324883	Sdc4/Rock2	2
GO:0002790	peptide secretion	4/94	293/29008	0.0152936	0.054261	0.0324883	Ifng/Camk2n1/Ccl5/Ptger4	4
GO:2000377	regulation of reactive oxygen species metabolic process	3/94	160/29008	0.0153101	0.054261	0.0324883	Cdkn1a/Eif5a/Ptger4	3
GO:0034248	regulation of cellular amide metabolic process	5/94	448/29008	0.0153701	0.0543952	0.0325686	Ifng/Rock2/Casp3/Eif5a/Upf3b	5
GO:0071496	cellular response to external stimulus	4/94	295/29008	0.0156416	0.0552468	0.0330785	Cdkn1a/Mmp9/Rnase4/Ptger4	4
GO:0002204	somatic recombination of immunoglobulin genes involved in immune response	2/94	59/29008	0.0157687	0.0552468	0.0330785	Foxp3/Ifng	2
GO:0002208	somatic diversification of immunoglobulins involved in immune response	2/94	59/29008	0.0157687	0.0552468	0.0330785	Foxp3/Ifng	2
GO:0002715	regulation of natural killer cell mediated immunity	2/94	59/29008	0.0157687	0.0552468	0.0330785	Lag3/Havcr2	2
GO:0003170	heart valve development	2/94	59/29008	0.0157687	0.0552468	0.0330785	Tnfrsf1b/Prdm1	2
GO:0043388	positive regulation of DNA binding	2/94	59/29008	0.0157687	0.0552468	0.0330785	Ifng/Mmp9	2
GO:0045190	isotype switching	2/94	59/29008	0.0157687	0.0552468	0.0330785	Foxp3/Ifng	2
GO:0050714	positive regulation of protein secretion	3/94	162/29008	0.015822	0.0553545	0.033143	Ttn/Camk2n1/Ptger4	3
GO:0035924	cellular response to vascular endothelial growth factor stimulus	2/94	60/29008	0.0162784	0.0564672	0.0338092	Nr4a1/Atp2b4	2
GO:0050879	multicellular organismal movement	2/94	60/29008	0.0162784	0.0564672	0.0338092	Nr4a1/Vps54	2
GO:0050881	musculoskeletal movement	2/94	60/29008	0.0162784	0.0564672	0.0338092	Nr4a1/Vps54	2
GO:0060711	labyrinthine layer development	2/94	60/29008	0.0162784	0.0564672	0.0338092	Il10/Socs3	2
GO:0070265	necrotic cell death	2/94	60/29008	0.0162784	0.0564672	0.0338092	Peli1/Ahr	2
GO:2001238	positive regulation of extrinsic apoptotic signaling pathway	2/94	60/29008	0.0162784	0.0564672	0.0338092	Itm2c/Skil	2
GO:0006937	regulation of muscle contraction	3/94	164/29008	0.0163436	0.056613	0.0338965	Nr4a1/Ptger4/Smad7	3
GO:0072659	protein localization to plasma membrane	4/94	301/29008	0.0167157	0.0578202	0.0346193	Cd81/Rock2/Ramp1/Atp2b4	4
GO:0051851	modulation by host of symbiont process	2/94	61/29008	0.0167951	0.0580131	0.0347348	Ifng/Ccl5	2
GO:0033135	regulation of peptidyl-serine phosphorylation	3/94	166/29008	0.0168747	0.0582057	0.0348501	Ifng/Atp2b4/Smad7	3
GO:0046883	regulation of hormone secretion	4/94	302/29008	0.0168991	0.0582079	0.0348514	Ifng/Camk2n1/Ccl5/Ptger4	4
GO:0046850	regulation of bone remodeling	2/94	62/29008	0.0173188	0.0595699	0.0356669	Ubash3b/Ptger4	2
GO:0072175	epithelial tube formation	3/94	168/29008	0.0174154	0.0597343	0.0357654	Sdc4/Rock2/Casp3	3
GO:2001236	regulation of extrinsic apoptotic signaling pathway	3/94	168/29008	0.0174154	0.0597343	0.0357654	Tnfrsf4/Itm2c/Skil	3
GO:0031647	regulation of protein stability	4/94	307/29008	0.0178349	0.0607971	0.0364017	Cd81/Hip1/Casp3/Smad7	4
GO:0045744	negative regulation of G protein-coupled receptor signaling pathway	2/94	63/29008	0.0178494	0.0607971	0.0364017	Ccl5/Atp2b4	2
GO:0060393	regulation of pathway-restricted SMAD protein phosphorylation	2/94	63/29008	0.0178494	0.0607971	0.0364017	Pmepa1/Smad7	2
GO:0072678	T cell migration	2/94	63/29008	0.0178494	0.0607971	0.0364017	Cd200r1/Ccl5	2
GO:2000401	regulation of lymphocyte migration	2/94	63/29008	0.0178494	0.0607971	0.0364017	Cd200r1/Ccl5	2
GO:1901653	cellular response to peptide	4/94	308/29008	0.0180259	0.0613132	0.0367107	Rock2/Lgmn/Nr4a1/Socs3	4
GO:0035296	regulation of tube diameter	3/94	171/29008	0.0182445	0.0617992	0.0370017	Rock2/Ahr/Dusp5	3
GO:0097746	blood vessel diameter maintenance	3/94	171/29008	0.0182445	0.0617992	0.0370017	Rock2/Ahr/Dusp5	3
GO:1903034	regulation of response to wounding	3/94	171/29008	0.0182445	0.0617992	0.0370017	Ubash3b/Il10/Ptger4	3
GO:0001954	positive regulation of cell-matrix adhesion	2/94	64/29008	0.0183868	0.0620237	0.0371361	Sdc4/Csf1	2
GO:0010517	regulation of phospholipase activity	2/94	64/29008	0.0183868	0.0620237	0.0371361	Gpr55/Ccl5	2
GO:0048512	circadian behavior	2/94	64/29008	0.0183868	0.0620237	0.0371361	Egr1/Ptger4	2
GO:0035150	regulation of tube size	3/94	172/29008	0.0185257	0.0623207	0.0373139	Rock2/Ahr/Dusp5	3
GO:0051017	actin filament bundle assembly	3/94	172/29008	0.0185257	0.0623207	0.0373139	Sdc4/Rock2/Ptger4	3
GO:0009895	negative regulation of catabolic process	4/94	311/29008	0.0186065	0.0624211	0.037374	Furin/Il10/N4bp1/Atp2b4	4
GO:1990830	cellular response to leukemia inhibitory factor	4/94	311/29008	0.0186065	0.0624211	0.037374	Socs3/Arid5b/Smad7/Lrba	4
GO:0009615	response to virus	4/94	312/29008	0.0188026	0.0627575	0.0375755	Itgb8/Foxp3/Ifng/Ccl5	4
GO:1990823	response to leukemia inhibitory factor	4/94	312/29008	0.0188026	0.0627575	0.0375755	Socs3/Arid5b/Smad7/Lrba	4
GO:0006941	striated muscle contraction	3/94	173/29008	0.0188093	0.0627575	0.0375755	Ttn/Nr4a1/Smad7	3
GO:0030509	BMP signaling pathway	3/94	173/29008	0.0188093	0.0627575	0.0375755	Egr1/Skil/Smad7	3
GO:0002720	positive regulation of cytokine production involved in immune response	2/94	65/29008	0.018931	0.0629063	0.0376646	Cd81/Malt1	2
GO:0060193	positive regulation of lipase activity	2/94	65/29008	0.018931	0.0629063	0.0376646	Gpr55/Ccl5	2
GO:0072665	protein localization to vacuole	2/94	65/29008	0.018931	0.0629063	0.0376646	Cd81/Rock2	2
GO:0010594	regulation of endothelial cell migration	3/94	174/29008	0.0190953	0.0633665	0.0379401	Rock2/Lgmn/Atp2b4	3
GO:0015833	peptide transport	4/94	314/29008	0.0191986	0.0636231	0.0380937	Ifng/Camk2n1/Ccl5/Ptger4	4
GO:0061572	actin filament bundle organization	3/94	175/29008	0.0193837	0.0641497	0.038409	Sdc4/Rock2/Ptger4	3
GO:0019933	cAMP-mediated signaling	2/94	66/29008	0.0194819	0.0643009	0.0384995	Ahr/Ptger4	2
GO:0060389	pathway-restricted SMAD protein phosphorylation	2/94	66/29008	0.0194819	0.0643009	0.0384995	Pmepa1/Smad7	2
GO:0007622	rhythmic behavior	2/94	67/29008	0.0200396	0.065875	0.0394421	Egr1/Ptger4	2
GO:0051817	modulation of process of other organism involved in symbiotic interaction	2/94	67/29008	0.0200396	0.065875	0.0394421	Ifng/Ccl5	2
GO:0070613	regulation of protein processing	2/94	67/29008	0.0200396	0.065875	0.0394421	Furin/Cst7	2
GO:0016447	somatic recombination of immunoglobulin gene segments	2/94	68/29008	0.0206039	0.0674388	0.0403783	Foxp3/Ifng	2
GO:0032233	positive regulation of actin filament bundle assembly	2/94	68/29008	0.0206039	0.0674388	0.0403783	Sdc4/Rock2	2
GO:0043954	cellular component maintenance	2/94	68/29008	0.0206039	0.0674388	0.0403783	Sdf4/Chchd10	2
GO:0051604	protein maturation	4/94	321/29008	0.0206254	0.0674388	0.0403783	Furin/Lgmn/Casp3/Cst7	4
GO:0030239	myofibril assembly	2/94	69/29008	0.0211748	0.0688672	0.0412336	Ttn/Neb	2
GO:0055002	striated muscle cell development	2/94	69/29008	0.0211748	0.0688672	0.0412336	Ttn/Neb	2
GO:0071677	positive regulation of mononuclear cell migration	2/94	69/29008	0.0211748	0.0688672	0.0412336	Lgmn/Ccl5	2
GO:1902895	positive regulation of pri-miRNA transcription by RNA polymerase II	2/94	69/29008	0.0211748	0.0688672	0.0412336	Egr1/Il10	2
GO:0009410	response to xenobiotic stimulus	4/94	325/29008	0.0214693	0.0696435	0.0416984	Ccl4/Mmp9/Ahr/Abcb1a	4
GO:0000910	cytokinesis	3/94	182/29008	0.0214703	0.0696435	0.0416984	Snx18/Rock2/Snx9	3
GO:0050808	synapse organization	5/94	489/29008	0.0215394	0.0697751	0.0417772	Rock2/Lgmn/Sdf4/Il10/Chchd10	5
GO:0042058	regulation of epidermal growth factor receptor signaling pathway	2/94	70/29008	0.0217522	0.0702695	0.0420732	Mmp9/Hip1	2
GO:1903317	regulation of protein maturation	2/94	70/29008	0.0217522	0.0702695	0.0420732	Furin/Cst7	2
GO:0035148	tube formation	3/94	183/29008	0.0217781	0.0702695	0.0420732	Sdc4/Rock2/Casp3	3
GO:0071772	response to BMP	3/94	184/29008	0.0220883	0.071083	0.0425603	Egr1/Skil/Smad7	3
GO:0071773	cellular response to BMP stimulus	3/94	184/29008	0.0220883	0.071083	0.0425603	Egr1/Skil/Smad7	3
GO:0001541	ovarian follicle development	2/94	71/29008	0.0223362	0.0716923	0.0429251	Ahr/Ptger4	2
GO:0046579	positive regulation of Ras protein signal transduction	2/94	71/29008	0.0223362	0.0716923	0.0429251	Csf1/Gpr55	2
GO:0016331	morphogenesis of embryonic epithelium	3/94	185/29008	0.0224009	0.071712	0.0429369	Sdc4/Rock2/Casp3	3
GO:1901654	response to ketone	3/94	185/29008	0.0224009	0.071712	0.0429369	Rock2/Ahr/Ptger4	3
GO:0009749	response to glucose	3/94	186/29008	0.0227159	0.0724364	0.0433706	Camk2n1/Casp3/Egr1	3
GO:0035051	cardiocyte differentiation	3/94	186/29008	0.0227159	0.0724364	0.0433706	Ttn/Neb/Asb2	3
GO:0050796	regulation of insulin secretion	3/94	186/29008	0.0227159	0.0724364	0.0433706	Ifng/Camk2n1/Ccl5	3
GO:0000079	regulation of cyclin-dependent protein serine/threonine kinase activity	2/94	72/29008	0.0229266	0.0728238	0.0436026	Cdkn1a/Casp3	2
GO:0010822	positive regulation of mitochondrion organization	2/94	72/29008	0.0229266	0.0728238	0.0436026	Mmp9/Chchd10	2
GO:0055008	cardiac muscle tissue morphogenesis	2/94	72/29008	0.0229266	0.0728238	0.0436026	Ttn/Smad7	2
GO:0010951	negative regulation of endopeptidase activity	3/94	187/29008	0.0230333	0.0730681	0.0437488	Mmp9/Nr4a1/Cst7	3
GO:2000107	negative regulation of leukocyte apoptotic process	2/94	73/29008	0.0235234	0.0745263	0.0446219	Tnfrsf4/Ccl5	2
GO:0000302	response to reactive oxygen species	3/94	189/29008	0.0236754	0.0748143	0.0447944	Mmp9/Casp3/Il10	3
GO:0009746	response to hexose	3/94	189/29008	0.0236754	0.0748143	0.0447944	Camk2n1/Casp3/Egr1	3
GO:0034284	response to monosaccharide	3/94	190/29008	0.0240001	0.0757426	0.0453501	Camk2n1/Casp3/Egr1	3
GO:0033627	cell adhesion mediated by integrin	2/94	74/29008	0.0241266	0.0760438	0.0455305	Itgb8/Ccl5	2
GO:0016445	somatic diversification of immunoglobulins	2/94	75/29008	0.0247361	0.0777647	0.0465609	Foxp3/Ifng	2
GO:0051149	positive regulation of muscle cell differentiation	2/94	75/29008	0.0247361	0.0777647	0.0465609	Eif5a/Hopx	2
GO:0018105	peptidyl-serine phosphorylation	4/94	340/29008	0.0248214	0.0779328	0.0466616	Ifng/Rock2/Atp2b4/Smad7	4
GO:0051099	positive regulation of binding	3/94	193/29008	0.0249886	0.0783575	0.0469158	Ifng/Mmp9/Ramp1	3
GO:0030832	regulation of actin filament length	3/94	194/29008	0.025323	0.0790914	0.0473552	Capg/Neb/Snx9	3
GO:0002712	regulation of B cell mediated immunity	2/94	76/29008	0.0253519	0.0790914	0.0473552	Foxp3/Ifng	2
GO:0002889	regulation of immunoglobulin mediated immune response	2/94	76/29008	0.0253519	0.0790914	0.0473552	Foxp3/Ifng	2
GO:0032677	regulation of interleukin-8 production	2/94	76/29008	0.0253519	0.0790914	0.0473552	Cd2/Ptger4	2
GO:0032637	interleukin-8 production	2/94	77/29008	0.0259739	0.080826	0.0483938	Cd2/Ptger4	2
GO:1903363	negative regulation of cellular protein catabolic process	2/94	77/29008	0.0259739	0.080826	0.0483938	Furin/N4bp1	2
GO:0021915	neural tube development	3/94	197/29008	0.0263405	0.0818629	0.0490147	Sdc4/Rock2/Casp3	3
GO:0002562	somatic diversification of immune receptors via germline recombination within a single locus	2/94	78/29008	0.0266021	0.082051	0.0491273	Foxp3/Ifng	2
GO:0009988	cell-cell recognition	2/94	78/29008	0.0266021	0.082051	0.0491273	Cd81/Havcr2	2
GO:0016444	somatic cell DNA recombination	2/94	78/29008	0.0266021	0.082051	0.0491273	Foxp3/Ifng	2
GO:0016575	histone deacetylation	2/94	78/29008	0.0266021	0.082051	0.0491273	Foxp3/Hopx	2
GO:0034109	homotypic cell-cell adhesion	2/94	78/29008	0.0266021	0.082051	0.0491273	Ubash3b/Ccl5	2
GO:2000379	positive regulation of reactive oxygen species metabolic process	2/94	78/29008	0.0266021	0.082051	0.0491273	Cdkn1a/Eif5a	2
GO:0019722	calcium-mediated signaling	3/94	198/29008	0.0266846	0.0822019	0.0492176	Ccr8/Cxcr6/Atp2b4	3
GO:0071900	regulation of protein serine/threonine kinase activity	4/94	349/29008	0.0269765	0.0829967	0.0496935	Ifng/Cdkn1a/Casp3/Atp2b4	4
GO:0050905	neuromuscular process	3/94	199/29008	0.027031	0.0830601	0.0497314	Penk/Nr4a1/Vps54	3
GO:0051057	positive regulation of small GTPase mediated signal transduction	2/94	79/29008	0.0272364	0.0835864	0.0500466	Csf1/Gpr55	2
GO:0003205	cardiac chamber development	3/94	200/29008	0.0273798	0.0839214	0.0502471	Ahr/Prdm1/Smad7	3
GO:0043434	response to peptide hormone	4/94	351/29008	0.0274701	0.084093	0.0503499	Rock2/Nr4a1/Egr1/Socs3	4
GO:0045123	cellular extravasation	2/94	80/29008	0.0278768	0.0852314	0.0510315	Ccl5/Ptger4	2
GO:0050890	cognition	4/94	354/29008	0.0282208	0.0861755	0.0515968	Gpr155/Lgmn/Casp3/Egr1	4
GO:0003208	cardiac ventricle morphogenesis	2/94	81/29008	0.0285233	0.0867745	0.0519554	Ahr/Smad7	2
GO:0042267	natural killer cell mediated cytotoxicity	2/94	81/29008	0.0285233	0.0867745	0.0519554	Lag3/Havcr2	2
GO:0045913	positive regulation of carbohydrate metabolic process	2/94	81/29008	0.0285233	0.0867745	0.0519554	Ifng/Ptger4	2
GO:0009743	response to carbohydrate	3/94	204/29008	0.0287992	0.0875054	0.052393	Camk2n1/Casp3/Egr1	3
GO:0002381	immunoglobulin production involved in immunoglobulin-mediated immune response	2/94	82/29008	0.0291757	0.0883206	0.0528811	Foxp3/Ifng	2
GO:0008625	extrinsic apoptotic signaling pathway via death domain receptors	2/94	82/29008	0.0291757	0.0883206	0.0528811	Rock2/Skil	2
GO:0050810	regulation of steroid biosynthetic process	2/94	82/29008	0.0291757	0.0883206	0.0528811	Ifng/Egr1	2
GO:0031397	negative regulation of protein ubiquitination	2/94	83/29008	0.0298341	0.090091	0.0539411	N4bp1/Smad7	2
GO:1902893	regulation of pri-miRNA transcription by RNA polymerase II	2/94	83/29008	0.0298341	0.090091	0.0539411	Egr1/Il10	2
GO:0042060	wound healing	4/94	361/29008	0.0300198	0.0904285	0.0541432	Sdc4/Cdkn1a/Ubash3b/Ptger4	4
GO:1903532	positive regulation of secretion by cell	4/94	361/29008	0.0300198	0.0904285	0.0541432	Ttn/Sdc4/Camk2n1/Ptger4	4
GO:1902905	positive regulation of supramolecular fiber organization	3/94	208/29008	0.0302572	0.0910317	0.0545044	Sdc4/Rock2/Snx9	3
GO:0002228	natural killer cell mediated immunity	2/94	84/29008	0.0304985	0.0911703	0.0545874	Lag3/Havcr2	2
GO:0032729	positive regulation of interferon-gamma production	2/94	84/29008	0.0304985	0.0911703	0.0545874	Cd2/Havcr2	2
GO:0043154	negative regulation of cysteine-type endopeptidase activity involved in apoptotic process	2/94	84/29008	0.0304985	0.0911703	0.0545874	Mmp9/Nr4a1	2
GO:0018209	peptidyl-serine modification	4/94	365/29008	0.0310776	0.0911703	0.0545874	Ifng/Rock2/Atp2b4/Smad7	4
GO:0060191	regulation of lipase activity	2/94	85/29008	0.0311686	0.0911703	0.0545874	Gpr55/Ccl5	2
GO:0061614	pri-miRNA transcription by RNA polymerase II	2/94	85/29008	0.0311686	0.0911703	0.0545874	Egr1/Il10	2
GO:0045786	negative regulation of cell cycle	4/94	367/29008	0.0316148	0.0911703	0.0545874	Cdkn1a/Camk2n1/Casp3/Nr4a1	4
GO:0046879	hormone secretion	4/94	367/29008	0.0316148	0.0911703	0.0545874	Ifng/Camk2n1/Ccl5/Ptger4	4
GO:0002200	somatic diversification of immune receptors	2/94	86/29008	0.0318447	0.0911703	0.0545874	Foxp3/Ifng	2
GO:0019229	regulation of vasoconstriction	2/94	86/29008	0.0318447	0.0911703	0.0545874	Ahr/Dusp5	2
GO:0031638	zymogen activation	2/94	86/29008	0.0318447	0.0911703	0.0545874	Furin/Lgmn	2
GO:0050779	RNA destabilization	2/94	86/29008	0.0318447	0.0911703	0.0545874	Rock2/Tnfrsf1b	2
GO:0060415	muscle tissue morphogenesis	2/94	86/29008	0.0318447	0.0911703	0.0545874	Ttn/Smad7	2
GO:0002420	natural killer cell mediated cytotoxicity directed against tumor cell target	1/94	10/29008	0.0319413	0.0911703	0.0545874	Havcr2	1
GO:0002424	T cell mediated immune response to tumor cell	1/94	10/29008	0.0319413	0.0911703	0.0545874	Ahr	1
GO:0002692	negative regulation of cellular extravasation	1/94	10/29008	0.0319413	0.0911703	0.0545874	Ptger4	1
GO:0002840	regulation of T cell mediated immune response to tumor cell	1/94	10/29008	0.0319413	0.0911703	0.0545874	Ahr	1
GO:0002858	regulation of natural killer cell mediated cytotoxicity directed against tumor cell target	1/94	10/29008	0.0319413	0.0911703	0.0545874	Havcr2	1
GO:0003330	regulation of extracellular matrix constituent secretion	1/94	10/29008	0.0319413	0.0911703	0.0545874	Tnfrsf1b	1
GO:0006527	arginine catabolic process	1/94	10/29008	0.0319413	0.0911703	0.0545874	Atp2b4	1
GO:0006591	ornithine metabolic process	1/94	10/29008	0.0319413	0.0911703	0.0545874	Odc1	1
GO:0009650	UV protection	1/94	10/29008	0.0319413	0.0911703	0.0545874	Sdf4	1
GO:0010612	regulation of cardiac muscle adaptation	1/94	10/29008	0.0319413	0.0911703	0.0545874	Atp2b4	1
GO:0010692	regulation of alkaline phosphatase activity	1/94	10/29008	0.0319413	0.0911703	0.0545874	Ahr	1
GO:0010944	negative regulation of transcription by competitive promoter binding	1/94	10/29008	0.0319413	0.0911703	0.0545874	Smad7	1
GO:0032224	positive regulation of synaptic transmission, cholinergic	1/94	10/29008	0.0319413	0.0911703	0.0545874	Ifng	1
GO:0032815	negative regulation of natural killer cell activation	1/94	10/29008	0.0319413	0.0911703	0.0545874	Havcr2	1
GO:0032836	glomerular basement membrane development	1/94	10/29008	0.0319413	0.0911703	0.0545874	Myo1e	1
GO:0040009	regulation of growth rate	1/94	10/29008	0.0319413	0.0911703	0.0545874	Ahr	1
GO:0043416	regulation of skeletal muscle tissue regeneration	1/94	10/29008	0.0319413	0.0911703	0.0545874	Hopx	1
GO:0051001	negative regulation of nitric-oxide synthase activity	1/94	10/29008	0.0319413	0.0911703	0.0545874	Atp2b4	1
GO:0060022	hard palate development	1/94	10/29008	0.0319413	0.0911703	0.0545874	Itgb8	1
GO:0070257	positive regulation of mucus secretion	1/94	10/29008	0.0319413	0.0911703	0.0545874	Ptger4	1
GO:0070673	response to interleukin-18	1/94	10/29008	0.0319413	0.0911703	0.0545874	Ifng	1
GO:0071871	response to epinephrine	1/94	10/29008	0.0319413	0.0911703	0.0545874	Atp2b4	1
GO:0071872	cellular response to epinephrine stimulus	1/94	10/29008	0.0319413	0.0911703	0.0545874	Atp2b4	1
GO:0072203	cell proliferation involved in metanephros development	1/94	10/29008	0.0319413	0.0911703	0.0545874	Egr1	1
GO:0072674	multinuclear osteoclast differentiation	1/94	10/29008	0.0319413	0.0911703	0.0545874	Cd81	1
GO:0090269	fibroblast growth factor production	1/94	10/29008	0.0319413	0.0911703	0.0545874	Rock2	1
GO:0090270	regulation of fibroblast growth factor production	1/94	10/29008	0.0319413	0.0911703	0.0545874	Rock2	1
GO:0098908	regulation of neuronal action potential	1/94	10/29008	0.0319413	0.0911703	0.0545874	Ifng	1
GO:1901724	positive regulation of cell proliferation involved in kidney development	1/94	10/29008	0.0319413	0.0911703	0.0545874	Egr1	1
GO:2000109	regulation of macrophage apoptotic process	1/94	10/29008	0.0319413	0.0911703	0.0545874	Ccl5	1
GO:2000391	positive regulation of neutrophil extravasation	1/94	10/29008	0.0319413	0.0911703	0.0545874	Ptger4	1
GO:1990778	protein localization to cell periphery	4/94	369/29008	0.0321573	0.0916803	0.0548927	Cd81/Rock2/Ramp1/Atp2b4	4
GO:0031396	regulation of protein ubiquitination	3/94	214/29008	0.032516	0.0924874	0.055376	Peli1/N4bp1/Smad7	3
GO:0042445	hormone metabolic process	3/94	214/29008	0.032516	0.0924874	0.055376	Furin/Ctsb/Egr1	3
GO:0050679	positive regulation of epithelial cell proliferation	3/94	215/29008	0.0329008	0.0934735	0.0559664	Nr4a1/Il10/Ccl5	3
GO:0003281	ventricular septum development	2/94	88/29008	0.033214	0.0941446	0.0563682	Prdm1/Smad7	2
GO:0006942	regulation of striated muscle contraction	2/94	88/29008	0.033214	0.0941446	0.0563682	Nr4a1/Smad7	2
GO:0045088	regulation of innate immune response	3/94	217/29008	0.0336777	0.0953487	0.0570891	Lag3/Havcr2/N4bp1	3
GO:0045069	regulation of viral genome replication	2/94	90/29008	0.034606	0.0955609	0.0572162	N4bp1/Ccl5	2
GO:0035264	multicellular organism growth	3/94	220/29008	0.0348608	0.0955609	0.0572162	Lgmn/Csf1/Arid5b	3
GO:0002118	aggressive behavior	1/94	11/29008	0.0350793	0.0955609	0.0572162	Penk	1
GO:0002423	natural killer cell mediated immune response to tumor cell	1/94	11/29008	0.0350793	0.0955609	0.0572162	Havcr2	1
GO:0002645	positive regulation of tolerance induction	1/94	11/29008	0.0350793	0.0955609	0.0572162	Foxp3	1
GO:0002855	regulation of natural killer cell mediated immune response to tumor cell	1/94	11/29008	0.0350793	0.0955609	0.0572162	Havcr2	1
GO:0006521	regulation of cellular amino acid metabolic process	1/94	11/29008	0.0350793	0.0955609	0.0572162	Atp2b4	1
GO:0009415	response to water	1/94	11/29008	0.0350793	0.0955609	0.0572162	Atp2b4	1
GO:0009445	putrescine metabolic process	1/94	11/29008	0.0350793	0.0955609	0.0572162	Odc1	1
GO:0010749	regulation of nitric oxide mediated signal transduction	1/94	11/29008	0.0350793	0.0955609	0.0572162	Atp2b4	1
GO:0014832	urinary bladder smooth muscle contraction	1/94	11/29008	0.0350793	0.0955609	0.0572162	Atp2b4	1
GO:0014889	muscle atrophy	1/94	11/29008	0.0350793	0.0955609	0.0572162	Asb2	1
GO:0031620	regulation of fever generation	1/94	11/29008	0.0350793	0.0955609	0.0572162	Ccl5	1
GO:0031642	negative regulation of myelination	1/94	11/29008	0.0350793	0.0955609	0.0572162	Ifng	1
GO:0033084	regulation of immature T cell proliferation in thymus	1/94	11/29008	0.0350793	0.0955609	0.0572162	Foxp3	1
GO:0033689	negative regulation of osteoblast proliferation	1/94	11/29008	0.0350793	0.0955609	0.0572162	Ahr	1
GO:0034115	negative regulation of heterotypic cell-cell adhesion	1/94	11/29008	0.0350793	0.0955609	0.0572162	Il10	1
GO:0034145	positive regulation of toll-like receptor 4 signaling pathway	1/94	11/29008	0.0350793	0.0955609	0.0572162	Peli1	1
GO:0045898	regulation of RNA polymerase II transcription preinitiation complex assembly	1/94	11/29008	0.0350793	0.0955609	0.0572162	Ahr	1
GO:0046618	xenobiotic export	1/94	11/29008	0.0350793	0.0955609	0.0572162	Abcb1a	1
GO:0060052	neurofilament cytoskeleton organization	1/94	11/29008	0.0350793	0.0955609	0.0572162	Vps54	1
GO:0060856	establishment of blood-brain barrier	1/94	11/29008	0.0350793	0.0955609	0.0572162	Abcb1a	1
GO:0061517	macrophage proliferation	1/94	11/29008	0.0350793	0.0955609	0.0572162	Csf1	1
GO:0070587	regulation of cell-cell adhesion involved in gastrulation	1/94	11/29008	0.0350793	0.0955609	0.0572162	Il10	1
GO:0071492	cellular response to UV-A	1/94	11/29008	0.0350793	0.0955609	0.0572162	Mmp9	1
GO:0071888	macrophage apoptotic process	1/94	11/29008	0.0350793	0.0955609	0.0572162	Ccl5	1
GO:0072102	glomerulus morphogenesis	1/94	11/29008	0.0350793	0.0955609	0.0572162	Ahr	1
GO:0090713	immunological memory process	1/94	11/29008	0.0350793	0.0955609	0.0572162	Cd81	1
GO:1901030	positive regulation of mitochondrial outer membrane permeabilization involved in apoptotic signaling pathway	1/94	11/29008	0.0350793	0.0955609	0.0572162	Chchd10	1
GO:1902231	positive regulation of intrinsic apoptotic signaling pathway in response to DNA damage	1/94	11/29008	0.0350793	0.0955609	0.0572162	Skil	1
GO:1902946	protein localization to early endosome	1/94	11/29008	0.0350793	0.0955609	0.0572162	Rock2	1
GO:1902959	regulation of aspartic-type endopeptidase activity involved in amyloid precursor protein catabolic process	1/94	11/29008	0.0350793	0.0955609	0.0572162	Rock2	1
GO:1903911	positive regulation of receptor clustering	1/94	11/29008	0.0350793	0.0955609	0.0572162	Cd81	1
GO:2000389	regulation of neutrophil extravasation	1/94	11/29008	0.0350793	0.0955609	0.0572162	Ptger4	1
GO:0055001	muscle cell development	3/94	221/29008	0.0352599	0.0959461	0.0574468	Ttn/Neb/Asb2	3
GO:0040014	regulation of multicellular organism growth	2/94	91/29008	0.0353105	0.0959771	0.0574654	Lgmn/Csf1	2
GO:0007188	adenylate cyclase-modulating G protein-coupled receptor signaling pathway	3/94	222/29008	0.0356614	0.0968234	0.0579721	Ramp1/Atp2b4/Ptger4	3
GO:0007160	cell-matrix adhesion	3/94	225/29008	0.0368801	0.099861	0.0597908	Sdc4/Itgb8/Csf1	3
GO:0006970	response to osmotic stress	2/94	94/29008	0.037457	0.099861	0.0597908	Casp3/Abcb1a	2
GO:1903321	negative regulation of protein modification by small protein conjugation or removal	2/94	94/29008	0.037457	0.099861	0.0597908	N4bp1/Smad7	2
GO:0051052	regulation of DNA metabolic process	4/94	388/29008	0.0375855	0.099861	0.0597908	Foxp3/Ifng/Cdkn1a/Ahr	4
GO:0051495	positive regulation of cytoskeleton organization	3/94	227/29008	0.0377043	0.099861	0.0597908	Sdc4/Rock2/Snx9	3
GO:0010660	regulation of muscle cell apoptotic process	2/94	95/29008	0.0381835	0.099861	0.0597908	Ifng/Eif5a	2
GO:0019935	cyclic-nucleotide-mediated signaling	2/94	95/29008	0.0381835	0.099861	0.0597908	Ahr/Ptger4	2
GO:0051341	regulation of oxidoreductase activity	2/94	95/29008	0.0381835	0.099861	0.0597908	Ifng/Atp2b4	2
GO:0001781	neutrophil apoptotic process	1/94	12/29008	0.0382073	0.099861	0.0597908	Ifng	1
GO:0007183	SMAD protein complex assembly	1/94	12/29008	0.0382073	0.099861	0.0597908	Pmepa1	1
GO:0010744	positive regulation of macrophage derived foam cell differentiation	1/94	12/29008	0.0382073	0.099861	0.0597908	Csf1	1
GO:0014745	negative regulation of muscle adaptation	1/94	12/29008	0.0382073	0.099861	0.0597908	Atp2b4	1
GO:0030388	fructose 1,6-bisphosphate metabolic process	1/94	12/29008	0.0382073	0.099861	0.0597908	Ifng	1
GO:0032650	regulation of interleukin-1 alpha production	1/94	12/29008	0.0382073	0.099861	0.0597908	Ptger4	1
GO:0033080	immature T cell proliferation in thymus	1/94	12/29008	0.0382073	0.099861	0.0597908	Foxp3	1
GO:0033212	iron import into cell	1/94	12/29008	0.0382073	0.099861	0.0597908	Ifng	1
GO:0033632	regulation of cell-cell adhesion mediated by integrin	1/94	12/29008	0.0382073	0.099861	0.0597908	Ccl5	1
GO:0034112	positive regulation of homotypic cell-cell adhesion	1/94	12/29008	0.0382073	0.099861	0.0597908	Ccl5	1
GO:0034154	toll-like receptor 7 signaling pathway	1/94	12/29008	0.0382073	0.099861	0.0597908	Havcr2	1
GO:0034333	adherens junction assembly	1/94	12/29008	0.0382073	0.099861	0.0597908	Smad7	1
GO:0036005	response to macrophage colony-stimulating factor	1/94	12/29008	0.0382073	0.099861	0.0597908	Csf1	1
GO:0036006	cellular response to macrophage colony-stimulating factor stimulus	1/94	12/29008	0.0382073	0.099861	0.0597908	Csf1	1
GO:0038063	collagen-activated tyrosine kinase receptor signaling pathway	1/94	12/29008	0.0382073	0.099861	0.0597908	Ubash3b	1
GO:0042362	fat-soluble vitamin biosynthetic process	1/94	12/29008	0.0382073	0.099861	0.0597908	Ifng	1
GO:0061418	regulation of transcription from RNA polymerase II promoter in response to hypoxia	1/94	12/29008	0.0382073	0.099861	0.0597908	Egr1	1
GO:0070586	cell-cell adhesion involved in gastrulation	1/94	12/29008	0.0382073	0.099861	0.0597908	Il10	1
GO:0070863	positive regulation of protein exit from endoplasmic reticulum	1/94	12/29008	0.0382073	0.099861	0.0597908	Cd81	1
GO:0097264	self proteolysis	1/94	12/29008	0.0382073	0.099861	0.0597908	Lgmn	1
GO:1900426	positive regulation of defense response to bacterium	1/94	12/29008	0.0382073	0.099861	0.0597908	Havcr2	1
GO:1903365	regulation of fear response	1/94	12/29008	0.0382073	0.099861	0.0597908	Penk	1
GO:1903977	positive regulation of glial cell migration	1/94	12/29008	0.0382073	0.099861	0.0597908	Csf1	1
GO:1905245	regulation of aspartic-type peptidase activity	1/94	12/29008	0.0382073	0.099861	0.0597908	Rock2	1
GO:2000551	regulation of T-helper 2 cell cytokine production	1/94	12/29008	0.0382073	0.099861	0.0597908	Cd81	1
GO:2000822	regulation of behavioral fear response	1/94	12/29008	0.0382073	0.099861	0.0597908	Penk	1
GO:2001225	regulation of chloride transport	1/94	12/29008	0.0382073	0.099861	0.0597908	Abcb1a	1
GO:0050920	regulation of chemotaxis	3/94	229/29008	0.038538	0.100511	0.0601799	Lgmn/Csf1/Ccl5	3
GO:0097305	response to alcohol	3/94	229/29008	0.038538	0.100511	0.0601799	Sdf4/Ahr/Ptger4	3
GO:0001570	vasculogenesis	2/94	96/29008	0.0389153	0.101172	0.0605756	Itgb8/Myo1e	2
GO:0006661	phosphatidylinositol biosynthetic process	2/94	96/29008	0.0389153	0.101172	0.0605756	Cish/Socs3	2
GO:0007229	integrin-mediated signaling pathway	2/94	96/29008	0.0389153	0.101172	0.0605756	Itgae/Itgb8	2
GO:0030073	insulin secretion	3/94	230/29008	0.0389584	0.101176	0.0605782	Ifng/Camk2n1/Ccl5	3
GO:0031668	cellular response to extracellular stimulus	3/94	231/29008	0.0393811	0.102166	0.0611707	Cdkn1a/Mmp9/Rnase4	3
GO:0032091	negative regulation of protein binding	2/94	98/29008	0.040395	0.104228	0.0624057	Cdkn1a/Il10	2
GO:1904063	negative regulation of cation transmembrane transport	2/94	98/29008	0.040395	0.104228	0.0624057	Mmp9/Ahr	2
GO:0001938	positive regulation of endothelial cell proliferation	2/94	99/29008	0.0411428	0.104228	0.0624057	Nr4a1/Il10	2
GO:0001542	ovulation from ovarian follicle	1/94	13/29008	0.0413253	0.104228	0.0624057	Nrip1	1
GO:0006977	DNA damage response, signal transduction by p53 class mediator resulting in cell cycle arrest	1/94	13/29008	0.0413253	0.104228	0.0624057	Cdkn1a	1
GO:0031652	positive regulation of heat generation	1/94	13/29008	0.0413253	0.104228	0.0624057	Ccl5	1
GO:0032610	interleukin-1 alpha production	1/94	13/29008	0.0413253	0.104228	0.0624057	Ptger4	1
GO:0033083	regulation of immature T cell proliferation	1/94	13/29008	0.0413253	0.104228	0.0624057	Foxp3	1
GO:0035810	positive regulation of urine volume	1/94	13/29008	0.0413253	0.104228	0.0624057	Ptger4	1
GO:0038166	angiotensin-activated signaling pathway	1/94	13/29008	0.0413253	0.104228	0.0624057	Rock2	1
GO:0042487	regulation of odontogenesis of dentin-containing tooth	1/94	13/29008	0.0413253	0.104228	0.0624057	Csf1	1
GO:0042532	negative regulation of tyrosine phosphorylation of STAT protein	1/94	13/29008	0.0413253	0.104228	0.0624057	Socs3	1
GO:0043922	negative regulation by host of viral transcription	1/94	13/29008	0.0413253	0.104228	0.0624057	Ccl5	1
GO:0048304	positive regulation of isotype switching to IgG isotypes	1/94	13/29008	0.0413253	0.104228	0.0624057	Ifng	1
GO:0051549	positive regulation of keratinocyte migration	1/94	13/29008	0.0413253	0.104228	0.0624057	Mmp9	1
GO:0051712	positive regulation of killing of cells of other organism	1/94	13/29008	0.0413253	0.104228	0.0624057	Ifng	1
GO:0070255	regulation of mucus secretion	1/94	13/29008	0.0413253	0.104228	0.0624057	Ptger4	1
GO:0070278	extracellular matrix constituent secretion	1/94	13/29008	0.0413253	0.104228	0.0624057	Tnfrsf1b	1
GO:0071380	cellular response to prostaglandin E stimulus	1/94	13/29008	0.0413253	0.104228	0.0624057	Ptger4	1
GO:0071635	negative regulation of transforming growth factor beta production	1/94	13/29008	0.0413253	0.104228	0.0624057	Furin	1
GO:0090085	regulation of protein deubiquitination	1/94	13/29008	0.0413253	0.104228	0.0624057	Tank	1
GO:0097709	connective tissue replacement	1/94	13/29008	0.0413253	0.104228	0.0624057	Rock2	1
GO:1900121	negative regulation of receptor binding	1/94	13/29008	0.0413253	0.104228	0.0624057	Il10	1
GO:1901660	calcium ion export	1/94	13/29008	0.0413253	0.104228	0.0624057	Atp2b4	1
GO:1902548	negative regulation of cellular response to vascular endothelial growth factor stimulus	1/94	13/29008	0.0413253	0.104228	0.0624057	Atp2b4	1
GO:1905668	positive regulation of protein localization to endosome	1/94	13/29008	0.0413253	0.104228	0.0624057	Rock2	1
GO:2000343	positive regulation of chemokine (C-X-C motif) ligand 2 production	1/94	13/29008	0.0413253	0.104228	0.0624057	Ccl5	1
GO:0010657	muscle cell apoptotic process	2/94	100/29008	0.0418958	0.105252	0.0630189	Ifng/Eif5a	2
GO:0031343	positive regulation of cell killing	2/94	100/29008	0.0418958	0.105252	0.0630189	Ifng/Lag3	2
GO:0032092	positive regulation of protein binding	2/94	100/29008	0.0418958	0.105252	0.0630189	Mmp9/Ramp1	2
GO:2001233	regulation of apoptotic signaling pathway	4/94	402/29008	0.0419033	0.105252	0.0630189	Mmp9/Tnfrsf4/Itm2c/Skil	4
GO:0050678	regulation of epithelial cell proliferation	4/94	403/29008	0.042222	0.105944	0.0634332	Ifng/Nr4a1/Il10/Ccl5	4
GO:0032479	regulation of type I interferon production	2/94	101/29008	0.042654	0.1067	0.0638858	Rel/Havcr2	2
GO:0050795	regulation of behavior	2/94	101/29008	0.042654	0.1067	0.0638858	Penk/Ptger4	2
GO:0060021	roof of mouth development	2/94	101/29008	0.042654	0.1067	0.0638858	Itgb8/Arid5b	2
GO:0006470	protein dephosphorylation	3/94	239/29008	0.0428469	0.106788	0.0639384	Rock2/Ubash3b/Dusp5	3
GO:0030510	regulation of BMP signaling pathway	2/94	102/29008	0.0434173	0.106788	0.0639384	Skil/Smad7	2
GO:0048525	negative regulation of viral process	2/94	102/29008	0.0434173	0.106788	0.0639384	N4bp1/Ccl5	2
GO:0045664	regulation of neuron differentiation	3/94	241/29008	0.0437366	0.106788	0.0639384	Mmd/Ifng/Ccl5	3
GO:0007173	epidermal growth factor receptor signaling pathway	2/94	103/29008	0.0441857	0.106788	0.0639384	Mmp9/Hip1	2
GO:0032606	type I interferon production	2/94	103/29008	0.0441857	0.106788	0.0639384	Rel/Havcr2	2
GO:0001660	fever generation	1/94	14/29008	0.0444333	0.106788	0.0639384	Ccl5	1
GO:0002551	mast cell chemotaxis	1/94	14/29008	0.0444333	0.106788	0.0639384	Ccl5	1
GO:0002638	negative regulation of immunoglobulin production	1/94	14/29008	0.0444333	0.106788	0.0639384	Foxp3	1
GO:0006465	signal peptide processing	1/94	14/29008	0.0444333	0.106788	0.0639384	Furin	1
GO:0010359	regulation of anion channel activity	1/94	14/29008	0.0444333	0.106788	0.0639384	Abcb1a	1
GO:0014831	gastro-intestinal system smooth muscle contraction	1/94	14/29008	0.0444333	0.106788	0.0639384	Ptger4	1
GO:0014848	urinary tract smooth muscle contraction	1/94	14/29008	0.0444333	0.106788	0.0639384	Atp2b4	1
GO:0030213	hyaluronan biosynthetic process	1/94	14/29008	0.0444333	0.106788	0.0639384	Ptger4	1
GO:0031269	pseudopodium assembly	1/94	14/29008	0.0444333	0.106788	0.0639384	Ccl5	1
GO:0031915	positive regulation of synaptic plasticity	1/94	14/29008	0.0444333	0.106788	0.0639384	Mmp9	1
GO:0032769	negative regulation of monooxygenase activity	1/94	14/29008	0.0444333	0.106788	0.0639384	Atp2b4	1
GO:0033079	immature T cell proliferation	1/94	14/29008	0.0444333	0.106788	0.0639384	Foxp3	1
GO:0034393	positive regulation of smooth muscle cell apoptotic process	1/94	14/29008	0.0444333	0.106788	0.0639384	Ifng	1
GO:0034756	regulation of iron ion transport	1/94	14/29008	0.0444333	0.106788	0.0639384	Ifng	1
GO:0035627	ceramide transport	1/94	14/29008	0.0444333	0.106788	0.0639384	Abcb1a	1
GO:0035791	platelet-derived growth factor receptor-beta signaling pathway	1/94	14/29008	0.0444333	0.106788	0.0639384	Hip1	1
GO:0035970	peptidyl-threonine dephosphorylation	1/94	14/29008	0.0444333	0.106788	0.0639384	Dusp5	1
GO:0042983	amyloid precursor protein biosynthetic process	1/94	14/29008	0.0444333	0.106788	0.0639384	Itm2c	1
GO:0042984	regulation of amyloid precursor protein biosynthetic process	1/94	14/29008	0.0444333	0.106788	0.0639384	Itm2c	1
GO:0045188	regulation of circadian sleep/wake cycle, non-REM sleep	1/94	14/29008	0.0444333	0.106788	0.0639384	Ptger4	1
GO:0045793	positive regulation of cell size	1/94	14/29008	0.0444333	0.106788	0.0639384	Ahr	1
GO:0045938	positive regulation of circadian sleep/wake cycle, sleep	1/94	14/29008	0.0444333	0.106788	0.0639384	Ptger4	1
GO:0046886	positive regulation of hormone biosynthetic process	1/94	14/29008	0.0444333	0.106788	0.0639384	Egr1	1
GO:0051709	regulation of killing of cells of other organism	1/94	14/29008	0.0444333	0.106788	0.0639384	Ifng	1
GO:0060049	regulation of protein glycosylation	1/94	14/29008	0.0444333	0.106788	0.0639384	Ramp1	1
GO:0072224	metanephric glomerulus development	1/94	14/29008	0.0444333	0.106788	0.0639384	Egr1	1
GO:0072683	T cell extravasation	1/94	14/29008	0.0444333	0.106788	0.0639384	Ccl5	1
GO:0086103	G protein-coupled receptor signaling pathway involved in heart process	1/94	14/29008	0.0444333	0.106788	0.0639384	Atp2b4	1
GO:0090331	negative regulation of platelet aggregation	1/94	14/29008	0.0444333	0.106788	0.0639384	Ubash3b	1
GO:1903961	positive regulation of anion transmembrane transport	1/94	14/29008	0.0444333	0.106788	0.0639384	Abcb1a	1
GO:1905666	regulation of protein localization to endosome	1/94	14/29008	0.0444333	0.106788	0.0639384	Rock2	1
GO:2000402	negative regulation of lymphocyte migration	1/94	14/29008	0.0444333	0.106788	0.0639384	Cd200r1	1
GO:2000561	regulation of CD4-positive, alpha-beta T cell proliferation	1/94	14/29008	0.0444333	0.106788	0.0639384	Cd81	1
GO:2000644	regulation of receptor catabolic process	1/94	14/29008	0.0444333	0.106788	0.0639384	Furin	1
GO:0031334	positive regulation of protein-containing complex assembly	3/94	243/29008	0.0446355	0.107169	0.0641664	Ifng/Snx9/Ahr	3
GO:0072593	reactive oxygen species metabolic process	3/94	244/29008	0.0450884	0.10815	0.064754	Cdkn1a/Eif5a/Ptger4	3
GO:0071456	cellular response to hypoxia	2/94	105/29008	0.0457377	0.1096	0.0656223	Rock2/Egr1	2
GO:0051047	positive regulation of secretion	4/94	415/29008	0.0461548	0.110492	0.0661559	Ttn/Sdc4/Camk2n1/Ptger4	4
GO:0030101	natural killer cell activation	2/94	106/29008	0.0465212	0.110861	0.066377	Havcr2/Prdm1	2
GO:2000243	positive regulation of reproductive process	2/94	106/29008	0.0465212	0.110861	0.066377	Ptger4/Abcb1a	2
GO:0032535	regulation of cellular component size	4/94	417/29008	0.0468296	0.110861	0.066377	Capg/Neb/Snx9/Ahr	4
GO:0034766	negative regulation of ion transmembrane transport	2/94	107/29008	0.0473097	0.110861	0.066377	Mmp9/Ahr	2
GO:0001865	NK T cell differentiation	1/94	15/29008	0.0475312	0.110861	0.066377	Prdm1	1
GO:0006415	translational termination	1/94	15/29008	0.0475312	0.110861	0.066377	Eif5a	1
GO:0006596	polyamine biosynthetic process	1/94	15/29008	0.0475312	0.110861	0.066377	Odc1	1
GO:0010561	negative regulation of glycoprotein biosynthetic process	1/94	15/29008	0.0475312	0.110861	0.066377	Itm2c	1
GO:0010820	positive regulation of T cell chemotaxis	1/94	15/29008	0.0475312	0.110861	0.066377	Ccl5	1
GO:0032222	regulation of synaptic transmission, cholinergic	1/94	15/29008	0.0475312	0.110861	0.066377	Ifng	1
GO:0035739	CD4-positive, alpha-beta T cell proliferation	1/94	15/29008	0.0475312	0.110861	0.066377	Cd81	1
GO:0035745	T-helper 2 cell cytokine production	1/94	15/29008	0.0475312	0.110861	0.066377	Cd81	1
GO:0035815	positive regulation of renal sodium excretion	1/94	15/29008	0.0475312	0.110861	0.066377	Ptger4	1
GO:0038065	collagen-activated signaling pathway	1/94	15/29008	0.0475312	0.110861	0.066377	Ubash3b	1
GO:0042359	vitamin D metabolic process	1/94	15/29008	0.0475312	0.110861	0.066377	Ifng	1
GO:0042748	circadian sleep/wake cycle, non-REM sleep	1/94	15/29008	0.0475312	0.110861	0.066377	Ptger4	1
GO:0043031	negative regulation of macrophage activation	1/94	15/29008	0.0475312	0.110861	0.066377	Cst7	1
GO:0045651	positive regulation of macrophage differentiation	1/94	15/29008	0.0475312	0.110861	0.066377	Csf1	1
GO:0051547	regulation of keratinocyte migration	1/94	15/29008	0.0475312	0.110861	0.066377	Mmp9	1
GO:0060546	negative regulation of necroptotic process	1/94	15/29008	0.0475312	0.110861	0.066377	Peli1	1
GO:0061469	regulation of type B pancreatic cell proliferation	1/94	15/29008	0.0475312	0.110861	0.066377	Nr4a1	1
GO:0070141	response to UV-A	1/94	15/29008	0.0475312	0.110861	0.066377	Mmp9	1
GO:0070234	positive regulation of T cell apoptotic process	1/94	15/29008	0.0475312	0.110861	0.066377	Ccl5	1
GO:0071379	cellular response to prostaglandin stimulus	1/94	15/29008	0.0475312	0.110861	0.066377	Ptger4	1
GO:0097531	mast cell migration	1/94	15/29008	0.0475312	0.110861	0.066377	Ccl5	1
GO:0106072	negative regulation of adenylate cyclase-activating G protein-coupled receptor signaling pathway	1/94	15/29008	0.0475312	0.110861	0.066377	Atp2b4	1
GO:1903543	positive regulation of exosomal secretion	1/94	15/29008	0.0475312	0.110861	0.066377	Sdc4	1
GO:0071901	negative regulation of protein serine/threonine kinase activity	2/94	108/29008	0.048103	0.112088	0.0671115	Cdkn1a/Casp3	2
GO:0043161	proteasome-mediated ubiquitin-dependent protein catabolic process	4/94	423/29008	0.0488869	0.113516	0.0679665	Peli1/Asb2/N4bp1/Smad7	4
GO:0010595	positive regulation of endothelial cell migration	2/94	109/29008	0.0489012	0.113516	0.0679665	Rock2/Lgmn	2
GO:0042310	vasoconstriction	2/94	109/29008	0.0489012	0.113516	0.0679665	Ahr/Dusp5	2
GO:0140053	mitochondrial gene expression	2/94	109/29008	0.0489012	0.113516	0.0679665	Lars2/Chchd10	2
GO:0016525	negative regulation of angiogenesis	2/94	110/29008	0.0497043	0.114466	0.0685354	Rock2/Atp2b4	2
GO:0010001	glial cell differentiation	3/94	255/29008	0.0502214	0.114466	0.0685354	Ifng/Ncmap/Tnfrsf1b	3
GO:0051607	defense response to virus	3/94	255/29008	0.0502214	0.114466	0.0685354	Foxp3/Ifng/Ccl5	3
GO:0140546	defense response to symbiont	3/94	255/29008	0.0502214	0.114466	0.0685354	Foxp3/Ifng/Ccl5	3
GO:1905477	positive regulation of protein localization to membrane	2/94	111/29008	0.0505121	0.114466	0.0685354	Cd81/Atp2b4	2
GO:0002713	negative regulation of B cell mediated immunity	1/94	16/29008	0.0506193	0.114466	0.0685354	Foxp3	1
GO:0002890	negative regulation of immunoglobulin mediated immune response	1/94	16/29008	0.0506193	0.114466	0.0685354	Foxp3	1
GO:0006968	cellular defense response	1/94	16/29008	0.0506193	0.114466	0.0685354	Tnfrsf4	1
GO:0007512	adult heart development	1/94	16/29008	0.0506193	0.114466	0.0685354	Ttn	1
GO:0010819	regulation of T cell chemotaxis	1/94	16/29008	0.0506193	0.114466	0.0685354	Ccl5	1
GO:0014819	regulation of skeletal muscle contraction	1/94	16/29008	0.0506193	0.114466	0.0685354	Nr4a1	1
GO:0018119	peptidyl-cysteine S-nitrosylation	1/94	16/29008	0.0506193	0.114466	0.0685354	Atp2b4	1
GO:0030322	stabilization of membrane potential	1/94	16/29008	0.0506193	0.114466	0.0685354	Chchd10	1
GO:0031268	pseudopodium organization	1/94	16/29008	0.0506193	0.114466	0.0685354	Ccl5	1
GO:0031650	regulation of heat generation	1/94	16/29008	0.0506193	0.114466	0.0685354	Ccl5	1
GO:0032688	negative regulation of interferon-beta production	1/94	16/29008	0.0506193	0.114466	0.0685354	Rel	1
GO:0034162	toll-like receptor 9 signaling pathway	1/94	16/29008	0.0506193	0.114466	0.0685354	Havcr2	1
GO:0044794	positive regulation by host of viral process	1/94	16/29008	0.0506193	0.114466	0.0685354	Ifng	1
GO:0046007	negative regulation of activated T cell proliferation	1/94	16/29008	0.0506193	0.114466	0.0685354	Casp3	1
GO:0047484	regulation of response to osmotic stress	1/94	16/29008	0.0506193	0.114466	0.0685354	Abcb1a	1
GO:0055119	relaxation of cardiac muscle	1/94	16/29008	0.0506193	0.114466	0.0685354	Ttn	1
GO:0062099	negative regulation of programmed necrotic cell death	1/94	16/29008	0.0506193	0.114466	0.0685354	Peli1	1
GO:0070885	negative regulation of calcineurin-NFAT signaling cascade	1/94	16/29008	0.0506193	0.114466	0.0685354	Atp2b4	1
GO:0106057	negative regulation of calcineurin-mediated signaling	1/94	16/29008	0.0506193	0.114466	0.0685354	Atp2b4	1
GO:1902043	positive regulation of extrinsic apoptotic signaling pathway via death domain receptors	1/94	16/29008	0.0506193	0.114466	0.0685354	Skil	1
GO:1902337	regulation of apoptotic process involved in morphogenesis	1/94	16/29008	0.0506193	0.114466	0.0685354	Tnfrsf1b	1
GO:1903978	regulation of microglial cell activation	1/94	16/29008	0.0506193	0.114466	0.0685354	Cst7	1
GO:2000479	regulation of cAMP-dependent protein kinase activity	1/94	16/29008	0.0506193	0.114466	0.0685354	Atp2b4	1
GO:0006520	cellular amino acid metabolic process	3/94	256/29008	0.0507016	0.114546	0.0685836	Lars2/Odc1/Atp2b4	3
GO:0000018	regulation of DNA recombination	2/94	112/29008	0.0513247	0.115847	0.0693624	Foxp3/Ifng	2
GO:0001906	cell killing	3/94	260/29008	0.052645	0.11858	0.0709986	Ifng/Lag3/Havcr2	3
GO:0045444	fat cell differentiation	3/94	260/29008	0.052645	0.11858	0.0709986	Sdf4/Nr4a1/Arid5b	3
GO:0051702	biological process involved in interaction with symbiont	2/94	114/29008	0.0529639	0.11858	0.0709986	Ifng/Ccl5	2
GO:0010466	negative regulation of peptidase activity	3/94	261/29008	0.0531364	0.11858	0.0709986	Mmp9/Nr4a1/Cst7	3
GO:0002862	negative regulation of inflammatory response to antigenic stimulus	1/94	17/29008	0.0536975	0.11858	0.0709986	Il10	1
GO:0006978	DNA damage response, signal transduction by p53 class mediator resulting in transcription of p21 class mediator	1/94	17/29008	0.0536975	0.11858	0.0709986	Cdkn1a	1
GO:0007250	activation of NF-kappaB-inducing kinase activity	1/94	17/29008	0.0536975	0.11858	0.0709986	Malt1	1
GO:0010224	response to UV-B	1/94	17/29008	0.0536975	0.11858	0.0709986	Cdkn1a	1
GO:0010566	regulation of ketone biosynthetic process	1/94	17/29008	0.0536975	0.11858	0.0709986	Egr1	1
GO:0017014	protein nitrosylation	1/94	17/29008	0.0536975	0.11858	0.0709986	Atp2b4	1
GO:0040015	negative regulation of multicellular organism growth	1/94	17/29008	0.0536975	0.11858	0.0709986	Lgmn	1
GO:0042407	cristae formation	1/94	17/29008	0.0536975	0.11858	0.0709986	Chchd10	1
GO:0042754	negative regulation of circadian rhythm	1/94	17/29008	0.0536975	0.11858	0.0709986	Ptger4	1
GO:0045655	regulation of monocyte differentiation	1/94	17/29008	0.0536975	0.11858	0.0709986	Csf1	1
GO:0048143	astrocyte activation	1/94	17/29008	0.0536975	0.11858	0.0709986	Ifng	1
GO:0051014	actin filament severing	1/94	17/29008	0.0536975	0.11858	0.0709986	Capg	1
GO:0070254	mucus secretion	1/94	17/29008	0.0536975	0.11858	0.0709986	Ptger4	1
GO:0098974	postsynaptic actin cytoskeleton organization	1/94	17/29008	0.0536975	0.11858	0.0709986	Rock2	1
GO:0099188	postsynaptic cytoskeleton organization	1/94	17/29008	0.0536975	0.11858	0.0709986	Rock2	1
GO:1903019	negative regulation of glycoprotein metabolic process	1/94	17/29008	0.0536975	0.11858	0.0709986	Itm2c	1
GO:1903541	regulation of exosomal secretion	1/94	17/29008	0.0536975	0.11858	0.0709986	Sdc4	1
GO:1904748	regulation of apoptotic process involved in development	1/94	17/29008	0.0536975	0.11858	0.0709986	Tnfrsf1b	1
GO:2000696	regulation of epithelial cell differentiation involved in kidney development	1/94	17/29008	0.0536975	0.11858	0.0709986	Mmp9	1
GO:2001028	positive regulation of endothelial cell chemotaxis	1/94	17/29008	0.0536975	0.11858	0.0709986	Lgmn	1
GO:0010876	lipid localization	4/94	437/29008	0.0538798	0.118875	0.0711755	Furin/Nrip1/Hdlbp/Abcb1a	4
GO:0006986	response to unfolded protein	2/94	116/29008	0.0546217	0.120085	0.0718996	Ifng/Upf3b	2
GO:0019218	regulation of steroid metabolic process	2/94	116/29008	0.0546217	0.120085	0.0718996	Ifng/Egr1	2
GO:0043534	blood vessel endothelial cell migration	2/94	116/29008	0.0546217	0.120085	0.0718996	Nr4a1/Atp2b4	2
GO:0071375	cellular response to peptide hormone stimulus	3/94	264/29008	0.0546241	0.120085	0.0718996	Rock2/Nr4a1/Socs3	3
GO:0044403	biological process involved in symbiotic interaction	3/94	265/29008	0.0551244	0.121076	0.0724931	Ifng/Ctsb/Ccl5	3
GO:0008637	apoptotic mitochondrial changes	2/94	117/29008	0.0554574	0.121698	0.0728657	Mmp9/Chchd10	2
GO:0051091	positive regulation of DNA-binding transcription factor activity	3/94	267/29008	0.0561317	0.12184	0.0729505	Il10/Malt1/Arid5b	3
GO:0002275	myeloid cell activation involved in immune response	2/94	118/29008	0.0562977	0.12184	0.0729505	Ifng/Havcr2	2
GO:2000278	regulation of DNA biosynthetic process	2/94	118/29008	0.0562977	0.12184	0.0729505	Cdkn1a/Ahr	2
GO:0002830	positive regulation of type 2 immune response	1/94	18/29008	0.0567657	0.12184	0.0729505	Cd81	1
GO:0016486	peptide hormone processing	1/94	18/29008	0.0567657	0.12184	0.0729505	Furin	1
GO:0030656	regulation of vitamin metabolic process	1/94	18/29008	0.0567657	0.12184	0.0729505	Ifng	1
GO:0033574	response to testosterone	1/94	18/29008	0.0567657	0.12184	0.0729505	Rock2	1
GO:0033631	cell-cell adhesion mediated by integrin	1/94	18/29008	0.0567657	0.12184	0.0729505	Ccl5	1
GO:0035633	maintenance of blood-brain barrier	1/94	18/29008	0.0567657	0.12184	0.0729505	Abcb1a	1
GO:0042772	DNA damage response, signal transduction resulting in transcription	1/94	18/29008	0.0567657	0.12184	0.0729505	Cdkn1a	1
GO:0048268	clathrin coat assembly	1/94	18/29008	0.0567657	0.12184	0.0729505	Hip1	1
GO:0050855	regulation of B cell receptor signaling pathway	1/94	18/29008	0.0567657	0.12184	0.0729505	Cd81	1
GO:0050862	positive regulation of T cell receptor signaling pathway	1/94	18/29008	0.0567657	0.12184	0.0729505	Cd81	1
GO:0060576	intestinal epithelial cell development	1/94	18/29008	0.0567657	0.12184	0.0729505	Prdm1	1
GO:0061318	renal filtration cell differentiation	1/94	18/29008	0.0567657	0.12184	0.0729505	Myo1e	1
GO:0072112	glomerular visceral epithelial cell differentiation	1/94	18/29008	0.0567657	0.12184	0.0729505	Myo1e	1
GO:0072311	glomerular epithelial cell differentiation	1/94	18/29008	0.0567657	0.12184	0.0729505	Myo1e	1
GO:0072672	neutrophil extravasation	1/94	18/29008	0.0567657	0.12184	0.0729505	Ptger4	1
GO:0097202	activation of cysteine-type endopeptidase activity	1/94	18/29008	0.0567657	0.12184	0.0729505	Lgmn	1
GO:0140131	positive regulation of lymphocyte chemotaxis	1/94	18/29008	0.0567657	0.12184	0.0729505	Ccl5	1
GO:1900037	regulation of cellular response to hypoxia	1/94	18/29008	0.0567657	0.12184	0.0729505	Rock2	1
GO:1900221	regulation of amyloid-beta clearance	1/94	18/29008	0.0567657	0.12184	0.0729505	Ifng	1
GO:1900424	regulation of defense response to bacterium	1/94	18/29008	0.0567657	0.12184	0.0729505	Havcr2	1
GO:1901077	regulation of relaxation of muscle	1/94	18/29008	0.0567657	0.12184	0.0729505	Ttn	1
GO:2001267	regulation of cysteine-type endopeptidase activity involved in apoptotic signaling pathway	1/94	18/29008	0.0567657	0.12184	0.0729505	Mmp9	1
GO:0018107	peptidyl-threonine phosphorylation	2/94	119/29008	0.0571424	0.122327	0.073242	Rock2/Smad7	2
GO:0021782	glial cell development	2/94	119/29008	0.0571424	0.122327	0.073242	Ifng/Ncmap	2
GO:0032963	collagen metabolic process	2/94	119/29008	0.0571424	0.122327	0.073242	Mmp9/Ctsb	2
GO:0001910	regulation of leukocyte mediated cytotoxicity	2/94	120/29008	0.0579916	0.123928	0.0742007	Lag3/Havcr2	2
GO:0044106	cellular amine metabolic process	2/94	120/29008	0.0579916	0.123928	0.0742007	Odc1/Atp2b4	2
GO:0006401	RNA catabolic process	3/94	272/29008	0.0586883	0.124266	0.074403	Rock2/Tnfrsf1b/Upf3b	3
GO:0050767	regulation of neurogenesis	4/94	451/29008	0.0591407	0.124266	0.074403	Ifng/Tnfrsf1b/Bhlhe40/Skil	4
GO:0032412	regulation of ion transmembrane transporter activity	3/94	273/29008	0.0592061	0.124266	0.074403	Ifng/Mmp9/Abcb1a	3
GO:0042542	response to hydrogen peroxide	2/94	122/29008	0.0597032	0.124266	0.074403	Casp3/Il10	2
GO:0090277	positive regulation of peptide hormone secretion	2/94	122/29008	0.0597032	0.124266	0.074403	Camk2n1/Ptger4	2
GO:0003214	cardiac left ventricle morphogenesis	1/94	19/29008	0.0598242	0.124266	0.074403	Ahr	1
GO:0006448	regulation of translational elongation	1/94	19/29008	0.0598242	0.124266	0.074403	Eif5a	1
GO:0006525	arginine metabolic process	1/94	19/29008	0.0598242	0.124266	0.074403	Atp2b4	1
GO:0006590	thyroid hormone generation	1/94	19/29008	0.0598242	0.124266	0.074403	Ctsb	1
GO:0006896	Golgi to vacuole transport	1/94	19/29008	0.0598242	0.124266	0.074403	Vps54	1
GO:0007039	protein catabolic process in the vacuole	1/94	19/29008	0.0598242	0.124266	0.074403	Cd81	1
GO:0010544	negative regulation of platelet activation	1/94	19/29008	0.0598242	0.124266	0.074403	Ubash3b	1
GO:0010801	negative regulation of peptidyl-threonine phosphorylation	1/94	19/29008	0.0598242	0.124266	0.074403	Smad7	1
GO:0032823	regulation of natural killer cell differentiation	1/94	19/29008	0.0598242	0.124266	0.074403	Prdm1	1
GO:0033623	regulation of integrin activation	1/94	19/29008	0.0598242	0.124266	0.074403	Ptger4	1
GO:0034111	negative regulation of homotypic cell-cell adhesion	1/94	19/29008	0.0598242	0.124266	0.074403	Ubash3b	1
GO:0034349	glial cell apoptotic process	1/94	19/29008	0.0598242	0.124266	0.074403	Casp3	1
GO:0034695	response to prostaglandin E	1/94	19/29008	0.0598242	0.124266	0.074403	Ptger4	1
GO:0035067	negative regulation of histone acetylation	1/94	19/29008	0.0598242	0.124266	0.074403	Foxp3	1
GO:0035641	locomotory exploration behavior	1/94	19/29008	0.0598242	0.124266	0.074403	Penk	1
GO:0042448	progesterone metabolic process	1/94	19/29008	0.0598242	0.124266	0.074403	Egr1	1
GO:0043374	CD8-positive, alpha-beta T cell differentiation	1/94	19/29008	0.0598242	0.124266	0.074403	Ifng	1
GO:0045779	negative regulation of bone resorption	1/94	19/29008	0.0598242	0.124266	0.074403	Ubash3b	1
GO:0045821	positive regulation of glycolytic process	1/94	19/29008	0.0598242	0.124266	0.074403	Ifng	1
GO:0051131	chaperone-mediated protein complex assembly	1/94	19/29008	0.0598242	0.124266	0.074403	Hopx	1
GO:0051444	negative regulation of ubiquitin-protein transferase activity	1/94	19/29008	0.0598242	0.124266	0.074403	Smad7	1
GO:0060544	regulation of necroptotic process	1/94	19/29008	0.0598242	0.124266	0.074403	Peli1	1
GO:0060712	spongiotrophoblast layer development	1/94	19/29008	0.0598242	0.124266	0.074403	Socs3	1
GO:0060841	venous blood vessel development	1/94	19/29008	0.0598242	0.124266	0.074403	Ahr	1
GO:1901550	regulation of endothelial cell development	1/94	19/29008	0.0598242	0.124266	0.074403	Rock2	1
GO:1903140	regulation of establishment of endothelial barrier	1/94	19/29008	0.0598242	0.124266	0.074403	Rock2	1
GO:1904385	cellular response to angiotensin	1/94	19/29008	0.0598242	0.124266	0.074403	Rock2	1
GO:1904478	regulation of intestinal absorption	1/94	19/29008	0.0598242	0.124266	0.074403	Abcb1a	1
GO:0002040	sprouting angiogenesis	2/94	123/29008	0.0605655	0.125486	0.0751338	Nr4a1/Il10	2
GO:0031398	positive regulation of protein ubiquitination	2/94	123/29008	0.0605655	0.125486	0.0751338	Peli1/Smad7	2
GO:0060419	heart growth	2/94	123/29008	0.0605655	0.125486	0.0751338	Ttn/Ahr	2
GO:0002224	toll-like receptor signaling pathway	2/94	124/29008	0.0614321	0.127174	0.0761445	Peli1/Havcr2	2
GO:0009308	amine metabolic process	2/94	125/29008	0.062303	0.12842	0.0768902	Odc1/Atp2b4	2
GO:0001956	positive regulation of neurotransmitter secretion	1/94	20/29008	0.0628728	0.12842	0.0768902	Ptger4	1
GO:0002863	positive regulation of inflammatory response to antigenic stimulus	1/94	20/29008	0.0628728	0.12842	0.0768902	Cd81	1
GO:0006390	mitochondrial transcription	1/94	20/29008	0.0628728	0.12842	0.0768902	Chchd10	1
GO:0009110	vitamin biosynthetic process	1/94	20/29008	0.0628728	0.12842	0.0768902	Ifng	1
GO:0010310	regulation of hydrogen peroxide metabolic process	1/94	20/29008	0.0628728	0.12842	0.0768902	Ptger4	1
GO:0030050	vesicle transport along actin filament	1/94	20/29008	0.0628728	0.12842	0.0768902	Myo1e	1
GO:0033033	negative regulation of myeloid cell apoptotic process	1/94	20/29008	0.0628728	0.12842	0.0768902	Ccl5	1
GO:0043373	CD4-positive, alpha-beta T cell lineage commitment	1/94	20/29008	0.0628728	0.12842	0.0768902	Foxp3	1
GO:0045986	negative regulation of smooth muscle contraction	1/94	20/29008	0.0628728	0.12842	0.0768902	Ptger4	1
GO:0051546	keratinocyte migration	1/94	20/29008	0.0628728	0.12842	0.0768902	Mmp9	1
GO:0072010	glomerular epithelium development	1/94	20/29008	0.0628728	0.12842	0.0768902	Myo1e	1
GO:0097320	plasma membrane tubulation	1/94	20/29008	0.0628728	0.12842	0.0768902	Snx9	1
GO:0106070	regulation of adenylate cyclase-activating G protein-coupled receptor signaling pathway	1/94	20/29008	0.0628728	0.12842	0.0768902	Atp2b4	1
GO:1901028	regulation of mitochondrial outer membrane permeabilization involved in apoptotic signaling pathway	1/94	20/29008	0.0628728	0.12842	0.0768902	Chchd10	1
GO:1903909	regulation of receptor clustering	1/94	20/29008	0.0628728	0.12842	0.0768902	Cd81	1
GO:0002793	positive regulation of peptide secretion	2/94	126/29008	0.0631781	0.128721	0.0770708	Camk2n1/Ptger4	2
GO:0003073	regulation of systemic arterial blood pressure	2/94	126/29008	0.0631781	0.128721	0.0770708	Camk2n1/Ahr	2
GO:0032414	positive regulation of ion transmembrane transporter activity	2/94	126/29008	0.0631781	0.128721	0.0770708	Ifng/Abcb1a	2
GO:0018210	peptidyl-threonine modification	2/94	127/29008	0.0640574	0.130188	0.0779489	Rock2/Smad7	2
GO:0043280	positive regulation of cysteine-type endopeptidase activity involved in apoptotic process	2/94	127/29008	0.0640574	0.130188	0.0779489	Hip1/Malt1	2
GO:0051101	regulation of DNA binding	2/94	127/29008	0.0640574	0.130188	0.0779489	Ifng/Mmp9	2
GO:0022898	regulation of transmembrane transporter activity	3/94	283/29008	0.0645032	0.130985	0.0784262	Ifng/Mmp9/Abcb1a	3
GO:0001889	liver development	2/94	128/29008	0.0649408	0.131127	0.0785112	Ifng/Ahr	2
GO:0001952	regulation of cell-matrix adhesion	2/94	128/29008	0.0649408	0.131127	0.0785112	Sdc4/Csf1	2
GO:0030216	keratinocyte differentiation	2/94	128/29008	0.0649408	0.131127	0.0785112	Rock2/Casp3	2
GO:0016064	immunoglobulin mediated immune response	3/94	284/29008	0.0650446	0.131127	0.0785112	Foxp3/Ifng/Cd81	3
GO:0043244	regulation of protein-containing complex disassembly	2/94	129/29008	0.0658284	0.131127	0.0785112	Capg/Eif5a	2
GO:0048640	negative regulation of developmental growth	2/94	129/29008	0.0658284	0.131127	0.0785112	Cdkn1a/Lgmn	2
GO:0003177	pulmonary valve development	1/94	21/29008	0.0659116	0.131127	0.0785112	Tnfrsf1b	1
GO:0006700	C21-steroid hormone biosynthetic process	1/94	21/29008	0.0659116	0.131127	0.0785112	Egr1	1
GO:0010447	response to acidic pH	1/94	21/29008	0.0659116	0.131127	0.0785112	Lgmn	1
GO:0010666	positive regulation of cardiac muscle cell apoptotic process	1/94	21/29008	0.0659116	0.131127	0.0785112	Eif5a	1
GO:0032332	positive regulation of chondrocyte differentiation	1/94	21/29008	0.0659116	0.131127	0.0785112	Smad7	1
GO:0032674	regulation of interleukin-5 production	1/94	21/29008	0.0659116	0.131127	0.0785112	Foxp3	1
GO:0034694	response to prostaglandin	1/94	21/29008	0.0659116	0.131127	0.0785112	Ptger4	1
GO:0035994	response to muscle stretch	1/94	21/29008	0.0659116	0.131127	0.0785112	Ttn	1
GO:0043117	positive regulation of vascular permeability	1/94	21/29008	0.0659116	0.131127	0.0785112	Ccl4	1
GO:0045649	regulation of macrophage differentiation	1/94	21/29008	0.0659116	0.131127	0.0785112	Csf1	1
GO:0046697	decidualization	1/94	21/29008	0.0659116	0.131127	0.0785112	Ctsb	1
GO:0046851	negative regulation of bone remodeling	1/94	21/29008	0.0659116	0.131127	0.0785112	Ubash3b	1
GO:0060333	interferon-gamma-mediated signaling pathway	1/94	21/29008	0.0659116	0.131127	0.0785112	Ifng	1
GO:0071676	negative regulation of mononuclear cell migration	1/94	21/29008	0.0659116	0.131127	0.0785112	Cd200r1	1
GO:0140448	signaling receptor ligand precursor processing	1/94	21/29008	0.0659116	0.131127	0.0785112	Furin	1
GO:1903672	positive regulation of sprouting angiogenesis	1/94	21/29008	0.0659116	0.131127	0.0785112	Il10	1
GO:1903975	regulation of glial cell migration	1/94	21/29008	0.0659116	0.131127	0.0785112	Csf1	1
GO:1990182	exosomal secretion	1/94	21/29008	0.0659116	0.131127	0.0785112	Sdc4	1
GO:1990776	response to angiotensin	1/94	21/29008	0.0659116	0.131127	0.0785112	Rock2	1
GO:0051924	regulation of calcium ion transport	3/94	286/29008	0.0661338	0.131462	0.0787119	Ubash3b/Ahr/Ccl5	3
GO:0019724	B cell mediated immunity	3/94	287/29008	0.0666816	0.131985	0.0790248	Foxp3/Ifng/Cd81	3
GO:0003279	cardiac septum development	2/94	130/29008	0.0667201	0.131985	0.0790248	Prdm1/Smad7	2
GO:0033138	positive regulation of peptidyl-serine phosphorylation	2/94	130/29008	0.0667201	0.131985	0.0790248	Ifng/Atp2b4	2
GO:0036294	cellular response to decreased oxygen levels	2/94	130/29008	0.0667201	0.131985	0.0790248	Rock2/Egr1	2
GO:0051592	response to calcium ion	2/94	130/29008	0.0667201	0.131985	0.0790248	Ttn/Lgmn	2
GO:0061041	regulation of wound healing	2/94	130/29008	0.0667201	0.131985	0.0790248	Ubash3b/Ptger4	2
GO:0050673	epithelial cell proliferation	4/94	471/29008	0.0671161	0.132661	0.0794297	Ifng/Nr4a1/Il10/Ccl5	4
GO:0045165	cell fate commitment	3/94	288/29008	0.0672315	0.132782	0.079502	Foxp3/Casp3/Prdm1	3
GO:0035821	modulation of process of other organism	2/94	131/29008	0.0676158	0.133005	0.0796354	Ifng/Ccl5	2
GO:0045089	positive regulation of innate immune response	2/94	131/29008	0.0676158	0.133005	0.0796354	Lag3/Havcr2	2
GO:0045727	positive regulation of translation	2/94	131/29008	0.0676158	0.133005	0.0796354	Eif5a/Upf3b	2
GO:0060048	cardiac muscle contraction	2/94	131/29008	0.0676158	0.133005	0.0796354	Ttn/Smad7	2
GO:0061008	hepaticobiliary system development	2/94	131/29008	0.0676158	0.133005	0.0796354	Ifng/Ahr	2
GO:0008037	cell recognition	3/94	290/29008	0.0683374	0.133467	0.0799122	Cd81/Casp3/Havcr2	3
GO:0001975	response to amphetamine	1/94	22/29008	0.0689407	0.133467	0.0799122	Nr4a1	1
GO:0002363	alpha-beta T cell lineage commitment	1/94	22/29008	0.0689407	0.133467	0.0799122	Foxp3	1
GO:0010663	positive regulation of striated muscle cell apoptotic process	1/94	22/29008	0.0689407	0.133467	0.0799122	Eif5a	1
GO:0010743	regulation of macrophage derived foam cell differentiation	1/94	22/29008	0.0689407	0.133467	0.0799122	Csf1	1
GO:0032634	interleukin-5 production	1/94	22/29008	0.0689407	0.133467	0.0799122	Foxp3	1
GO:0034143	regulation of toll-like receptor 4 signaling pathway	1/94	22/29008	0.0689407	0.133467	0.0799122	Peli1	1
GO:0034755	iron ion transmembrane transport	1/94	22/29008	0.0689407	0.133467	0.0799122	Ifng	1
GO:0042481	regulation of odontogenesis	1/94	22/29008	0.0689407	0.133467	0.0799122	Csf1	1
GO:0045475	locomotor rhythm	1/94	22/29008	0.0689407	0.133467	0.0799122	Egr1	1
GO:0050849	negative regulation of calcium-mediated signaling	1/94	22/29008	0.0689407	0.133467	0.0799122	Atp2b4	1
GO:0051770	positive regulation of nitric-oxide synthase biosynthetic process	1/94	22/29008	0.0689407	0.133467	0.0799122	Ifng	1
GO:0060009	Sertoli cell development	1/94	22/29008	0.0689407	0.133467	0.0799122	Abcb1a	1
GO:0062098	regulation of programmed necrotic cell death	1/94	22/29008	0.0689407	0.133467	0.0799122	Peli1	1
GO:0071404	cellular response to low-density lipoprotein particle stimulus	1/94	22/29008	0.0689407	0.133467	0.0799122	Cd81	1
GO:0071800	podosome assembly	1/94	22/29008	0.0689407	0.133467	0.0799122	Asb2	1
GO:0097734	extracellular exosome biogenesis	1/94	22/29008	0.0689407	0.133467	0.0799122	Sdc4	1
GO:0099515	actin filament-based transport	1/94	22/29008	0.0689407	0.133467	0.0799122	Myo1e	1
GO:0150104	transport across blood-brain barrier	1/94	22/29008	0.0689407	0.133467	0.0799122	Abcb1a	1
GO:2000810	regulation of bicellular tight junction assembly	1/94	22/29008	0.0689407	0.133467	0.0799122	Rock2	1
GO:0032434	regulation of proteasomal ubiquitin-dependent protein catabolic process	2/94	133/29008	0.0694192	0.134244	0.0803774	N4bp1/Smad7	2
GO:0010038	response to metal ion	3/94	292/29008	0.0694517	0.134244	0.0803774	Ttn/Lgmn/Mmp9	3
GO:0048732	gland development	4/94	477/29008	0.0696131	0.13445	0.0805006	Ifng/Csf1/Ahr/Arid5b	4
GO:0030336	negative regulation of cell migration	3/94	293/29008	0.070012	0.135114	0.0808981	Cd200r1/Atp2b4/Ptger4	3
GO:0000086	G2/M transition of mitotic cell cycle	2/94	134/29008	0.0703268	0.135508	0.081134	Cdkn1a/Abcb1a	2
GO:0032411	positive regulation of transporter activity	2/94	134/29008	0.0703268	0.135508	0.081134	Ifng/Abcb1a	2
GO:0070588	calcium ion transmembrane transport	3/94	296/29008	0.0717051	0.136507	0.0817322	Ubash3b/Ahr/Atp2b4	3
GO:0002693	positive regulation of cellular extravasation	1/94	23/29008	0.0719601	0.136507	0.0817322	Ptger4	1
GO:0006595	polyamine metabolic process	1/94	23/29008	0.0719601	0.136507	0.0817322	Odc1	1
GO:0009065	glutamine family amino acid catabolic process	1/94	23/29008	0.0719601	0.136507	0.0817322	Atp2b4	1
GO:0009310	amine catabolic process	1/94	23/29008	0.0719601	0.136507	0.0817322	Atp2b4	1
GO:0010232	vascular transport	1/94	23/29008	0.0719601	0.136507	0.0817322	Abcb1a	1
GO:0010560	positive regulation of glycoprotein biosynthetic process	1/94	23/29008	0.0719601	0.136507	0.0817322	Ramp1	1
GO:0010818	T cell chemotaxis	1/94	23/29008	0.0719601	0.136507	0.0817322	Ccl5	1
GO:0031649	heat generation	1/94	23/29008	0.0719601	0.136507	0.0817322	Ccl5	1
GO:0032288	myelin assembly	1/94	23/29008	0.0719601	0.136507	0.0817322	Ncmap	1
GO:0033630	positive regulation of cell adhesion mediated by integrin	1/94	23/29008	0.0719601	0.136507	0.0817322	Ccl5	1
GO:0046426	negative regulation of receptor signaling pathway via JAK-STAT	1/94	23/29008	0.0719601	0.136507	0.0817322	Socs3	1
GO:0046641	positive regulation of alpha-beta T cell proliferation	1/94	23/29008	0.0719601	0.136507	0.0817322	Cd81	1
GO:0051969	regulation of transmission of nerve impulse	1/94	23/29008	0.0719601	0.136507	0.0817322	Ifng	1
GO:0070861	regulation of protein exit from endoplasmic reticulum	1/94	23/29008	0.0719601	0.136507	0.0817322	Cd81	1
GO:0120255	olefinic compound biosynthetic process	1/94	23/29008	0.0719601	0.136507	0.0817322	Egr1	1
GO:1901623	regulation of lymphocyte chemotaxis	1/94	23/29008	0.0719601	0.136507	0.0817322	Ccl5	1
GO:2000345	regulation of hepatocyte proliferation	1/94	23/29008	0.0719601	0.136507	0.0817322	Ifng	1
GO:2000757	negative regulation of peptidyl-lysine acetylation	1/94	23/29008	0.0719601	0.136507	0.0817322	Foxp3	1
GO:2001026	regulation of endothelial cell chemotaxis	1/94	23/29008	0.0719601	0.136507	0.0817322	Lgmn	1
GO:0010821	regulation of mitochondrion organization	2/94	136/29008	0.0721538	0.136662	0.0818254	Mmp9/Chchd10	2
GO:0031623	receptor internalization	2/94	136/29008	0.0721538	0.136662	0.0818254	Cd81/Ramp1	2
GO:0032409	regulation of transporter activity	3/94	297/29008	0.0722736	0.136784	0.0818979	Ifng/Mmp9/Abcb1a	3
GO:0050769	positive regulation of neurogenesis	3/94	298/29008	0.0728441	0.137757	0.0824807	Ifng/Tnfrsf1b/Skil	3
GO:0007266	Rho protein signal transduction	2/94	138/29008	0.0739961	0.139409	0.0834695	Rock2/Gpr55	2
GO:0035966	response to topologically incorrect protein	2/94	138/29008	0.0739961	0.139409	0.0834695	Ifng/Upf3b	2
GO:0010811	positive regulation of cell-substrate adhesion	2/94	139/29008	0.074923	0.139409	0.0834695	Sdc4/Csf1	2
GO:0014075	response to amine	1/94	24/29008	0.0749698	0.139409	0.0834695	Nr4a1	1
GO:0030728	ovulation	1/94	24/29008	0.0749698	0.139409	0.0834695	Nrip1	1
GO:0031571	mitotic G1 DNA damage checkpoint signaling	1/94	24/29008	0.0749698	0.139409	0.0834695	Cdkn1a	1
GO:0032352	positive regulation of hormone metabolic process	1/94	24/29008	0.0749698	0.139409	0.0834695	Egr1	1
GO:0032515	negative regulation of phosphoprotein phosphatase activity	1/94	24/29008	0.0749698	0.139409	0.0834695	Rock2	1
GO:0035743	CD4-positive, alpha-beta T cell cytokine production	1/94	24/29008	0.0749698	0.139409	0.0834695	Cd81	1
GO:0035988	chondrocyte proliferation	1/94	24/29008	0.0749698	0.139409	0.0834695	Smad7	1
GO:0043011	myeloid dendritic cell differentiation	1/94	24/29008	0.0749698	0.139409	0.0834695	Itgb8	1
GO:0043369	CD4-positive or CD8-positive, alpha-beta T cell lineage commitment	1/94	24/29008	0.0749698	0.139409	0.0834695	Foxp3	1
GO:0043501	skeletal muscle adaptation	1/94	24/29008	0.0749698	0.139409	0.0834695	Asb2	1
GO:0045953	negative regulation of natural killer cell mediated cytotoxicity	1/94	24/29008	0.0749698	0.139409	0.0834695	Havcr2	1
GO:0050687	negative regulation of defense response to virus	1/94	24/29008	0.0749698	0.139409	0.0834695	Foxp3	1
GO:0051123	RNA polymerase II preinitiation complex assembly	1/94	24/29008	0.0749698	0.139409	0.0834695	Ahr	1
GO:0070498	interleukin-1-mediated signaling pathway	1/94	24/29008	0.0749698	0.139409	0.0834695	Egr1	1
GO:0140112	extracellular vesicle biogenesis	1/94	24/29008	0.0749698	0.139409	0.0834695	Sdc4	1
GO:0150105	protein localization to cell-cell junction	1/94	24/29008	0.0749698	0.139409	0.0834695	Abcb1a	1
GO:1902547	regulation of cellular response to vascular endothelial growth factor stimulus	1/94	24/29008	0.0749698	0.139409	0.0834695	Atp2b4	1
GO:1903020	positive regulation of glycoprotein metabolic process	1/94	24/29008	0.0749698	0.139409	0.0834695	Ramp1	1
GO:1903204	negative regulation of oxidative stress-induced neuron death	1/94	24/29008	0.0749698	0.139409	0.0834695	Il10	1
GO:0008584	male gonad development	2/94	140/29008	0.0758536	0.140731	0.0842616	Arid5b/Abcb1a	2
GO:0034614	cellular response to reactive oxygen species	2/94	140/29008	0.0758536	0.140731	0.0842616	Mmp9/Il10	2
GO:0034763	negative regulation of transmembrane transport	2/94	140/29008	0.0758536	0.140731	0.0842616	Mmp9/Ahr	2
GO:0046546	development of primary male sexual characteristics	2/94	141/29008	0.0767879	0.142286	0.0851925	Arid5b/Abcb1a	2
GO:2000146	negative regulation of cell motility	3/94	306/29008	0.077481	0.142286	0.0851925	Cd200r1/Atp2b4/Ptger4	3
GO:0001829	trophectodermal cell differentiation	1/94	25/29008	0.0779698	0.142286	0.0851925	Hopx	1
GO:0002716	negative regulation of natural killer cell mediated immunity	1/94	25/29008	0.0779698	0.142286	0.0851925	Havcr2	1
GO:0003084	positive regulation of systemic arterial blood pressure	1/94	25/29008	0.0779698	0.142286	0.0851925	Camk2n1	1
GO:0007202	activation of phospholipase C activity	1/94	25/29008	0.0779698	0.142286	0.0851925	Gpr55	1
GO:0007263	nitric oxide mediated signal transduction	1/94	25/29008	0.0779698	0.142286	0.0851925	Atp2b4	1
GO:0007413	axonal fasciculation	1/94	25/29008	0.0779698	0.142286	0.0851925	Casp3	1
GO:0010640	regulation of platelet-derived growth factor receptor signaling pathway	1/94	25/29008	0.0779698	0.142286	0.0851925	Hip1	1
GO:0034114	regulation of heterotypic cell-cell adhesion	1/94	25/29008	0.0779698	0.142286	0.0851925	Il10	1
GO:0036010	protein localization to endosome	1/94	25/29008	0.0779698	0.142286	0.0851925	Rock2	1
GO:0050860	negative regulation of T cell receptor signaling pathway	1/94	25/29008	0.0779698	0.142286	0.0851925	Pvrig	1
GO:0051457	maintenance of protein location in nucleus	1/94	25/29008	0.0779698	0.142286	0.0851925	Chchd10	1
GO:0051590	positive regulation of neurotransmitter transport	1/94	25/29008	0.0779698	0.142286	0.0851925	Ptger4	1
GO:0060575	intestinal epithelial cell differentiation	1/94	25/29008	0.0779698	0.142286	0.0851925	Prdm1	1
GO:0071392	cellular response to estradiol stimulus	1/94	25/29008	0.0779698	0.142286	0.0851925	Nrip1	1
GO:0106030	neuron projection fasciculation	1/94	25/29008	0.0779698	0.142286	0.0851925	Casp3	1
GO:1901032	negative regulation of response to reactive oxygen species	1/94	25/29008	0.0779698	0.142286	0.0851925	Il10	1
GO:1901984	negative regulation of protein acetylation	1/94	25/29008	0.0779698	0.142286	0.0851925	Foxp3	1
GO:1903206	negative regulation of hydrogen peroxide-induced cell death	1/94	25/29008	0.0779698	0.142286	0.0851925	Il10	1
GO:1904893	negative regulation of receptor signaling pathway via STAT	1/94	25/29008	0.0779698	0.142286	0.0851925	Socs3	1
GO:2000679	positive regulation of transcription regulatory region DNA binding	1/94	25/29008	0.0779698	0.142286	0.0851925	Ifng	1
GO:0046488	phosphatidylinositol metabolic process	2/94	143/29008	0.0786675	0.143346	0.0858269	Cish/Socs3	2
GO:1903364	positive regulation of cellular protein catabolic process	2/94	143/29008	0.0786675	0.143346	0.0858269	Cd81/Smad7	2
GO:0090316	positive regulation of intracellular protein transport	2/94	144/29008	0.0796127	0.144829	0.0867153	Ifng/Cd81	2
GO:0030198	extracellular matrix organization	3/94	311/29008	0.0804438	0.144829	0.0867153	Tnfrsf1b/Mmp9/Myo1e	3
GO:0043624	cellular protein complex disassembly	2/94	145/29008	0.0805615	0.144829	0.0867153	Capg/Eif5a	2
GO:0001573	ganglioside metabolic process	1/94	26/29008	0.0809602	0.144829	0.0867153	Itgb8	1
GO:0003299	muscle hypertrophy in response to stress	1/94	26/29008	0.0809602	0.144829	0.0867153	Atp2b4	1
GO:0007205	protein kinase C-activating G protein-coupled receptor signaling pathway	1/94	26/29008	0.0809602	0.144829	0.0867153	Cish	1
GO:0010742	macrophage derived foam cell differentiation	1/94	26/29008	0.0809602	0.144829	0.0867153	Csf1	1
GO:0014898	cardiac muscle hypertrophy in response to stress	1/94	26/29008	0.0809602	0.144829	0.0867153	Atp2b4	1
GO:0030325	adrenal gland development	1/94	26/29008	0.0809602	0.144829	0.0867153	Arid5b	1
GO:0032925	regulation of activin receptor signaling pathway	1/94	26/29008	0.0809602	0.144829	0.0867153	Smad7	1
GO:0033233	regulation of protein sumoylation	1/94	26/29008	0.0809602	0.144829	0.0867153	Egr1	1
GO:0034390	smooth muscle cell apoptotic process	1/94	26/29008	0.0809602	0.144829	0.0867153	Ifng	1
GO:0034391	regulation of smooth muscle cell apoptotic process	1/94	26/29008	0.0809602	0.144829	0.0867153	Ifng	1
GO:0035813	regulation of renal sodium excretion	1/94	26/29008	0.0809602	0.144829	0.0867153	Ptger4	1
GO:0042753	positive regulation of circadian rhythm	1/94	26/29008	0.0809602	0.144829	0.0867153	Ptger4	1
GO:0044819	mitotic G1/S transition checkpoint signaling	1/94	26/29008	0.0809602	0.144829	0.0867153	Cdkn1a	1
GO:0045780	positive regulation of bone resorption	1/94	26/29008	0.0809602	0.144829	0.0867153	Ptger4	1
GO:0050857	positive regulation of antigen receptor-mediated signaling pathway	1/94	26/29008	0.0809602	0.144829	0.0867153	Cd81	1
GO:0051354	negative regulation of oxidoreductase activity	1/94	26/29008	0.0809602	0.144829	0.0867153	Atp2b4	1
GO:0065005	protein-lipid complex assembly	1/94	26/29008	0.0809602	0.144829	0.0867153	Snx9	1
GO:0071276	cellular response to cadmium ion	1/94	26/29008	0.0809602	0.144829	0.0867153	Mmp9	1
GO:0071880	adenylate cyclase-activating adrenergic receptor signaling pathway	1/94	26/29008	0.0809602	0.144829	0.0867153	Atp2b4	1
GO:0072567	chemokine (C-X-C motif) ligand 2 production	1/94	26/29008	0.0809602	0.144829	0.0867153	Ccl5	1
GO:0090330	regulation of platelet aggregation	1/94	26/29008	0.0809602	0.144829	0.0867153	Ubash3b	1
GO:2000341	regulation of chemokine (C-X-C motif) ligand 2 production	1/94	26/29008	0.0809602	0.144829	0.0867153	Ccl5	1
GO:0043062	extracellular structure organization	3/94	312/29008	0.0810422	0.14487	0.0867398	Tnfrsf1b/Mmp9/Myo1e	3
GO:0010469	regulation of signaling receptor activity	2/94	146/29008	0.0815138	0.145395	0.0870539	Ifng/Il10	2
GO:0044839	cell cycle G2/M phase transition	2/94	146/29008	0.0815138	0.145395	0.0870539	Cdkn1a/Abcb1a	2
GO:0071453	cellular response to oxygen levels	2/94	146/29008	0.0815138	0.145395	0.0870539	Rock2/Egr1	2
GO:0045229	external encapsulating structure organization	3/94	313/29008	0.0816426	0.145519	0.087128	Tnfrsf1b/Mmp9/Myo1e	3
GO:0019233	sensory perception of pain	2/94	147/29008	0.0824697	0.146886	0.0879466	Penk/Il10	2
GO:0051271	negative regulation of cellular component movement	3/94	315/29008	0.0828493	0.147455	0.0882872	Cd200r1/Atp2b4/Ptger4	3
GO:0001780	neutrophil homeostasis	1/94	27/29008	0.083941	0.147681	0.0884225	Ifng	1
GO:0003094	glomerular filtration	1/94	27/29008	0.083941	0.147681	0.0884225	Myo1e	1
GO:0003176	aortic valve development	1/94	27/29008	0.083941	0.147681	0.0884225	Tnfrsf1b	1
GO:0014821	phasic smooth muscle contraction	1/94	27/29008	0.083941	0.147681	0.0884225	Ptger4	1
GO:0014887	cardiac muscle adaptation	1/94	27/29008	0.083941	0.147681	0.0884225	Atp2b4	1
GO:0031664	regulation of lipopolysaccharide-mediated signaling pathway	1/94	27/29008	0.083941	0.147681	0.0884225	Prdm1	1
GO:0033622	integrin activation	1/94	27/29008	0.083941	0.147681	0.0884225	Ptger4	1
GO:0035809	regulation of urine volume	1/94	27/29008	0.083941	0.147681	0.0884225	Ptger4	1
GO:0036336	dendritic cell migration	1/94	27/29008	0.083941	0.147681	0.0884225	Asb2	1
GO:0042104	positive regulation of activated T cell proliferation	1/94	27/29008	0.083941	0.147681	0.0884225	Il2ra	1
GO:0051016	barbed-end actin filament capping	1/94	27/29008	0.083941	0.147681	0.0884225	Capg	1
GO:0060008	Sertoli cell differentiation	1/94	27/29008	0.083941	0.147681	0.0884225	Abcb1a	1
GO:0062009	secondary palate development	1/94	27/29008	0.083941	0.147681	0.0884225	Itgb8	1
GO:0090077	foam cell differentiation	1/94	27/29008	0.083941	0.147681	0.0884225	Csf1	1
GO:1901857	positive regulation of cellular respiration	1/94	27/29008	0.083941	0.147681	0.0884225	Ifng	1
GO:2000310	regulation of NMDA receptor activity	1/94	27/29008	0.083941	0.147681	0.0884225	Ifng	1
GO:0007611	learning or memory	3/94	317/29008	0.0840637	0.147684	0.0884246	Lgmn/Casp3/Egr1	3
GO:0034504	protein localization to nucleus	3/94	317/29008	0.0840637	0.147684	0.0884246	Ifng/Cdkn1a/Chchd10	3
GO:0097306	cellular response to alcohol	2/94	149/29008	0.0843918	0.148154	0.0887061	Ahr/Ptger4	2
GO:0051147	regulation of muscle cell differentiation	2/94	150/29008	0.085358	0.149529	0.0895292	Eif5a/Hopx	2
GO:0072073	kidney epithelium development	2/94	150/29008	0.085358	0.149529	0.0895292	Myo1e/Smad7	2
GO:1902806	regulation of cell cycle G1/S phase transition	2/94	150/29008	0.085358	0.149529	0.0895292	Cdkn1a/Atp2b4	2
GO:0007271	synaptic transmission, cholinergic	1/94	28/29008	0.0869123	0.151063	0.0904477	Ifng	1
GO:0010893	positive regulation of steroid biosynthetic process	1/94	28/29008	0.0869123	0.151063	0.0904477	Ifng	1
GO:0033688	regulation of osteoblast proliferation	1/94	28/29008	0.0869123	0.151063	0.0904477	Ahr	1
GO:0034104	negative regulation of tissue remodeling	1/94	28/29008	0.0869123	0.151063	0.0904477	Ubash3b	1
GO:0034629	cellular protein-containing complex localization	1/94	28/29008	0.0869123	0.151063	0.0904477	Smad7	1
GO:0035812	renal sodium excretion	1/94	28/29008	0.0869123	0.151063	0.0904477	Ptger4	1
GO:0044342	type B pancreatic cell proliferation	1/94	28/29008	0.0869123	0.151063	0.0904477	Nr4a1	1
GO:0045187	regulation of circadian sleep/wake cycle, sleep	1/94	28/29008	0.0869123	0.151063	0.0904477	Ptger4	1
GO:0051894	positive regulation of focal adhesion assembly	1/94	28/29008	0.0869123	0.151063	0.0904477	Sdc4	1
GO:0097205	renal filtration	1/94	28/29008	0.0869123	0.151063	0.0904477	Myo1e	1
GO:1900745	positive regulation of p38MAPK cascade	1/94	28/29008	0.0869123	0.151063	0.0904477	Gadd45b	1
GO:0001837	epithelial to mesenchymal transition	2/94	152/29008	0.0873005	0.151523	0.090723	Rock2/Smad7	2
GO:0003206	cardiac chamber morphogenesis	2/94	152/29008	0.0873005	0.151523	0.090723	Ahr/Smad7	2
GO:0007043	cell-cell junction assembly	2/94	153/29008	0.0882768	0.152784	0.0914782	Rock2/Smad7	2
GO:0010565	regulation of cellular ketone metabolic process	2/94	153/29008	0.0882768	0.152784	0.0914782	Egr1/Atp2b4	2
GO:0050830	defense response to Gram-positive bacterium	2/94	153/29008	0.0882768	0.152784	0.0914782	Ifng/Havcr2	2
GO:1903900	regulation of viral life cycle	2/94	153/29008	0.0882768	0.152784	0.0914782	N4bp1/Ccl5	2
GO:0002313	mature B cell differentiation involved in immune response	1/94	29/29008	0.089874	0.154566	0.0925447	Il10	1
GO:0032647	regulation of interferon-alpha production	1/94	29/29008	0.089874	0.154566	0.0925447	Havcr2	1
GO:0033141	positive regulation of peptidyl-serine phosphorylation of STAT protein	1/94	29/29008	0.089874	0.154566	0.0925447	Ifng	1
GO:0034067	protein localization to Golgi apparatus	1/94	29/29008	0.089874	0.154566	0.0925447	Arl5a	1
GO:0048521	negative regulation of behavior	1/94	29/29008	0.089874	0.154566	0.0925447	Ptger4	1
GO:0048745	smooth muscle tissue development	1/94	29/29008	0.089874	0.154566	0.0925447	Ahr	1
GO:0060444	branching involved in mammary gland duct morphogenesis	1/94	29/29008	0.089874	0.154566	0.0925447	Csf1	1
GO:0070897	transcription preinitiation complex assembly	1/94	29/29008	0.089874	0.154566	0.0925447	Ahr	1
GO:0090200	positive regulation of release of cytochrome c from mitochondria	1/94	29/29008	0.089874	0.154566	0.0925447	Mmp9	1
GO:0022612	gland morphogenesis	2/94	155/29008	0.0902391	0.154777	0.0926713	Ifng/Csf1	2
GO:0034101	erythrocyte homeostasis	2/94	155/29008	0.0902391	0.154777	0.0926713	Casp3/Rps17	2
GO:0006913	nucleocytoplasmic transport	3/94	327/29008	0.0902498	0.154777	0.0926713	Ifng/Cdkn1a/Malt1	3
GO:0051169	nuclear transport	3/94	327/29008	0.0902498	0.154777	0.0926713	Ifng/Cdkn1a/Malt1	3
GO:0043270	positive regulation of ion transport	3/94	329/29008	0.0915095	0.156828	0.0938991	Ifng/Ccl5/Abcb1a	3
GO:0007265	Ras protein signal transduction	3/94	330/29008	0.0921421	0.157541	0.094326	Rock2/Csf1/Gpr55	3
GO:0050806	positive regulation of synaptic transmission	3/94	330/29008	0.0921421	0.157541	0.094326	Ifng/Lgmn/Ptger4	3
GO:2001235	positive regulation of apoptotic signaling pathway	2/94	157/29008	0.0922144	0.157541	0.094326	Itm2c/Skil	2
GO:0001911	negative regulation of leukocyte mediated cytotoxicity	1/94	30/29008	0.0928262	0.157541	0.094326	Havcr2	1
GO:0034123	positive regulation of toll-like receptor signaling pathway	1/94	30/29008	0.0928262	0.157541	0.094326	Peli1	1
GO:0043153	entrainment of circadian clock by photoperiod	1/94	30/29008	0.0928262	0.157541	0.094326	Bhlhe40	1
GO:0043950	positive regulation of cAMP-mediated signaling	1/94	30/29008	0.0928262	0.157541	0.094326	Ptger4	1
GO:0045932	negative regulation of muscle contraction	1/94	30/29008	0.0928262	0.157541	0.094326	Ptger4	1
GO:0046885	regulation of hormone biosynthetic process	1/94	30/29008	0.0928262	0.157541	0.094326	Egr1	1
GO:0050802	circadian sleep/wake cycle, sleep	1/94	30/29008	0.0928262	0.157541	0.094326	Ptger4	1
GO:0071312	cellular response to alkaloid	1/94	30/29008	0.0928262	0.157541	0.094326	Casp3	1
GO:0097345	mitochondrial outer membrane permeabilization	1/94	30/29008	0.0928262	0.157541	0.094326	Chchd10	1
GO:1900273	positive regulation of long-term synaptic potentiation	1/94	30/29008	0.0928262	0.157541	0.094326	Lgmn	1
GO:1901185	negative regulation of ERBB signaling pathway	1/94	30/29008	0.0928262	0.157541	0.094326	Lgmn	1
GO:0007613	memory	2/94	158/29008	0.0932068	0.157968	0.0945817	Lgmn/Egr1	2
GO:0045667	regulation of osteoblast differentiation	2/94	158/29008	0.0932068	0.157968	0.0945817	Ahr/Ptger4	2
GO:0062197	cellular response to chemical stress	3/94	333/29008	0.0940509	0.159288	0.0953723	Mmp9/Casp3/Il10	3
GO:0051235	maintenance of location	3/94	335/29008	0.0953326	0.15955	0.0955289	Nrip1/Ubash3b/Chchd10	3
GO:0002360	T cell lineage commitment	1/94	31/29008	0.0957689	0.15955	0.0955289	Foxp3	1
GO:0002825	regulation of T-helper 1 type immune response	1/94	31/29008	0.0957689	0.15955	0.0955289	Havcr2	1
[truncated: 1,000 more rows]

## Sheet: TR1.2 Foxp3+_TR1.2
ID	Description	GeneRatio	BgRatio	pvalue	p.adjust	qvalue	geneID	Count
[truncated: 2,106 more rows]
