# Supplementary material for: BLIMP-1-dependent differentiation of T follicular helper cells into Foxp3+ T regulatory type 1 cells
Source: Front Immunol. 2025 Feb 24;16:1519780. doi: 10.3389/fimmu.2025.1519780 (PMC11891242; doi:10.3389/fimmu.2025.1519780)
Supplement: Supplementary file 6 [file DataSheet6.xlsx]

## Sheet: TFH
gene	p_val	avg_log2FC	pct.1	pct.2	p_val_adj
Bach2	0	2.55551	0.88	0.038	0
Vps37b	0	2.74511	0.986	0.225	0
Ramp3	0	3.43584	0.958	0.035	0
Vps54	0	2.48597	0.93	0.228	0
Mir142hg	0	2.3643	0.923	0.119	0
Dgat1	0	1.96097	0.831	0.054	0
Crem	0	2.51248	0.951	0.065	0
Zeb1	0	3.46025	0.972	0.304	0
Ifit1	0	2.37722	0.901	0.031	0
Cblb	2.91993e-303	2.8689	0.986	0.365	5.77591e-299
Adk	3.91801e-297	2.48318	0.958	0.277	7.75022e-293
Inpp4b	7.79804e-285	2.53937	0.993	0.857	1.54253e-280
Ifit3	8.91659e-273	2.91931	0.796	0.01	1.76379e-268
Btg1	4.50997e-260	2.16616	1	0.953	8.92117e-256
Ifngr1	9.28935e-254	2.13218	0.768	0.062	1.83753e-249
Fosl2	1.0132e-250	1.61698	0.817	0.037	2.00422e-246
Sdf4	6.12865e-243	2.02761	0.993	0.657	1.21231e-238
Rps27	2.75924e-241	1.72012	1	0.999	5.45806e-237
Tut4	4.49406e-241	2.12079	0.937	0.299	8.88971e-237
Arhgap15	4.89146e-240	2.06537	0.93	0.638	9.67579e-236
Dock2	1.05063e-235	2.06509	0.958	0.616	2.07825e-231
Phlpp1	2.84492e-230	2.1073	0.725	0.046	5.62753e-226
Fam107b	1.88369e-220	1.82916	0.93	0.322	3.72612e-216
Stat5b	3.90401e-211	1.78354	0.88	0.275	7.72252e-207
Gm20275	1.09072e-200	2.19919	0.697	0.018	2.15755e-196
Cytip	3.33419e-200	2.0875	0.986	0.4	6.59537e-196
Zc3hav1	9.61841e-199	1.68017	0.958	0.461	1.90262e-194
mt-Co3	3.02976e-185	-2.22289	0.965	0.995	5.99317e-181
Gm42418	1.38567e-184	-2.18932	0.986	0.999	2.74099e-180
Chmp4b	1.58004e-181	1.49872	0.944	0.428	3.12547e-177
Aff3	4.7808e-177	1.75081	0.761	0.192	9.4569e-173
Nlrc5	6.46996e-177	1.50515	0.803	0.204	1.27982e-172
Nsd3	1.6157e-174	1.65191	0.923	0.54	3.19603e-170
Uba52	3.53583e-174	1.61764	0.993	0.651	6.99423e-170
Fam169b	3.23472e-171	1.80058	0.831	0.174	6.3986e-167
Pde4d	2.96754e-170	1.2956	0.662	0.044	5.87008e-166
Ssh2	2.226e-166	1.89835	0.979	0.589	4.40324e-162
Gm26740	1.25456e-164	1.28846	0.634	0.066	2.48165e-160
Atxn1	1.99576e-164	1.91276	0.859	0.247	3.9478e-160
mt-Cytb	3.56991e-164	-2.34027	0.831	0.985	7.06164e-160
Gm15283	7.54233e-164	1.54698	0.69	0.11	1.49195e-159
Rnf19a	4.27443e-163	1.69487	0.88	0.394	8.45526e-159
Gm11808	3.36175e-162	1.43818	0.859	0.241	6.64987e-158
Fryl	9.89989e-160	1.7271	0.852	0.328	1.9583e-155
Trim30a	1.04795e-158	1.76525	0.901	0.327	2.07296e-154
Pde4b	4.73086e-158	1.84615	0.824	0.203	9.35812e-154
Mxd1	5.49643e-155	1.47735	0.669	0.064	1.08725e-150
Isg15	6.68495e-155	2.46226	0.951	0.315	1.32235e-150
Irf7	6.94885e-155	1.4689	0.796	0.135	1.37455e-150
Tpt1	1.67395e-154	1.51864	1	1	3.31124e-150
Rplp1	3.76713e-152	1.68948	1	1	7.45176e-148
Oasl2	6.78545e-148	1.28212	0.606	0.012	1.34223e-143
Slfn1	6.27944e-146	2.06721	0.937	0.336	1.24214e-141
Sik3	6.72953e-145	1.58338	0.789	0.242	1.33117e-140
Rtp4	2.33014e-140	1.48244	0.81	0.07	4.60925e-136
Ascc3	1.4902e-139	1.51479	0.838	0.318	2.94776e-135
Xaf1	3.95804e-139	1.39811	0.789	0.151	7.82941e-135
Aldoa	5.03177e-139	1.77263	0.972	0.814	9.95334e-135
Tnfrsf9	1.18713e-138	2.32649	0.676	0.041	2.34826e-134
mt-Atp6	2.02823e-138	-1.77094	1	0.998	4.01204e-134
Stat4	9.25461e-138	1.93583	0.93	0.595	1.83065e-133
Bst2	1.09343e-137	1.75398	0.852	0.198	2.16292e-133
Samhd1	1.48789e-136	2.09072	0.972	0.658	2.9432e-132
Etv6	2.18023e-136	1.73238	0.718	0.126	4.31272e-132
Rnf125	2.75222e-134	1.32354	0.81	0.238	5.44416e-130
Prkce	3.44939e-134	1.17889	0.563	0.024	6.82323e-130
Ifi214	4.67115e-134	1.13615	0.592	0.034	9.23999e-130
Npc2	9.31652e-130	1.52695	0.859	0.531	1.8429e-125
Daxx	1.07368e-128	1.17229	0.754	0.153	2.12385e-124
Sp100	1.59537e-128	1.47366	0.958	0.699	3.1558e-124
Bmpr2	2.42632e-128	1.99015	0.641	0.105	4.79951e-124
Smchd1	3.49486e-128	1.53503	0.894	0.499	6.91319e-124
Actb	1.72646e-127	-1.66426	1	1	3.41512e-123
Tnrc6b	1.11185e-125	1.61356	0.93	0.56	2.19935e-121
Tpi1	1.63334e-124	2.01617	0.739	0.21	3.23091e-120
Ddx60	3.27108e-123	1.37072	0.676	0.082	6.47053e-119
Eno1	9.91331e-123	1.4736	0.817	0.373	1.96095e-118
Akt3	5.18066e-122	1.18865	0.57	0.062	1.02479e-117
Fau	6.08791e-121	1.27012	1	1	1.20425e-116
Fth1	4.55658e-119	1.37759	1	0.986	9.01338e-115
Rab8b	1.27193e-118	1.34576	0.93	0.519	2.516e-114
Usp18	1.9992e-117	0.9524	0.528	0.013	3.95462e-113
Peli1	1.32593e-116	1.52919	0.923	0.541	2.62282e-112
Tmsb4x	8.94075e-113	-1.49815	1	1	1.76857e-108
Ifi27l2a	2.91636e-111	2.33836	0.993	0.918	5.76885e-107
mt-Co2	4.7599e-111	-1.60142	0.986	0.994	9.41556e-107
Rnf213	5.00411e-111	1.42701	0.739	0.12	9.89862e-107
Herc6	5.1046e-111	1.51491	0.739	0.168	1.00974e-106
Samd9l	7.27606e-111	1.3651	0.81	0.25	1.43928e-106
Ambra1	1.45595e-109	1.04049	0.62	0.099	2.88001e-105
Runx3	4.21194e-109	1.23622	0.599	0.05	8.33163e-105
Tor1aip2	5.23937e-109	0.96453	0.641	0.107	1.0364e-104
Ctse	6.68199e-107	0.872072	0.535	0.051	1.32176e-102
Mllt3	1.9781e-106	1.54343	0.859	0.503	3.91288e-102
Gm12185	2.23482e-106	0.943649	0.535	0.006	4.42069e-102
Maml2	2.37667e-106	1.36647	0.613	0.129	4.70128e-102
Pgk1	3.16023e-106	1.43227	0.761	0.526	6.25125e-102
Trim30d	3.6307e-106	1.20877	0.662	0.1	7.18189e-102
Isy1	4.60038e-106	1.28899	0.725	0.242	9.10001e-102
D16Ertd472e	2.29173e-105	1.21392	0.69	0.189	4.53328e-101
Ifi211	2.76253e-105	0.76952	0.479	0.019	5.46457e-101
Ifi206	4.29779e-105	1.01994	0.479	0.009	8.50146e-101
Ostf1	6.98075e-104	1.27029	0.641	0.339	1.38086e-99
Cd53	3.00432e-103	1.37329	0.979	0.714	5.94285e-99
Ldlrad4	3.39123e-103	1.54604	0.739	0.271	6.7082e-99
Gm8369	5.41824e-103	1.91139	0.972	0.48	1.07178e-98
Cd52	8.46641e-103	-2.39886	0.592	0.98	1.67474e-98
Got1	3.60136e-102	1.08416	0.592	0.13	7.12386e-98
Sh3rf1	9.87253e-102	1.50105	0.585	0.127	1.95289e-97
Adamts6	2.16459e-101	1.46196	0.521	0.083	4.28177e-97
Camk4	2.20799e-100	1.34326	0.599	0.207	4.36763e-96
Mndal	7.62976e-100	1.67297	0.937	0.429	1.50924e-95
Kdm2b	8.42129e-100	1.42641	0.761	0.236	1.66581e-95
Ifi202b	5.77533e-99	1.61786	0.725	0.065	1.14242e-94
Fam172a	9.77122e-99	1.24314	0.725	0.314	1.93284e-94
S1pr1	3.44933e-98	1.59178	0.768	0.144	6.82313e-94
Map3k5	5.14219e-97	1.1838	0.683	0.21	1.01718e-92
A330040F15Rik	8.94885e-97	1.6039	0.641	0.003	1.77017e-92
Pfn1	1.36343e-96	-1.62674	0.958	0.997	2.69701e-92
Odc1	1.58955e-96	1.96677	0.817	0.516	3.14429e-92
mt-Nd2	2.19889e-96	-1.71616	0.831	0.978	4.34962e-92
Slfn8	9.83803e-96	1.2989	0.683	0.1	1.94606e-91
Pced1b	1.05009e-95	0.91426	0.57	0.074	2.07718e-91
Stat2	2.2035e-95	1.02358	0.577	0.098	4.35874e-91
Kansl1	9.37742e-95	1.21668	0.817	0.491	1.85495e-90
Fbxl17	2.4013e-94	1.11773	0.563	0.12	4.75002e-90
Ust	6.47192e-94	2.27765	0.81	0.002	1.28021e-89
Ifi208	1.00413e-93	1.06566	0.648	0.134	1.98628e-89
Zbtb20	2.72395e-92	1.7324	0.894	0.379	5.38824e-88
Zhx2	3.3687e-91	0.914818	0.57	0.09	6.66363e-87
Rabgap1l	1.07041e-90	1.31272	0.937	0.663	2.11738e-86
Rac2	2.19252e-90	-1.68449	0.775	0.987	4.33703e-86
Sipa1l1	6.58218e-90	1.28467	0.824	0.517	1.30202e-85
Tex2	8.03431e-89	0.805439	0.437	0.026	1.58927e-84
P2ry10	2.46787e-88	1.15811	0.69	0.15	4.88169e-84
Phactr2	1.59758e-86	1.53865	0.775	0.442	3.16018e-82
Nxpe3	7.95164e-86	1.23692	0.676	0.362	1.57291e-81
Ptprcap	3.69625e-85	-2.17063	0.275	0.973	7.31156e-81
Ifih1	7.3282e-84	1.10262	0.577	0.073	1.44959e-79
Samsn1	2.62605e-83	1.39819	0.859	0.517	5.1946e-79
Gm47283	2.65929e-83	1.17676	0.69	0.204	5.26034e-79
2410006H16Rik	3.94972e-83	1.3478	0.923	0.63	7.81294e-79
Celf2	2.2942e-82	1.32725	0.937	0.782	4.53817e-78
Mif	1.22044e-81	1.48537	0.845	0.752	2.41414e-77
Oas3	8.19945e-81	0.698267	0.408	0.014	1.62193e-76
Tg	1.21914e-80	1.03588	0.387	0.005	2.41157e-76
Zfand3	1.69456e-80	0.961452	0.655	0.206	3.35202e-76
Runx2	3.32182e-80	1.03996	0.5	0.071	6.5709e-76
Slfn5	9.89739e-80	1.58618	0.732	0.271	1.9578e-75
Map3k1	1.08066e-79	1.15082	0.746	0.249	2.13766e-75
Mthfd1l	1.19987e-79	1.08299	0.437	0.059	2.37345e-75
Trps1	6.61981e-79	1.34019	0.585	0.201	1.30946e-74
Farp1	3.73929e-78	0.881518	0.437	0.044	7.39668e-74
Aftph	1.21427e-77	1.09566	0.754	0.327	2.40194e-73
Slc16a3	1.4807e-77	0.674644	0.359	0.01	2.92898e-73
Egln1	2.68951e-77	1.07734	0.563	0.252	5.32013e-73
Ubb	2.8184e-77	1.04423	1	0.959	5.57507e-73
Dip2b	2.33279e-76	1.02912	0.676	0.231	4.61449e-72
Smad7	5.67751e-76	0.931126	0.493	0.024	1.12307e-71
Vgll4	7.76622e-76	1.10989	0.782	0.373	1.53624e-71
Pitpnc1	1.07352e-75	1.30346	0.761	0.352	2.12353e-71
Pml	2.52207e-75	0.896967	0.549	0.129	4.98891e-71
Arl15	3.15822e-75	0.917316	0.437	0.059	6.24727e-71
Ube2h	3.93343e-75	1.09107	0.81	0.373	7.78071e-71
Mbd5	1.11462e-74	0.917724	0.493	0.102	2.20482e-70
Arhgap26	1.1171e-74	0.99422	0.599	0.14	2.20974e-70
Gtdc1	5.05713e-73	1.15457	0.472	0.098	1.00035e-68
Map2k1	1.33577e-72	0.961129	0.556	0.163	2.64228e-68
1600014C10Rik	3.4447e-72	1.10312	0.514	0.116	6.81396e-68
Oprm1	3.61869e-72	0.554227	0.352	0.007	7.15813e-68
Kdm7a	3.66954e-72	1.17214	0.697	0.352	7.25872e-68
Isg20	5.00739e-72	1.10531	0.641	0.189	9.90511e-68
Dennd1a	1.93866e-71	0.88106	0.634	0.158	3.83486e-67
mt-Nd4	2.88513e-71	-1.39852	0.838	0.979	5.70707e-67
mt-Nd1	3.0567e-71	-1.5419	0.775	0.966	6.04647e-67
Trim14	5.3379e-70	0.808786	0.521	0.12	1.05589e-65
Hsp90ab1	2.23175e-69	-1.60014	0.81	0.984	4.41462e-65
Parp14	6.42083e-69	1.30258	0.739	0.272	1.2701e-64
Zswim6	1.09746e-68	1.22798	0.718	0.242	2.17089e-64
Gpr132	1.28126e-68	0.94353	0.676	0.142	2.53446e-64
Ifit2	4.4641e-68	0.862687	0.479	0.054	8.83044e-64
Tnfrsf26	5.33009e-68	0.872882	0.542	0.127	1.05434e-63
Zbp1	5.44489e-68	1.17563	0.817	0.361	1.07705e-63
Gbp2	1.20496e-67	1.82124	0.669	0.139	2.38353e-63
Tox	4.58307e-67	1.29209	0.915	0.804	9.06578e-63
Rap1gds1	1.23463e-66	1.05254	0.648	0.315	2.44223e-62
St8sia1	1.7737e-66	1.09456	0.549	0.215	3.50856e-62
Cxcr4	1.9043e-66	1.33059	0.676	0.292	3.76689e-62
Ldha	2.33397e-66	1.20963	0.915	0.745	4.61682e-62
Prelid2	2.59766e-66	0.825441	0.472	0.107	5.13844e-62
Cmip	7.46116e-66	0.943317	0.634	0.232	1.47589e-61
Icos	9.98158e-66	1.5365	0.894	0.436	1.97446e-61
Diaph2	1.2661e-65	1.13276	0.5	0.13	2.50447e-61
Cog5	2.13694e-65	0.850077	0.521	0.142	4.22707e-61
Tmem140	4.15777e-65	0.767116	0.528	0.117	8.22449e-61
Rgs10	6.30153e-65	-1.72651	0.514	0.927	1.24651e-60
Aebp2	8.0438e-65	1.10307	0.803	0.493	1.59115e-60
Riok1	1.12367e-64	1.07533	0.655	0.272	2.22274e-60
Jarid2	4.32142e-64	1.26566	0.761	0.422	8.5482e-60
Lrch1	1.02377e-63	0.851649	0.528	0.128	2.02512e-59
Slc2a1	1.22022e-63	0.684717	0.387	0.046	2.41371e-59
Neurl3	3.26665e-63	1.33928	0.683	0.234	6.46176e-59
E330020D12Rik	5.31529e-63	0.667768	0.387	0.035	1.05142e-58
Gm4070	9.73227e-63	0.670307	0.437	0.048	1.92514e-58
Arhgdib	1.77872e-62	-1.43236	0.697	0.967	3.51849e-58
Gypc	3.38376e-62	0.760996	0.437	0.074	6.69342e-58
Gapdh	3.85973e-62	1.29096	0.979	0.948	7.63492e-58
Mtmr3	4.02935e-62	0.833431	0.577	0.187	7.97046e-58
E030030I06Rik	4.29095e-62	0.546539	0.331	0.026	8.48794e-58
Mgat5	3.89381e-61	0.821152	0.528	0.132	7.70235e-57
A930037H05Rik	7.2094e-61	0.461523	0.31	0.017	1.42609e-56
Hdac8	8.11148e-61	0.838155	0.38	0.067	1.60453e-56
Igf1r	1.32677e-60	1.53603	0.711	0.433	2.62448e-56
Fndc3a	2.20303e-60	0.964739	0.599	0.197	4.35781e-56
Ankrd44	3.4869e-60	0.982588	0.789	0.483	6.89743e-56
Higd1a	3.56018e-60	1.05047	0.606	0.451	7.04239e-56
Ttc39b	8.08407e-60	1.00836	0.718	0.337	1.59911e-55
Rsad2	1.31553e-59	0.819714	0.437	0.023	2.60224e-55
Tnfaip3	1.56001e-59	1.46073	0.845	0.41	3.08586e-55
Rgs1	2.5123e-59	2.3092	0.789	0.283	4.96959e-55
Abcb1a	3.48028e-59	0.935892	0.401	0.067	6.88434e-55
Xylt1	4.22156e-59	1.00652	0.641	0.158	8.35066e-55
Epb41	5.6496e-59	1.00784	0.669	0.259	1.11755e-54
Stag1	9.77746e-59	0.989007	0.761	0.45	1.93408e-54
Inpp5d	1.12005e-58	0.831865	0.641	0.248	2.21557e-54
Ifi209	1.19425e-58	0.99388	0.732	0.242	2.36234e-54
Stx12	3.95519e-58	0.672611	0.451	0.098	7.82376e-54
Sesn3	7.48522e-58	1.11359	0.873	0.547	1.48065e-53
Stat1	7.64948e-58	1.43365	0.958	0.747	1.51314e-53
Vti1a	7.95076e-58	0.837311	0.535	0.173	1.57274e-53
Ms4a4c	9.50106e-58	0.711398	0.331	0.034	1.8794e-53
Zfp654	9.54048e-58	0.836011	0.535	0.14	1.8872e-53
Smg6	1.07398e-57	0.929869	0.746	0.334	2.12444e-53
Phf21a	1.20776e-57	0.928855	0.62	0.19	2.38908e-53
Btbd9	1.3791e-57	0.819578	0.528	0.187	2.72799e-53
Gm16158	1.40517e-57	0.506076	0.289	0.006	2.77957e-53
Parp9	4.04864e-57	0.981135	0.676	0.2	8.00862e-53
Birc3	4.21824e-57	0.955475	0.514	0.165	8.3441e-53
Spata6	4.51435e-57	0.628533	0.345	0.042	8.92984e-53
Elmo1	5.55829e-57	1.0419	0.824	0.575	1.09949e-52
Iigp1	1.19995e-56	1.75273	0.859	0.363	2.37361e-52
Gm37240	1.51761e-56	0.646579	0.345	0.003	3.00198e-52
Prkca	2.39378e-56	1.12245	0.958	0.742	4.73513e-52
Myl12b	5.74154e-56	0.896298	0.958	0.852	1.13573e-51
Cmpk2	8.82978e-56	0.405674	0.275	0.01	1.74662e-51
Ifi203	1.4987e-55	1.3977	0.831	0.458	2.96457e-51
Rfx3	1.87265e-55	0.730838	0.408	0.067	3.70429e-51
Naa20	2.92158e-55	0.796653	0.69	0.301	5.77918e-51
Dtx3l	3.64228e-55	0.842808	0.613	0.198	7.20479e-51
Xist	4.22715e-55	-1.36197	0.592	0.948	8.36172e-51
Trac	7.71509e-55	-1.29502	0.796	0.971	1.52612e-50
Mxi1	1.24723e-54	0.739398	0.415	0.061	2.46715e-50
Ddi2	1.48442e-54	0.825839	0.479	0.145	2.93633e-50
Ifi35	1.80783e-54	0.786593	0.613	0.254	3.57607e-50
March3	1.8848e-54	0.749273	0.324	0.02	3.72832e-50
Socs3	2.14022e-54	1.30698	0.725	0.142	4.23357e-50
Ubash3b	4.12095e-54	1.09671	0.57	0.221	8.15165e-50
Uhrf2	7.25925e-54	0.948997	0.711	0.321	1.43595e-49
Arih1	7.36981e-54	0.929774	0.761	0.356	1.45782e-49
Usp25	1.01314e-53	0.917511	0.704	0.373	2.0041e-49
Stk17b	1.26696e-53	1.01555	0.979	0.889	2.50618e-49
Msi2	1.67716e-53	1.05796	0.81	0.529	3.31758e-49
Fcho2	1.8249e-53	0.983555	0.634	0.266	3.60984e-49
Pkm	2.258e-53	1.19341	0.915	0.781	4.46655e-49
Myo3b	3.37857e-53	1.27385	0.331	0.002	6.68316e-49
Reep5	3.83991e-53	0.915133	0.789	0.318	7.59573e-49
Rgs2	4.02807e-53	1.34504	0.556	0.191	7.96792e-49
Scml4	5.56814e-53	0.713895	0.324	0.028	1.10143e-48
Dnajb6	8.37077e-53	0.826025	0.81	0.486	1.65582e-48
Nup98	1.27631e-52	0.812589	0.57	0.248	2.52468e-48
Helz2	1.5628e-52	0.679594	0.563	0.127	3.09138e-48
Lrrc8d	2.42737e-52	0.836928	0.535	0.177	4.80157e-48
Oas1a	2.49059e-52	0.560428	0.352	0.033	4.92664e-48
Hsh2d	3.7645e-52	0.52697	0.352	0.039	7.44655e-48
Ppp1r14b	4.12718e-52	-2.14429	0.169	0.812	8.16397e-48
Gm16754	5.92353e-52	0.772014	0.38	0.002	1.17173e-47
Pan3	1.30974e-51	0.913425	0.69	0.316	2.5908e-47
Creb3l2	1.97597e-51	0.790204	0.373	0.041	3.90866e-47
Bnip3	4.89546e-51	0.782951	0.317	0.04	9.6837e-47
Stat3	5.17522e-51	1.02967	0.718	0.483	1.02371e-46
Slfn3	9.30703e-51	0.401845	0.246	0.007	1.84102e-46
Cage1	1.01399e-50	0.396927	0.261	0.011	2.00578e-46
Foxp1	1.64317e-50	1.12654	0.908	0.625	3.25035e-46
Hif1a	5.17537e-50	1.47105	0.993	0.848	1.02374e-45
Gphn	5.25086e-50	0.595362	0.387	0.034	1.03867e-45
Foxo1	5.53585e-50	0.918478	0.648	0.271	1.09505e-45
Izumo1r	7.21494e-50	-1.56718	0.401	0.875	1.42719e-45
Insyn2b	2.43187e-49	0.430729	0.275	0.018	4.81049e-45
Man1a	2.75964e-49	0.886944	0.535	0.156	5.45884e-45
Gm20139	2.97319e-49	1.04764	0.38	0.002	5.88126e-45
Prkch	4.7715e-49	0.939802	0.655	0.435	9.4385e-45
Hnrnpa2b1	5.71249e-49	-1.24351	0.69	0.953	1.12999e-44
Smyd3	7.36431e-49	0.743087	0.437	0.123	1.45673e-44
Melk	9.9584e-49	0.423747	0.254	0.013	1.96987e-44
Exoc6b	2.04833e-48	0.745112	0.493	0.149	4.05181e-44
Fasl	2.09636e-48	0.537392	0.261	0.008	4.14681e-44
Gimap3	2.10103e-48	1.00201	0.873	0.733	4.15604e-44
Arap2	5.79423e-48	1.1117	0.739	0.492	1.14616e-43
Tgtp2	6.15355e-48	0.628765	0.408	0.05	1.21723e-43
Col4a3bp	7.22316e-48	0.740669	0.57	0.225	1.42881e-43
St6galnac3	3.37967e-47	0.936587	0.303	0.034	6.68532e-43
Fbxo11	3.47577e-47	0.796951	0.563	0.222	6.87541e-43
Ptpn11	4.5783e-47	-1.54407	0.366	0.863	9.05634e-43
Spidr	5.19675e-47	0.648355	0.38	0.067	1.02797e-42
Exoc4	5.55894e-47	0.87237	0.641	0.27	1.09961e-42
Emb	6.14127e-47	1.28614	0.62	0.361	1.2148e-42
Fam162a	1.16375e-46	0.95647	0.535	0.374	2.30202e-42
Jmjd1c	1.23738e-46	0.954676	0.831	0.487	2.44766e-42
Thada	1.29113e-46	0.834789	0.437	0.169	2.55399e-42
Chic1	1.4413e-46	0.701127	0.458	0.112	2.85103e-42
Zdhhc18	1.59992e-46	0.809603	0.704	0.352	3.1648e-42
Prkcq	4.52171e-46	0.947274	0.831	0.651	8.9444e-42
Camk1d	6.12676e-46	0.742606	0.458	0.098	1.21193e-41
Zfas1	6.40987e-46	0.772738	0.627	0.219	1.26794e-41
Satb1	1.61869e-45	1.15419	0.394	0.034	3.20194e-41
Parp8	3.54385e-45	0.867362	0.465	0.213	7.0101e-41
Sla	3.56173e-45	0.881008	0.768	0.406	7.04546e-41
Lrba	4.83273e-45	0.824786	0.577	0.236	9.55963e-41
Pias1	2.24222e-44	0.675356	0.542	0.193	4.43533e-40
Ifit1bl1	2.38987e-44	0.447885	0.239	0.011	4.7274e-40
Arid5a	3.71458e-44	0.795769	0.556	0.139	7.34781e-40
4932438A13Rik	3.83053e-44	0.88026	0.782	0.453	7.57717e-40
Cplane1	4.81537e-44	0.812762	0.451	0.125	9.52528e-40
Trim34a	5.69682e-44	0.629844	0.444	0.091	1.12689e-39
Ankrd11	7.52282e-44	0.989979	0.894	0.643	1.48809e-39
Lgals3bp	1.2463e-43	0.787892	0.486	0.156	2.46532e-39
Mbd2	1.46209e-43	0.785052	0.768	0.438	2.89215e-39
Cd274	1.64305e-43	0.890169	0.549	0.191	3.25012e-39
Gimap7	2.21895e-43	1.13463	0.57	0.104	4.3893e-39
Parp12	3.5122e-43	0.361165	0.239	0.014	6.94749e-39
Gabpb1	3.68448e-43	0.71396	0.479	0.146	7.28826e-39
Ifitm3	8.88852e-43	1.02137	0.204	0.002	1.75824e-38
Zfp335os	9.11304e-43	0.351518	0.218	0.01	1.80265e-38
Gm4951	1.06997e-42	0.545358	0.218	0.003	2.11651e-38
Fli1	2.27628e-42	0.815251	0.655	0.25	4.50272e-38
Itgav	4.09468e-42	0.913968	0.556	0.272	8.09969e-38
Map3k3	4.46265e-42	0.552663	0.415	0.098	8.82756e-38
Ndfip2	5.30138e-42	0.666914	0.655	0.318	1.04867e-37
Camk2b	1.01388e-41	0.332593	0.211	0.006	2.00556e-37
Coro1a	1.37812e-41	-1.0212	0.93	0.986	2.72605e-37
C130026I21Rik	1.67102e-41	0.375355	0.225	0.009	3.30544e-37
Rpl29	1.94097e-41	0.859256	0.915	0.699	3.83944e-37
Nf1	2.09243e-41	0.623681	0.359	0.085	4.13903e-37
Tor1aip1	2.22668e-41	0.790784	0.718	0.356	4.4046e-37
Lncpint	3.42828e-41	0.860891	0.662	0.386	6.78148e-37
Cnot4	5.48615e-41	0.756489	0.648	0.316	1.08522e-36
Eif2ak2	7.12267e-41	0.614108	0.373	0.051	1.40893e-36
Gm20559	1.06661e-40	0.561344	0.423	0.093	2.10987e-36
Zfp292	1.10385e-40	0.93691	0.824	0.538	2.18353e-36
Pgm1	1.63659e-40	0.627765	0.373	0.094	3.23734e-36
Zcchc7	2.94978e-40	0.80189	0.754	0.56	5.83496e-36
Nlk	3.40572e-40	0.770025	0.5	0.222	6.73686e-36
Cmss1	5.09179e-40	0.618564	0.479	0.126	1.00721e-35
Trappc9	6.52452e-40	0.585717	0.415	0.129	1.29061e-35
Tbc1d15	7.30244e-40	0.624081	0.507	0.173	1.4445e-35
Rps8	1.21134e-39	-0.930426	0.993	1	2.39615e-35
Lck	1.56863e-39	-1.07726	0.641	0.928	3.1029e-35
Nfil3	2.11059e-39	0.86317	0.458	0.106	4.17496e-35
Nabp1	2.7342e-39	0.700536	0.472	0.132	5.40853e-35
Esyt2	2.79731e-39	0.903564	0.782	0.538	5.53335e-35
Ncoa2	4.51961e-39	0.72126	0.57	0.238	8.94024e-35
Atxn7l1	4.93678e-39	0.777074	0.444	0.203	9.76544e-35
March7	5.80567e-39	0.746033	0.711	0.406	1.14842e-34
Art2b	6.84415e-39	-1.56643	0.07	0.787	1.35384e-34
Olfr56	6.8508e-39	0.385218	0.211	0.003	1.35516e-34
Pja1	1.01373e-38	0.569198	0.458	0.113	2.00526e-34
Asb3	1.86389e-38	0.541347	0.373	0.092	3.68696e-34
Dhx58	1.86931e-38	0.402429	0.268	0.027	3.69767e-34
Rpsa	4.59453e-38	-0.971408	1	1	9.08845e-34
Sfmbt1	5.40052e-38	0.611114	0.324	0.073	1.06828e-33
Il18r1	5.92259e-38	0.750668	0.176	0.004	1.17155e-33
Tmcc1	6.09207e-38	0.778101	0.493	0.252	1.20507e-33
Numb	6.94951e-38	0.597207	0.415	0.127	1.37468e-33
Tmem64	7.24711e-38	0.670734	0.394	0.085	1.43355e-33
Laptm5	8.21875e-38	-0.958431	0.782	0.963	1.62575e-33
Osbpl9	8.45391e-38	0.661705	0.479	0.221	1.67227e-33
Patj	8.92445e-38	0.622583	0.338	0.099	1.76535e-33
Gmds	1.19871e-37	0.614356	0.275	0.087	2.37117e-33
Myo9a	1.20786e-37	0.636983	0.352	0.07	2.38927e-33
Morrbid	2.13354e-37	0.594817	0.225	0.02	4.22035e-33
Vopp1	2.60814e-37	0.496226	0.324	0.049	5.15917e-33
Smim3	2.68652e-37	0.483915	0.261	0.041	5.3142e-33
Gm10076	3.77238e-37	-1.29297	0.387	0.837	7.46214e-33
Myo1d	3.99386e-37	0.452756	0.204	0.019	7.90025e-33
Gm36975	4.21583e-37	0.402172	0.282	0.002	8.33932e-33
Hnrnpa0	6.76347e-37	0.749729	0.845	0.631	1.33788e-32
Gm12840	6.88312e-37	1.45427	0.514	0.177	1.36155e-32
Gvin1	7.02792e-37	0.370764	0.239	0.002	1.39019e-32
Bcas3	7.39758e-37	0.552002	0.345	0.07	1.46332e-32
Gramd3	7.67385e-37	0.83692	0.507	0.222	1.51796e-32
Alcam	8.88971e-37	0.933943	0.394	0.082	1.75847e-32
Suz12	1.03412e-36	0.750172	0.655	0.401	2.0456e-32
Clybl	1.04941e-36	0.57417	0.232	0.02	2.07584e-32
Rnf138	1.30176e-36	0.701299	0.641	0.319	2.575e-32
Plekha5	1.31271e-36	0.632056	0.38	0.123	2.59666e-32
Ppp2r3a	1.5008e-36	0.421586	0.176	0.004	2.96873e-32
Malt1	2.12934e-36	-1.19948	0.57	0.902	4.21204e-32
Dusp5	2.14945e-36	0.574721	0.303	0.036	4.25182e-32
Ifit3b	2.39074e-36	1.2198	0.528	0.001	4.72913e-32
Lcor	2.55237e-36	0.617687	0.472	0.14	5.04885e-32
Gbp3	2.99252e-36	0.657401	0.387	0.077	5.9195e-32
Tcf7	3.25139e-36	-1.10744	0.62	0.9	6.43157e-32
Tspan32	3.38454e-36	-1.33623	0.225	0.823	6.69496e-32
Sppl3	4.05781e-36	0.527436	0.401	0.129	8.02675e-32
Gm49180	4.21281e-36	0.486492	0.197	0.01	8.33336e-32
Dlg1	4.40223e-36	0.577255	0.408	0.116	8.70806e-32
Arih2	4.56118e-36	0.614529	0.437	0.151	9.02247e-32
Ly6a	6.02792e-36	1.14945	0.352	0.028	1.19238e-31
Itk	6.60148e-36	0.952262	0.873	0.675	1.30584e-31
Abhd17b	9.77754e-36	0.682796	0.408	0.126	1.9341e-31
Itga7	1.03196e-35	0.366686	0.218	0.015	2.04133e-31
Kcnq5	1.30945e-35	0.790934	0.204	0.043	2.59022e-31
Ankhd1	1.57403e-35	0.749559	0.613	0.301	3.11359e-31
Gas5	1.6063e-35	0.843013	0.923	0.788	3.17742e-31
Zfp609	1.77273e-35	0.526378	0.324	0.061	3.50664e-31
Utrn	1.84338e-35	0.876863	0.894	0.761	3.6464e-31
Hilpda	3.32758e-35	0.640479	0.239	0.063	6.58229e-31
Ddx58	3.77758e-35	0.701062	0.486	0.152	7.47243e-31
Rapgef6	3.88211e-35	0.880678	0.796	0.557	7.6792e-31
Pcgf5	4.06219e-35	0.738468	0.556	0.233	8.03543e-31
Gpi1	5.66103e-35	0.799467	0.831	0.661	1.11981e-30
Mrtfa	6.64764e-35	0.612376	0.408	0.155	1.31497e-30
Sh3kbp1	7.37386e-35	0.819734	0.803	0.68	1.45862e-30
Iqgap2	8.26658e-35	0.765015	0.31	0.052	1.63521e-30
Ighm	8.41927e-35	-1.49389	0.148	0.742	1.66542e-30
H2-T23	9.92025e-35	0.772676	0.859	0.634	1.96232e-30
Arpc3	1.12226e-34	0.766769	0.915	0.827	2.21994e-30
Suco	1.15734e-34	0.682216	0.599	0.294	2.28932e-30
Sos2	1.2159e-34	0.613092	0.444	0.145	2.40518e-30
Ifi47	1.27668e-34	0.955154	0.761	0.393	2.5254e-30
Rnf157	1.31073e-34	0.660024	0.366	0.142	2.59275e-30
Nr3c1	1.75645e-34	0.796206	0.683	0.527	3.47443e-30
Lpxn	2.36599e-34	0.731211	0.655	0.359	4.68016e-30
Hipk2	2.5288e-34	0.585914	0.268	0.056	5.00221e-30
Grap2	2.75256e-34	0.701409	0.345	0.129	5.44483e-30
Gm10260	4.03832e-34	-1.07135	0.606	0.911	7.98821e-30
Rapgef2	4.23981e-34	0.656561	0.514	0.185	8.38676e-30
Plekha2	4.24261e-34	0.665696	0.549	0.223	8.39231e-30
mt-Co1	8.85199e-34	-0.835743	1	0.994	1.75101e-29
mt-Nd5	1.22525e-33	-1.05384	0.535	0.894	2.42366e-29
Gbp5	1.27347e-33	0.990473	0.479	0.118	2.51905e-29
Selplg	1.63267e-33	0.598419	0.521	0.151	3.22959e-29
Ccr7	1.73766e-33	0.815712	0.296	0.061	3.43726e-29
Nptn	1.95737e-33	0.647154	0.57	0.268	3.87187e-29
Lamp2	2.29437e-33	0.775846	0.577	0.292	4.5385e-29
Vps13b	2.63152e-33	0.672978	0.486	0.194	5.2054e-29
Ifitm2	2.74824e-33	0.811272	0.211	0.013	5.43629e-29
Ncoa1	3.42344e-33	0.714433	0.556	0.248	6.77191e-29
Ypel2	3.80215e-33	0.480649	0.296	0.046	7.52103e-29
Kdm4d	4.45279e-33	0.318878	0.19	0.01	8.80806e-29
Nrf1	6.54739e-33	0.568685	0.43	0.149	1.29514e-28
Tmem123	8.00207e-33	0.598313	0.486	0.214	1.58289e-28
Nmrk1	8.0545e-33	0.371363	0.169	0.007	1.59326e-28
Ucp2	9.74272e-33	-1.10771	0.486	0.845	1.92721e-28
Ext1	1.28835e-32	0.82667	0.535	0.406	2.54848e-28
Cd3d	1.3502e-32	-0.8651	0.866	0.973	2.67082e-28
Hk2	1.38093e-32	0.345525	0.169	0.003	2.73162e-28
Ripor2	1.50864e-32	0.860885	0.599	0.316	2.98424e-28
Irgm2	2.95128e-32	0.524588	0.387	0.048	5.83793e-28
Nampt	3.18247e-32	0.589149	0.401	0.105	6.29524e-28
Ogfr	3.5796e-32	0.559856	0.521	0.224	7.08081e-28
A630014C17Rik	5.36228e-32	0.23192	0.169	0.007	1.06071e-27
Smco4	5.43157e-32	-1.12435	0.387	0.847	1.07442e-27
Dyrk1a	6.16175e-32	0.631204	0.514	0.231	1.21886e-27
Rpl10a	6.30365e-32	-0.897425	0.944	0.996	1.24692e-27
AY036118	1.25687e-31	-1.02041	0.768	0.937	2.48621e-27
Tcf12	3.03937e-31	0.711275	0.57	0.331	6.01218e-27
Bcl11b	3.47586e-31	0.909356	0.746	0.725	6.8756e-27
Akap10	3.57972e-31	0.554639	0.345	0.12	7.08105e-27
Gm32036	3.7962e-31	0.351107	0.303	0.053	7.50927e-27
Rb1	5.61012e-31	0.715258	0.535	0.258	1.10974e-26
Specc1l	6.34146e-31	0.571421	0.472	0.174	1.2544e-26
Ptch1	6.48532e-31	0.77709	0.232	0.095	1.28286e-26
Dis3l2	9.36019e-31	0.524073	0.31	0.104	1.85154e-26
Ube2l6	1.05696e-30	0.359646	0.246	0.036	2.09077e-26
Gm31763	1.06046e-30	0.234196	0.162	0.006	2.09769e-26
Plcl2	1.16596e-30	0.594198	0.373	0.126	2.30639e-26
Csnk1g1	1.34671e-30	0.676133	0.493	0.236	2.66393e-26
Sik2	1.43488e-30	0.69252	0.394	0.107	2.83833e-26
Rundc3b	1.75864e-30	0.317612	0.162	0.005	3.47877e-26
Dock11	2.00037e-30	0.689111	0.613	0.322	3.95694e-26
Gm2682	2.52651e-30	0.786309	0.366	0.072	4.99769e-26
Irgm1	2.56131e-30	0.970991	0.711	0.195	5.06653e-26
Dtx4	2.81528e-30	0.368795	0.197	0.019	5.5689e-26
Rbm6	3.55072e-30	0.654166	0.585	0.314	7.02368e-26
Tmsb10	4.10298e-30	0.811523	1	0.991	8.11611e-26
Ntng2	4.51783e-30	0.309104	0.148	0.006	8.93672e-26
Ramp1	4.81556e-30	-1.36617	0.134	0.72	9.52566e-26
Nop53	5.3527e-30	0.664644	0.704	0.439	1.05882e-25
Aff4	5.52957e-30	0.694382	0.549	0.228	1.0938e-25
Myo9b	6.29833e-30	0.514953	0.451	0.172	1.24587e-25
Tspan5	6.44422e-30	0.794846	0.549	0.348	1.27473e-25
Scaper	6.48371e-30	0.667558	0.408	0.177	1.28254e-25
Ero1l	6.69287e-30	0.493762	0.331	0.088	1.32392e-25
Sept1	7.06062e-30	-1.00623	0.437	0.848	1.39666e-25
Gbp7	7.08285e-30	1.05858	0.634	0.167	1.40106e-25
Slc4a7	1.08731e-29	0.717535	0.408	0.152	2.1508e-25
Dennd4a	1.19606e-29	0.458563	0.239	0.032	2.36593e-25
Ralgapa2	1.20887e-29	0.630137	0.486	0.198	2.39126e-25
Dtnb	1.51492e-29	0.592143	0.415	0.174	2.99666e-25
Eya3	1.56306e-29	0.418524	0.282	0.067	3.09188e-25
Parp11	2.01326e-29	0.494074	0.31	0.093	3.98243e-25
Zfp407	2.603e-29	0.60327	0.408	0.133	5.149e-25
Exoc2	2.61101e-29	0.576624	0.444	0.16	5.16484e-25
Nme2	2.64001e-29	-1.15367	0.268	0.761	5.2222e-25
Dennd2d	2.69349e-29	-1.03519	0.408	0.814	5.32798e-25
Cdk19	2.77031e-29	0.529037	0.423	0.139	5.47995e-25
Wdr33	2.83281e-29	0.650162	0.606	0.374	5.60358e-25
Camk2n1	2.89399e-29	0.313064	0.19	0.007	5.7246e-25
Arhgap18	4.0081e-29	0.59034	0.373	0.173	7.92843e-25
Fnip1	4.20015e-29	0.519329	0.324	0.081	8.30831e-25
Atp9b	4.38579e-29	0.685396	0.472	0.275	8.67554e-25
Abcb7	4.60579e-29	0.499161	0.415	0.122	9.11071e-25
Bcl2l11	5.24586e-29	0.572769	0.338	0.047	1.03768e-24
Lrrc4	5.95279e-29	0.236095	0.148	0.004	1.17752e-24
Tmem135	7.0297e-29	0.487495	0.331	0.098	1.39055e-24
Setbp1	7.89537e-29	0.675028	0.232	0.056	1.56178e-24
Tapbp	8.09303e-29	0.695967	0.768	0.52	1.60088e-24
Bbs9	8.23411e-29	0.424921	0.246	0.036	1.62879e-24
Galnt9	9.2637e-29	0.484741	0.373	0.101	1.83245e-24
Itpr1	9.32222e-29	0.542295	0.331	0.082	1.84403e-24
Cap2	9.3299e-29	0.52327	0.148	0.014	1.84555e-24
Pqlc1	1.02291e-28	0.257653	0.19	0.019	2.02341e-24
Gm20186	1.23466e-28	0.699324	0.542	0.141	2.44228e-24
Jak2	1.29122e-28	0.788532	0.768	0.566	2.55417e-24
Ubr3	1.40884e-28	0.518743	0.359	0.132	2.78682e-24
Tnfrsf18	1.45237e-28	0.681793	0.732	0.468	2.87293e-24
Tspan14	1.59428e-28	0.52184	0.479	0.16	3.15365e-24
Babam2	1.7798e-28	0.603338	0.359	0.182	3.52062e-24
Casp8	3.51222e-28	0.610777	0.592	0.311	6.94752e-24
Map4k3	3.69606e-28	0.424186	0.232	0.037	7.31117e-24
Susd6	4.34619e-28	0.662433	0.69	0.445	8.59721e-24
Rps12	5.21991e-28	-0.900164	1	0.998	1.03255e-23
Ss18	6.60913e-28	0.607685	0.521	0.248	1.30735e-23
Rab43	7.10883e-28	0.579856	0.437	0.177	1.4062e-23
Svil	7.13452e-28	0.550992	0.408	0.094	1.41128e-23
4921511C10Rik	7.32369e-28	0.237996	0.141	0.003	1.4487e-23
Kpna4	8.3272e-28	0.63718	0.648	0.427	1.6472e-23
Tnfrsf23	9.05469e-28	0.313754	0.218	0.018	1.79111e-23
Fam102a	9.15624e-28	0.570156	0.472	0.223	1.8112e-23
Tcf20	9.29283e-28	0.643911	0.507	0.231	1.83821e-23
Itpkb	9.46908e-28	0.786134	0.775	0.618	1.87308e-23
Cbfa2t2	1.08696e-27	0.396252	0.296	0.061	2.15012e-23
Upf2	1.10238e-27	0.625874	0.542	0.269	2.18062e-23
Fars2	1.11501e-27	0.46045	0.31	0.104	2.2056e-23
Tgfbr2	1.9131e-27	0.71043	0.754	0.527	3.78431e-23
Svbp	2.17958e-27	0.547776	0.577	0.284	4.31142e-23
B2m	2.20937e-27	0.638136	1	0.995	4.37035e-23
Ppp2r5c	2.39504e-27	0.678481	0.782	0.474	4.73762e-23
Trafd1	2.63718e-27	0.455784	0.373	0.11	5.21661e-23
Ndrg1	2.64726e-27	0.478083	0.204	0.001	5.23655e-23
Crebbp	2.72461e-27	0.682069	0.69	0.487	5.38956e-23
Rtn3	3.36958e-27	0.648619	0.634	0.369	6.66537e-23
Nt5e	3.69369e-27	0.768313	0.669	0.46	7.30649e-23
Dst	4.7415e-27	0.779448	0.514	0.311	9.37916e-23
Rps6ka3	5.4035e-27	0.579786	0.415	0.159	1.06887e-22
Ndufa4	6.78787e-27	-0.884895	0.648	0.9	1.34271e-22
Abtb2	6.89094e-27	0.666812	0.437	0.205	1.3631e-22
Rab2a	7.3557e-27	0.595488	0.831	0.544	1.45503e-22
Nxn	7.45241e-27	0.34507	0.183	0.025	1.47416e-22
Insr	7.55178e-27	0.514789	0.38	0.119	1.49382e-22
Prr14l	7.78778e-27	0.551032	0.415	0.175	1.5405e-22
Lrch3	9.20196e-27	0.531793	0.486	0.21	1.82024e-22
Slc24a3	1.1421e-26	0.620183	0.162	0.02	2.25918e-22
Snx13	1.56692e-26	0.506908	0.268	0.069	3.09953e-22
Nmi	1.78867e-26	0.626687	0.62	0.353	3.53817e-22
Bmt2	1.80096e-26	0.559853	0.394	0.143	3.56248e-22
1810062O18Rik	1.81763e-26	0.30984	0.176	0.016	3.59546e-22
Serpinb6a	1.87051e-26	0.563429	0.359	0.094	3.70005e-22
Apol7e	2.11579e-26	0.246507	0.176	0.015	4.18525e-22
Tshz1	2.43832e-26	0.560081	0.38	0.117	4.82325e-22
Slamf6	2.52175e-26	-0.986045	0.352	0.79	4.98827e-22
Igtp	2.5218e-26	0.764799	0.613	0.236	4.98838e-22
Tbc1d9b	2.83226e-26	0.454329	0.317	0.097	5.60249e-22
Fbxl20	2.88321e-26	0.508876	0.43	0.129	5.70327e-22
Tspo	5.44631e-26	0.655473	0.908	0.763	1.07734e-21
Rnf216	5.55891e-26	0.542477	0.528	0.221	1.09961e-21
Aff1	6.85057e-26	0.490375	0.415	0.145	1.35511e-21
Mov10	7.40344e-26	0.346408	0.261	0.056	1.46448e-21
Rora	9.73066e-26	0.671365	0.444	0.114	1.92482e-21
Polr2a	1.07548e-25	0.647061	0.725	0.408	2.1274e-21
Ar	1.16537e-25	0.871211	0.289	0.109	2.30522e-21
Sec61g	1.20493e-25	0.664641	0.93	0.783	2.38348e-21
Rptor	1.42676e-25	0.489238	0.254	0.092	2.82228e-21
Rab3ip	1.50126e-25	0.394818	0.282	0.062	2.96963e-21
Ctla4	2.49688e-25	0.979927	0.831	0.646	4.93907e-21
Tmem184b	2.62996e-25	0.327314	0.239	0.036	5.20232e-21
Usp32	2.95972e-25	0.488891	0.317	0.088	5.85463e-21
Rpl18a	4.50445e-25	0.597716	1	0.998	8.91024e-21
Gimap1	6.48675e-25	0.70793	0.887	0.713	1.28314e-20
Irf9	7.7229e-25	0.648615	0.585	0.237	1.52767e-20
Mllt10	8.56056e-25	0.615994	0.521	0.3	1.69336e-20
Ppm1h	8.61067e-25	0.490394	0.338	0.143	1.70328e-20
Rnf115	9.17316e-25	0.510152	0.514	0.237	1.81454e-20
Bnip3l	9.24443e-25	0.630867	0.746	0.569	1.82864e-20
5330438D12Rik	1.04093e-24	0.326043	0.225	0.026	2.05907e-20
Gm4841	1.06066e-24	0.61953	0.331	0.043	2.09809e-20
Skap1	1.14703e-24	0.643611	0.873	0.888	2.26894e-20
Cdc27	1.79944e-24	0.40759	0.303	0.093	3.55946e-20
Plod2	1.80966e-24	0.224065	0.134	0.007	3.5797e-20
Rps4x	1.84981e-24	-0.727092	0.993	0.999	3.65911e-20
Maml3	1.88775e-24	0.442613	0.141	0.015	3.73415e-20
Gm11714	2.00656e-24	0.205135	0.148	0.002	3.96918e-20
Akap13	2.04578e-24	0.71298	0.937	0.865	4.04676e-20
Impa2	2.05805e-24	0.472984	0.268	0.073	4.07103e-20
Stk4	2.10815e-24	0.653561	0.746	0.613	4.17013e-20
Zfp52	2.17597e-24	0.51922	0.352	0.122	4.30429e-20
Clic4	2.45824e-24	0.22323	0.162	0.013	4.86264e-20
Xrcc4	2.60691e-24	0.571421	0.352	0.17	5.15672e-20
Stxbp5	2.7424e-24	0.475118	0.352	0.135	5.42474e-20
Irs2	2.78389e-24	0.252289	0.169	0.016	5.50682e-20
Nfat5	2.87439e-24	0.68093	0.585	0.336	5.68584e-20
St3gal4	2.99192e-24	0.286251	0.261	0.044	5.91832e-20
Tbc1d30	3.54971e-24	0.293416	0.225	0.026	7.02169e-20
Foxn3	3.82683e-24	0.652029	0.563	0.296	7.56986e-20
Map3k14	5.30557e-24	0.446061	0.331	0.101	1.04949e-19
Gimap6	5.70922e-24	0.724359	0.817	0.703	1.12934e-19
Kat2b	6.05857e-24	0.505306	0.401	0.126	1.19845e-19
Arhgef18	6.46575e-24	0.499986	0.282	0.085	1.27899e-19
4930444A19Rik	7.43688e-24	0.41135	0.261	0.001	1.47109e-19
Itgal	7.54792e-24	-0.88699	0.458	0.803	1.49305e-19
A330023F24Rik	7.74953e-24	0.307592	0.197	0.029	1.53294e-19
Gem	8.76766e-24	0.539242	0.246	0.102	1.73433e-19
Bsg	9.19701e-24	0.557359	0.62	0.501	1.81926e-19
Chd7	9.25893e-24	0.582113	0.373	0.114	1.83151e-19
Dgka	9.66224e-24	0.64175	0.69	0.488	1.91129e-19
Trim25	1.00502e-23	0.393144	0.31	0.087	1.98803e-19
Tmem71	1.06286e-23	0.563473	0.401	0.156	2.10244e-19
Crbn	1.17017e-23	0.620742	0.514	0.308	2.31471e-19
Atg4a	1.23646e-23	0.541345	0.162	0.06	2.44585e-19
Ankrd28	1.51483e-23	0.48851	0.324	0.101	2.99648e-19
Pfkfb3	1.71463e-23	0.504032	0.352	0.106	3.39172e-19
Braf	1.84343e-23	0.509721	0.38	0.105	3.64648e-19
Rngtt	2.18995e-23	0.483293	0.458	0.191	4.33195e-19
Oga	2.25058e-23	0.573493	0.528	0.269	4.45187e-19
Epb41l2	2.52725e-23	0.433175	0.282	0.072	4.99915e-19
Pacs1	2.72026e-23	0.457027	0.338	0.164	5.38094e-19
Pi4kb	2.78067e-23	0.349809	0.317	0.079	5.50045e-19
9930111J21Rik2	3.0756e-23	0.724421	0.732	0.403	6.08383e-19
Abl2	3.31713e-23	0.366728	0.261	0.056	6.56162e-19
Cfl1	3.38168e-23	-0.737279	0.937	0.976	6.68929e-19
Pvt1	3.49309e-23	0.438459	0.296	0.083	6.90969e-19
Spata1	3.72359e-23	0.338016	0.176	0.03	7.36563e-19
Ptprj	3.83916e-23	0.566156	0.296	0.105	7.59425e-19
Serf2	3.93541e-23	-0.719342	0.894	0.963	7.78463e-19
Spag9	4.03028e-23	0.560086	0.507	0.265	7.9723e-19
Tbc1d1	4.76659e-23	0.578066	0.528	0.342	9.42879e-19
Dock9	4.93882e-23	0.343582	0.183	0.025	9.76948e-19
Exoc6	4.99682e-23	0.496378	0.423	0.195	9.88421e-19
Pde8a	5.0115e-23	0.298758	0.169	0.018	9.91325e-19
Cep128	5.09965e-23	0.374486	0.239	0.045	1.00876e-18
Fam129a	5.18449e-23	0.563081	0.331	0.088	1.02554e-18
Sp110	6.08389e-23	0.55602	0.662	0.355	1.20345e-18
Rnf169	6.10329e-23	0.399187	0.268	0.062	1.20729e-18
Ap3b1	6.32894e-23	0.609097	0.528	0.281	1.25193e-18
Lrrc8c	6.7439e-23	0.509765	0.38	0.187	1.33401e-18
B4galt1	6.99951e-23	0.54437	0.444	0.205	1.38457e-18
Runx1	7.83223e-23	0.616933	0.563	0.403	1.54929e-18
mt-Nd4l	8.31942e-23	-0.84537	0.415	0.82	1.64566e-18
Man2c1os	9.39942e-23	0.269343	0.176	0.015	1.8593e-18
Kat6b	9.60074e-23	0.591817	0.394	0.175	1.89912e-18
Plagl1	9.8482e-23	1.0044	0.345	0.037	1.94807e-18
Mdfic	9.93163e-23	0.588335	0.423	0.239	1.96458e-18
Pttg1	1.01647e-22	0.282411	0.218	0.022	2.01069e-18
Skil	1.10523e-22	0.623448	0.606	0.318	2.18625e-18
Brd4	1.23385e-22	0.613659	0.796	0.458	2.44067e-18
Tmem164	1.26564e-22	0.408996	0.317	0.095	2.50355e-18
Ddx5	1.36183e-22	-0.596861	1	0.994	2.69384e-18
Atp2b4	1.49046e-22	0.638117	0.437	0.173	2.94828e-18
Rtn4	1.59649e-22	0.560466	0.648	0.354	3.15801e-18
4930599N23Rik	1.66048e-22	0.274991	0.169	0.001	3.2846e-18
Kdm5c	1.66574e-22	0.493089	0.444	0.22	3.295e-18
Magi3	1.67553e-22	0.326538	0.134	0.01	3.31436e-18
Gm16599	2.11488e-22	0.266579	0.169	0.001	4.18345e-18
Il18rap	2.24656e-22	0.22148	0.113	0.003	4.44391e-18
Rpl12	2.65957e-22	-0.663377	1	0.997	5.26089e-18
Adar	2.82898e-22	0.427071	0.43	0.151	5.596e-18
Srsf3	3.54866e-22	-0.735829	0.725	0.911	7.0196e-18
Clasp2	3.85267e-22	0.405093	0.275	0.083	7.62097e-18
Airn	3.94598e-22	0.316474	0.113	0.007	7.80555e-18
Rabac1	4.03094e-22	0.557687	0.775	0.576	7.9736e-18
Sos1	4.22258e-22	0.43772	0.352	0.11	8.35269e-18
Smurf2	4.82778e-22	0.538155	0.486	0.202	9.54983e-18
Rps6ka5	5.23774e-22	0.381263	0.211	0.035	1.03608e-17
Dym	5.27231e-22	0.373134	0.254	0.078	1.04291e-17
Cep120	8.43755e-22	0.437439	0.394	0.162	1.66903e-17
Rpl15	8.48323e-22	-0.682946	0.979	0.994	1.67807e-17
Pfkl	9.94468e-22	0.531149	0.5	0.274	1.96716e-17
Calr	1.01475e-21	-0.915159	0.282	0.69	2.00727e-17
Ripk2	1.07381e-21	0.387085	0.268	0.071	2.1241e-17
Ano6	1.17711e-21	0.426	0.303	0.111	2.32844e-17
Ralgapb	1.20642e-21	0.44712	0.331	0.117	2.38643e-17
Nme1	1.22136e-21	-0.952965	0.141	0.655	2.41596e-17
Clint1	1.25651e-21	0.632041	0.754	0.554	2.48551e-17
Chst11	1.28301e-21	0.31247	0.134	0.015	2.53792e-17
Cdkn1b	1.51193e-21	0.605149	0.803	0.573	2.99074e-17
Bcl2l14	1.54754e-21	0.331399	0.106	0.002	3.06118e-17
Ubald2	1.6841e-21	0.597386	0.528	0.387	3.33132e-17
H3f3a	1.69693e-21	-0.661216	0.944	0.979	3.3567e-17
Tap1	2.06195e-21	0.622664	0.69	0.447	4.07874e-17
Xpo7	2.18866e-21	0.50372	0.38	0.177	4.32938e-17
Gm19522	2.19798e-21	0.232431	0.169	0.001	4.34781e-17
Rpap3	2.28536e-21	0.440918	0.31	0.104	4.52067e-17
Atad2b	2.51471e-21	0.540521	0.486	0.297	4.97435e-17
Galk1	2.62648e-21	0.429655	0.275	0.094	5.19545e-17
St6gal1	2.73825e-21	0.589776	0.521	0.344	5.41653e-17
Atp5b	3.18057e-21	-0.774665	0.542	0.849	6.29148e-17
Gna13	3.23693e-21	0.830886	0.915	0.763	6.40298e-17
Arnt	3.45408e-21	0.421831	0.345	0.123	6.83251e-17
Gm34093	3.66858e-21	0.218817	0.106	0.004	7.25682e-17
Wasl	3.86602e-21	0.440424	0.408	0.168	7.64737e-17
Birc6	4.22388e-21	0.602373	0.81	0.526	8.35526e-17
Itpk1	4.2743e-21	0.407243	0.282	0.091	8.45499e-17
Gm39469	5.4959e-21	0.218717	0.148	0.016	1.08714e-16
mt-Nd3	5.96936e-21	-0.806371	0.408	0.776	1.1808e-16
BC004004	6.42726e-21	-0.784574	0.465	0.79	1.27138e-16
Gpr146	7.23388e-21	0.327077	0.225	0.018	1.43093e-16
Strn3	7.48346e-21	0.514145	0.528	0.302	1.4803e-16
Mef2d	7.85001e-21	0.462579	0.465	0.194	1.55281e-16
Dcaf5	9.11155e-21	0.435928	0.387	0.157	1.80236e-16
Snx29	9.65724e-21	0.337667	0.183	0.034	1.9103e-16
Atp5h	1.00834e-20	-0.704109	0.789	0.913	1.9946e-16
A930015D03Rik	1.09296e-20	0.294092	0.225	0.049	2.16198e-16
Gm49980	1.11372e-20	0.63128	0.577	0.292	2.20305e-16
Herc3	1.13488e-20	0.448133	0.338	0.114	2.2449e-16
Gpr18	1.93355e-20	0.317502	0.204	0.014	3.82476e-16
E130308A19Rik	1.9561e-20	0.452361	0.282	0.065	3.86935e-16
Mcu	2.10115e-20	0.439338	0.352	0.136	4.15628e-16
Herc4	2.28871e-20	0.453888	0.415	0.172	4.52731e-16
Mgarp	2.30559e-20	0.324841	0.162	0.001	4.56068e-16
Cdk2ap2	2.3693e-20	-0.737771	0.768	0.914	4.68671e-16
Rpl27	2.37143e-20	0.540758	1	0.982	4.69092e-16
Ubn2	2.79934e-20	0.5765	0.528	0.267	5.53738e-16
Gm49797	2.82115e-20	0.357472	0.254	0.056	5.58052e-16
Gimap4	3.07043e-20	0.867159	0.725	0.36	6.07362e-16
Trappc8	3.42465e-20	0.483596	0.394	0.183	6.77429e-16
Themis	3.47507e-20	0.660756	0.528	0.473	6.87403e-16
Plscr1	3.50203e-20	0.493347	0.246	0.093	6.92737e-16
Ppme1	3.59458e-20	0.437453	0.345	0.147	7.11043e-16
Tlk2	3.88552e-20	0.476693	0.444	0.186	7.68595e-16
Il6ra	4.2949e-20	-0.889882	0.169	0.618	8.49573e-16
Nipbl	5.10412e-20	0.645386	0.775	0.635	1.00965e-15
Gm33104	5.18387e-20	0.223385	0.113	0.001	1.02542e-15
Heca	5.24117e-20	0.499478	0.606	0.293	1.03676e-15
Map2k5	5.48904e-20	0.355183	0.296	0.095	1.08579e-15
Sh3bp5	6.07739e-20	0.416202	0.352	0.105	1.20217e-15
Gm11110	6.77928e-20	0.358914	0.268	0.076	1.34101e-15
Itch	6.79798e-20	0.486955	0.549	0.294	1.34471e-15
Sptlc2	7.76606e-20	0.431691	0.415	0.177	1.53621e-15
Ppia	8.49002e-20	-0.605468	0.986	0.994	1.67941e-15
Parp10	9.44655e-20	0.344448	0.338	0.113	1.86862e-15
Vmp1	9.81039e-20	0.559742	0.634	0.357	1.94059e-15
Hcst	9.93439e-20	-0.804259	0.38	0.755	1.96512e-15
Kdm4c	1.08045e-19	0.447691	0.387	0.181	2.13725e-15
Shoc2	1.12392e-19	0.4674	0.507	0.264	2.22323e-15
Casp4	1.15279e-19	0.680222	0.528	0.279	2.28033e-15
Camkmt	1.21307e-19	0.372585	0.254	0.071	2.39958e-15
Mbtd1	1.25454e-19	0.489295	0.387	0.168	2.48161e-15
Spin1	1.48351e-19	0.47382	0.451	0.209	2.93452e-15
H3f3b	1.57029e-19	0.509561	1	0.993	3.1062e-15
Traf3	1.59408e-19	0.499986	0.408	0.17	3.15324e-15
Btbd1	1.65328e-19	0.448175	0.437	0.201	3.27035e-15
Nrn1	1.66904e-19	1.37168	0.563	0.15	3.30153e-15
Samd11	1.81612e-19	0.250038	0.155	0.017	3.59246e-15
Cep192	1.86867e-19	0.479367	0.387	0.211	3.69642e-15
Ip6k1	1.94846e-19	0.445498	0.458	0.239	3.85425e-15
Cish	2.01084e-19	0.242566	0.148	0.011	3.97765e-15
Lclat1	2.09717e-19	0.317931	0.268	0.063	4.14842e-15
Atp5g1	2.15101e-19	-0.792438	0.324	0.707	4.25492e-15
AW554918	2.18916e-19	0.416931	0.239	0.099	4.33038e-15
Slc38a1	2.51592e-19	-0.81006	0.232	0.662	4.97674e-15
Relch	2.72216e-19	0.47985	0.5	0.233	5.3847e-15
Ago3	2.81251e-19	0.480488	0.387	0.13	5.56342e-15
Rere	2.90648e-19	0.478571	0.415	0.226	5.74931e-15
Frmd4a	3.20572e-19	0.203694	0.134	0.015	6.34124e-15
Sorl1	3.40139e-19	0.530343	0.387	0.211	6.72828e-15
Tnfrsf4	3.49083e-19	0.833189	0.768	0.386	6.9052e-15
Adam9	3.51482e-19	0.242376	0.148	0.017	6.95267e-15
Nsg2	4.68059e-19	-0.881391	0.099	0.59	9.25868e-15
Dock10	4.99913e-19	0.576771	0.472	0.306	9.88879e-15
Pi4ka	5.05193e-19	0.44281	0.338	0.16	9.99323e-15
Rps17	5.6412e-19	-0.696997	0.796	0.937	1.11588e-14
Grcc10	5.97087e-19	-0.719504	0.627	0.857	1.1811e-14
Arhgap10	6.08197e-19	0.358476	0.296	0.08	1.20307e-14
Ythdc1	6.4977e-19	0.603143	0.894	0.675	1.28531e-14
Wnk1	7.0957e-19	0.607809	0.761	0.614	1.4036e-14
Pias2	8.14444e-19	0.410413	0.303	0.111	1.61105e-14
Myl6	9.33197e-19	-0.659274	0.908	0.971	1.84596e-14
Gm39323	9.99815e-19	0.204031	0.113	0.008	1.97773e-14
Usp34	1.02784e-18	0.585441	0.683	0.519	2.03318e-14
Anxa2	1.04556e-18	0.614452	0.324	0.137	2.06822e-14
Smad3	1.07429e-18	0.372428	0.261	0.075	2.12505e-14
Ccm2	1.1185e-18	0.5026	0.627	0.422	2.21251e-14
Ikzf2	1.14544e-18	-0.857719	0.514	0.862	2.26579e-14
Gdi2	1.16663e-18	0.614817	0.852	0.797	2.30771e-14
Tnks2	1.17546e-18	0.545147	0.613	0.444	2.32519e-14
Ppard	1.31015e-18	0.289823	0.218	0.046	2.59161e-14
Rack1	1.3913e-18	-0.641039	0.986	0.989	2.75213e-14
Irf2	1.41729e-18	0.571988	0.718	0.523	2.80355e-14
Cenpa	1.45486e-18	0.457917	0.451	0.194	2.87785e-14
Mfsd6	1.54874e-18	0.520366	0.387	0.181	3.06356e-14
Gm50410	1.59008e-18	0.411732	0.218	0.001	3.14534e-14
Ugp2	1.67696e-18	0.424291	0.38	0.192	3.3172e-14
Timp2	1.71494e-18	-0.821934	0.183	0.61	3.39231e-14
Hdac4	1.77421e-18	0.388833	0.324	0.112	3.50956e-14
Ppp1ca	1.79358e-18	-0.698471	0.592	0.844	3.54788e-14
Rpl39	1.8226e-18	0.598982	1	0.997	3.60529e-14
2210408F21Rik	1.85407e-18	0.314877	0.141	0.018	3.66753e-14
Tet2	1.92879e-18	0.482873	0.366	0.15	3.81534e-14
Tgtp1	1.9448e-18	0.208592	0.134	0.011	3.847e-14
Cdk13	1.98611e-18	0.545046	0.613	0.427	3.92872e-14
Il17ra	2.06684e-18	0.391746	0.331	0.12	4.08842e-14
Frs2	2.07887e-18	0.332943	0.324	0.082	4.11221e-14
Ppp6r3	2.19959e-18	0.477209	0.465	0.239	4.35102e-14
Tbc1d5	2.24525e-18	0.422601	0.254	0.112	4.44134e-14
Arid4a	2.25756e-18	0.634535	0.704	0.524	4.46568e-14
Usp38	2.26551e-18	0.468862	0.479	0.204	4.4814e-14
Hira	2.76568e-18	0.384525	0.232	0.082	5.47079e-14
Pycard	2.85191e-18	-0.792301	0.176	0.614	5.64136e-14
Prkcb	2.97446e-18	0.503122	0.345	0.187	5.88377e-14
Sgip1	2.97618e-18	0.399704	0.148	0.017	5.88718e-14
Rabep1	3.00932e-18	0.482139	0.408	0.208	5.95274e-14
Eef1a1	3.06319e-18	-0.589161	1	1	6.0593e-14
Hnrnpu	3.1173e-18	-0.711203	0.57	0.846	6.16633e-14
Kcnc2	3.60169e-18	0.466309	0.12	0.008	7.12451e-14
Nav2	3.64973e-18	-0.886144	0.085	0.546	7.21954e-14
Snx18	3.66485e-18	0.338169	0.268	0.069	7.24943e-14
Bicra	3.73889e-18	0.342415	0.275	0.099	7.39589e-14
C9orf72	4.11523e-18	0.312318	0.176	0.047	8.14033e-14
Ikzf4	4.19893e-18	0.205925	0.113	0.007	8.30589e-14
E230032D23Rik	4.94134e-18	0.291007	0.19	0.039	9.77447e-14
Glipr2	5.1266e-18	0.274246	0.211	0.046	1.01409e-13
Crlf3	5.17415e-18	0.586664	0.676	0.558	1.0235e-13
Hivep2	5.31115e-18	0.638608	0.746	0.631	1.0506e-13
Cdk17	5.66104e-18	0.540865	0.542	0.39	1.11981e-13
Vcpkmt	6.77118e-18	0.354642	0.324	0.108	1.33941e-13
Fbxw11	7.43398e-18	0.424186	0.331	0.146	1.47051e-13
Gm2245	7.51732e-18	0.291551	0.239	0.049	1.487e-13
Itgb2	8.27685e-18	-0.752185	0.204	0.631	1.63724e-13
Sp4	8.34979e-18	0.42876	0.38	0.181	1.65167e-13
Cnn2	8.36299e-18	-0.746166	0.528	0.758	1.65428e-13
Pum1	8.75041e-18	0.502072	0.606	0.402	1.73092e-13
Tnrc6a	9.39353e-18	0.561992	0.782	0.502	1.85813e-13
Map2k4	1.00868e-17	0.372327	0.38	0.132	1.99528e-13
Zfp182	1.0192e-17	0.336825	0.275	0.086	2.01607e-13
Wwox	1.05015e-17	0.436726	0.12	0.043	2.0773e-13
Trim8	1.05667e-17	-0.771691	0.211	0.608	2.09019e-13
Reep3	1.1269e-17	0.545311	0.458	0.237	2.22912e-13
Srgap2	1.1332e-17	0.4258	0.408	0.192	2.24158e-13
Chm	1.15658e-17	0.411449	0.338	0.131	2.28783e-13
Prdx1	1.15958e-17	-0.706513	0.528	0.815	2.29376e-13
Notch2	1.20636e-17	0.374603	0.296	0.103	2.3863e-13
Tecr	1.25493e-17	-0.736812	0.246	0.644	2.48237e-13
Smdt1	1.25841e-17	-0.761421	0.331	0.677	2.48927e-13
Mindy3	1.28983e-17	0.401702	0.289	0.126	2.5514e-13
Ccrl2	1.29918e-17	0.37686	0.176	0.027	2.5699e-13
Bicdl1	1.32762e-17	0.379845	0.296	0.125	2.62616e-13
Rlf	1.33902e-17	0.473824	0.556	0.344	2.64872e-13
Rasa3	1.34461e-17	0.438494	0.373	0.111	2.65977e-13
Dcaf6	1.45955e-17	0.297602	0.169	0.053	2.88713e-13
Rpl13	1.50401e-17	-0.565908	1	1	2.97509e-13
Nr2c2	1.53459e-17	0.461602	0.535	0.261	3.03558e-13
Por	1.62152e-17	0.41863	0.401	0.198	3.20752e-13
Grb2	1.64608e-17	0.511789	0.754	0.538	3.25611e-13
Rpl23a	1.77653e-17	-0.706359	0.824	0.933	3.51415e-13
Crtc3	1.77975e-17	0.488574	0.514	0.309	3.52053e-13
Lin54	2.05138e-17	0.304135	0.204	0.046	4.05783e-13
Vta1	2.07273e-17	0.407034	0.458	0.244	4.10006e-13
Zeb2	2.08977e-17	0.536315	0.204	0.044	4.13376e-13
Gm30054	2.11386e-17	0.349935	0.261	0.059	4.18143e-13
Ube2b	2.4366e-17	0.510431	0.859	0.664	4.81983e-13
Slfn2	2.77678e-17	0.661908	0.958	0.818	5.49274e-13
Sgms1	3.2235e-17	0.371422	0.254	0.085	6.3764e-13
Lin52	3.23102e-17	0.253777	0.176	0.032	6.39128e-13
Ppp1r12a	3.23393e-17	0.542458	0.746	0.553	6.39703e-13
Phf11c	3.23604e-17	0.280116	0.19	0.035	6.40121e-13
Mir155hg	3.24638e-17	0.524762	0.373	0.078	6.42167e-13
Rpl11	3.26487e-17	-0.534216	0.993	0.998	6.45824e-13
Faf1	3.61914e-17	0.387827	0.338	0.14	7.15903e-13
Gmip	4.20297e-17	0.460451	0.535	0.269	8.3139e-13
Trip12	4.32419e-17	0.541769	0.711	0.488	8.55368e-13
Nfatc3	4.75597e-17	0.536781	0.634	0.427	9.40778e-13
Cd3g	4.76654e-17	-0.544583	0.944	0.988	9.4287e-13
Dgkz	4.8808e-17	-0.75009	0.324	0.671	9.65471e-13
Kdm3a	5.37861e-17	0.391032	0.366	0.131	1.06394e-12
Atp11c	5.63203e-17	0.322278	0.239	0.082	1.11407e-12
Atp5e	6.20149e-17	-0.654788	0.838	0.942	1.22672e-12
Pnpla7	6.89457e-17	0.334977	0.275	0.07	1.36381e-12
Ubxn7	7.99529e-17	0.365678	0.359	0.154	1.58155e-12
Dgkh	8.42944e-17	0.339927	0.246	0.056	1.66743e-12
Tle4	9.06301e-17	0.520202	0.5	0.298	1.79275e-12
Sdccag8	9.35614e-17	0.315703	0.254	0.075	1.85074e-12
Rasa2	1.01684e-16	0.532355	0.521	0.326	2.01142e-12
Xrn2	1.03301e-16	0.533182	0.746	0.577	2.0434e-12
Rps28	1.0545e-16	0.548731	1	0.996	2.0859e-12
Cxcr5	1.05734e-16	-0.965479	0.056	0.551	2.09153e-12
Zfc3h1	1.059e-16	0.442487	0.423	0.203	2.0948e-12
Ccny	1.08075e-16	0.421566	0.451	0.245	2.13783e-12
Pim1	1.10217e-16	0.994596	0.69	0.348	2.1802e-12
Nhlrc2	1.15168e-16	0.346912	0.296	0.092	2.27814e-12
Cdk8	1.16848e-16	0.410504	0.366	0.163	2.31137e-12
Gm44148	1.17098e-16	0.243877	0.134	0.016	2.31631e-12
Antxr2	1.19431e-16	0.411778	0.289	0.121	2.36247e-12
Gpcpd1	1.20111e-16	0.480468	0.43	0.23	2.37591e-12
Zc3h12d	1.33329e-16	0.446483	0.408	0.2	2.63738e-12
Rpl14	1.35099e-16	-0.619479	0.93	0.973	2.6724e-12
Id3	1.36075e-16	-1.13525	0.035	0.481	2.69169e-12
Dusp16	1.43753e-16	0.242001	0.155	0.016	2.84357e-12
Zup1	1.43925e-16	0.529887	0.507	0.388	2.84698e-12
Arid1b	1.45262e-16	0.466737	0.458	0.236	2.87344e-12
Acsl4	1.47304e-16	0.346109	0.303	0.12	2.91382e-12
Glg1	1.52551e-16	0.51262	0.542	0.329	3.0176e-12
Ube3c	1.57334e-16	0.395512	0.31	0.139	3.11222e-12
Csk	1.64e-16	-0.688312	0.282	0.648	3.24408e-12
Chd3	1.64173e-16	-0.696843	0.38	0.735	3.24751e-12
Mecp2	1.65079e-16	0.442903	0.437	0.25	3.26543e-12
Ptpn7	1.6917e-16	-0.748351	0.162	0.56	3.34636e-12
Auh	1.96875e-16	0.41058	0.465	0.21	3.89438e-12
Med14	2.06031e-16	0.385937	0.345	0.13	4.07551e-12
Dnajc1	2.06408e-16	0.539947	0.556	0.446	4.08296e-12
Adora2a	2.10388e-16	0.357034	0.303	0.105	4.16168e-12
Chd2	2.1263e-16	0.62917	0.782	0.584	4.20604e-12
Gnb4	2.31269e-16	0.335459	0.204	0.033	4.57474e-12
Abhd18	2.6582e-16	0.43613	0.246	0.088	5.25818e-12
Tespa1	2.69968e-16	-0.700666	0.317	0.681	5.34023e-12
Orai1	2.76291e-16	0.564364	0.563	0.375	5.46531e-12
Atf7	2.81266e-16	0.403328	0.331	0.154	5.56372e-12
Rps7	2.85489e-16	-0.549218	1	0.998	5.64725e-12
H2-D1	3.15616e-16	0.434509	1	0.997	6.24321e-12
Wdr37	3.19892e-16	0.362073	0.31	0.104	6.32779e-12
Gpatch8	3.20507e-16	0.496626	0.577	0.42	6.33996e-12
Ogt	3.38799e-16	0.506973	0.655	0.467	6.70178e-12
Elf4	3.7315e-16	0.410546	0.373	0.189	7.38127e-12
Stxbp4	4.00236e-16	0.225403	0.141	0.017	7.91707e-12
Rnf145	4.02239e-16	0.480105	0.57	0.351	7.95668e-12
Prdx6	4.09072e-16	0.484775	0.697	0.484	8.09186e-12
Cttnbp2	4.20494e-16	0.31151	0.141	0.019	8.31779e-12
Nsa2	5.28088e-16	0.594575	0.859	0.745	1.04461e-11
Asxl1	5.29982e-16	0.483328	0.38	0.188	1.04836e-11
Acvr2a	5.42891e-16	0.253286	0.148	0.027	1.07389e-11
Arid5b	5.49775e-16	0.905528	0.669	0.54	1.08751e-11
Rps29	5.81155e-16	0.473472	1	1	1.14958e-11
Npepps	5.81942e-16	0.445913	0.408	0.216	1.15114e-11
Ccn4	5.82342e-16	0.269403	0.183	0.025	1.15193e-11
Adipor2	6.43958e-16	0.421528	0.493	0.247	1.27381e-11
Cpne1	7.26652e-16	0.378464	0.352	0.14	1.43739e-11
Ifi204	8.03724e-16	0.233604	0.204	0.047	1.58985e-11
Plekhm3	8.06114e-16	0.27571	0.197	0.038	1.59457e-11
Atp5j	8.22182e-16	-0.620529	0.69	0.865	1.62636e-11
Slc25a5	8.23975e-16	-0.661847	0.563	0.798	1.62991e-11
Rbm41	8.27856e-16	0.275685	0.19	0.063	1.63758e-11
Trbc2	8.32314e-16	-0.632311	0.972	0.992	1.6464e-11
Bloc1s1	9.34623e-16	0.323109	0.31	0.106	1.84878e-11
Nfatc1	9.38806e-16	-0.7404	0.387	0.683	1.85705e-11
Psme4	9.80969e-16	0.39942	0.324	0.128	1.94045e-11
Tnik	1.11e-15	0.506506	0.5	0.359	2.1957e-11
Tnks	1.15544e-15	0.373657	0.31	0.131	2.28558e-11
Cd47	1.2329e-15	0.567254	0.782	0.657	2.43881e-11
Slc23a2	1.23325e-15	0.310062	0.218	0.08	2.43949e-11
Ehd3	1.23493e-15	-0.693665	0.218	0.601	2.44281e-11
Terf1	1.3145e-15	0.381614	0.401	0.199	2.60022e-11
Col24a1	1.37968e-15	0.388648	0.106	0.001	2.72915e-11
Rbm33	1.3847e-15	0.437125	0.472	0.271	2.73907e-11
Atp5f1	1.46279e-15	-0.633643	0.57	0.806	2.89355e-11
Jpt1	1.6409e-15	-0.652636	0.472	0.748	3.24586e-11
Ube2g1	1.66198e-15	0.385505	0.423	0.215	3.28756e-11
Cnot6l	1.70654e-15	0.53618	0.627	0.474	3.3757e-11
Tinf2	1.76065e-15	0.330145	0.254	0.084	3.48274e-11
Pip4k2a	1.78873e-15	0.522596	0.669	0.475	3.53828e-11
Ccng2	1.91169e-15	0.343079	0.303	0.115	3.78152e-11
Atp5o	1.946e-15	-0.660878	0.345	0.69	3.84938e-11
Ncoa7	1.95466e-15	0.478901	0.437	0.215	3.86651e-11
Cask	2.0027e-15	0.259698	0.155	0.027	3.96153e-11
Eif3i	2.18357e-15	-0.654712	0.268	0.646	4.31932e-11
Phf11a	2.19779e-15	0.244229	0.148	0.027	4.34744e-11
Ptprc	2.29759e-15	-0.574352	0.972	0.987	4.54487e-11
Slc9a9	2.35731e-15	0.56971	0.549	0.541	4.663e-11
Med13	2.4368e-15	0.44244	0.486	0.288	4.82023e-11
Vsir	2.54808e-15	-0.703767	0.148	0.538	5.04035e-11
Il16	2.72735e-15	-0.652776	0.359	0.705	5.39496e-11
Crebrf	2.78329e-15	0.488898	0.521	0.28	5.50563e-11
Top2b	2.785e-15	-0.678232	0.282	0.645	5.50901e-11
Zcchc2	2.94136e-15	0.373325	0.324	0.129	5.81831e-11
Chst2	2.94995e-15	0.518743	0.338	0.112	5.8353e-11
4930402H24Rik	3.12414e-15	0.296636	0.225	0.061	6.17987e-11
Dram2	3.2454e-15	0.331271	0.303	0.125	6.41973e-11
Lamb3	3.26519e-15	0.321153	0.197	0.06	6.45888e-11
Tox2	3.3139e-15	-0.70503	0.127	0.605	6.55523e-11
Fbxo42	3.4225e-15	0.260832	0.211	0.055	6.77005e-11
Junb	3.45508e-15	-0.685528	0.901	0.967	6.83449e-11
Ern1	3.48424e-15	0.237135	0.127	0.021	6.89217e-11
Spred2	3.99926e-15	0.368633	0.246	0.085	7.91094e-11
Picalm	4.1167e-15	0.500979	0.634	0.478	8.14325e-11
Ms4a6b	4.18069e-15	0.556553	0.937	0.858	8.26982e-11
Micu2	4.24992e-15	0.404479	0.472	0.255	8.40677e-11
Btg3	4.3694e-15	0.320607	0.296	0.102	8.64312e-11
Ptpn2	4.58899e-15	0.435979	0.458	0.269	9.07748e-11
Crim1	5.52631e-15	0.406258	0.268	0.094	1.09316e-10
Scaf8	5.6625e-15	0.425556	0.465	0.247	1.1201e-10
Mtss1	6.28776e-15	0.324381	0.211	0.056	1.24378e-10
Sec11c	6.34097e-15	-0.68917	0.218	0.595	1.25431e-10
Fbxw7	6.588e-15	0.42609	0.338	0.14	1.30317e-10
Wwp2	6.76826e-15	0.358346	0.324	0.147	1.33883e-10
Nrd1	6.86853e-15	0.475452	0.549	0.373	1.35866e-10
Sept7	7.04019e-15	-0.63807	0.627	0.839	1.39262e-10
Cox6c	7.94509e-15	-0.604045	0.796	0.903	1.57162e-10
Mitd1	7.99935e-15	0.504321	0.563	0.275	1.58235e-10
Atp5g3	8.08268e-15	-0.640403	0.437	0.727	1.59884e-10
Ptpn6	8.25916e-15	-0.699335	0.106	0.513	1.63374e-10
Ankrd17	8.55684e-15	0.535374	0.746	0.513	1.69263e-10
Rhbdl3	9.08669e-15	0.21308	0.148	0.025	1.79744e-10
Fig4	9.12559e-15	0.236521	0.19	0.044	1.80513e-10
Gm26510	9.80671e-15	0.25804	0.218	0.063	1.93987e-10
Bcl2a1b	1.00358e-14	-0.676	0.486	0.797	1.98519e-10
Atp5a1	1.03644e-14	-0.598653	0.585	0.818	2.05019e-10
Cnot2	1.07901e-14	0.401127	0.43	0.245	2.13438e-10
Zfr	1.15942e-14	0.461202	0.556	0.319	2.29346e-10
Spcs1	1.17681e-14	-0.696606	0.373	0.655	2.32785e-10
Mta3	1.19481e-14	0.378211	0.38	0.19	2.36346e-10
Gm27003	1.21964e-14	0.205576	0.12	0.013	2.41257e-10
Asb13	1.27103e-14	0.352998	0.317	0.13	2.51422e-10
Epsti1	1.37661e-14	0.491039	0.444	0.296	2.72307e-10
Gbp6	1.40511e-14	0.447803	0.373	0.112	2.77945e-10
Clec2d	1.43668e-14	0.531078	0.824	0.735	2.8419e-10
Eif1	1.56428e-14	0.401639	1	0.995	3.0943e-10
Clcn3	1.6615e-14	0.434185	0.437	0.232	3.28662e-10
Setx	1.79097e-14	0.45986	0.528	0.319	3.54271e-10
Ptpn9	1.92393e-14	0.294092	0.162	0.048	3.80572e-10
BE692007	1.94335e-14	0.711674	0.627	0.36	3.84414e-10
Sap130	1.95179e-14	0.328456	0.296	0.115	3.86083e-10
Cd37	1.98758e-14	-0.615928	0.408	0.726	3.93164e-10
Il6st	2.07702e-14	-0.666145	0.352	0.676	4.10855e-10
Rpl34	2.08822e-14	0.452602	1	0.997	4.1307e-10
Gm28198	2.13011e-14	0.207042	0.134	0.001	4.21357e-10
Sumo1	2.35468e-14	0.44126	0.803	0.646	4.6578e-10
Gm46367	2.3555e-14	0.215812	0.127	0.001	4.65942e-10
Smpdl3a	2.44167e-14	-0.647692	0.352	0.669	4.82986e-10
Gm33056	2.5292e-14	0.241807	0.113	0.001	5.00302e-10
Carnmt1	2.53773e-14	0.381525	0.359	0.181	5.01988e-10
Eef1b2	2.86308e-14	-0.57824	0.901	0.968	5.66345e-10
Rsrc1	2.88363e-14	0.441371	0.451	0.292	5.70411e-10
Tln1	3.03174e-14	-0.617165	0.606	0.812	5.99709e-10
Arntl	3.59361e-14	0.336293	0.254	0.115	7.10851e-10
Washc4	3.77143e-14	0.369917	0.352	0.168	7.46026e-10
Ntrk3	3.87236e-14	0.549148	0.373	0.241	7.65992e-10
Sipa1l3	4.52027e-14	0.249998	0.176	0.046	8.94156e-10
Matk	4.67338e-14	-0.854547	0.042	0.504	9.24441e-10
Abhd8	4.953e-14	-0.604495	0.275	0.619	9.79753e-10
Dpp4	4.95697e-14	0.45945	0.282	0.173	9.80537e-10
Fbxw4	5.01435e-14	0.317517	0.232	0.106	9.91888e-10
Gbe1	6.10986e-14	0.298093	0.155	0.044	1.20859e-09
Tank	6.11829e-14	0.512379	0.641	0.472	1.21026e-09
Pik3r1	6.16579e-14	0.447137	0.38	0.216	1.21966e-09
Csgalnact1	6.27909e-14	0.261183	0.127	0.026	1.24207e-09
Tigit	6.8094e-14	0.245997	0.176	0.049	1.34697e-09
Ccdc138	8.21888e-14	0.212337	0.134	0.026	1.62578e-09
Pgam1	8.30472e-14	0.487265	0.563	0.449	1.64276e-09
Rpl28	8.43198e-14	-0.536387	1	0.997	1.66793e-09
Cmah	8.72129e-14	0.490939	0.472	0.253	1.72516e-09
Sipa1	9.28908e-14	-0.628328	0.19	0.539	1.83747e-09
Map4k4	9.34004e-14	0.462467	0.521	0.364	1.84755e-09
Rnf114	9.35892e-14	0.415944	0.57	0.307	1.85129e-09
Zfp280c	1.02949e-13	0.286871	0.246	0.079	2.03644e-09
Arpc5l	1.09684e-13	-0.583607	0.359	0.681	2.16966e-09
Mtmr12	1.13071e-13	0.346968	0.352	0.143	2.23666e-09
Ran	1.13345e-13	-0.596735	0.493	0.771	2.24207e-09
Elk3	1.16353e-13	0.4666	0.458	0.341	2.30157e-09
Med15	1.20134e-13	0.391437	0.451	0.234	2.37638e-09
Kmt2e	1.20437e-13	0.508239	0.817	0.703	2.38237e-09
Kdm2a	1.21051e-13	0.473789	0.563	0.426	2.3945e-09
Ralgapa1	1.22846e-13	0.415437	0.38	0.215	2.43001e-09
Camta1	1.26076e-13	0.313322	0.239	0.091	2.49391e-09
Actg1	1.37026e-13	0.58384	0.993	0.976	2.71051e-09
Dcaf10	1.40961e-13	0.282346	0.239	0.076	2.78836e-09
N4bp1	1.56912e-13	0.361025	0.331	0.156	3.10388e-09
P4ha1	1.62189e-13	0.389461	0.352	0.144	3.20826e-09
Anks1	1.6641e-13	0.233604	0.197	0.045	3.29176e-09
Nfyc	1.68935e-13	0.32323	0.289	0.129	3.3417e-09
Ankrd37	1.90032e-13	0.240175	0.176	0.04	3.75903e-09
Prelid1	1.90124e-13	0.460692	0.711	0.571	3.76085e-09
Kpna1	1.90687e-13	0.368619	0.317	0.144	3.77198e-09
Slc37a3	2.00649e-13	0.269656	0.218	0.076	3.96904e-09
Cct5	2.31553e-13	-0.597526	0.225	0.566	4.58035e-09
Vezt	2.33738e-13	0.328191	0.211	0.068	4.62357e-09
Fam13b	2.42796e-13	0.39319	0.387	0.199	4.80274e-09
Snd1	2.54443e-13	0.345637	0.303	0.15	5.03313e-09
Rpl38	2.78677e-13	0.43505	0.993	0.996	5.51251e-09
Stat5a	2.95334e-13	0.33021	0.324	0.148	5.84199e-09
Rpl10	3.01334e-13	-0.530084	0.965	0.987	5.9607e-09
Ppib	3.07237e-13	-0.549962	0.613	0.829	6.07745e-09
Fchsd2	3.13051e-13	0.382366	0.282	0.142	6.19247e-09
Lrrc28	3.19936e-13	0.222789	0.19	0.048	6.32866e-09
Armh3	3.40802e-13	0.235348	0.148	0.033	6.74141e-09
Sidt1	3.55121e-13	0.334382	0.275	0.082	7.02465e-09
Ankfy1	3.78662e-13	0.383667	0.415	0.207	7.49031e-09
Gpx4	3.79706e-13	0.447167	0.782	0.703	7.51096e-09
Ttc17	3.81589e-13	0.273916	0.261	0.094	7.54821e-09
Vps13d	4.12307e-13	0.312961	0.31	0.126	8.15585e-09
Lamtor4	4.17398e-13	-0.57108	0.204	0.564	8.25655e-09
Kif1b	4.43771e-13	0.423926	0.345	0.18	8.77823e-09
Rps11	4.96847e-13	-0.478061	0.986	0.998	9.82812e-09
Abi1	5.3929e-13	0.444801	0.634	0.419	1.06677e-08
Fis1	5.40608e-13	-0.551925	0.549	0.782	1.06938e-08
2010016I18Rik	5.4724e-13	-0.61145	0.148	0.491	1.0825e-08
Fkbp3	5.53778e-13	-0.5899	0.19	0.55	1.09543e-08
Pnrc1	5.56831e-13	0.468576	0.958	0.899	1.10147e-08
Pdpr	5.6185e-13	0.21048	0.176	0.045	1.1114e-08
Emsy	5.81775e-13	0.446515	0.472	0.266	1.15081e-08
Skap2	5.98025e-13	0.311395	0.225	0.097	1.18295e-08
Tpp2	6.00712e-13	0.454902	0.549	0.374	1.18827e-08
Celf1	7.43135e-13	0.45418	0.563	0.391	1.46999e-08
Heatr5a	7.62065e-13	0.224037	0.134	0.036	1.50744e-08
Slc12a6	7.67624e-13	0.39536	0.437	0.252	1.51844e-08
Rps15	7.74308e-13	-0.551627	0.93	0.965	1.53166e-08
Zap70	8.13062e-13	-0.584162	0.43	0.679	1.60832e-08
Erbin	8.22408e-13	0.473734	0.69	0.474	1.62681e-08
Vps28	8.33878e-13	-0.568334	0.373	0.649	1.64949e-08
Elp4	8.69239e-13	0.269683	0.19	0.083	1.71944e-08
Tle5	8.70559e-13	-0.520825	0.838	0.905	1.72205e-08
Atxn10	9.61209e-13	0.428455	0.514	0.398	1.90137e-08
Prdm10	9.93236e-13	0.282239	0.141	0.044	1.96472e-08
Nsmce2	1.01708e-12	0.375878	0.366	0.21	2.0119e-08
Nop10	1.0234e-12	-0.577466	0.289	0.609	2.02438e-08
Mast2	1.10603e-12	0.270245	0.162	0.047	2.18784e-08
Rpl24	1.16042e-12	0.472396	1	0.991	2.29542e-08
Usf1	1.22556e-12	0.322715	0.444	0.208	2.42428e-08
Gadd45b	1.25203e-12	-0.744541	0.254	0.569	2.47664e-08
Stau1	1.25911e-12	0.289219	0.282	0.108	2.49065e-08
Pou6f1	1.29538e-12	0.27461	0.218	0.076	2.5624e-08
Usp37	1.32093e-12	0.337457	0.303	0.145	2.61292e-08
4931406P16Rik	1.40199e-12	0.336755	0.282	0.136	2.77328e-08
Ephx1	1.42136e-12	-0.651253	0.063	0.463	2.81159e-08
Fam3c	1.45967e-12	0.382229	0.359	0.133	2.88737e-08
Lgals9	1.4822e-12	0.356831	0.437	0.196	2.93195e-08
Pmepa1	1.5079e-12	0.478143	0.38	0.112	2.98277e-08
Stambpl1	1.55179e-12	0.363966	0.338	0.178	3.0696e-08
Ubtf	1.70197e-12	-0.596777	0.204	0.537	3.36666e-08
Map2k6	1.73894e-12	0.214153	0.155	0.036	3.4398e-08
Gimap5	1.7522e-12	0.524469	0.606	0.384	3.46602e-08
Gadd45g	1.8443e-12	0.404772	0.211	0.033	3.64821e-08
Ep400	1.87527e-12	0.418858	0.528	0.314	3.70947e-08
Srgn	1.87953e-12	0.617818	0.993	0.974	3.71789e-08
Orc3	2.0046e-12	0.32232	0.338	0.168	3.96531e-08
Tra2a	2.13965e-12	-0.563183	0.521	0.772	4.23245e-08
Pebp1	2.17431e-12	-0.5445	0.401	0.71	4.301e-08
Mrpl30	2.22486e-12	0.407174	0.556	0.357	4.401e-08
Csprs	2.30389e-12	0.336657	0.275	0.115	4.55733e-08
Scmh1	2.33584e-12	0.245836	0.141	0.043	4.62052e-08
Erc1	2.33614e-12	0.323266	0.261	0.089	4.62112e-08
Pcnx	2.34691e-12	0.275651	0.268	0.091	4.64242e-08
Dhx40	2.4172e-12	0.351711	0.317	0.156	4.78147e-08
1110051M20Rik	2.43506e-12	0.293624	0.148	0.052	4.8168e-08
Klf3	2.49806e-12	-0.626606	0.246	0.547	4.94142e-08
Mfap1b	2.7403e-12	0.29118	0.366	0.157	5.42058e-08
Frg1	2.82995e-12	0.419666	0.683	0.463	5.59792e-08
Csnk1g3	2.87634e-12	0.402809	0.465	0.284	5.6897e-08
Mctp2	2.96056e-12	0.292277	0.127	0.048	5.85628e-08
Rnaset2a	3.02305e-12	0.562657	0.789	0.641	5.97989e-08
Wdr83os	3.03648e-12	-0.576197	0.113	0.466	6.00646e-08
Xpr1	3.17637e-12	0.392464	0.401	0.221	6.28317e-08
Armc7	3.74066e-12	0.268067	0.275	0.103	7.39941e-08
Wipf1	3.79921e-12	0.452644	0.718	0.55	7.51522e-08
Cox20	3.91746e-12	-0.559325	0.218	0.519	7.74913e-08
Slmap	4.10656e-12	0.338457	0.317	0.147	8.12318e-08
Simc1	4.33923e-12	0.213804	0.141	0.03	8.58343e-08
Myo1e	4.37491e-12	0.348711	0.268	0.124	8.65401e-08
Tgfbr3	4.41451e-12	0.336581	0.232	0.1	8.73234e-08
Atp10a	4.52205e-12	0.246567	0.169	0.041	8.94506e-08
Zfp831	4.54163e-12	0.397758	0.465	0.286	8.98379e-08
Tmod3	4.60712e-12	0.376924	0.387	0.263	9.11334e-08
Med13l	4.72246e-12	0.403022	0.5	0.305	9.34149e-08
9930021J03Rik	4.74936e-12	0.399143	0.317	0.172	9.3947e-08
Ccnd3	4.79465e-12	0.457012	0.704	0.68	9.48429e-08
Ccnc	4.86088e-12	0.303422	0.289	0.128	9.61531e-08
Smap2	4.89101e-12	0.41534	0.599	0.39	9.67491e-08
Dusp10	4.90684e-12	0.354435	0.387	0.218	9.70623e-08
Atg13	5.02944e-12	0.237414	0.225	0.077	9.94874e-08
Rab37	5.35962e-12	-0.722285	0.042	0.48	1.06019e-07
Jmy	5.36441e-12	0.299924	0.282	0.108	1.06113e-07
Lat	5.48271e-12	-0.550506	0.577	0.812	1.08453e-07
Ccnl1	5.63832e-12	-0.55096	0.57	0.775	1.11532e-07
Cotl1	6.16108e-12	-0.583801	0.775	0.863	1.21872e-07
Snx25	6.68776e-12	0.254928	0.19	0.069	1.32291e-07
Aak1	7.03187e-12	0.43548	0.549	0.416	1.39097e-07
Eif4a1	7.21224e-12	-0.552507	0.444	0.757	1.42665e-07
Sqstm1	7.33335e-12	0.371356	0.521	0.331	1.45061e-07
Lars2	7.7885e-12	-0.539191	0.183	0.518	1.54064e-07
Xrn1	7.84737e-12	0.404121	0.479	0.299	1.55229e-07
Pomp	8.04875e-12	-0.534756	0.444	0.726	1.59212e-07
Sat1	8.47889e-12	0.436036	0.563	0.401	1.67721e-07
Dnajc7	8.63358e-12	0.399654	0.627	0.418	1.70781e-07
Rbpj	8.9488e-12	0.386229	0.338	0.207	1.77016e-07
Fem1c	8.99148e-12	0.32232	0.331	0.168	1.7786e-07
Ptpn4	9.71147e-12	0.302137	0.169	0.077	1.92103e-07
Maml1	9.83848e-12	0.247483	0.211	0.075	1.94615e-07
Ascl2	9.98715e-12	-0.734665	0.028	0.408	1.97556e-07
R3hcc1l	1.01959e-11	0.301552	0.317	0.122	2.01685e-07
Kdm4b	1.06467e-11	0.220972	0.162	0.049	2.10603e-07
Depdc5	1.07172e-11	0.268244	0.176	0.076	2.11997e-07
Cmas	1.07288e-11	0.366074	0.451	0.251	2.12226e-07
S100pbp	1.07523e-11	0.272552	0.289	0.103	2.12692e-07
Brip1os	1.08078e-11	0.271792	0.218	0.078	2.13789e-07
Zbtb25	1.08171e-11	0.242545	0.211	0.067	2.13974e-07
Alkbh5	1.11871e-11	0.374683	0.507	0.298	2.21293e-07
Wdr70	1.12103e-11	0.296197	0.338	0.143	2.2175e-07
Capzb	1.13889e-11	-0.536115	0.528	0.752	2.25284e-07
Rps3a1	1.17081e-11	-0.427033	1	0.999	2.31597e-07
Cep170	1.17088e-11	0.296753	0.204	0.085	2.31612e-07
Nfe2l2	1.22142e-11	0.359884	0.324	0.16	2.41609e-07
Psma7	1.28218e-11	-0.539431	0.577	0.772	2.53629e-07
Naa16	1.30673e-11	0.39397	0.423	0.232	2.58484e-07
Ube4a	1.31829e-11	0.300487	0.296	0.139	2.6077e-07
Cct8	1.33269e-11	-0.532546	0.254	0.571	2.63619e-07
Tnpo1	1.38998e-11	0.346901	0.408	0.212	2.74952e-07
Rnf38	1.40752e-11	0.298656	0.282	0.12	2.78422e-07
Pld3	1.52331e-11	0.328298	0.394	0.197	3.01326e-07
Gm35188	1.52393e-11	0.333687	0.183	0	3.0145e-07
Gab3	1.62442e-11	0.208987	0.113	0.022	3.21327e-07
Zfp36	1.6776e-11	-0.60056	0.225	0.516	3.31846e-07
Arpc1b	1.71928e-11	-0.494648	0.887	0.922	3.4009e-07
Angptl2	1.75351e-11	-0.622367	0.077	0.374	3.46862e-07
Maf	1.77618e-11	-0.59771	0.782	0.895	3.51347e-07
Strbp	1.80829e-11	0.375234	0.345	0.177	3.57699e-07
Irf4	1.80872e-11	0.730924	0.317	0.061	3.57783e-07
Mapk9	1.87067e-11	0.30928	0.239	0.128	3.70036e-07
Arf1	1.90201e-11	0.396843	0.81	0.642	3.76236e-07
Ifi27	1.90977e-11	-0.544583	0.232	0.541	3.77772e-07
Fto	1.93966e-11	0.340441	0.324	0.163	3.83685e-07
Tgif1	2.00063e-11	0.332571	0.289	0.11	3.95745e-07
Ccnl2	2.01133e-11	0.395909	0.606	0.439	3.97861e-07
Malat1	2.13244e-11	0.389655	1	0.999	4.21818e-07
Prrc2b	2.13283e-11	0.406771	0.57	0.369	4.21896e-07
Limd2	2.17514e-11	-0.505239	0.831	0.918	4.30265e-07
Rpl36	2.18487e-11	0.421666	1	0.993	4.3219e-07
Taldo1	2.21039e-11	-0.514986	0.387	0.637	4.37236e-07
Slc10a7	2.46298e-11	0.243766	0.204	0.084	4.87203e-07
Med6	2.5548e-11	0.251526	0.232	0.094	5.05365e-07
Pex13	2.56519e-11	0.257708	0.296	0.105	5.07419e-07
Stt3b	2.57923e-11	0.275635	0.289	0.106	5.10197e-07
Tmem134	2.70251e-11	-0.514619	0.352	0.635	5.34583e-07
Cox5a	2.73415e-11	-0.516639	0.472	0.736	5.40843e-07
BC051226	2.75123e-11	0.204588	0.162	0.036	5.4422e-07
Spag1	2.82085e-11	0.254239	0.169	0.052	5.57992e-07
Stk3	3.02473e-11	0.211956	0.148	0.031	5.98322e-07
Zfp773	3.05641e-11	0.381157	0.31	0.15	6.04589e-07
Vps8	3.05692e-11	0.20645	0.162	0.041	6.04689e-07
Vamp4	3.06221e-11	0.353168	0.373	0.191	6.05735e-07
Mkln1	3.17069e-11	0.415307	0.556	0.395	6.27195e-07
Coq10b	3.20968e-11	-0.521459	0.246	0.546	6.34907e-07
Hk1	3.50006e-11	0.376917	0.423	0.272	6.92346e-07
Enox2	3.56663e-11	0.25231	0.12	0.049	7.05514e-07
Rps25	3.67844e-11	-0.482021	0.944	0.976	7.27633e-07
Stag2	3.74598e-11	0.429214	0.634	0.435	7.40992e-07
Ap2b1	3.80683e-11	0.338688	0.401	0.219	7.5303e-07
Cebpa	3.95286e-11	-0.636588	0.049	0.37	7.81915e-07
Psmb3	3.96162e-11	-0.502385	0.479	0.705	7.83648e-07
March6	4.06469e-11	0.295775	0.324	0.164	8.04037e-07
Stk39	4.41251e-11	0.425289	0.507	0.461	8.72839e-07
Slc25a4	4.67678e-11	-0.528631	0.19	0.543	9.25114e-07
Qk	4.92741e-11	0.371867	0.366	0.198	9.74691e-07
Anxa7	5.08257e-11	0.238514	0.239	0.087	1.00538e-06
Eif4ebp1	5.16572e-11	0.23895	0.19	0.057	1.02183e-06
Psme2	5.20788e-11	-0.59337	0.57	0.785	1.03017e-06
Hspa5	5.30425e-11	-0.520614	0.789	0.906	1.04923e-06
Fnbp1	5.32748e-11	0.434669	0.627	0.542	1.05383e-06
E130307A14Rik	5.56864e-11	0.218027	0.169	0.057	1.10153e-06
Rpl3	5.60767e-11	-0.487579	1	0.989	1.10925e-06
Selenop	5.9086e-11	-0.561107	0.183	0.461	1.16878e-06
Mms19	5.98828e-11	0.265512	0.275	0.127	1.18454e-06
Tiparp	6.03264e-11	0.340025	0.268	0.103	1.19332e-06
Pitpnm2	6.03604e-11	-0.651063	0.042	0.412	1.19399e-06
Ly6e	6.59714e-11	-0.584659	0.197	0.463	1.30498e-06
Sh3bgrl3	6.69822e-11	-0.510918	0.782	0.891	1.32498e-06
Cdk6	6.78297e-11	0.390036	0.218	0.122	1.34174e-06
Lmbrd1	6.86472e-11	0.314816	0.366	0.189	1.35791e-06
Gstp3	6.92427e-11	-0.537364	0.12	0.415	1.36969e-06
Eef1g	6.96748e-11	-0.520328	0.669	0.802	1.37824e-06
Ranbp9	7.32349e-11	0.352223	0.472	0.28	1.44866e-06
Gnas	7.48839e-11	0.450276	0.887	0.902	1.48128e-06
Arfgef1	7.64824e-11	0.402299	0.57	0.404	1.5129e-06
Cacul1	7.72873e-11	0.258563	0.246	0.117	1.52882e-06
Mif4gd	7.74721e-11	0.341119	0.373	0.221	1.53248e-06
Zbtb11	8.09976e-11	0.367914	0.289	0.188	1.60221e-06
Cd247	8.36083e-11	0.425605	0.732	0.662	1.65386e-06
Lmtk2	8.65681e-11	0.241492	0.218	0.091	1.7124e-06
Atp7a	8.70898e-11	0.20393	0.155	0.049	1.72272e-06
Dnaja1	8.78724e-11	-0.510783	0.704	0.848	1.7382e-06
Bhlhe40	8.80088e-11	0.578226	0.415	0.184	1.7409e-06
Fam189b	8.82217e-11	-0.516066	0.19	0.48	1.74511e-06
Pdk3	8.9282e-11	0.273259	0.232	0.121	1.76609e-06
Ankib1	9.13081e-11	0.316148	0.324	0.137	1.80617e-06
Kcmf1	9.61164e-11	0.351969	0.465	0.302	1.90128e-06
Il21	9.73704e-11	-1.26549	0.014	0.533	1.92608e-06
Mlxip	9.7862e-11	0.248407	0.218	0.097	1.93581e-06
H2-T22	1.02404e-10	0.380038	0.549	0.377	2.02565e-06
Invs	1.03871e-10	0.265323	0.148	0.066	2.05467e-06
Ndufa13	1.09954e-10	-0.468466	0.725	0.853	2.175e-06
Nub1	1.11447e-10	0.355247	0.5	0.281	2.20453e-06
Rpl7a	1.1156e-10	-0.473983	0.944	0.963	2.20676e-06
Wsb1	1.17547e-10	0.355756	0.465	0.287	2.32519e-06
Cd5	1.1874e-10	-0.603046	0.528	0.74	2.3488e-06
Itsn2	1.19279e-10	0.394847	0.599	0.424	2.35945e-06
Mon2	1.22144e-10	0.331807	0.345	0.166	2.41613e-06
Gm8797	1.23172e-10	0.394959	0.81	0.683	2.43646e-06
Evi2a	1.27149e-10	-0.518762	0.169	0.453	2.51513e-06
Copg2	1.28544e-10	0.263894	0.225	0.1	2.54272e-06
Lrig1	1.29373e-10	0.354492	0.324	0.208	2.55913e-06
Dynll1	1.29729e-10	-0.524626	0.415	0.7	2.56618e-06
Etfb	1.31628e-10	-0.504063	0.12	0.42	2.60374e-06
Kcnq1ot1	1.32398e-10	-0.705333	0.239	0.508	2.61897e-06
Kdm3b	1.34911e-10	0.320293	0.366	0.156	2.66867e-06
Ncoa3	1.37211e-10	0.377732	0.479	0.295	2.71418e-06
Klc1	1.37388e-10	0.26011	0.246	0.103	2.71767e-06
Ctdspl2	1.38021e-10	0.359141	0.486	0.297	2.73019e-06
Gmeb2	1.52818e-10	0.249037	0.19	0.078	3.0229e-06
Grk4	1.5305e-10	0.227824	0.141	0.025	3.02748e-06
Ralgps2	1.5485e-10	0.36042	0.387	0.227	3.06308e-06
Tmem87a	1.5698e-10	0.293379	0.352	0.189	3.10522e-06
Gigyf2	1.57973e-10	0.386742	0.437	0.259	3.12486e-06
Arrb1	1.635e-10	0.235933	0.183	0.065	3.2342e-06
Lrrc32	1.66157e-10	0.259262	0.127	0	3.28674e-06
Ndufa5	1.68734e-10	-0.487662	0.282	0.548	3.33772e-06
Ppp1r12b	1.69433e-10	0.218432	0.169	0.049	3.35156e-06
Phf20l1	1.75315e-10	0.450098	0.739	0.597	3.46791e-06
Ndfip1	1.75632e-10	0.39274	0.915	0.883	3.47418e-06
Aopep	1.83054e-10	0.248544	0.176	0.073	3.62099e-06
Mrps14	1.8408e-10	-0.481333	0.254	0.542	3.64128e-06
Rpl8	1.94632e-10	-0.409929	1	0.997	3.85001e-06
Phf11b	2.19327e-10	0.382282	0.521	0.38	4.33851e-06
Ube2w	2.2651e-10	0.272634	0.289	0.147	4.48059e-06
Cyfip2	2.3597e-10	0.421574	0.542	0.417	4.66772e-06
Apex2	2.37306e-10	0.212632	0.162	0.061	4.69415e-06
Atp5g2	2.43753e-10	-0.468792	0.824	0.911	4.82167e-06
Gm26887	2.43785e-10	0.250751	0.12	0	4.82231e-06
Gramd1b	2.62254e-10	0.370779	0.451	0.268	5.18764e-06
Vrk2	2.73451e-10	0.315564	0.352	0.191	5.40914e-06
Senp7	2.81493e-10	0.392128	0.535	0.351	5.56821e-06
Cdkn1a	2.8287e-10	0.605102	0.296	0.068	5.59545e-06
Trbc1	2.88416e-10	-1.0945	0.507	0.663	5.70515e-06
Cul1	2.89349e-10	0.374359	0.472	0.331	5.72361e-06
Pag1	2.91351e-10	0.278922	0.239	0.136	5.76321e-06
Pabpc4	2.9505e-10	0.258479	0.246	0.108	5.83639e-06
Pop5	3.01242e-10	-0.473079	0.225	0.539	5.95886e-06
Sec23a	3.05353e-10	0.209392	0.176	0.05	6.04019e-06
Phf8	3.11386e-10	0.304054	0.31	0.157	6.15953e-06
Smad2	3.18348e-10	0.276234	0.331	0.159	6.29724e-06
Gimap8	3.24536e-10	0.419256	0.599	0.464	6.41965e-06
Rps14	3.27995e-10	0.363295	1	0.999	6.48808e-06
Malsu1	3.36891e-10	0.303125	0.38	0.203	6.66404e-06
Prmt3	3.43427e-10	-0.574022	0.042	0.362	6.79333e-06
Hmbox1	3.46682e-10	0.265962	0.197	0.098	6.85771e-06
Vps13a	3.85248e-10	0.393102	0.662	0.538	7.62059e-06
Podnl1	3.88501e-10	-0.567654	0.042	0.366	7.68494e-06
Rpl35a	4.11981e-10	0.368722	1	0.993	8.14939e-06
B4galnt4	4.19296e-10	0.240764	0.197	0.066	8.29409e-06
Plgrkt	4.33954e-10	-0.480277	0.338	0.583	8.58405e-06
Fbxo38	4.36771e-10	0.246776	0.282	0.112	8.63976e-06
Chp1	4.51483e-10	0.258646	0.275	0.119	8.93078e-06
Ubap1	4.53479e-10	0.248341	0.239	0.106	8.97026e-06
Alpk1	4.54696e-10	0.247837	0.183	0.073	8.99434e-06
Sept9	4.65341e-10	-0.492679	0.324	0.605	9.20491e-06
Rps27rt	4.76692e-10	0.358242	0.655	0.456	9.42945e-06
Ndel1	4.96878e-10	0.284883	0.317	0.165	9.82874e-06
Ddx3x	5.29113e-10	-0.510124	0.289	0.534	1.04664e-05
Stx8	5.32979e-10	0.317522	0.359	0.248	1.05429e-05
Sfpq	5.4886e-10	-0.492923	0.472	0.749	1.0857e-05
Pbx3	5.7118e-10	0.322655	0.183	0.128	1.12985e-05
Fam193a	5.72389e-10	0.395164	0.451	0.342	1.13224e-05
Eloc	5.72718e-10	0.340818	0.613	0.495	1.13289e-05
Cox4i1	5.81358e-10	-0.427533	0.901	0.946	1.14998e-05
Drap1	5.8353e-10	-0.47261	0.289	0.566	1.15428e-05
Atg7	5.93089e-10	0.241155	0.211	0.102	1.17319e-05
Tma7	5.97536e-10	-0.435977	0.88	0.912	1.18199e-05
Pou2f1	5.98349e-10	0.290767	0.275	0.133	1.18359e-05
Ythdf3	6.03307e-10	0.31493	0.359	0.215	1.1934e-05
Pde7a	6.26499e-10	0.402029	0.451	0.35	1.23928e-05
Ccser2	6.39419e-10	0.320788	0.352	0.178	1.26483e-05
Cdc25b	6.44427e-10	-0.500684	0.085	0.363	1.27474e-05
Plaat3	6.46659e-10	-0.505386	0.38	0.641	1.27916e-05
Igflr1	6.59825e-10	-0.490622	0.063	0.378	1.3052e-05
Ubn1	6.80633e-10	0.379817	0.641	0.456	1.34636e-05
Ywhab	6.82637e-10	-0.478863	0.458	0.689	1.35032e-05
Trpm7	7.14389e-10	0.382588	0.486	0.325	1.41313e-05
Ikzf1	7.17337e-10	0.422456	0.754	0.727	1.41897e-05
Tnfsf8	7.23682e-10	0.660407	0.669	0.745	1.43151e-05
Grhpr	7.63179e-10	0.257971	0.261	0.119	1.50964e-05
Rexo2	7.73773e-10	-0.468022	0.148	0.424	1.5306e-05
Esyt1	7.76502e-10	0.218249	0.141	0.025	1.536e-05
Acpp	7.83587e-10	0.266833	0.148	0.075	1.55001e-05
Smg7	7.99597e-10	0.284054	0.352	0.185	1.58168e-05
Smad4	8.12166e-10	0.345192	0.394	0.257	1.60655e-05
Il27ra	8.39722e-10	-0.475199	0.246	0.509	1.66105e-05
Ccdc82	8.41069e-10	0.340825	0.394	0.223	1.66372e-05
Hnrnph1	8.5196e-10	-0.479981	0.352	0.621	1.68526e-05
Mrpl23	8.63899e-10	-0.465053	0.162	0.45	1.70888e-05
Tesc	8.6579e-10	-0.597911	0.028	0.383	1.71262e-05
Ppp1r16b	8.67271e-10	0.431324	0.711	0.556	1.71555e-05
Rps6	8.76741e-10	-0.451271	0.979	0.988	1.73428e-05
Hexb	8.83205e-10	0.234067	0.239	0.101	1.74707e-05
Ndufb5	8.86713e-10	-0.464721	0.345	0.606	1.75401e-05
Set	9.02004e-10	-0.478372	0.641	0.828	1.78426e-05
Sntb1	9.1276e-10	0.299175	0.289	0.177	1.80553e-05
Osbpl8	9.15783e-10	0.36026	0.387	0.229	1.81151e-05
Atp5c1	9.47808e-10	-0.474679	0.542	0.749	1.87486e-05
Scpep1	9.63092e-10	0.221737	0.204	0.075	1.90509e-05
Nfkb1	9.63211e-10	0.408502	0.669	0.589	1.90533e-05
Pnpt1	9.63424e-10	0.23516	0.225	0.081	1.90575e-05
Ndufb10	9.76793e-10	-0.465187	0.317	0.577	1.93219e-05
1110059E24Rik	1.01269e-09	0.277893	0.268	0.145	2.00321e-05
Bbx	1.01662e-09	0.36634	0.366	0.192	2.01097e-05
Ifrd1	1.02714e-09	0.308103	0.338	0.145	2.03178e-05
Tasor2	1.03002e-09	0.364309	0.31	0.22	2.03748e-05
Pot1a	1.04331e-09	0.249369	0.218	0.105	2.06377e-05
Cir1	1.04353e-09	0.420179	0.521	0.349	2.0642e-05
Sesn1	1.04803e-09	0.223222	0.176	0.069	2.07311e-05
Cmtr1	1.06033e-09	0.262888	0.289	0.131	2.09744e-05
Rev3l	1.06445e-09	0.36747	0.458	0.26	2.10558e-05
Rps20	1.08997e-09	-0.44267	0.993	0.999	2.15608e-05
Fam241a	1.09194e-09	0.221445	0.19	0.07	2.15997e-05
Aprt	1.1113e-09	-0.4807	0.204	0.506	2.19826e-05
Timm13	1.13773e-09	-0.460552	0.373	0.621	2.25054e-05
Zfp169	1.13784e-09	0.218204	0.155	0.03	2.25075e-05
Zmynd8	1.15498e-09	-0.481249	0.211	0.482	2.28468e-05
Sod2	1.17501e-09	-0.458314	0.092	0.392	2.32428e-05
Gpkow	1.18687e-09	0.239591	0.246	0.095	2.34774e-05
Ndufb8	1.22781e-09	-0.452236	0.373	0.634	2.42874e-05
Btbd7	1.23371e-09	0.348296	0.423	0.264	2.44041e-05
Ccz1	1.26226e-09	0.300715	0.387	0.212	2.49688e-05
Lamtor2	1.29124e-09	-0.453371	0.338	0.607	2.55421e-05
Nt5dc1	1.29237e-09	0.33544	0.437	0.275	2.55643e-05
Anp32b	1.3517e-09	-0.470323	0.592	0.776	2.67379e-05
Mcm6	1.37111e-09	0.376352	0.423	0.293	2.7122e-05
Tmbim6	1.37112e-09	0.371644	0.859	0.749	2.71222e-05
Mcm9	1.39262e-09	0.266856	0.254	0.121	2.75475e-05
Lbh	1.46235e-09	-0.495511	0.507	0.722	2.89267e-05
Kpna3	1.47254e-09	0.283446	0.261	0.144	2.91283e-05
4930417O13Rik	1.47953e-09	0.391129	0.458	0.336	2.92666e-05
Wdfy2	1.5199e-09	0.257418	0.148	0.065	3.00651e-05
Myo5a	1.5357e-09	0.209373	0.127	0.032	3.03777e-05
Taf1b	1.54349e-09	0.27461	0.345	0.161	3.05318e-05
Gramd1a	1.57523e-09	-0.469632	0.162	0.427	3.11596e-05
Slc25a11	1.58681e-09	-0.446391	0.197	0.46	3.13886e-05
Dhrs3	1.67942e-09	-0.491526	0.049	0.34	3.32206e-05
Atpif1	1.68417e-09	-0.468448	0.19	0.453	3.33146e-05
Ube2d3	1.69693e-09	-0.43954	0.81	0.897	3.35669e-05
Ubr1	1.72458e-09	0.317373	0.373	0.207	3.41139e-05
Cdkn2d	1.74082e-09	0.240144	0.232	0.113	3.44352e-05
Ell2	1.78945e-09	0.224244	0.162	0.043	3.53972e-05
Cacybp	1.79274e-09	-0.459642	0.183	0.487	3.54621e-05
Lax1	1.80137e-09	-0.46747	0.282	0.54	3.56328e-05
F730043M19Rik	1.80813e-09	0.270058	0.218	0.08	3.57665e-05
Sec63	1.82399e-09	0.299613	0.331	0.167	3.60804e-05
Sun2	1.86205e-09	-0.454481	0.148	0.429	3.68332e-05
Arhgap25	1.92391e-09	0.358412	0.486	0.346	3.80568e-05
Lgals1	1.92698e-09	-0.72076	0.317	0.508	3.81175e-05
Rabgap1	1.95233e-09	0.321771	0.275	0.162	3.86191e-05
Stk24	1.9608e-09	0.343348	0.479	0.322	3.87867e-05
Pik3c2a	2.01761e-09	0.311809	0.373	0.234	3.99102e-05
Ppdpf	2.02124e-09	-0.4581	0.204	0.48	3.99822e-05
Eif4g3	2.14858e-09	0.38769	0.521	0.385	4.25011e-05
Gm47015	2.24292e-09	0.363019	0.324	0.164	4.43672e-05
Prkdc	2.29158e-09	0.297309	0.204	0.117	4.53298e-05
Trim56	2.3029e-09	0.328769	0.408	0.223	4.55536e-05
AI504432	2.33729e-09	-0.494264	0.028	0.343	4.62339e-05
Elmsan1	2.35597e-09	0.313692	0.373	0.186	4.66035e-05
Arid4b	2.41499e-09	0.415178	0.669	0.567	4.77709e-05
Gpr171	2.45441e-09	0.25624	0.218	0.098	4.85507e-05
Snrpd2	2.514e-09	-0.454986	0.486	0.704	4.97295e-05
Park7	2.54413e-09	-0.442522	0.563	0.75	5.03254e-05
Cops6	2.59323e-09	-0.440023	0.204	0.469	5.12967e-05
Phf1	2.59393e-09	0.268973	0.387	0.199	5.13106e-05
Gltp	2.65748e-09	-0.447611	0.345	0.612	5.25676e-05
Foxo3	2.67784e-09	0.225028	0.218	0.09	5.29703e-05
Hectd4	2.71148e-09	0.262554	0.261	0.131	5.36358e-05
Pdia3	2.72152e-09	-0.481873	0.521	0.759	5.38344e-05
Rbl1	2.85046e-09	0.297503	0.289	0.15	5.63849e-05
Mrpl33	3.11102e-09	0.412931	0.486	0.539	6.1539e-05
Gpx1	3.13503e-09	-0.487344	0.275	0.515	6.20141e-05
Lemd3	3.27084e-09	0.227281	0.239	0.099	6.47005e-05
Nlrc4	3.39444e-09	0.200667	0.148	0.051	6.71454e-05
Def6	3.40523e-09	0.337836	0.472	0.297	6.73589e-05
Edf1	3.44266e-09	-0.429589	0.606	0.765	6.80992e-05
Ybx1	3.475e-09	-0.450865	0.894	0.912	6.8739e-05
Fam117b	3.49906e-09	0.278239	0.254	0.137	6.92149e-05
Psma4	3.62956e-09	-0.457732	0.437	0.676	7.17964e-05
Mrpl52	3.70878e-09	-0.466619	0.5	0.717	7.33633e-05
Dguok	3.76692e-09	-0.436347	0.19	0.455	7.45135e-05
Mrpl51	3.76715e-09	-0.429062	0.113	0.393	7.45179e-05
Naa10	3.78385e-09	-0.446048	0.141	0.406	7.48483e-05
Donson	3.88561e-09	0.291581	0.324	0.159	7.68613e-05
Sfi1	3.9511e-09	0.298018	0.317	0.169	7.81567e-05
Lmbr1l	4.12066e-09	0.257163	0.282	0.152	8.15108e-05
Top1	4.33278e-09	-0.466051	0.549	0.756	8.57068e-05
Phkb	4.34057e-09	0.242714	0.19	0.08	8.58609e-05
Arl5c	4.50297e-09	-0.543285	0.028	0.34	8.90733e-05
Cxxc5	4.5514e-09	-0.691297	0.021	0.388	9.00312e-05
Bola3	4.64202e-09	-0.440756	0.099	0.358	9.18238e-05
Cox5b	4.70515e-09	-0.440372	0.648	0.818	9.30726e-05
Slk	4.73054e-09	0.356687	0.415	0.245	9.35748e-05
Vwa8	4.75572e-09	0.212644	0.134	0.053	9.40729e-05
Zadh2	4.76348e-09	0.204789	0.225	0.069	9.42264e-05
Nt5c2	4.79032e-09	0.229352	0.239	0.097	9.47572e-05
Ctsb	4.80265e-09	-0.470422	0.556	0.738	9.50012e-05
Ndufa12	4.83263e-09	-0.432763	0.232	0.491	9.55943e-05
Cct4	4.95101e-09	-0.445453	0.324	0.534	9.79358e-05
Mef2a	5.06523e-09	0.318091	0.331	0.211	0.000100195
Tagln2	5.07507e-09	0.348911	0.373	0.215	0.00010039
Nol7	5.12094e-09	-0.459479	0.444	0.699	0.000101297
Txnip	5.14966e-09	0.388181	0.493	0.339	0.000101865
Pdk1	5.17258e-09	0.208331	0.162	0.062	0.000102319
Tmx4	5.31684e-09	-0.438281	0.134	0.412	0.000105172
Mapkapk2	5.60075e-09	0.29461	0.324	0.165	0.000110788
Uba7	5.70337e-09	0.250512	0.31	0.15	0.000112818
Akr1b3	5.72921e-09	-0.451542	0.303	0.548	0.00011333
Spata5	5.74366e-09	0.246481	0.176	0.102	0.000113615
Oaz1	5.81899e-09	-0.37872	0.965	0.983	0.000115105
Nploc4	5.83269e-09	0.206565	0.183	0.069	0.000115377
Cox6a1	5.92616e-09	-0.443801	0.394	0.605	0.000117225
Prdm2	6.04849e-09	0.329341	0.444	0.24	0.000119645
Dap	6.13144e-09	-0.464937	0.275	0.545	0.000121286
Thap12	6.28025e-09	0.293469	0.282	0.178	0.00012423
Btaf1	6.36993e-09	0.310187	0.254	0.157	0.000126004
Ash1l	6.49161e-09	0.39902	0.599	0.53	0.00012841
Fam222b	6.53477e-09	0.219317	0.148	0.072	0.000129264
Cdyl	6.81657e-09	0.212949	0.204	0.075	0.000134838
Zdhhc20	6.88755e-09	0.35161	0.493	0.32	0.000136243
Eif2ak3	6.90703e-09	0.230498	0.19	0.091	0.000136628
AC149090.1	7.54971e-09	0.39738	0.57	0.414	0.000149341
Ctss	7.80605e-09	0.361944	0.683	0.567	0.000154411
Ndufs8	7.80749e-09	-0.426299	0.19	0.442	0.00015444
Maco1	7.91655e-09	0.233281	0.204	0.087	0.000156597
Ppp1r15a	8.12161e-09	-0.474158	0.444	0.677	0.000160654
Lpcat3	8.12439e-09	0.220162	0.204	0.094	0.000160709
Hspe1	8.21323e-09	-0.471247	0.373	0.626	0.000162466
Traf3ip2	8.42945e-09	0.238853	0.275	0.135	0.000166743
Hnrnpab	8.61789e-09	-0.438644	0.366	0.569	0.000170471
Crk	9.2377e-09	0.26011	0.289	0.146	0.000182731
Card11	9.50788e-09	0.295404	0.345	0.203	0.000188075
Aim2	9.92691e-09	0.319759	0.493	0.28	0.000196364
Cnot6	1.00003e-08	0.321522	0.401	0.254	0.000197817
Marf1	1.01277e-08	0.27937	0.338	0.174	0.000200336
Ktn1	1.01749e-08	0.368039	0.493	0.357	0.00020127
Ndufs2	1.03277e-08	-0.40843	0.176	0.428	0.000204293
Paxbp1	1.06939e-08	0.306319	0.366	0.259	0.000211536
Pafah1b3	1.12745e-08	0.241507	0.239	0.108	0.00022302
Fam49b	1.13241e-08	0.367071	0.746	0.638	0.000224002
Slc25a12	1.21092e-08	0.252464	0.275	0.114	0.000239533
Ube2k	1.22435e-08	0.339008	0.585	0.404	0.000242189
Cstf3	1.26801e-08	0.297536	0.345	0.23	0.000250824
Pibf1	1.27079e-08	0.290473	0.338	0.187	0.000251374
Agps	1.29212e-08	0.237472	0.268	0.123	0.000255594
H2-K1	1.29553e-08	0.342013	1	0.993	0.000256268
Atf2	1.31231e-08	0.324579	0.352	0.259	0.000259588
Sap30l	1.37529e-08	0.283723	0.486	0.291	0.000272046
Ppp1cb	1.38947e-08	0.34075	0.585	0.411	0.000274851
Cct3	1.4783e-08	-0.423598	0.268	0.519	0.000292423
Elavl1	1.49816e-08	0.316556	0.57	0.422	0.00029635
Scd2	1.50218e-08	-0.456573	0.035	0.301	0.000297146
Mxd4	1.50575e-08	-0.430647	0.113	0.357	0.000297852
Fus	1.53385e-08	-0.421843	0.711	0.858	0.000303411
R3hdm2	1.54708e-08	0.325978	0.401	0.29	0.000306028
Tars2	1.55094e-08	0.218385	0.211	0.101	0.000306792
Calm1	1.56725e-08	-0.422199	0.93	0.958	0.000310017
Rbx1	1.5767e-08	-0.416702	0.521	0.744	0.000311887
Rcor1	1.59511e-08	0.330078	0.331	0.254	0.000315529
Sik1	1.61113e-08	0.230721	0.211	0.076	0.000318698
Ski	1.76794e-08	0.311282	0.437	0.247	0.000349716
Smg1	1.78204e-08	0.356648	0.528	0.361	0.000352506
Rabep2	1.78942e-08	0.248014	0.268	0.129	0.000353965
Ndufa1	1.80814e-08	-0.421575	0.458	0.65	0.000357669
Ahr	1.82012e-08	0.261701	0.127	0.033	0.000360039
Hist1h1c	1.83148e-08	0.306959	0.261	0.137	0.000362284
Scp2	1.89499e-08	-0.425907	0.535	0.722	0.000374849
Ubr2	1.94292e-08	0.321374	0.387	0.273	0.000384329
Ccnt1	1.95611e-08	0.330042	0.479	0.292	0.000386939
Uqcr10	1.95746e-08	-0.428869	0.514	0.708	0.000387204
Myl12a	2.02058e-08	-0.424899	0.57	0.766	0.000399692
Gbp4	2.10661e-08	0.395648	0.408	0.269	0.000416709
Mettl26	2.15901e-08	-0.399332	0.127	0.375	0.000427074
Hat1	2.18956e-08	0.25084	0.303	0.148	0.000433117
Eif3c	2.19003e-08	-0.431482	0.423	0.645	0.000433209
Trib2	2.25153e-08	0.33753	0.359	0.216	0.000445376
Btrc	2.27787e-08	0.218517	0.176	0.082	0.000450586
Tbc1d22a	2.35516e-08	0.205499	0.197	0.068	0.000465875
Micos13	2.38498e-08	-0.411129	0.366	0.593	0.000471774
Agap2	2.41113e-08	0.220743	0.218	0.103	0.000476946
Rdx	2.48965e-08	0.326349	0.444	0.273	0.000492477
Neil1	2.52415e-08	0.204115	0.211	0.075	0.000499302
Spint2	2.55548e-08	-0.395504	0.092	0.352	0.000505499
Arrb2	2.57845e-08	-0.414988	0.183	0.409	0.000510044
Ppp4r1	2.65008e-08	0.212584	0.176	0.082	0.000524212
Pdss2	2.65182e-08	0.202306	0.148	0.073	0.000524557
Rpl22l1	2.72004e-08	-0.438597	0.908	0.943	0.000538051
Camsap2	2.72856e-08	0.23593	0.225	0.089	0.000539737
Mpp5	2.74271e-08	0.260651	0.225	0.084	0.000542535
H2afz	2.8796e-08	0.401225	0.824	0.793	0.000569613
Ggps1	2.9249e-08	0.29125	0.394	0.212	0.000578574
Acap1	2.99434e-08	-0.397066	0.099	0.351	0.00059231
Psmb6	3.02113e-08	-0.403657	0.38	0.6	0.00059761
Fbxw2	3.09926e-08	0.300412	0.535	0.382	0.000613065
H2-Q2	3.14417e-08	-0.433866	0.106	0.323	0.000621947
Eps15	3.20164e-08	0.289963	0.359	0.22	0.000633316
Klhdc10	3.27111e-08	0.200723	0.134	0.056	0.000647057
Rtf1	3.37967e-08	0.369129	0.641	0.497	0.000668532
Lnpep	3.4604e-08	0.347187	0.613	0.495	0.000684502
1600020E01Rik	3.488e-08	0.201295	0.218	0.077	0.000689961
Wwp1	3.50863e-08	0.235024	0.176	0.085	0.000694042
Tpm4	3.76122e-08	0.34789	0.528	0.35	0.000744007
Usp8	3.77939e-08	0.294838	0.38	0.227	0.000747601
Nr1h2	3.88451e-08	0.265614	0.401	0.242	0.000768395
Glud1	4.11606e-08	0.32078	0.408	0.335	0.000814198
Rassf1	4.17309e-08	0.24868	0.275	0.156	0.000825478
Axin1	4.21633e-08	0.25879	0.324	0.165	0.000834033
Setd3	4.27822e-08	0.290949	0.366	0.232	0.000846275
Egr1	4.28851e-08	-0.524897	0.092	0.266	0.00084831
Mfap1a	4.34062e-08	0.257909	0.352	0.17	0.000858619
Hivep1	4.34433e-08	0.218654	0.19	0.062	0.000859352
Ppic	4.44585e-08	-0.449359	0.035	0.284	0.000879433
Myo1f	4.59117e-08	0.245203	0.162	0.065	0.00090818
Ppp1r12c	4.74651e-08	0.232408	0.317	0.16	0.000938907
Syf2	4.82088e-08	0.327482	0.711	0.617	0.000953618
Sbno1	5.07935e-08	0.366029	0.535	0.446	0.00100475
Polr2g	5.1372e-08	-0.394597	0.296	0.532	0.00101619
Banf1	5.45311e-08	-0.385878	0.092	0.35	0.00107868
Btla	5.46341e-08	-0.411435	0.092	0.347	0.00108072
Borcs8	5.56318e-08	-0.393253	0.155	0.385	0.00110045
Cxcl10	5.57704e-08	1.19615	0.134	0.103	0.00110319
Tnrc6c	5.75278e-08	0.347461	0.62	0.513	0.00113796
Luzp1	6.14979e-08	0.240099	0.225	0.084	0.00121649
Pdlim5	6.44791e-08	0.243212	0.232	0.104	0.00127546
Senp5	6.55736e-08	0.231884	0.225	0.103	0.00129711
Vcp	6.69105e-08	-0.411141	0.394	0.589	0.00132356
Eif3l	6.80278e-08	-0.382822	0.106	0.352	0.00134566
Stk10	7.19684e-08	0.314108	0.451	0.276	0.00142361
B230307C23Rik	7.22906e-08	0.260626	0.211	0.134	0.00142998
Vamp5	7.47378e-08	-0.400069	0.218	0.45	0.00147839
Baz2b	7.51579e-08	0.317328	0.352	0.168	0.0014867
Isca1	7.58463e-08	0.24435	0.31	0.128	0.00150031
Polr3c	7.80256e-08	0.235323	0.232	0.129	0.00154342
Evl	7.87324e-08	-0.408482	0.479	0.689	0.00155741
Stk19	7.94745e-08	0.220632	0.246	0.113	0.00157209
Ptbp2	7.96871e-08	0.245106	0.303	0.157	0.00157629
Dync1i2	8.23499e-08	0.361985	0.535	0.37	0.00162896
Lrmp	8.24259e-08	-0.388433	0.169	0.438	0.00163047
Fam168a	8.46412e-08	0.339273	0.444	0.3	0.00167429
Zyg11b	8.489e-08	0.269725	0.275	0.148	0.00167921
Sbno2	8.71507e-08	0.269129	0.289	0.159	0.00172393
AW112010	8.88387e-08	0.461023	0.93	0.925	0.00175732
Dusp11	9.03991e-08	0.333134	0.634	0.469	0.00178819
Otulin	9.07166e-08	0.275509	0.38	0.231	0.00179447
Tmem65	9.28752e-08	0.280032	0.317	0.161	0.00183716
Lpgat1	9.64632e-08	0.232118	0.19	0.092	0.00190814
Gclc	9.88987e-08	0.215313	0.204	0.095	0.00195632
Bin2	9.8975e-08	-0.405239	0.261	0.484	0.00195782
Prag1	9.89797e-08	-0.432335	0.035	0.291	0.00195792
Ssr4	9.97384e-08	-0.417996	0.5	0.694	0.00197293
Klhl2	1.09926e-07	0.220346	0.204	0.108	0.00217444
Wipi2	1.11049e-07	0.223676	0.289	0.138	0.00219666
Prdx2	1.14113e-07	-0.387145	0.261	0.522	0.00225727
Rmnd5a	1.16168e-07	0.259432	0.296	0.162	0.00229793
Trim21	1.17243e-07	0.208767	0.232	0.106	0.00231919
Sec61b	1.1743e-07	-0.391192	0.669	0.811	0.00232289
AU040320	1.17776e-07	0.209086	0.225	0.087	0.00232972
Fgf13	1.18349e-07	0.23629	0.113	0.062	0.00234105
Dennd4c	1.20241e-07	0.238782	0.211	0.107	0.00237849
Mrpl58	1.22061e-07	-0.374483	0.169	0.393	0.0024145
AC168977.1	1.22587e-07	0.202917	0.254	0.105	0.0024249
Sptssa	1.23364e-07	-0.382484	0.169	0.412	0.00244026
Ckap5	1.24169e-07	0.268545	0.317	0.168	0.00245619
Uhrf1bp1l	1.24581e-07	0.230639	0.204	0.116	0.00246433
Zmym2	1.24824e-07	0.274305	0.359	0.213	0.00246914
Scaf4	1.30627e-07	0.247104	0.254	0.144	0.00258392
Sntb2	1.31681e-07	0.206999	0.197	0.09	0.00260479
Kiz	1.39364e-07	0.216255	0.232	0.111	0.00275677
Arid2	1.40453e-07	0.269235	0.317	0.177	0.00277829
Cyfip1	1.45859e-07	-0.421237	0.19	0.401	0.00288524
Haus4	1.46704e-07	0.226332	0.218	0.114	0.00290196
Tubb2a	1.52944e-07	-0.467942	0.085	0.256	0.00302539
Cox7b	1.56192e-07	-0.416194	0.599	0.749	0.00308963
Rinl	1.61319e-07	-0.392551	0.451	0.639	0.00319106
Romo1	1.64851e-07	-0.386974	0.218	0.468	0.00326092
Ranbp1	1.65991e-07	-0.397133	0.289	0.519	0.00328347
Lsm6	1.68656e-07	-0.386027	0.246	0.466	0.00333619
Rapgef1	1.70833e-07	0.292894	0.366	0.265	0.00337925
Faah	1.72424e-07	-0.363306	0.07	0.307	0.00341073
Camk2d	1.72671e-07	0.403243	0.732	0.667	0.0034156
Prpf6	1.74311e-07	0.280503	0.387	0.242	0.00344805
Gcc2	1.75666e-07	0.357809	0.479	0.306	0.00347485
Mib1	1.75748e-07	0.216629	0.232	0.103	0.00347647
Swi5	1.75836e-07	-0.37849	0.317	0.539	0.00347821
Uvrag	1.77717e-07	0.304631	0.387	0.313	0.00351543
Eif5a	1.80724e-07	-0.411903	0.669	0.781	0.0035749
Akap9	1.85844e-07	0.371254	0.577	0.468	0.00367619
Peak1	1.85915e-07	0.266787	0.324	0.189	0.00367759
Cast	1.88604e-07	0.340494	0.451	0.389	0.00373077
Hsp90aa1	1.9194e-07	-0.428179	0.725	0.873	0.00379676
Pafah1b1	1.95317e-07	0.34122	0.81	0.67	0.00386357
Sp140	1.97443e-07	0.311064	0.401	0.259	0.00390561
Ssbp4	2.053e-07	-0.360727	0.176	0.389	0.00406104
Rfx7	2.10767e-07	0.327561	0.415	0.305	0.00416919
Sri	2.14815e-07	-0.374416	0.613	0.807	0.00424926
Dennd6a	2.18839e-07	0.207381	0.204	0.101	0.00432885
Ipmk	2.20318e-07	0.236136	0.19	0.092	0.00435811
Mcur1	2.26658e-07	-0.362466	0.113	0.328	0.00448352
Fkbp2	2.2872e-07	-0.384058	0.035	0.28	0.00452432
Grina	2.31224e-07	0.232083	0.289	0.157	0.00457383
Gnl3	2.3135e-07	-0.371641	0.12	0.339	0.00457634
Kdm5b	2.40047e-07	0.307204	0.394	0.257	0.00474837
Nosip	2.61505e-07	0.238108	0.359	0.193	0.00517283
Lsm7	2.64835e-07	-0.349508	0.07	0.3	0.0052387
Vamp8	2.71648e-07	-0.380514	0.556	0.708	0.00537348
Fuca2	2.73564e-07	0.237048	0.246	0.135	0.00541138
Taf10	2.75061e-07	-0.389167	0.556	0.724	0.00544098
Itm2b	2.80273e-07	-0.364351	0.986	0.971	0.00554409
Rpl32	2.81349e-07	-0.359677	1	0.999	0.00556536
Tent4b	2.86167e-07	0.225157	0.232	0.125	0.00566066
Fbl	2.87973e-07	-0.359172	0.12	0.344	0.0056964
Xpo4	2.94115e-07	0.227416	0.225	0.128	0.00581789
Phb2	2.95386e-07	-0.361283	0.218	0.469	0.00584303
Slc22a15	2.97292e-07	0.407313	0.641	0.533	0.00588072
Pik3ca	2.99722e-07	0.309558	0.437	0.299	0.00592879
Snrpa1	3.07924e-07	-0.354179	0.176	0.388	0.00609104
Gnaq	3.11758e-07	0.327035	0.401	0.209	0.00616689
B230219D22Rik	3.13139e-07	0.290157	0.423	0.254	0.0061942
Rbm39	3.14841e-07	0.281343	0.993	0.98	0.00622786
Herc1	3.1676e-07	0.320819	0.465	0.347	0.00626583
Nup153	3.22611e-07	0.336396	0.556	0.44	0.00638157
Zmym4	3.24132e-07	0.28142	0.338	0.235	0.00641166
Dbi	3.25327e-07	-0.398535	0.275	0.519	0.00643529
A430093F15Rik	3.27566e-07	-0.361166	0.063	0.28	0.00647958
Vps16	3.30861e-07	0.230216	0.261	0.135	0.00654477
Rps27a	3.3321e-07	-0.321523	1	0.998	0.00659122
Ngly1	3.43504e-07	-0.39002	0.155	0.392	0.00679484
Avl9	3.5982e-07	0.30425	0.465	0.387	0.00711761
Rnf19b	3.63441e-07	0.251591	0.261	0.13	0.00718924
Fubp1	3.64666e-07	-0.396129	0.394	0.626	0.00721347
Lbr	3.65956e-07	-0.365688	0.254	0.472	0.00723897
H2-Ke6	3.69188e-07	-0.340935	0.106	0.32	0.00730291
Cux1	3.69844e-07	0.289485	0.373	0.242	0.00731589
Cript	3.76669e-07	0.260826	0.465	0.303	0.00745089
Rpl5	3.78637e-07	-0.378055	0.965	0.972	0.00748982
Hsd17b10	3.86367e-07	-0.340001	0.134	0.354	0.00764273
Trip4	3.89524e-07	0.228752	0.261	0.125	0.00770517
Vps4b	3.9327e-07	0.292824	0.521	0.337	0.00777927
Scai	3.99522e-07	0.22717	0.254	0.121	0.00790294
Lsm4	4.05297e-07	-0.378271	0.423	0.656	0.00801717
Acyp1	4.06396e-07	-0.345124	0.106	0.326	0.00803892
Jmjd6	4.07982e-07	0.252194	0.289	0.206	0.0080703
Pcmtd1	4.09757e-07	0.31083	0.451	0.328	0.00810539
3830406C13Rik	4.15711e-07	-0.355413	0.035	0.274	0.00822318
Gosr2	4.25907e-07	0.229486	0.303	0.158	0.00842486
Rgs3	4.31268e-07	-0.348342	0.12	0.32	0.00853091
Trappc1	4.39353e-07	-0.344625	0.049	0.283	0.00869083
Ptbp3	4.47904e-07	0.336837	0.796	0.705	0.00885999
Rnf111	4.50268e-07	0.271762	0.366	0.283	0.00890675
Ppp1cc	4.53439e-07	0.313023	0.676	0.595	0.00896949
Ttc28	4.64644e-07	0.339763	0.19	0.125	0.00919113
Ncoa6	4.68501e-07	0.21318	0.246	0.117	0.00926742
Polr2e	4.79432e-07	-0.352758	0.289	0.509	0.00948365
Hmgn1	4.85464e-07	-0.394837	0.31	0.524	0.00960296
Csnk1d	4.92819e-07	0.271786	0.43	0.288	0.00974845
Tra2b	4.98223e-07	-0.384826	0.789	0.878	0.00985536
Dleu2	5.00815e-07	0.365724	0.31	0.273	0.00990661
Dctn4	5.14379e-07	0.279088	0.338	0.226	0.0101749
S1pr2	5.14855e-07	-0.35959	0.063	0.257	0.0101843
Slc30a7	5.24308e-07	0.202442	0.183	0.086	0.0103713
Cnp	5.36057e-07	0.290643	0.514	0.359	0.0106037
Rpl36a	5.37142e-07	-0.384513	0.958	0.966	0.0106252
Tspan3	5.49446e-07	0.242189	0.275	0.155	0.0108686
Eipr1	5.50201e-07	0.232408	0.268	0.156	0.0108835
P2rx7	5.52519e-07	-0.342137	0.042	0.275	0.0109294
Vim	5.63133e-07	0.358079	0.268	0.094	0.0111393
Tmf1	5.81739e-07	0.295894	0.451	0.285	0.0115074
Naca	5.85025e-07	-0.350454	0.923	0.975	0.0115724
Prex1	5.86819e-07	-0.359099	0.197	0.431	0.0116079
Cyb5r4	5.96323e-07	0.225678	0.261	0.157	0.0117959
Golgb1	6.06657e-07	0.341724	0.43	0.241	0.0120003
Nt5c	6.20981e-07	-0.36946	0.373	0.605	0.0122836
Srsf6	6.24304e-07	-0.371318	0.345	0.547	0.0123494
Gtf2a1	6.44311e-07	0.266861	0.338	0.194	0.0127451
Zfp148	6.47663e-07	0.317766	0.486	0.388	0.0128114
R3hdm1	6.5171e-07	0.323794	0.521	0.458	0.0128915
Rhog	6.53775e-07	0.300882	0.528	0.386	0.0129323
Pcna	6.73329e-07	-0.36665	0.261	0.437	0.0133191
Abracl	6.87327e-07	-0.380952	0.62	0.748	0.013596
Gm35363	6.87684e-07	-0.349977	0.042	0.264	0.0136031
Cers4	6.96577e-07	-0.378279	0.268	0.508	0.013779
Ecpas	7.05239e-07	0.262216	0.338	0.225	0.0139503
Cwf19l2	7.06885e-07	0.292016	0.408	0.275	0.0139829
Fam49a	7.13085e-07	0.242189	0.317	0.186	0.0141055
Pde2a	7.2674e-07	-0.400324	0.127	0.34	0.0143756
Mafg	7.29313e-07	-0.344961	0.127	0.358	0.0144265
Rab6a	7.32003e-07	0.245134	0.352	0.197	0.0144797
Tmc6	7.33329e-07	-0.329935	0.077	0.284	0.014506
Ptpn12	7.37776e-07	0.203641	0.225	0.108	0.014594
Cetn3	7.40087e-07	-0.333518	0.127	0.332	0.0146397
Gsk3b	7.49345e-07	0.319753	0.599	0.47	0.0148228
Ly75	7.50487e-07	0.248293	0.246	0.16	0.0148454
Nck1	7.59063e-07	0.261671	0.423	0.25	0.015015
Ndufb7	7.75928e-07	-0.373078	0.521	0.714	0.0153486
Rmdn1	7.79047e-07	0.209794	0.218	0.102	0.0154103
Fbxo33	7.79064e-07	0.283437	0.401	0.266	0.0154107
Cbfb	7.9366e-07	0.277415	0.401	0.29	0.0156994
Scamp3	7.96798e-07	-0.36685	0.289	0.492	0.0157615
Chchd10	8.22881e-07	-0.356908	0.077	0.288	0.0162774
Sgpl1	8.28316e-07	0.215828	0.246	0.125	0.0163849
Emc10	8.31797e-07	-0.352794	0.338	0.543	0.0164538
Ccdc85b	8.39967e-07	-0.3224	0.106	0.326	0.0166154
Ctsd	8.50442e-07	-0.35231	0.261	0.491	0.0168226
Mydgf	8.80029e-07	-0.319398	0.092	0.329	0.0174078
Kdm6a	9.22114e-07	0.306487	0.479	0.354	0.0182403
Hmgn2	9.63841e-07	-0.372134	0.289	0.491	0.0190657
F830016B08Rik	1.00473e-06	0.369469	0.204	0.06	0.0198745
Map3k2	1.00663e-06	0.265315	0.352	0.229	0.0199122
Fam118a	1.00902e-06	0.205347	0.211	0.106	0.0199595
Mrps17	1.04792e-06	-0.316427	0.106	0.32	0.020729
Tgfbr1	1.06644e-06	0.2204	0.12	0.101	0.0210953
Cd27	1.0675e-06	-0.370953	0.606	0.815	0.0211163
Thap3	1.08735e-06	0.251146	0.387	0.25	0.0215089
Ech1	1.09791e-06	-0.335549	0.197	0.392	0.0217178
Commd4	1.10374e-06	-0.341693	0.204	0.425	0.0218332
Cox6b1	1.11422e-06	-0.348184	0.768	0.842	0.0220404
Spn	1.11558e-06	0.316311	0.437	0.396	0.0220674
Cnst	1.12344e-06	0.21048	0.225	0.125	0.0222227
Usp9x	1.16543e-06	0.291684	0.465	0.354	0.0230534
Ndufc1	1.1697e-06	-0.373874	0.331	0.526	0.0231378
Usp33	1.17966e-06	0.220696	0.261	0.137	0.0233349
Rgs16	1.18433e-06	-0.439839	0.141	0.321	0.0234272
Coa3	1.23818e-06	-0.324013	0.197	0.402	0.0244923
Usp3	1.2385e-06	0.26536	0.31	0.198	0.0244988
Fyb	1.25289e-06	0.357172	0.965	0.928	0.0247835
Actr3	1.26601e-06	-0.357374	0.81	0.901	0.025043
Polk	1.29249e-06	0.212894	0.19	0.093	0.0255667
Tecpr1	1.29776e-06	0.311345	0.57	0.386	0.0256709
Ppp6c	1.30649e-06	0.23723	0.387	0.237	0.0258436
Ndufc2	1.36953e-06	-0.348838	0.31	0.541	0.0270907
Nup50	1.42174e-06	0.249725	0.373	0.199	0.0281235
Tusc3	1.46018e-06	0.235852	0.359	0.206	0.0288839
Lfng	1.51353e-06	0.230339	0.317	0.141	0.0299391
Mvb12a	1.51648e-06	0.23401	0.387	0.25	0.0299974
Kcnn4	1.54511e-06	-0.368754	0.486	0.673	0.0305637
Tnrc18	1.5897e-06	0.215085	0.275	0.141	0.0314459
Mdh2	1.61757e-06	-0.351324	0.507	0.662	0.0319972
Anapc5	1.62631e-06	-0.312313	0.085	0.293	0.03217
Ubxn4	1.64125e-06	0.310693	0.606	0.499	0.0324655
Paip1	1.65494e-06	0.233471	0.296	0.16	0.0327364
Mtln	1.73942e-06	-0.320554	0.085	0.296	0.0344074
Mdh1	1.77009e-06	-0.348107	0.31	0.516	0.0350141
Tmem127	1.80069e-06	0.22488	0.324	0.163	0.0356194
Ppig	1.8255e-06	0.336529	0.648	0.504	0.0361103
Parp4	1.85965e-06	0.262421	0.394	0.261	0.0367857
Hsd11b1	1.88659e-06	-0.339123	0.176	0.364	0.0373187
Agfg1	1.90196e-06	0.330882	0.549	0.451	0.0376226
Filip1l	1.90935e-06	0.308245	0.373	0.163	0.0377689
Mrpl21	1.93099e-06	-0.33267	0.19	0.388	0.0381969
Trappc6a	1.94117e-06	0.227346	0.268	0.191	0.0383983
Cct2	1.94312e-06	-0.353421	0.38	0.588	0.038437
Tmem256	1.95745e-06	-0.316663	0.106	0.304	0.0387204
Eprs	1.97763e-06	-0.334689	0.148	0.371	0.0391194
Pms2	2.00394e-06	0.203714	0.211	0.119	0.0396399
Erg28	2.01437e-06	-0.303738	0.12	0.317	0.0398463
Hivep3	2.01825e-06	-0.334791	0.042	0.228	0.039923
Tpr	2.02196e-06	0.358542	0.817	0.786	0.0399963
Ndufb11	2.05302e-06	-0.342203	0.62	0.74	0.0406108
Atp5j2	2.05439e-06	-0.341586	0.754	0.85	0.040638
Prdx3	2.13818e-06	-0.306827	0.049	0.255	0.0422953
Rpia	2.14034e-06	-0.333251	0.12	0.303	0.042338
Setd5	2.15702e-06	0.308323	0.592	0.49	0.042668
Add1	2.2036e-06	0.250378	0.324	0.213	0.0435893
Cdkal1	2.30871e-06	0.229104	0.289	0.175	0.0456686
Dnajc13	2.34522e-06	0.249486	0.289	0.19	0.0463907
Rtraf	2.34973e-06	-0.339599	0.394	0.596	0.04648
Eif4a2	2.35863e-06	-0.355923	0.69	0.762	0.0466561
Rpl4	2.38367e-06	-0.350734	0.944	0.943	0.0471514
Rictor	2.50008e-06	0.299581	0.472	0.311	0.0494541
Npm3	2.55466e-06	-0.308994	0.127	0.318	0.0505338
Zfpm1	2.56187e-06	-0.342774	0.19	0.389	0.0506763
Huwe1	2.58213e-06	0.298157	0.563	0.459	0.0510772
Akt2	2.6017e-06	0.227975	0.303	0.187	0.0514642
Csnk2a1	2.64882e-06	-0.344176	0.38	0.589	0.0523963
Wac	2.64918e-06	0.29787	0.676	0.543	0.0524034
Stim1	2.67827e-06	0.315155	0.507	0.489	0.0529788
Atxn7l3b	2.68718e-06	-0.335667	0.324	0.525	0.0531552
Gatad2b	2.81728e-06	0.283055	0.472	0.364	0.0557287
Fbxl12	2.82032e-06	0.236102	0.331	0.193	0.0557888
Naa38	2.86296e-06	-0.297686	0.085	0.288	0.0566323
Snapc5	2.86577e-06	-0.334994	0.028	0.247	0.0566879
Atp6v1e1	2.90407e-06	0.254049	0.401	0.284	0.0574454
Pdia6	2.9689e-06	-0.345914	0.239	0.449	0.0587278
Psmb4	3.00067e-06	-0.340635	0.465	0.65	0.0593562
Ubap2	3.0152e-06	0.206524	0.261	0.143	0.0596437
Trim26	3.12427e-06	0.275152	0.465	0.317	0.0618012
Itfg1	3.14298e-06	0.209826	0.268	0.151	0.0621713
Cenpx	3.17015e-06	-0.334638	0.254	0.475	0.0627088
Abhd2	3.24268e-06	0.242189	0.359	0.21	0.0641435
Clec2i	3.25906e-06	-0.3161	0.141	0.349	0.0644674
Supt3	3.27041e-06	0.213502	0.183	0.12	0.064692
Erp44	3.3157e-06	0.244679	0.373	0.253	0.0655878
Ap2m1	3.36531e-06	-0.322756	0.211	0.457	0.0665692
Tmed9	3.36667e-06	-0.323582	0.528	0.69	0.0665962
Pgls	3.39528e-06	-0.330753	0.232	0.433	0.0671621
Ndufs4	3.41851e-06	0.271563	0.627	0.527	0.0676216
Klf2	3.44246e-06	0.600354	0.338	0.123	0.0680953
Tes	3.51529e-06	0.288619	0.472	0.343	0.0695359
Rex1bd	3.59106e-06	-0.322542	0.197	0.392	0.0710347
Hsdl1	3.63313e-06	-0.302814	0.106	0.282	0.0718669
Sirt7	3.64651e-06	-0.329746	0.373	0.541	0.0721316
Slc30a9	3.65346e-06	0.213438	0.275	0.14	0.0722691
Calm3	3.73328e-06	-0.345022	0.408	0.602	0.073848
Phip	3.76255e-06	0.334321	0.662	0.565	0.0744271
Alad	3.76798e-06	-0.313917	0.035	0.231	0.0745344
Mpp1	3.77609e-06	-0.294185	0.077	0.275	0.0746949
Psmc5	3.79152e-06	-0.319311	0.218	0.427	0.075
Eef2	3.80779e-06	-0.354974	0.796	0.887	0.0753219
Hspd1	3.88515e-06	-0.341717	0.19	0.418	0.0768521
Rsf1	3.91583e-06	0.305496	0.592	0.445	0.077459
Psmb5	4.00657e-06	-0.322004	0.394	0.574	0.079254
Cdk12	4.01224e-06	0.28408	0.444	0.386	0.0793662
Spock2	4.07042e-06	-0.330858	0.148	0.299	0.0805169
Mpc2	4.14649e-06	-0.325149	0.282	0.49	0.0820217
Pacsin1	4.27511e-06	-0.31737	0.162	0.383	0.084566
H2afj	4.30919e-06	-0.355737	0.486	0.618	0.08524
H2-Q4	4.33247e-06	0.302601	0.845	0.727	0.0857006
Arl2bp	4.34025e-06	0.258174	0.479	0.336	0.0858544
Cep350	4.41642e-06	0.287143	0.423	0.317	0.0873613
Ppp4r2	4.43321e-06	0.288948	0.549	0.369	0.0876933
Lnx2	4.56308e-06	0.248002	0.31	0.203	0.0902622
Mrpl11	4.5669e-06	-0.291921	0.042	0.242	0.0903379
Rpn1	4.56744e-06	-0.29531	0.049	0.233	0.0903485
Casp1	4.64505e-06	-0.344399	0.232	0.416	0.0918837
Atp6v0e	4.65354e-06	-0.327161	0.458	0.691	0.0920517
Rnf2	4.6724e-06	0.228151	0.275	0.175	0.0924247
Tbc1d4	4.71668e-06	-0.380398	0.965	0.959	0.0933006
Arl4c	4.75558e-06	0.328049	0.324	0.184	0.09407
Cyc1	4.83134e-06	-0.307317	0.183	0.386	0.0955686
Pip5k1a	4.96288e-06	0.230005	0.359	0.206	0.0981708
Dtd1	4.9647e-06	-0.291206	0.056	0.262	0.0982067
Tlk1	5.01884e-06	0.292236	0.556	0.413	0.0992776
Gnai2	5.03259e-06	-0.320825	0.824	0.908	0.0995497
Ccdc47	5.11675e-06	-0.310352	0.204	0.408	0.101214
Senp1	5.22724e-06	0.259331	0.373	0.246	0.1034
Dnajc8	5.27266e-06	0.287907	0.662	0.562	0.104298
Rcbtb1	5.32009e-06	0.207855	0.261	0.146	0.105237
Commd3	5.33316e-06	-0.318497	0.218	0.426	0.105495
Ctla2a	5.35598e-06	0.522142	0.141	0.007	0.105947
Eea1	5.40693e-06	0.464959	0.627	0.584	0.106954
Dck	5.52258e-06	-0.300293	0.099	0.272	0.109242
Tomm6	5.56499e-06	-0.336862	0.648	0.784	0.110081
Retreg3	5.74486e-06	0.216704	0.331	0.196	0.113639
Amn1	5.85524e-06	0.258392	0.204	0.107	0.115822
Plekhj1	5.99514e-06	-0.322422	0.331	0.515	0.11859
Ift27	6.14812e-06	-0.2812	0.077	0.256	0.121616
Plaa	6.31806e-06	0.212065	0.317	0.18	0.124978
Gbf1	6.492e-06	0.234742	0.324	0.264	0.128418
Trappc2l	6.52276e-06	-0.284046	0.134	0.316	0.129027
Slc9a3r1	6.5305e-06	-0.321298	0.289	0.465	0.12918
Nxf1	6.59825e-06	0.247493	0.394	0.237	0.13052
Hadh	6.63184e-06	-0.278148	0.056	0.244	0.131184
Cd2	7.03868e-06	0.307063	0.831	0.83	0.139232
Mrpl34	7.07534e-06	-0.297254	0.169	0.37	0.139957
Kdelr1	7.27603e-06	0.21321	0.394	0.227	0.143927
Kif2a	7.29086e-06	0.266642	0.43	0.301	0.144221
Ilrun	7.42107e-06	0.222073	0.31	0.183	0.146796
Actn4	7.45794e-06	0.26276	0.472	0.35	0.147526
Pcmtd2	7.51613e-06	0.236469	0.31	0.197	0.148677
St3gal1	7.65227e-06	-0.310864	0.134	0.355	0.151369
Arhgef1	7.83195e-06	-0.33059	0.521	0.704	0.154924
Cnot1	7.86671e-06	0.260991	0.493	0.373	0.155611
Gxylt1	7.9196e-06	0.242811	0.289	0.185	0.156658
Sdcbp	8.19362e-06	0.261253	0.528	0.391	0.162078
Tuba4a	8.21223e-06	-0.2787	0.085	0.265	0.162446
Gtpbp4	8.25186e-06	-0.310103	0.183	0.378	0.16323
Tmco1	8.25253e-06	-0.293027	0.134	0.328	0.163243
Lgals8	8.26484e-06	0.208561	0.282	0.172	0.163487
Ubr5	8.27399e-06	0.264793	0.387	0.284	0.163668
Trib1	8.3702e-06	-0.30118	0.063	0.229	0.165571
Npepl1	8.45621e-06	-0.299245	0.106	0.3	0.167272
Ubac2	8.56057e-06	-0.405545	0.585	0.664	0.169337
Chmp2a	8.64932e-06	-0.332753	0.458	0.644	0.171092
Lrrfip1	8.66317e-06	-0.341709	0.472	0.648	0.171366
Pptc7	8.69415e-06	-0.333792	0.197	0.414	0.171979
Cd82	8.70734e-06	-0.347324	0.507	0.684	0.17224
Sccpdh	8.72234e-06	-0.292045	0.049	0.21	0.172537
Lmnb1	8.96293e-06	0.229359	0.254	0.192	0.177296
Prmt1	9.1686e-06	-0.29957	0.218	0.388	0.181364
Gpbp1	9.1943e-06	0.262153	0.676	0.533	0.181872
Lsm2	9.23161e-06	-0.272054	0.085	0.267	0.182611
Clic1	9.2865e-06	-0.309955	0.852	0.903	0.183696
Ssrp1	9.33503e-06	-0.298946	0.204	0.4	0.184656
Mrpl57	9.45313e-06	-0.308651	0.225	0.406	0.186992
Capns1	9.65298e-06	-0.323546	0.423	0.578	0.190946
Pdlim2	9.6864e-06	-0.279255	0.127	0.314	0.191607
Ndufs5	9.93777e-06	-0.313223	0.352	0.562	0.196579
Fxr1	1.00037e-05	0.259372	0.465	0.335	0.197882
Bax	1.00914e-05	-0.329968	0.444	0.601	0.199618
Nfatc2	1.01572e-05	-0.277044	0.106	0.283	0.200919
Ifnar2	1.08318e-05	0.261034	0.465	0.356	0.214263
Ptp4a3	1.09e-05	-0.31787	0.021	0.225	0.215613
Ubr4	1.09827e-05	0.233143	0.366	0.224	0.217249
[truncated: 528 more rows]

## Sheet: TR1-like
gene	p_val	avg_log2FC	pct.1	pct.2	p_val_adj
Stat4	0	2.30132	0.959	0.513	0
Bmpr2	0	2.69707	0.77	0.165	0
Phlpp1	0	1.77949	0.639	0.039	0
Rps27	0	1.80129	1	0.998	0
Gm11808	0	1.67493	0.931	0.303	0
Bach2	0	2.22748	0.814	0.108	0
Pde4b	0	1.98601	0.863	0.148	0
Tut4	0	1.87462	0.897	0.321	0
Eno1	0	2.00023	0.921	0.508	0
Tnfrsf9	0	3.31102	0.766	0.046	0
Fosl2	0	1.6611	0.808	0.054	0
Vps37b	0	2.55642	0.873	0.142	0
Tpi1	0	2.74167	0.873	0.204	0
Gapdh	0	2.15122	0.99	0.951	0
Etv6	0	2.11806	0.818	0.222	0
Aldoa	0	2.33149	0.976	0.802	0
Nsd3	0	1.69456	0.911	0.498	0
Uba52	0	1.78119	0.997	0.687	0
Egln1	0	1.70207	0.766	0.213	0
Sik3	0	1.66532	0.832	0.279	0
Gm20275	0	2.69458	0.663	0.035	0
Higd1a	0	1.93726	0.818	0.428	0
Ust	0	2.14989	0.725	0.01	0
Ifngr1	0	2.15194	0.756	0.053	0
Btg1	0	2.05657	1	0.954	0
Ramp3	0	3.47513	0.938	0.046	0
Vps54	0	2.27586	0.945	0.223	0
Ssh2	0	1.9767	0.942	0.405	0
Mir142hg	0	2.28981	0.935	0.215	0
Stat5b	0	1.61301	0.856	0.255	0
Gna13	0	2.06309	0.928	0.516	0
Gm15283	0	1.84263	0.794	0.072	0
Dgat1	0	1.79535	0.784	0.048	0
Cblb	0	2.49514	0.914	0.361	0
Crem	0	2.51628	0.938	0.08	0
Zeb1	0	3.24752	0.942	0.246	0
Pgk1	0	2.29186	0.88	0.521	0
Rnf125	2.71214e-304	1.29664	0.735	0.13	5.36488e-300
Cd52	4.47234e-303	-2.6028	0.625	0.994	8.84673e-299
Peli1	8.54663e-295	1.81171	0.928	0.461	1.69061e-290
Pde4d	6.87207e-293	1.26104	0.636	0.018	1.35936e-288
Ostf1	1.10997e-289	1.76252	0.753	0.412	2.19564e-285
Gm42418	4.13179e-288	-2.18314	0.986	0.999	8.17309e-284
Inpp4b	1.23196e-284	1.89027	0.931	0.856	2.43694e-280
Pkm	1.351e-282	1.9498	0.952	0.79	2.67241e-278
Cytip	2.74777e-279	1.87181	0.955	0.565	5.43536e-275
Hif1a	2.34343e-277	2.26109	0.993	0.78	4.63554e-273
Dock2	4.27404e-277	1.61287	0.924	0.658	8.45449e-273
Ubb	4.35196e-277	1.44989	1	0.948	8.60861e-273
Cd53	6.37907e-274	1.72088	0.983	0.613	1.26184e-269
Adk	7.53615e-274	1.84691	0.887	0.398	1.49072e-269
Fth1	8.75238e-274	1.51128	0.997	0.986	1.73131e-269
Arhgap15	1.45737e-272	1.74535	0.887	0.609	2.88283e-268
2410006H16Rik	2.02832e-267	1.77863	0.907	0.615	4.01221e-263
Fau	1.70153e-266	1.46627	1	1	3.36579e-262
Map2k1	5.39687e-265	1.27641	0.722	0.148	1.06755e-260
Cxcr4	5.35831e-263	1.98693	0.66	0.06	1.05993e-258
Ldlrad4	1.29061e-262	1.59091	0.715	0.121	2.55295e-258
Tpt1	1.0565e-261	1.46528	1	1	2.08987e-257
Camk4	2.09786e-260	1.59301	0.619	0.092	4.14978e-256
Mthfd1l	9.88907e-254	1.46989	0.619	0.081	1.95616e-249
Fam169b	2.66983e-252	1.71735	0.818	0.267	5.2812e-248
Bnip3	1.61707e-247	1.27404	0.529	0.026	3.19872e-243
Tnrc6b	9.15102e-246	1.57683	0.935	0.511	1.81016e-241
Prkce	9.68958e-246	1.09245	0.612	0.039	1.9167e-241
Samsn1	9.60936e-242	1.82505	0.845	0.386	1.90083e-237
Icos	6.56451e-240	1.88867	0.9	0.539	1.29853e-235
Sdf4	4.79822e-238	2.08165	0.976	0.791	9.49136e-234
Slc2a1	4.99245e-238	1.1152	0.56	0.05	9.87556e-234
Fam107b	1.30696e-235	1.46755	0.859	0.374	2.5853e-231
Mxd1	1.55121e-235	1.49496	0.577	0.06	3.06845e-231
Sipa1l1	8.8026e-235	1.48669	0.763	0.269	1.74124e-230
mt-Co3	5.91704e-231	-1.62195	0.979	1	1.17045e-226
Zc3hav1	5.88661e-226	1.38674	0.904	0.491	1.16443e-221
Rnaset2a	2.99808e-225	1.43097	0.801	0.357	5.93049e-221
Ambra1	5.4332e-220	1.0864	0.584	0.091	1.07474e-215
Fbxl17	8.8185e-220	1.27046	0.605	0.112	1.74439e-215
Npc2	1.46473e-219	1.42972	0.914	0.654	2.89738e-215
Gpr132	9.04326e-218	1.07714	0.698	0.14	1.78885e-213
Myo3b	1.57567e-217	2.36764	0.488	0.006	3.11684e-213
Kansl1	8.05363e-216	1.30311	0.832	0.447	1.59309e-211
Hilpda	6.19906e-212	1.49452	0.519	0.074	1.22624e-207
Ldha	8.58742e-210	1.59177	0.948	0.818	1.69868e-205
Fam162a	3.04428e-200	1.50694	0.766	0.483	6.02188e-196
Maml2	5.04257e-200	1.54566	0.574	0.135	9.97471e-196
Rnf19a	1.1307e-198	1.53715	0.876	0.458	2.23663e-194
Map3k1	1.51284e-198	1.26128	0.725	0.243	2.99255e-194
mt-Cytb	1.6483e-197	-1.64854	0.866	0.998	3.26049e-193
Jarid2	1.75598e-195	1.57778	0.79	0.347	3.4735e-191
Gm12185	7.91659e-195	0.828304	0.495	0.012	1.56598e-190
Cmss1	4.00958e-193	0.92355	0.649	0.104	7.93134e-189
Akt3	5.64471e-189	1.01944	0.54	0.082	1.11658e-184
Mif	1.23191e-187	2.10744	0.928	0.768	2.43684e-183
Chmp4b	3.14476e-184	1.28354	0.921	0.546	6.22065e-180
Ctse	2.17484e-181	0.749862	0.474	0.041	4.30206e-177
Map3k5	1.07043e-179	1.17069	0.653	0.194	2.11741e-175
Nlrc5	5.26934e-179	1.21586	0.725	0.241	1.04233e-174
Bsg	9.60261e-179	1.22391	0.794	0.532	1.89949e-174
Rabgap1l	5.30955e-177	1.38647	0.883	0.612	1.05028e-172
Odc1	1.79925e-176	1.91688	0.777	0.479	3.55909e-172
Slc16a3	5.67973e-176	1.07991	0.505	0.006	1.12351e-171
mt-Atp6	3.40326e-175	-1.30867	0.986	1	6.73198e-171
Tox	1.23061e-174	1.53173	0.863	0.685	2.43427e-170
Pfkl	2.02498e-173	1.03539	0.66	0.204	4.00561e-169
Irf7	3.39718e-172	1.19601	0.639	0.102	6.71997e-168
Rab8b	2.63322e-171	1.44558	0.873	0.518	5.20878e-167
Gm49180	5.4143e-171	1.09585	0.395	0.014	1.071e-166
Got1	9.5149e-171	1.17718	0.564	0.118	1.88214e-166
Celf2	6.6054e-170	1.39698	0.904	0.738	1.30661e-165
Itk	2.69186e-168	1.31106	0.766	0.38	5.32476e-164
Hk2	1.24709e-167	1.0496	0.409	0.012	2.46687e-163
Atxn1	1.94768e-167	1.45163	0.821	0.471	3.8527e-163
Sh3rf1	5.08099e-166	1.15214	0.605	0.149	1.00507e-161
Epb41	7.20139e-165	1.14824	0.598	0.142	1.42451e-160
Rap1gds1	8.66356e-164	1.19782	0.67	0.301	1.71374e-159
E330020D12Rik	9.27747e-164	0.915751	0.433	0.028	1.83518e-159
Fndc3a	2.11865e-162	1.2706	0.636	0.232	4.1909e-158
Pgam1	4.11453e-161	1.27052	0.77	0.467	8.13894e-157
Ascc3	9.12552e-161	1.21339	0.739	0.304	1.80512e-156
Aff3	1.93264e-160	1.43475	0.708	0.236	3.82296e-156
Tg	5.61589e-160	1.51953	0.457	0.004	1.11088e-155
Gm47283	7.91568e-160	1.34668	0.715	0.271	1.5658e-155
Phactr2	4.0948e-159	1.52134	0.742	0.353	8.09993e-155
Cmip	4.4184e-159	1.02648	0.643	0.16	8.74004e-155
Gm26740	4.53686e-158	0.913473	0.457	0.057	8.97437e-154
Abtb2	3.18575e-157	1.2391	0.553	0.128	6.30172e-153
mt-Co2	5.83724e-157	-1.28498	0.973	0.999	1.15466e-152
Clybl	1.99113e-156	0.862318	0.381	0.013	3.93865e-152
Gpi1	1.77806e-155	1.23267	0.948	0.707	3.51717e-151
Tspan5	1.94731e-155	1.38867	0.533	0.134	3.85198e-151
Trim30a	7.13639e-155	1.36901	0.77	0.352	1.41165e-150
Lrch1	1.05197e-154	0.974615	0.608	0.137	2.08091e-150
Pgm1	7.93164e-154	0.948955	0.546	0.093	1.56896e-149
Fryl	3.80759e-153	1.13165	0.725	0.308	7.5318e-149
Adamts6	5.7921e-153	1.51753	0.591	0.176	1.14573e-148
Runx3	9.82138e-152	1.31583	0.687	0.204	1.94277e-147
Smyd3	2.57859e-151	1.00409	0.46	0.095	5.10071e-147
Phf21a	6.95614e-151	0.995442	0.632	0.173	1.37599e-146
Actb	7.37392e-151	-1.3093	0.99	1	1.45864e-146
Zbtb20	1.58966e-150	1.62724	0.859	0.329	3.14452e-146
Isy1	5.69694e-150	1.08073	0.698	0.278	1.12691e-145
Tnfrsf26	1.03948e-149	0.917646	0.491	0.077	2.0562e-145
Zswim6	1.86351e-149	1.22572	0.711	0.191	3.6862e-145
Mbd5	1.24263e-148	0.930537	0.505	0.081	2.45804e-144
Arih1	3.6304e-148	1.10501	0.732	0.347	7.1813e-144
Sec61g	7.14232e-147	1.16551	0.969	0.83	1.41282e-142
Xaf1	2.67973e-146	1.16731	0.722	0.196	5.30078e-142
Zfand3	4.33611e-146	0.955112	0.639	0.223	8.57725e-142
Arl15	2.24543e-144	0.852958	0.436	0.058	4.44168e-140
Elmo1	8.41323e-143	1.17213	0.842	0.482	1.66422e-138
Smim3	4.4471e-142	0.79506	0.364	0.015	8.79681e-138
Sp100	1.84869e-141	1.21938	0.88	0.637	3.6569e-137
Foxo1	8.9418e-141	1.08357	0.656	0.252	1.76878e-136
Pitpnc1	2.0976e-139	1.23425	0.667	0.259	4.14926e-135
Bnip3l	3.20442e-139	1.1541	0.828	0.529	6.33866e-135
Rora	1.15708e-138	1.11366	0.485	0.034	2.28883e-134
Xylt1	2.44023e-137	0.862596	0.512	0.081	4.82703e-133
Akap13	3.09535e-137	1.28675	0.924	0.84	6.1229e-133
Pced1b	5.14418e-137	0.757199	0.467	0.076	1.01757e-132
Ifi27l2a	8.46238e-137	1.75071	0.993	0.95	1.67394e-132
Nup98	1.2898e-136	0.968407	0.694	0.267	2.55136e-132
Spidr	6.00478e-136	0.886364	0.46	0.074	1.18781e-131
Prelid2	1.38586e-135	1.07855	0.636	0.27	2.74136e-131
Uhrf2	1.46729e-135	1.07149	0.687	0.314	2.90244e-131
Stat3	1.65949e-135	1.23917	0.801	0.504	3.28264e-131
Ndrg1	9.51222e-133	0.837967	0.388	0.005	1.88161e-128
Dennd1a	9.55012e-133	0.91566	0.54	0.135	1.88911e-128
Ube2h	5.11631e-132	1.01439	0.677	0.302	1.01206e-127
Isg15	1.21168e-131	1.83183	0.797	0.356	2.39682e-127
Rac2	3.85206e-131	-1.41279	0.818	0.979	7.61975e-127
Gtdc1	9.05774e-131	0.999061	0.433	0.071	1.79171e-126
Mxi1	2.09597e-130	0.819462	0.378	0.046	4.14605e-126
Igf1r	3.46852e-130	1.54232	0.763	0.36	6.86108e-126
Ptprcap	1.47708e-129	-1.71119	0.375	0.941	2.92181e-125
Fcho2	1.645e-129	1.03066	0.636	0.228	3.25397e-125
Fam172a	2.01839e-129	1.03979	0.68	0.322	3.99257e-125
Birc3	4.02152e-129	1.03547	0.653	0.212	7.95497e-125
P2ry10	4.83786e-129	1.00574	0.674	0.17	9.56978e-125
Trps1	7.4903e-129	1.32778	0.615	0.265	1.48166e-124
Tmsb10	3.85749e-128	1.31595	1	0.991	7.6305e-124
Zfp654	4.3062e-128	0.892729	0.526	0.122	8.5181e-124
Prkch	4.79239e-127	1.08868	0.715	0.404	9.47983e-123
Myo9a	2.26627e-125	0.878751	0.457	0.075	4.48291e-121
Arid5a	3.32199e-125	0.846244	0.567	0.124	6.57123e-121
Kdm7a	5.4782e-125	1.08895	0.698	0.252	1.08364e-120
Ddx60	6.58738e-125	1.02572	0.502	0.074	1.30305e-120
Dip2b	9.47861e-125	1.11067	0.753	0.313	1.87496e-120
Arhgdib	5.39348e-124	-1.45564	0.732	0.971	1.06688e-119
Jak2	3.37867e-123	1.29636	0.79	0.457	6.68334e-119
Diaph2	3.41816e-123	0.975931	0.529	0.132	6.76146e-119
Zfp292	4.09451e-123	1.14092	0.883	0.522	8.09935e-119
Pfkp	4.54854e-123	1.08882	0.691	0.375	8.99748e-119
Ext1	5.36566e-123	1.19931	0.584	0.282	1.06138e-118
Neurl3	1.32797e-122	1.1844	0.54	0.106	2.62686e-118
Tor1aip2	1.51346e-122	0.723571	0.529	0.103	2.99377e-118
Ifit3	3.16249e-122	1.81645	0.392	0.009	6.25572e-118
Riok1	3.84781e-122	1.04197	0.646	0.277	7.61134e-118
Satb1	7.66069e-122	1.43598	0.423	0.023	1.51536e-117
Arhgap26	2.88727e-121	1.01904	0.564	0.198	5.7113e-117
Arap2	3.58945e-121	1.37407	0.711	0.455	7.10029e-117
Kcnq5	6.40248e-121	1.18247	0.323	0.032	1.26648e-116
Oasl2	2.07347e-120	0.817698	0.354	0.008	4.10152e-116
Itgav	2.8853e-119	1.22019	0.656	0.325	5.70741e-115
St8sia1	3.40683e-119	1.02138	0.45	0.103	6.73905e-115
Nfil3	3.83837e-119	1.10237	0.546	0.136	7.59268e-115
Herc6	6.82635e-119	1.13787	0.581	0.159	1.35032e-114
Mllt3	8.14454e-119	1.33624	0.869	0.624	1.61107e-114
Ero1l	8.23638e-119	0.995074	0.45	0.094	1.62924e-114
Lncpint	8.8632e-119	1.00468	0.612	0.24	1.75323e-114
Usp18	3.52124e-118	0.656952	0.347	0.015	6.96536e-114
Daxx	4.28873e-118	0.871045	0.526	0.138	8.48353e-114
Pfn1	4.67009e-118	-1.26793	0.959	0.995	9.2379e-114
Nxpe3	6.46028e-118	0.988044	0.677	0.319	1.27791e-113
D16Ertd472e	3.76619e-117	0.99976	0.704	0.277	7.44991e-113
Cog5	1.942e-116	0.789374	0.557	0.173	3.84148e-112
Tmem140	5.22688e-116	0.768564	0.488	0.082	1.03393e-111
March3	1.03135e-115	0.724122	0.33	0.02	2.04011e-111
Anxa2	1.22548e-115	1.43697	0.546	0.14	2.42412e-111
Plekha2	2.14319e-115	0.804689	0.605	0.199	4.23944e-111
Lrrc8d	3.42272e-115	0.86074	0.491	0.133	6.77049e-111
Nabp1	1.74758e-114	0.898545	0.56	0.139	3.4569e-110
Ifit1	4.80334e-114	1.59215	0.57	0.051	9.50149e-110
Gphn	7.54457e-114	0.821868	0.399	0.044	1.49239e-109
Zdhhc18	4.33189e-113	0.932669	0.698	0.328	8.56891e-109
Gem	8.99269e-113	1.1125	0.405	0.086	1.77884e-108
Runx2	1.20248e-112	1.11842	0.605	0.205	2.37863e-108
Trim30d	1.73656e-111	0.914184	0.491	0.079	3.4351e-107
A330040F15Rik	9.49911e-111	0.881914	0.296	0.005	1.87902e-106
Gm8369	1.16977e-110	1.23428	0.918	0.718	2.31393e-106
Gypc	1.76727e-110	0.745198	0.474	0.103	3.49584e-106
Pan3	3.20169e-110	0.915993	0.677	0.303	6.33326e-106
Aebp2	3.24064e-110	1.11296	0.821	0.477	6.41032e-106
Thada	7.24143e-110	0.895359	0.402	0.09	1.43243e-105
Creb3l2	2.78113e-109	0.972094	0.44	0.05	5.50134e-105
Gm16158	3.71042e-109	0.544988	0.299	0.008	7.33957e-105
Galk1	8.0866e-109	0.82829	0.454	0.099	1.59961e-104
Dlg1	1.98897e-107	0.754253	0.474	0.114	3.93439e-103
Man1a	2.55507e-107	1.02237	0.598	0.251	5.05419e-103
Gm16754	4.07994e-107	0.935447	0.45	0.002	8.07052e-103
mt-Nd2	1.5372e-106	-1.21799	0.869	0.991	3.04074e-102
Hdac8	4.54076e-106	0.739052	0.361	0.065	8.98208e-102
Fli1	3.15508e-105	0.890462	0.653	0.228	6.24107e-101
Runx1	3.44303e-105	1.01247	0.557	0.243	6.81066e-101
Nf1	6.31818e-105	0.99391	0.402	0.092	1.2498e-100
Ntrk3	6.9464e-105	1.40272	0.378	0.064	1.37407e-100
P4ha1	2.39646e-104	0.758344	0.491	0.109	4.74045e-100
Rpl29	4.01303e-104	1.05241	0.973	0.798	7.93817e-100
Abcb1a	5.24315e-104	0.782245	0.368	0.052	1.03715e-99
Ubash3b	6.33497e-104	1.16789	0.522	0.152	1.25312e-99
Pdzrn3	1.04652e-103	1.30287	0.278	0.024	2.07012e-99
Atxn7l1	1.05812e-103	0.942752	0.55	0.25	2.09306e-99
mt-Nd1	1.23413e-103	-1.29038	0.808	0.985	2.44123e-99
Alcam	4.36755e-103	1.34031	0.515	0.197	8.63944e-99
Mtmr3	7.35019e-103	0.720222	0.553	0.178	1.45394e-98
Myl12b	1.16925e-102	0.916263	0.959	0.865	2.3129e-98
Vti1a	1.73406e-102	0.802793	0.595	0.19	3.43014e-98
Eif4ebp1	1.91162e-102	0.849321	0.385	0.076	3.78137e-98
Ppme1	3.87917e-102	0.758792	0.533	0.148	7.67338e-98
Nmrk1	7.18022e-102	0.501605	0.275	0.01	1.42032e-97
Stx12	8.82498e-102	0.681055	0.467	0.114	1.74567e-97
Zhx2	1.37509e-101	0.710983	0.423	0.061	2.72006e-97
Rb1	1.5551e-101	0.874117	0.577	0.187	3.07615e-97
Smchd1	4.72207e-101	0.977404	0.801	0.552	9.34073e-97
Nr3c1	5.55349e-101	1.03785	0.646	0.344	1.09854e-96
Picalm	8.42687e-101	0.944453	0.708	0.429	1.66692e-96
Tspo	2.31651e-100	0.962671	0.904	0.689	4.58229e-96
Plekha5	6.12311e-99	0.791484	0.464	0.117	1.21121e-94
Npepps	7.31121e-99	0.869137	0.632	0.233	1.44623e-94
Rab2a	1.60199e-98	0.853751	0.859	0.548	3.16889e-94
Stag1	3.09125e-98	0.903166	0.77	0.438	6.1148e-94
Nme2	3.80921e-98	-1.5898	0.399	0.894	7.535e-94
Abhd17b	9.93494e-98	0.734672	0.467	0.11	1.96523e-93
Ctla4	2.39211e-97	1.21444	0.921	0.725	4.73183e-93
Trim14	7.42404e-97	0.69754	0.436	0.095	1.46855e-92
Gm12840	8.5034e-97	1.67493	0.509	0.24	1.68206e-92
Atp9b	3.59186e-96	0.835259	0.608	0.226	7.10506e-92
Rtp4	5.27343e-96	0.922479	0.495	0.067	1.04314e-91
Rgs1	6.46125e-96	1.94794	0.78	0.519	1.2781e-91
Msi2	1.70312e-95	1.03556	0.808	0.524	3.36894e-91
Pcgf5	1.33715e-94	0.939568	0.584	0.196	2.64502e-90
Socs3	3.03809e-93	1.13672	0.629	0.164	6.00965e-89
Galnt9	1.53944e-92	0.582123	0.371	0.061	3.04517e-88
Spata6	2.39085e-92	0.63419	0.378	0.053	4.72934e-88
Hipk2	3.66085e-92	0.875311	0.33	0.06	7.24152e-88
Aftph	4.01385e-92	0.843578	0.639	0.29	7.93979e-88
Lcor	4.95948e-92	0.733779	0.491	0.147	9.81035e-88
Slamf6	5.77418e-92	-1.47382	0.316	0.885	1.14219e-87
Grb2	7.4363e-92	0.840336	0.811	0.536	1.47098e-87
Zfp609	8.76637e-92	0.670724	0.361	0.061	1.73408e-87
Hsp90ab1	2.25476e-91	-1.39205	0.832	0.987	4.46015e-87
Asb3	5.55803e-91	0.631126	0.433	0.093	1.09943e-86
Rnf213	1.39128e-90	0.884469	0.488	0.107	2.75209e-86
Smox	2.27376e-90	0.571493	0.268	0.014	4.49772e-86
St6galnac3	2.82375e-90	0.888005	0.309	0.043	5.58565e-86
Rab43	3.58645e-90	0.716718	0.533	0.144	7.09436e-86
Itga7	4.40144e-90	0.481587	0.254	0.008	8.70648e-86
Gm37240	5.21499e-90	0.608276	0.32	0.003	1.03158e-85
Ptprj	6.282e-90	0.762011	0.34	0.063	1.24264e-85
Fam102a	9.50414e-90	0.726817	0.567	0.187	1.88001e-85
Wnk1	1.04365e-89	0.989105	0.814	0.573	2.06444e-85
Pias1	7.64571e-89	0.69342	0.546	0.184	1.5124e-84
Stk17b	6.79895e-88	0.987772	0.938	0.859	1.3449e-83
Emb	7.52203e-88	1.10085	0.488	0.233	1.48793e-83
H3f3b	8.11239e-88	0.805582	1	0.994	1.60471e-83
Suco	1.14152e-87	0.819146	0.612	0.273	2.25805e-83
Tmem123	1.42118e-87	0.778442	0.588	0.26	2.81124e-83
Numb	1.71767e-87	0.634927	0.412	0.103	3.39772e-83
Parp8	2.40477e-87	0.958864	0.426	0.157	4.75688e-83
Bmt2	2.50915e-87	0.670176	0.485	0.124	4.96335e-83
Lpxn	2.53456e-87	0.847404	0.629	0.257	5.01362e-83
Map4k4	5.9009e-87	0.917502	0.615	0.314	1.16726e-82
Ifi211	3.02974e-86	0.526758	0.337	0.044	5.99312e-82
Inpp5d	3.61908e-86	0.705305	0.564	0.223	7.1589e-82
Farp1	5.65589e-86	0.684484	0.392	0.096	1.11879e-81
1600014C10Rik	6.42853e-86	0.955073	0.364	0.109	1.27163e-81
Kdm5b	1.04577e-85	0.755585	0.567	0.198	2.06864e-81
Slfn1	2.2008e-85	1.11057	0.766	0.516	4.35339e-81
Cnot4	2.3702e-85	0.82165	0.595	0.324	4.68849e-81
Ccr7	3.42374e-85	1.46471	0.502	0.358	6.77251e-81
Impa2	5.83844e-85	0.778127	0.361	0.096	1.1549e-80
Rabac1	7.55289e-85	0.782142	0.876	0.595	1.49404e-80
B4galt1	1.67411e-84	0.780581	0.509	0.214	3.31156e-80
Gabpb1	3.38061e-84	0.751364	0.502	0.173	6.68719e-80
Setbp1	6.10133e-84	0.671657	0.316	0.042	1.2069e-79
March7	7.98107e-84	0.828198	0.694	0.338	1.57874e-79
Plcl2	1.24857e-83	0.706565	0.412	0.125	2.4698e-79
Gm10076	5.02343e-83	-1.38325	0.471	0.877	9.93685e-79
Abhd18	5.82161e-83	0.716419	0.385	0.059	1.15157e-78
Gnas	8.23848e-83	0.952353	0.945	0.851	1.62965e-78
St6gal1	3.50718e-82	0.845313	0.536	0.246	6.93755e-78
Tnfrsf23	8.0911e-82	0.484959	0.265	0.023	1.6005e-77
Rfx3	2.15324e-81	0.583577	0.347	0.045	4.25932e-77
Ankrd44	2.38817e-81	0.878268	0.739	0.54	4.72403e-77
Oprm1	3.24939e-81	0.402963	0.234	0.008	6.42763e-77
Fbxo11	4.76189e-81	0.733281	0.564	0.202	9.4195e-77
Camk1d	4.79186e-81	0.621778	0.43	0.079	9.47877e-77
Gpr65	5.75353e-81	0.827705	0.344	0.076	1.1381e-76
Stat2	7.43486e-81	0.665739	0.436	0.096	1.47069e-76
Gm39323	9.12237e-81	0.436898	0.237	0.018	1.8045e-76
Ndfip2	1.24023e-80	0.746011	0.653	0.325	2.4533e-76
Cdkn1a	1.35962e-80	1.30213	0.502	0.028	2.68946e-76
Tspan14	2.56367e-80	0.607397	0.409	0.101	5.07119e-76
Arpc3	2.90465e-80	0.831879	0.935	0.834	5.74568e-76
Tgfbr2	3.09828e-80	0.79813	0.691	0.361	6.12871e-76
Vps13b	7.15045e-80	0.713446	0.526	0.188	1.41443e-75
Pnrc1	8.49118e-80	0.869573	0.979	0.859	1.67964e-75
Rapgef2	1.33261e-79	0.645718	0.467	0.128	2.63603e-75
Grhpr	3.58844e-79	0.480495	0.378	0.081	7.09829e-75
Rsad2	7.94058e-79	0.543881	0.268	0.008	1.57073e-74
Btbd9	1.06196e-78	0.689224	0.502	0.197	2.10066e-74
Map4k3	1.19096e-78	0.451163	0.289	0.034	2.35584e-74
Kat6b	2.73189e-78	0.756814	0.474	0.13	5.40394e-74
Akap10	9.24145e-78	0.660594	0.44	0.109	1.82805e-73
Kdm2b	1.05447e-77	1.02349	0.646	0.254	2.08585e-73
Ncoa1	1.09947e-77	0.891006	0.612	0.23	2.17485e-73
Lamp2	1.443e-77	0.790228	0.588	0.267	2.8544e-73
Hnrnpa0	1.14858e-76	0.813745	0.897	0.646	2.272e-72
AY036118	1.41209e-76	-1.27433	0.715	0.94	2.79325e-72
Mbd2	1.64956e-76	0.761669	0.766	0.488	3.263e-72
Ptpn11	1.93157e-76	-1.31154	0.457	0.845	3.82084e-72
R3hdm1	2.14439e-76	0.871547	0.639	0.433	4.24181e-72
Itpk1	2.24709e-76	0.554796	0.385	0.072	4.44497e-72
Gpr146	2.62216e-76	0.318343	0.234	0.005	5.1869e-72
Dst	2.96064e-76	1.00004	0.54	0.257	5.85645e-72
Tex2	1.73232e-75	0.417771	0.261	0.02	3.4267e-71
Sik2	2.1068e-75	0.7885	0.405	0.109	4.16747e-71
Gas5	4.6638e-75	0.961572	0.962	0.858	9.22547e-71
Exoc4	6.26944e-75	0.81758	0.54	0.276	1.24016e-70
Exoc6b	7.66301e-75	0.666562	0.44	0.149	1.51582e-70
Ss18	8.75366e-75	0.671329	0.567	0.225	1.73156e-70
Nxn	1.43317e-74	0.451218	0.227	0.017	2.83495e-70
Glg1	2.58566e-74	0.739732	0.649	0.299	5.1147e-70
Insr	6.98073e-74	0.581838	0.368	0.067	1.38086e-69
Vgll4	7.42281e-74	0.950753	0.801	0.438	1.46831e-69
Arid5b	2.0465e-73	1.36074	0.759	0.464	4.04819e-69
E130308A19Rik	3.47582e-73	0.728152	0.33	0.064	6.87553e-69
Hk1	3.60334e-73	0.7618	0.595	0.303	7.12776e-69
Ubr3	4.31794e-73	0.580652	0.416	0.119	8.54131e-69
Gm49980	7.49801e-73	0.829502	0.553	0.213	1.48318e-68
Ptpn4	1.3939e-72	0.757939	0.278	0.052	2.75727e-68
Helz2	1.43951e-72	0.548925	0.467	0.119	2.8475e-68
Cage1	2.32334e-72	0.352068	0.21	0.007	4.5958e-68
Bst2	3.25477e-72	1.05932	0.715	0.389	6.43826e-68
Aff4	7.96728e-72	0.661277	0.526	0.177	1.57601e-67
Ythdf3	9.36842e-72	0.594606	0.467	0.161	1.85317e-67
Cdk17	2.82267e-71	0.733535	0.674	0.331	5.58353e-67
Ifi206	3.78717e-71	0.595486	0.213	0.003	7.49141e-67
Dusp5	7.23468e-71	0.64509	0.347	0.057	1.43109e-66
Col4a3bp	7.35921e-71	0.710388	0.591	0.245	1.45573e-66
Tcf20	8.91828e-71	0.710315	0.502	0.223	1.76413e-66
Usp32	9.78424e-71	0.560781	0.392	0.084	1.93542e-66
Ifitm2	1.1846e-70	1.59046	0.405	0.096	2.34326e-66
Cdk19	1.28472e-70	0.632532	0.409	0.108	2.5413e-66
Mllt10	1.41425e-70	0.7481	0.619	0.273	2.79752e-66
Sesn3	1.70345e-70	1.01902	0.808	0.622	3.36959e-66
Rapgef6	4.35002e-70	0.927436	0.859	0.61	8.60478e-66
Ankrd11	6.28146e-70	0.892562	0.869	0.666	1.24254e-65
Osbpl9	7.25971e-70	0.654646	0.512	0.192	1.43604e-65
Wsb1	7.46129e-70	0.705207	0.612	0.261	1.47592e-65
Sfmbt1	1.9116e-69	0.56122	0.313	0.052	3.78133e-65
Tigit	2.10079e-69	0.383995	0.23	0.018	4.15557e-65
Prelid1	2.53816e-69	0.788265	0.808	0.634	5.02074e-65
Chst11	3.17325e-69	0.428282	0.241	0.023	6.277e-65
Fnip1	8.75342e-69	0.655626	0.412	0.116	1.73151e-64
Arih2	8.84776e-69	0.586384	0.471	0.145	1.75018e-64
Pde7a	1.12057e-68	0.720881	0.56	0.237	2.2166e-64
Gm10260	4.64651e-68	-1.08437	0.777	0.945	9.19126e-64
Hivep2	6.19223e-68	0.918362	0.835	0.607	1.22488e-63
Mgat5	6.25689e-68	0.765472	0.443	0.157	1.23767e-63
Dnajb6	1.00866e-67	0.70494	0.79	0.494	1.99523e-63
Ralgapa2	2.20896e-67	0.596379	0.405	0.112	4.36955e-63
Strn3	2.37574e-67	0.691881	0.543	0.246	4.69946e-63
Samhd1	2.64761e-67	1.15267	0.838	0.726	5.23724e-63
Arid1b	3.2945e-67	0.66379	0.55	0.201	6.51686e-63
Ccng2	3.58643e-67	0.538155	0.385	0.089	7.09432e-63
Eif1	3.62095e-67	0.657423	1	0.995	7.1626e-63
Samd9l	5.00958e-67	0.865793	0.55	0.245	9.90945e-63
Tbc1d15	6.15437e-67	0.60192	0.485	0.165	1.2174e-62
Hs6st3	7.9522e-67	1.05881	0.189	0.024	1.57302e-62
Dusp16	9.33408e-67	0.390308	0.22	0.014	1.84638e-62
5330438D12Rik	9.44621e-67	0.36891	0.261	0.028	1.86855e-62
Tpp2	1.6556e-66	0.703746	0.625	0.289	3.27495e-62
Slc2a3	4.78017e-66	0.552081	0.227	0.023	9.45565e-62
Ifi214	5.40405e-66	0.590467	0.278	0.02	1.06897e-61
Insyn2b	5.41933e-66	0.349201	0.241	0.021	1.072e-61
Mt1	7.35526e-66	1.0022	0.165	0.003	1.45494e-61
Coro1a	8.06439e-66	-0.928073	0.907	0.984	1.59522e-61
Rnf149	8.39639e-66	0.4723	0.268	0.051	1.66089e-61
Srgap2	1.23639e-65	0.679892	0.426	0.165	2.44571e-61
Cplane1	1.82495e-65	0.648086	0.409	0.119	3.60994e-61
Itpr1	2.91722e-65	0.726154	0.402	0.12	5.77055e-61
Rnf138	3.57084e-65	0.721153	0.66	0.359	7.06348e-61
Pml	9.94221e-65	0.589689	0.45	0.138	1.96667e-60
Rasa2	1.48668e-64	0.746845	0.57	0.264	2.94079e-60
Apol7e	1.68639e-64	0.301737	0.186	0.006	3.33584e-60
Naa20	2.39517e-64	0.66578	0.629	0.335	4.73789e-60
Ube2g1	2.86259e-64	0.570116	0.512	0.202	5.6625e-60
Chm	7.24925e-64	0.587766	0.409	0.132	1.43398e-59
Pias2	1.26301e-63	0.547625	0.351	0.096	2.49835e-59
Gdi2	1.34992e-63	0.818222	0.9	0.753	2.67027e-59
Esyt2	1.51436e-63	0.810403	0.701	0.391	2.99556e-59
Parp9	1.78069e-63	0.74681	0.605	0.203	3.52239e-59
Kdm4b	3.31686e-63	0.347331	0.261	0.036	6.56108e-59
Suz12	3.37967e-63	0.749614	0.629	0.385	6.68532e-59
Aff1	3.47338e-63	0.623138	0.426	0.166	6.87069e-59
Ifit3b	4.81722e-63	0.596385	0.196	0.003	9.52895e-59
Themis	1.08395e-62	0.867336	0.533	0.372	2.14416e-58
Kdm3a	1.53857e-62	0.519479	0.416	0.11	3.04345e-58
Bcas3	2.14294e-62	0.525704	0.313	0.063	4.23895e-58
Rnf145	6.47519e-62	0.664819	0.536	0.216	1.28086e-57
Nlk	7.88138e-62	0.616473	0.443	0.14	1.55902e-57
Gm13684	9.71774e-62	0.292541	0.175	0.007	1.92227e-57
Srgn	1.35431e-61	0.922117	1	0.976	2.67896e-57
Jmjd6	1.58726e-61	0.574184	0.443	0.184	3.13975e-57
Bcl2l14	1.76128e-61	0.666431	0.172	0.002	3.48399e-57
Sp4	1.9456e-61	0.614199	0.43	0.15	3.8486e-57
4930417O13Rik	2.18999e-61	0.607397	0.392	0.094	4.33201e-57
Izumo1r	2.56452e-61	-1.11241	0.433	0.875	5.07288e-57
Pdk1	2.98925e-61	0.395431	0.254	0.03	5.91303e-57
Arnt	5.92802e-61	0.511739	0.412	0.114	1.17262e-56
Rps6ka3	9.50485e-61	0.635331	0.43	0.147	1.88016e-56
Vopp1	1.18734e-60	0.437317	0.271	0.045	2.34868e-56
Tmcc1	1.43361e-60	0.659925	0.526	0.226	2.83583e-56
Rps8	1.70397e-60	-0.862493	1	0.999	3.37062e-56
Gm36975	1.77594e-60	0.34247	0.199	0.003	3.51298e-56
Ddi2	3.15345e-60	0.582646	0.45	0.153	6.23784e-56
Plagl1	5.98283e-60	0.952368	0.357	0.04	1.18346e-55
Itgb1	8.44341e-60	-1.0777	0.784	0.945	1.67019e-55
Susd6	9.21411e-60	0.710962	0.66	0.371	1.82264e-55
Trappc8	1.09671e-59	0.565544	0.464	0.189	2.1694e-55
Kpna4	1.11132e-59	0.704621	0.67	0.426	2.1983e-55
Dock10	1.23554e-59	0.819077	0.536	0.344	2.44403e-55
Skil	2.03055e-59	0.744281	0.608	0.242	4.01664e-55
Gbe1	3.24736e-59	0.505245	0.254	0.048	6.42361e-55
Tank	3.4544e-59	0.820649	0.68	0.438	6.83314e-55
Braf	3.62169e-59	0.575198	0.405	0.109	7.16407e-55
Rnf157	3.64828e-59	0.623186	0.34	0.128	7.21667e-55
Tcf12	4.29456e-59	0.748628	0.519	0.268	8.49508e-55
Elmsan1	4.60256e-59	0.517366	0.375	0.096	9.10432e-55
Rgs2	5.31842e-59	1.04236	0.436	0.089	1.05204e-54
Sppl3	5.53236e-59	0.521832	0.364	0.119	1.09436e-54
Espn	6.13507e-59	0.645091	0.278	0.076	1.21358e-54
Plod2	8.72153e-59	0.455388	0.23	0.023	1.72521e-54
Trim34a	1.09443e-58	0.487096	0.361	0.09	2.1649e-54
Polr2a	2.73404e-58	0.719455	0.698	0.441	5.4082e-54
Exoc6	2.7702e-58	0.562749	0.426	0.17	5.47974e-54
Nampt	3.5309e-58	0.641542	0.471	0.152	6.98448e-54
Ankrd37	3.97615e-58	0.507514	0.33	0.07	7.86523e-54
Ifi209	4.34571e-58	0.692348	0.402	0.11	8.59626e-54
Ttc39c	7.02876e-58	0.759243	0.271	0.074	1.39036e-53
Vdac1	7.09395e-58	0.662577	0.529	0.32	1.40325e-53
mt-Nd4	7.90586e-58	-0.872148	0.845	0.989	1.56386e-53
Itpkb	7.99631e-58	0.863527	0.777	0.555	1.58175e-53
Ucp2	8.94976e-58	-1.02907	0.502	0.844	1.77035e-53
Stk39	1.23656e-57	0.739946	0.57	0.357	2.44603e-53
Csnk1g1	1.35487e-57	0.669797	0.533	0.243	2.68008e-53
Jmjd1c	1.55472e-57	0.754074	0.694	0.475	3.07539e-53
Ubn2	1.81365e-57	0.709267	0.57	0.271	3.58758e-53
Spag9	1.81811e-57	0.683848	0.605	0.328	3.59641e-53
Kdm2a	2.63335e-57	0.707458	0.632	0.369	5.20903e-53
Ppard	3.09133e-57	0.403771	0.254	0.045	6.11496e-53
Rbms2	5.50643e-57	0.488063	0.361	0.099	1.08923e-52
Zfp52	1.15783e-56	0.601232	0.405	0.135	2.29031e-52
Znrf1	1.57265e-56	0.590385	0.467	0.18	3.11086e-52
Pik3r1	1.70721e-56	0.643914	0.44	0.173	3.37703e-52
Nme1	2.14274e-56	-1.21454	0.213	0.714	4.23856e-52
4932438A13Rik	2.39129e-56	0.697153	0.653	0.4	4.73022e-52
Ube2b	3.01445e-56	0.692564	0.849	0.637	5.96287e-52
Nfe2l2	3.0215e-56	0.593789	0.354	0.103	5.97683e-52
Cep170	3.48543e-56	0.540312	0.32	0.066	6.89453e-52
Ptch1	4.09375e-56	0.704016	0.302	0.103	8.09785e-52
Arntl	1.09404e-55	0.41473	0.296	0.064	2.16411e-51
Irs2	1.13561e-55	0.324491	0.175	0.009	2.24635e-51
Rassf1	2.56588e-55	0.556819	0.467	0.185	5.07556e-51
Kmt2e	2.90135e-55	0.744952	0.832	0.632	5.73917e-51
H2-D1	4.27252e-55	0.60336	1	0.997	8.45147e-51
Rgs9	6.32436e-55	0.89827	0.213	0.001	1.25102e-50
Sos2	6.54522e-55	0.539554	0.375	0.106	1.29471e-50
Oas3	6.8599e-55	0.49163	0.268	0.019	1.35696e-50
Il21	7.07751e-55	-1.47833	0.062	0.674	1.4e-50
E030030I06Rik	9.92135e-55	0.345021	0.206	0.025	1.96254e-50
Rps12	1.26589e-54	-0.951971	0.997	0.999	2.50405e-50
Tnfrsf18	1.55545e-54	0.902524	0.79	0.572	3.07684e-50
Ip6k1	1.56379e-54	0.543322	0.488	0.206	3.09334e-50
Slc24a3	1.73295e-54	0.415726	0.151	0.007	3.42796e-50
Rps29	1.75796e-54	0.700876	1	1	3.47743e-50
Ifi208	2.31221e-54	0.554888	0.326	0.061	4.57379e-50
Skap1	2.41034e-54	0.781574	0.838	0.775	4.76789e-50
Zfas1	3.12685e-54	0.772458	0.646	0.271	6.18522e-50
Slfn5	3.48104e-54	0.968463	0.557	0.318	6.88585e-50
Rlf	3.57078e-54	0.630843	0.564	0.304	7.06336e-50
Tiparp	3.57161e-54	0.569876	0.385	0.101	7.065e-50
Lmbrd1	4.83426e-54	0.47322	0.467	0.162	9.56266e-50
Wipf1	4.88571e-54	0.733267	0.684	0.501	9.66442e-50
Olfr56	1.03103e-53	0.259221	0.162	0.005	2.03947e-49
Mgarp	1.11879e-53	0.753278	0.337	0.001	2.21307e-49
Rbm6	1.15303e-53	0.622204	0.581	0.292	2.28082e-49
Tnfaip3	1.32569e-53	0.974583	0.856	0.535	2.62234e-49
Tmem164	1.4384e-53	0.491072	0.354	0.095	2.8453e-49
Ikzf4	1.66433e-53	0.362488	0.216	0.022	3.29221e-49
Ifih1	1.74526e-53	0.584968	0.392	0.098	3.4523e-49
Pum1	2.42262e-53	0.659882	0.643	0.384	4.79218e-49
Rplp1	3.28202e-53	0.754443	1	1	6.49216e-49
Pdxp	4.10909e-53	0.336363	0.237	0.039	8.1282e-49
Ikzf1	4.18664e-53	0.748937	0.729	0.557	8.28159e-49
Csnk1g3	4.20719e-53	0.597717	0.574	0.248	8.32223e-49
Ppp1r3b	4.68931e-53	0.30152	0.155	0.004	9.27591e-49
Scaf8	5.25762e-53	0.583342	0.502	0.23	1.04001e-48
Serpinb6a	6.09552e-53	0.7197	0.423	0.146	1.20576e-48
Zfp335os	8.33353e-53	0.256728	0.158	0.01	1.64846e-48
Cnn2	1.0582e-52	-0.965181	0.419	0.823	2.09323e-48
Smg6	1.75992e-52	0.666718	0.581	0.339	3.4813e-48
Ubald2	2.01922e-52	0.727512	0.605	0.425	3.99421e-48
Cbfa2t2	2.18606e-52	0.403908	0.289	0.069	4.32425e-48
Ifitm3	2.23739e-52	1.3873	0.206	0.005	4.42578e-48
Zcchc7	3.92046e-52	0.699192	0.766	0.571	7.75506e-48
Arid4a	5.93908e-52	0.784304	0.68	0.442	1.17481e-47
Babam2	6.36806e-52	0.553465	0.43	0.206	1.25967e-47
Nipbl	1.11784e-51	0.754439	0.811	0.568	2.2112e-47
Arhgap18	1.35918e-51	0.614483	0.423	0.179	2.68859e-47
8030451A03Rik	1.37228e-51	0.353785	0.168	0.016	2.7145e-47
Gpx4	1.4657e-51	0.681375	0.845	0.666	2.89929e-47
Rpl27	1.92647e-51	0.684313	1	0.988	3.81075e-47
Hnrnpa2b1	2.65036e-51	-0.848174	0.763	0.938	5.24267e-47
Maml3	4.2481e-51	0.368833	0.151	0.005	8.40316e-47
Rbm39	4.28742e-51	0.605918	1	0.968	8.48094e-47
Ifi202b	4.35676e-51	0.910893	0.491	0.174	8.61811e-47
Clcn3	4.63423e-51	0.617732	0.467	0.208	9.16698e-47
Ifrd1	4.77552e-51	0.615114	0.433	0.184	9.44646e-47
Ppp2r5c	5.30778e-51	0.6631	0.708	0.465	1.04993e-46
Dhx40	8.59028e-51	0.5153	0.385	0.14	1.69924e-46
Arrb1	9.76563e-51	0.37488	0.237	0.051	1.93174e-46
Map3k3	1.02778e-50	0.425969	0.316	0.084	2.03304e-46
Mapkapk2	1.08195e-50	0.557929	0.426	0.191	2.14021e-46
Mecp2	1.19234e-50	0.553719	0.502	0.239	2.35856e-46
Gbp2	1.3772e-50	1.51265	0.615	0.27	2.72424e-46
Sh3kbp1	1.43006e-50	0.70509	0.835	0.653	2.8288e-46
Rere	1.62157e-50	0.539049	0.395	0.138	3.20762e-46
Cdk13	2.1291e-50	0.639816	0.66	0.392	4.21158e-46
Snx25	3.36439e-50	0.377595	0.244	0.048	6.65511e-46
Itch	3.8144e-50	0.575319	0.509	0.255	7.54526e-46
Rngtt	4.23941e-50	0.525852	0.436	0.163	8.38597e-46
Tecpr1	6.65802e-50	0.658345	0.553	0.257	1.31702e-45
Smurf2	9.39054e-50	0.604465	0.467	0.153	1.85754e-45
Arid4b	1.0406e-49	0.712172	0.763	0.505	2.05842e-45
Pacs1	1.09222e-49	0.499231	0.385	0.144	2.16053e-45
Scml4	1.16822e-49	0.528096	0.299	0.101	2.31085e-45
A930015D03Rik	1.18147e-49	0.605196	0.186	0.057	2.33707e-45
Tnks2	1.20804e-49	0.63432	0.595	0.354	2.38963e-45
Trappc6a	1.41569e-49	0.510104	0.443	0.174	2.80038e-45
Iqgap2	2.0701e-49	0.581021	0.289	0.054	4.09487e-45
Crebbp	2.08725e-49	0.670865	0.718	0.439	4.12878e-45
Oas1a	2.19847e-49	0.377964	0.199	0.027	4.34879e-45
Acsbg1	2.5603e-49	0.230494	0.151	0.007	5.06452e-45
Mrtfa	2.58172e-49	0.493284	0.381	0.136	5.10689e-45
Sgip1	2.81046e-49	0.364303	0.137	0.006	5.55936e-45
Myo1d	3.66217e-49	0.348205	0.141	0.007	7.24414e-45
Rpl39	5.5825e-49	0.749577	1	0.999	1.10427e-44
Zfp407	7.43699e-49	0.550163	0.378	0.138	1.47111e-44
Ppp2r3a	8.43837e-49	0.287317	0.151	0.005	1.66919e-44
Patj	9.68205e-49	0.437227	0.237	0.055	1.91521e-44
Cd2	1.28871e-48	0.728713	0.897	0.799	2.54919e-44
Abcb7	1.31414e-48	0.453812	0.371	0.118	2.5995e-44
Nrf1	1.38968e-48	0.535057	0.423	0.158	2.74894e-44
Fnbp1	1.3986e-48	0.69932	0.67	0.543	2.76657e-44
Rps28	1.41478e-48	0.734178	1	0.997	2.79857e-44
Ets1	1.63377e-48	0.741071	0.979	0.882	3.23176e-44
Chp1	1.66556e-48	0.434687	0.381	0.13	3.29465e-44
Slfn3	2.05823e-48	0.289519	0.186	0.017	4.07139e-44
AC160336.1	2.17493e-48	0.339568	0.234	0.036	4.30223e-44
Gpatch8	2.41356e-48	0.60567	0.643	0.396	4.77427e-44
Morrbid	2.64952e-48	0.645837	0.258	0.051	5.24102e-44
Map2k4	3.69275e-48	0.503628	0.416	0.14	7.30464e-44
Atf7	3.78441e-48	0.526091	0.378	0.141	7.48593e-44
Dcaf6	4.46115e-48	0.347737	0.237	0.04	8.82461e-44
Rpl10a	4.64157e-48	-0.808596	0.986	0.998	9.1815e-44
Psme4	5.05343e-48	0.487078	0.395	0.123	9.99619e-44
H2-Q4	5.27857e-48	0.661506	0.863	0.651	1.04415e-43
Qk	7.02152e-48	0.510809	0.471	0.156	1.38893e-43
Dennd4a	7.72133e-48	0.490253	0.234	0.035	1.52736e-43
Wwox	8.37926e-48	0.453794	0.192	0.037	1.6575e-43
Peak1	1.55877e-47	0.562052	0.385	0.156	3.0834e-43
Dyrk1a	1.58206e-47	0.519825	0.471	0.206	3.12947e-43
Ypel3	2.10599e-47	0.705193	0.814	0.536	4.16585e-43
Ypel2	2.49832e-47	0.425676	0.261	0.049	4.94194e-43
Kdm4d	3.14176e-47	0.219746	0.141	0.006	6.21471e-43
Camk2b	4.25346e-47	0.224716	0.151	0.003	8.41377e-43
Pqlc1	4.61713e-47	0.320539	0.203	0.028	9.13315e-43
2210408F21Rik	4.63725e-47	0.271061	0.137	0.005	9.17293e-43
Tor1aip1	5.22288e-47	0.605959	0.595	0.319	1.03314e-42
Camta1	5.68491e-47	0.410627	0.33	0.092	1.12453e-42
C130026I21Rik	6.61755e-47	0.241991	0.151	0.011	1.30902e-42
Fbxw11	9.24869e-47	0.476667	0.436	0.145	1.82948e-42
Ankhd1	1.08928e-46	0.618562	0.543	0.307	2.1547e-42
Il17ra	1.16101e-46	0.532583	0.392	0.144	2.2966e-42
Slmap	1.1991e-46	0.462334	0.378	0.133	2.37194e-42
Cdkn1b	1.29016e-46	0.665887	0.777	0.53	2.55206e-42
Pfkfb3	1.51307e-46	0.397494	0.309	0.071	2.99301e-42
Snx13	1.64587e-46	0.366543	0.258	0.055	3.25569e-42
Smad7	1.75762e-46	0.718066	0.495	0.167	3.47675e-42
Rnf216	1.79517e-46	0.505244	0.457	0.214	3.55102e-42
Dgkh	2.07532e-46	0.666882	0.265	0.081	4.1052e-42
Shoc2	2.24946e-46	0.523588	0.502	0.228	4.44966e-42
Zbp1	2.51139e-46	0.768514	0.674	0.425	4.96779e-42
Smad3	2.6616e-46	0.433977	0.22	0.037	5.26492e-42
Wdr33	2.8887e-46	0.57288	0.656	0.382	5.71414e-42
Cmas	3.05396e-46	0.529142	0.498	0.219	6.04104e-42
Cdyl2	3.05507e-46	0.285008	0.148	0.012	6.04323e-42
Chd7	3.6748e-46	0.62255	0.395	0.198	7.26912e-42
Lrba	4.14445e-46	0.636724	0.512	0.232	8.19813e-42
Lrig1	4.35598e-46	0.661584	0.392	0.209	8.61656e-42
Ntng2	4.6673e-46	0.25261	0.131	0.004	9.23239e-42
Cd274	4.84082e-46	0.810958	0.529	0.244	9.57562e-42
Mpp5	5.07485e-46	0.440302	0.302	0.073	1.00386e-41
Eya3	7.04629e-46	0.387222	0.254	0.069	1.39383e-41
Ythdc1	7.58028e-46	0.696754	0.828	0.638	1.49946e-41
Alkbh5	1.03677e-45	0.551446	0.55	0.28	2.05084e-41
Frs2	1.23737e-45	0.387612	0.316	0.077	2.44765e-41
Tshz1	2.2085e-45	0.549451	0.326	0.109	4.36863e-41
Ptpn2	3.37472e-45	0.5611	0.512	0.265	6.67553e-41
Bicra	3.67635e-45	0.405617	0.299	0.078	7.27219e-41
Rsf1os1	4.31375e-45	0.221191	0.151	0.002	8.53302e-41
Ppp1r16b	4.32198e-45	0.693114	0.677	0.396	8.54932e-41
Abl2	5.7351e-45	0.357663	0.241	0.046	1.13446e-40
Gvin1	6.65229e-45	0.246903	0.158	0.002	1.31589e-40
Gm4070	7.43733e-45	0.432327	0.347	0.097	1.47118e-40
Mbtd1	8.23687e-45	0.499946	0.392	0.143	1.62933e-40
Ano6	9.28461e-45	0.417381	0.344	0.11	1.83659e-40
Pja1	1.24399e-44	0.410344	0.32	0.093	2.46074e-40
Phf20l1	1.37664e-44	0.703792	0.787	0.548	2.72314e-40
Irf9	1.54186e-44	0.674311	0.619	0.304	3.04995e-40
Nptn	1.55821e-44	0.602319	0.557	0.32	3.08229e-40
Naa16	1.86244e-44	0.544323	0.447	0.186	3.68409e-40
Cep120	2.21788e-44	0.451189	0.392	0.149	4.38718e-40
Zfp182	2.40863e-44	0.356784	0.282	0.075	4.7645e-40
Parp14	2.51962e-44	0.813967	0.67	0.35	4.98405e-40
Nfkb1	2.82164e-44	0.719675	0.753	0.616	5.58149e-40
Ncoa2	3.27054e-44	0.566672	0.509	0.237	6.46945e-40
Angptl2	5.26576e-44	-1.1585	0.093	0.573	1.04162e-39
Rtn4	6.86742e-44	0.614392	0.667	0.421	1.35844e-39
Cask	7.92551e-44	0.323006	0.186	0.029	1.56774e-39
Wasl	8.11897e-44	0.464993	0.385	0.168	1.60601e-39
Eno2	9.15145e-44	0.245954	0.134	0.002	1.81025e-39
Atp5g1	1.37949e-43	-0.891786	0.433	0.784	2.72878e-39
Lrch3	1.9349e-43	0.516207	0.471	0.232	3.82742e-39
Trappc9	1.9563e-43	0.473334	0.337	0.11	3.86977e-39
Tspan32	2.26489e-43	-0.883278	0.309	0.711	4.48018e-39
Slc22a15	2.48533e-43	0.698604	0.595	0.363	4.91622e-39
Emsy	2.50052e-43	0.585625	0.509	0.244	4.94628e-39
Grap2	3.18046e-43	0.518338	0.351	0.146	6.29126e-39
Egln3	3.55369e-43	0.444602	0.22	0.031	7.02956e-39
Nfatc3	4.77423e-43	0.664782	0.643	0.453	9.4439e-39
Stat1	5.27797e-43	0.956181	0.924	0.77	1.04404e-38
Acsl3	5.46248e-43	0.273782	0.155	0.008	1.08053e-38
Dnm3	5.59347e-43	0.350332	0.12	0.005	1.10644e-38
Filip1l	6.66466e-43	0.518608	0.409	0.077	1.31834e-38
Lrrc4	7.81713e-43	0.210546	0.127	0.004	1.54631e-38
Gm48678	9.46793e-43	0.255693	0.165	0.002	1.87285e-38
Osbpl8	1.02376e-42	0.557385	0.412	0.209	2.0251e-38
Dram2	1.23639e-42	0.451863	0.344	0.124	2.4457e-38
Kat2b	1.25229e-42	0.472086	0.347	0.116	2.47715e-38
Ptp4a2	1.62913e-42	0.639532	0.924	0.814	3.22257e-38
Pycard	1.79826e-42	-0.901864	0.199	0.671	3.55714e-38
Rundc3b	2.2364e-42	0.28921	0.124	0.004	4.42382e-38
Usp25	2.55224e-42	0.611969	0.636	0.397	5.04858e-38
Mast2	2.56064e-42	0.318763	0.22	0.045	5.0652e-38
Carnmt1	3.09832e-42	0.548381	0.385	0.207	6.12879e-38
Rhbdl3	3.19072e-42	0.286508	0.165	0.022	6.31157e-38
Ctdspl2	3.64603e-42	0.534168	0.557	0.296	7.21221e-38
Nsa2	4.36031e-42	0.694234	0.959	0.822	8.62512e-38
Anks1	4.39417e-42	0.328253	0.247	0.054	8.6921e-38
Gm26510	4.46834e-42	0.344443	0.258	0.057	8.83882e-38
Slfn8	7.22026e-42	0.636614	0.478	0.201	1.42824e-37
Dock11	7.63655e-42	0.615938	0.574	0.328	1.51059e-37
Bbs9	8.25222e-42	0.385362	0.162	0.028	1.63237e-37
Tnc	8.9639e-42	0.239882	0.12	0.004	1.77315e-37
Eif3i	1.03001e-41	-0.84561	0.33	0.731	2.03746e-37
Rbpj	1.26082e-41	0.678312	0.502	0.341	2.49403e-37
Cdk8	1.41596e-41	0.446691	0.375	0.135	2.8009e-37
Ubxn7	2.12692e-41	0.447201	0.395	0.146	4.20726e-37
Fndc3b	2.21188e-41	0.366084	0.158	0.012	4.37531e-37
Fbxo42	2.63267e-41	0.360156	0.254	0.053	5.20769e-37
Ifi35	3.23115e-41	0.521995	0.581	0.305	6.39155e-37
Dtnb	3.31727e-41	0.446942	0.344	0.122	6.56189e-37
Crebrf	4.16966e-41	0.586722	0.502	0.224	8.248e-37
F730043M19Rik	7.20529e-41	0.538419	0.371	0.155	1.42528e-36
Fbxl20	9.68414e-41	0.453765	0.351	0.111	1.91562e-36
Clasp2	1.06034e-40	0.401011	0.289	0.093	2.09745e-36
Abracl	1.06841e-40	-0.790391	0.598	0.844	2.11341e-36
Itsn2	1.07109e-40	0.557354	0.595	0.361	2.11873e-36
Tbc1d9b	1.08312e-40	0.409828	0.275	0.089	2.14251e-36
Ern1	1.18444e-40	0.222318	0.124	0.007	2.34295e-36
Rab6a	1.76865e-40	0.464062	0.443	0.168	3.49856e-36
Dhx58	1.79691e-40	0.289806	0.196	0.027	3.55447e-36
Ccm2	2.0942e-40	0.538932	0.605	0.354	4.14253e-36
Tusc3	2.09954e-40	0.476941	0.457	0.22	4.15309e-36
Gm30373	2.19648e-40	0.23878	0.141	0.01	4.34486e-36
Baz2b	3.21568e-40	0.527851	0.289	0.105	6.36095e-36
Calr	3.24812e-40	-0.88893	0.388	0.775	6.4251e-36
Xrcc4	3.50599e-40	0.495811	0.392	0.155	6.93519e-36
Acsl4	3.67756e-40	0.462569	0.347	0.132	7.27459e-36
Gm33104	3.90847e-40	0.223768	0.12	0.003	7.73134e-36
Cbarp	4.20655e-40	0.264656	0.203	0.031	8.32097e-36
Spred2	4.31759e-40	0.402938	0.268	0.082	8.54063e-36
Auh	4.66026e-40	0.503722	0.474	0.242	9.21846e-36
Trafd1	4.75179e-40	0.421422	0.299	0.106	9.39952e-36
Ttc39b	5.34639e-40	0.632331	0.711	0.475	1.05757e-35
Lmtk2	5.86553e-40	0.340712	0.292	0.072	1.16026e-35
Gm27162	6.52715e-40	0.25912	0.124	0.002	1.29114e-35
Reep5	7.20348e-40	0.644084	0.732	0.476	1.42492e-35
Rpl38	8.67903e-40	0.629397	1	0.997	1.7168e-35
Tnks	9.6127e-40	0.419195	0.361	0.132	1.90149e-35
4930402H24Rik	1.06727e-39	0.340429	0.237	0.055	2.11116e-35
Ndufa4	1.09867e-39	-0.760524	0.708	0.907	2.17329e-35
Kdm4c	1.13673e-39	0.426273	0.354	0.131	2.24858e-35
Rpl12	1.23083e-39	-0.667038	0.997	0.999	2.43471e-35
Prdm10	1.76365e-39	0.341527	0.168	0.032	3.48868e-35
Ranbp9	2.09562e-39	0.522268	0.512	0.264	4.14534e-35
Ripk2	2.30945e-39	0.415918	0.313	0.101	4.56832e-35
Zfc3h1	2.68228e-39	0.522539	0.43	0.212	5.30581e-35
Nop53	2.77817e-39	0.571282	0.742	0.503	5.49549e-35
H2-K1	2.8066e-39	0.569991	0.993	0.994	5.55174e-35
Myo9b	3.17627e-39	0.453589	0.433	0.189	6.28297e-35
Ecm1	3.22479e-39	0.335139	0.113	0.008	6.37896e-35
Fbxo38	3.34964e-39	0.357214	0.313	0.091	6.62593e-35
Exoc2	3.48494e-39	0.482535	0.416	0.173	6.89355e-35
Nol10	3.63499e-39	0.478574	0.313	0.122	7.19036e-35
Adora2a	4.77662e-39	0.373896	0.251	0.066	9.44864e-35
Cap2	5.28586e-39	0.41676	0.113	0.003	1.0456e-34
Oga	5.3969e-39	0.5208	0.536	0.251	1.06756e-34
Atad2b	5.62868e-39	0.520259	0.526	0.277	1.11341e-34
Mef2d	5.72982e-39	0.411894	0.385	0.153	1.13342e-34
Spata1	5.83699e-39	0.287497	0.189	0.029	1.15462e-34
Prxl2c	7.05416e-39	0.370378	0.265	0.071	1.39538e-34
Kdelr2	7.76026e-39	0.45789	0.505	0.276	1.53506e-34
Upf2	8.16167e-39	0.52487	0.536	0.253	1.61446e-34
Lmbr1l	8.5804e-39	0.382954	0.381	0.142	1.69729e-34
Maml1	9.32434e-39	0.326462	0.278	0.076	1.84445e-34
Ndrg2	1.14686e-38	0.250964	0.131	0.01	2.26861e-34
Ap3b1	1.25478e-38	0.532672	0.536	0.263	2.48207e-34
Sat1	1.25692e-38	0.586664	0.615	0.425	2.48631e-34
Foxo3	1.28861e-38	0.339075	0.23	0.062	2.54899e-34
Asxl1	1.77897e-38	0.55098	0.436	0.183	3.51897e-34
Slc25a36	2.11745e-38	0.494304	0.45	0.22	4.18852e-34
9930021J03Rik	3.2687e-38	0.536763	0.388	0.172	6.46581e-34
Atxn10	3.30363e-38	0.564074	0.564	0.393	6.53491e-34
Utrn	3.31688e-38	0.671262	0.842	0.741	6.56112e-34
Rnf126	3.42349e-38	0.418817	0.375	0.161	6.772e-34
Rcor1	5.76167e-38	0.498323	0.402	0.189	1.13972e-33
Gm19522	5.90806e-38	0.222377	0.144	0.001	1.16867e-33
Gm20139	7.07117e-38	0.656524	0.22	0.001	1.39875e-33
Cnot2	9.36041e-38	0.468768	0.471	0.246	1.85158e-33
Rhoq	1.04166e-37	0.254383	0.107	0.005	2.06052e-33
Zc3h12d	1.18457e-37	0.598433	0.478	0.316	2.34321e-33
Dusp10	1.28585e-37	0.484966	0.433	0.204	2.54354e-33
Ms4a4b	1.56377e-37	-0.763536	0.773	0.958	3.09329e-33
Dis3l2	1.73903e-37	0.414575	0.285	0.099	3.43997e-33
Rpl34	1.78893e-37	0.588804	1	0.998	3.53868e-33
H2-T23	2.08997e-37	0.623198	0.818	0.692	4.13416e-33
BC004004	2.56846e-37	-0.719144	0.67	0.864	5.08066e-33
Ppp1cb	3.61787e-37	0.510465	0.588	0.342	7.15651e-33
Tnip2	4.34289e-37	0.370157	0.237	0.072	8.59068e-33
Kcmf1	4.96623e-37	0.49309	0.498	0.284	9.82369e-33
Dtx3l	6.06313e-37	0.54863	0.471	0.209	1.19935e-32
Herc4	7.73177e-37	0.440306	0.409	0.18	1.52942e-32
B2m	7.74531e-37	0.551318	1	0.997	1.5321e-32
Golga7	7.93134e-37	0.474543	0.491	0.303	1.5689e-32
Psme2	8.85225e-37	-0.857207	0.742	0.877	1.75106e-32
Rin2	9.94593e-37	0.238776	0.113	0.002	1.9674e-32
Bloc1s1	1.02047e-36	0.363653	0.323	0.105	2.01858e-32
Rnf115	1.0978e-36	0.481629	0.45	0.25	2.17155e-32
Rbks	1.19334e-36	0.270622	0.175	0.036	2.36054e-32
Ifit2	1.22611e-36	0.35845	0.196	0.039	2.42537e-32
Csnk1d	1.4348e-36	0.50015	0.522	0.276	2.83817e-32
Crtc3	1.43772e-36	0.500495	0.454	0.243	2.84396e-32
Fars2	1.52928e-36	0.390484	0.306	0.125	3.02508e-32
Stxbp5	1.6122e-36	0.409666	0.34	0.131	3.18909e-32
Traf3	1.6268e-36	0.478748	0.436	0.181	3.21798e-32
Camsap2	1.66326e-36	0.330412	0.244	0.053	3.29009e-32
Ric1	1.81538e-36	0.338717	0.275	0.085	3.59101e-32
Hgsnat	1.85426e-36	0.541954	0.113	0.052	3.66791e-32
Ugcg	1.95993e-36	0.503129	0.361	0.145	3.87694e-32
Scaper	1.96682e-36	0.523953	0.395	0.174	3.89057e-32
Por	2.04117e-36	0.394737	0.323	0.115	4.03764e-32
Dnajc5	2.26524e-36	0.496445	0.553	0.291	4.48086e-32
Rps4x	2.78717e-36	-0.671647	1	0.999	5.51329e-32
Sh3bgrl3	3.04382e-36	-0.711628	0.845	0.943	6.02099e-32
Rabep1	3.30947e-36	0.486911	0.423	0.214	6.54647e-32
Sbno2	3.33669e-36	0.450561	0.44	0.183	6.6003e-32
Svbp	4.496e-36	0.468361	0.54	0.316	8.89355e-32
Traf6	4.60144e-36	0.341755	0.282	0.087	9.10211e-32
Atp11b	4.94478e-36	0.562639	0.574	0.397	9.78128e-32
Btbd1	5.14194e-36	0.455981	0.457	0.228	1.01713e-31
Rps6ka5	5.18797e-36	0.331537	0.172	0.036	1.02623e-31
Prdx6	5.23567e-36	0.53984	0.722	0.547	1.03567e-31
Gbp5	5.477e-36	0.969875	0.502	0.238	1.08341e-31
Kcnc2	6.61667e-36	0.552393	0.131	0.015	1.30884e-31
Heca	7.99981e-36	0.504564	0.522	0.264	1.58244e-31
Epb41l2	9.22561e-36	0.414464	0.265	0.081	1.82492e-31
Bcl11b	1.3027e-35	0.683318	0.801	0.705	2.57688e-31
Gadd45g	1.40297e-35	0.786465	0.282	0.032	2.77521e-31
Birc6	1.50302e-35	0.576324	0.732	0.521	2.97313e-31
Med13l	2.09479e-35	0.483101	0.433	0.196	4.1437e-31
Camkmt	2.12775e-35	0.374058	0.206	0.059	4.2089e-31
Gramd3	2.79809e-35	0.555947	0.326	0.177	5.5349e-31
Bcl2l11	2.88706e-35	0.543066	0.282	0.047	5.7109e-31
Prkcq	2.88746e-35	0.583666	0.66	0.498	5.71168e-31
Rpl14	3.42753e-35	-0.696548	0.979	0.988	6.77999e-31
Sqstm1	3.63406e-35	0.478615	0.529	0.272	7.18854e-31
Stau1	3.93275e-35	0.347877	0.32	0.102	7.77937e-31
Mif4gd	5.80866e-35	0.499114	0.457	0.222	1.14901e-30
Ptpn6	6.61597e-35	-0.782335	0.175	0.602	1.3087e-30
Xpo7	8.0013e-35	0.431053	0.392	0.156	1.58274e-30
Rhog	8.40925e-35	0.513086	0.656	0.416	1.66343e-30
Ndfip1	8.64743e-35	0.555125	0.945	0.899	1.71055e-30
Ddx58	9.93739e-35	0.4118	0.344	0.11	1.96572e-30
Mbnl2	1.008e-34	0.517899	0.502	0.262	1.99393e-30
2700097O09Rik	1.1537e-34	0.474616	0.347	0.121	2.28214e-30
Lgals3bp	1.21459e-34	0.449262	0.402	0.171	2.40258e-30
St3gal4	1.28895e-34	0.281482	0.247	0.067	2.54966e-30
Ier2	1.38957e-34	-0.831148	0.45	0.732	2.7487e-30
Nfatc1	1.67674e-34	-0.775417	0.419	0.749	3.31677e-30
Nadk2	1.80227e-34	0.298509	0.22	0.047	3.56508e-30
Fam129a	1.82901e-34	0.517116	0.364	0.165	3.61797e-30
Max	1.87594e-34	0.504777	0.564	0.35	3.7108e-30
Fasl	1.89863e-34	0.484955	0.306	0.08	3.75569e-30
Sh3glb1	1.96954e-34	0.553236	0.732	0.586	3.89596e-30
Gm26887	2.02554e-34	0.213866	0.117	0.001	4.00671e-30
Faf1	2.4736e-34	0.404749	0.361	0.16	4.89304e-30
Ralgapb	2.52884e-34	0.377492	0.323	0.117	5.0023e-30
Slx4ip	3.0682e-34	0.363448	0.247	0.056	6.06921e-30
Gas2	3.26895e-34	0.291442	0.196	0.03	6.4663e-30
Lrrc8c	3.37974e-34	0.453553	0.409	0.202	6.68546e-30
Slc23a2	3.62869e-34	0.389861	0.247	0.096	7.17792e-30
Bcl2a1b	3.73955e-34	-0.800008	0.416	0.778	7.3972e-30
Rad51b	4.28151e-34	0.527051	0.107	0.022	8.46926e-30
A930037H05Rik	4.33151e-34	0.213604	0.151	0.019	8.56815e-30
Rsrc1	4.56304e-34	0.469964	0.447	0.293	9.02614e-30
Jmy	4.73387e-34	0.359707	0.285	0.07	9.36406e-30
Ago3	5.07023e-34	0.456466	0.361	0.112	1.00294e-29
Parp11	5.24444e-34	0.419429	0.271	0.095	1.0374e-29
Eef1g	5.52188e-34	-0.749149	0.718	0.88	1.09228e-29
Fyb	5.6178e-34	0.643263	0.952	0.871	1.11126e-29
Kdm6a	5.80522e-34	0.514846	0.515	0.307	1.14833e-29
Tmem71	5.98836e-34	0.509113	0.385	0.161	1.18456e-29
Tet2	6.02288e-34	0.549981	0.46	0.276	1.19139e-29
Thap12	7.54909e-34	0.479147	0.33	0.183	1.49328e-29
Zdhhc20	7.91554e-34	0.485724	0.512	0.248	1.56577e-29
Tgfb1	8.70132e-34	0.605695	0.553	0.426	1.72121e-29
Wwp2	8.91248e-34	0.384019	0.306	0.12	1.76298e-29
Gys1	8.93731e-34	0.306676	0.158	0.023	1.76789e-29
Tbc1d1	8.99515e-34	0.509561	0.498	0.322	1.77933e-29
Baz1a	9.50931e-34	0.691221	0.632	0.549	1.88104e-29
Tnrc6a	1.1907e-33	0.570752	0.753	0.512	2.35533e-29
Ctla2a	1.27114e-33	1.25628	0.165	0.013	2.51443e-29
Scyl2	2.01851e-33	0.366749	0.275	0.094	3.99281e-29
Hdac4	2.05019e-33	0.453258	0.381	0.178	4.05549e-29
Ptbp3	2.15196e-33	0.545478	0.828	0.664	4.2568e-29
Sorl1	2.40267e-33	0.487264	0.375	0.199	4.75272e-29
Isg20	2.40849e-33	0.561007	0.34	0.156	4.76423e-29
Sept1	2.52911e-33	-0.703237	0.485	0.804	5.00283e-29
Uqcrh	2.93565e-33	0.550583	0.973	0.911	5.807e-29
Gm16093	3.0143e-33	0.235764	0.158	0.001	5.96259e-29
Ccny	3.19426e-33	0.438313	0.44	0.236	6.31857e-29
Zfp141	3.25911e-33	0.314867	0.227	0.059	6.44684e-29
Tcf25	3.2592e-33	0.548412	0.763	0.565	6.44703e-29
Lck	4.00833e-33	-0.648608	0.663	0.886	7.92888e-29
Gm30054	4.1143e-33	0.251926	0.189	0.031	8.1385e-29
Dock9	4.16664e-33	0.264091	0.155	0.02	8.24203e-29
Rpsa	4.32425e-33	-0.639772	1	1	8.5538e-29
Pak2	4.80371e-33	0.555911	0.804	0.706	9.50222e-29
Ptpn22	5.01374e-33	0.617223	0.687	0.519	9.91768e-29
Tmem64	5.2653e-33	0.440167	0.296	0.114	1.04153e-28
Map3k14	6.05895e-33	0.375243	0.34	0.128	1.19852e-28
Atp5o	6.13276e-33	-0.70924	0.474	0.756	1.21312e-28
Cdc27	8.68245e-33	0.336649	0.271	0.087	1.71748e-28
Rnf19b	1.08477e-32	0.449084	0.375	0.18	2.14578e-28
Lims1	1.09645e-32	0.506865	0.577	0.367	2.16889e-28
S1pr1	1.21904e-32	0.791841	0.581	0.301	2.41138e-28
Rnf38	1.72954e-32	0.366064	0.265	0.092	3.4212e-28
Trp53inp1	1.74062e-32	0.571858	0.522	0.28	3.44312e-28
Nsmce2	1.92296e-32	0.424028	0.361	0.191	3.80381e-28
Sec23a	2.00079e-32	0.287218	0.223	0.053	3.95776e-28
Cmpk2	2.00193e-32	0.205109	0.127	0.006	3.96001e-28
Vamp4	2.04e-32	0.414196	0.402	0.188	4.03532e-28
C9orf72	2.06707e-32	0.304998	0.168	0.029	4.08886e-28
Dcaf5	2.29072e-32	0.377381	0.347	0.138	4.53127e-28
Usp34	2.63963e-32	0.560931	0.687	0.49	5.22145e-28
Nub1	2.89424e-32	0.474884	0.512	0.269	5.7251e-28
Mfap1b	3.18272e-32	0.350029	0.371	0.132	6.29573e-28
Atp2b4	3.74271e-32	0.553206	0.505	0.276	7.40346e-28
Rpap3	3.76538e-32	0.40379	0.302	0.107	7.4483e-28
Cbfb	3.97289e-32	0.421704	0.409	0.226	7.85877e-28
Cdk6	4.59719e-32	0.668272	0.33	0.164	9.0937e-28
Xpr1	4.64582e-32	0.465284	0.395	0.183	9.1899e-28
Rpl18a	4.87967e-32	0.539141	1	0.999	9.65247e-28
Gm32036	8.09215e-32	0.260299	0.216	0.048	1.60071e-27
Dym	8.31841e-32	0.31064	0.241	0.076	1.64546e-27
Stat5a	1.02858e-31	0.505837	0.436	0.207	2.03463e-27
Kdm5c	1.06075e-31	0.419369	0.419	0.229	2.09826e-27
Enox2	1.11636e-31	0.334447	0.186	0.045	2.20826e-27
Trib3	1.30041e-31	0.231921	0.172	0.029	2.57234e-27
Axl	1.44136e-31	0.232441	0.127	0.014	2.85116e-27
Gbp3	1.54188e-31	0.592572	0.412	0.162	3.04998e-27
Fam193a	1.6298e-31	0.507368	0.498	0.271	3.22391e-27
Cpq	1.6872e-31	0.305769	0.196	0.042	3.33744e-27
Pdpr	1.69148e-31	0.247263	0.192	0.044	3.34592e-27
Actg1	2.02748e-31	0.639705	0.997	0.988	4.01055e-27
Armh3	2.04312e-31	0.296274	0.158	0.033	4.04149e-27
Casp8	2.22938e-31	0.475239	0.588	0.367	4.40994e-27
Camk2n1	2.78265e-31	0.296055	0.196	0.023	5.50437e-27
Sgms1	2.86967e-31	0.426173	0.316	0.127	5.67648e-27
Clcn5	3.33546e-31	0.270688	0.131	0.019	6.59787e-27
Rsrc2	3.36248e-31	0.56275	0.78	0.584	6.65132e-27
Arhgef11	4.4147e-31	0.261617	0.186	0.038	8.73272e-27
Abi1	4.60015e-31	0.513034	0.577	0.393	9.09955e-27
Gnb4	6.15342e-31	0.3473	0.261	0.069	1.21721e-26
Spin1	6.37749e-31	0.413469	0.412	0.198	1.26153e-26
Sumo1	7.72548e-31	0.476769	0.811	0.67	1.52818e-26
Gm49797	7.81672e-31	0.296252	0.21	0.045	1.54622e-26
Gls2	8.05124e-31	0.353333	0.179	0.001	1.59262e-26
Rps15	8.09628e-31	-0.664212	0.955	0.977	1.60153e-26
Errfi1	8.18383e-31	0.320729	0.237	0.07	1.61884e-26
Vps13d	8.84144e-31	0.344866	0.323	0.12	1.74893e-26
Chic1	8.94514e-31	0.381707	0.271	0.111	1.76944e-26
Setd3	9.89732e-31	0.410756	0.419	0.193	1.95779e-26
Melk	1.09608e-30	0.280053	0.175	0.027	2.16816e-26
Dgka	1.17158e-30	0.556993	0.68	0.489	2.3175e-26
Snx29	1.19384e-30	0.255274	0.165	0.026	2.36154e-26
Pcm1	1.29443e-30	0.509611	0.515	0.314	2.56052e-26
Brd4	1.3312e-30	0.511713	0.66	0.47	2.63324e-26
Erc1	1.44588e-30	0.366382	0.254	0.083	2.8601e-26
Pik3c2a	1.61273e-30	0.416647	0.378	0.157	3.19015e-26
Gm47015	1.70214e-30	0.48196	0.326	0.103	3.367e-26
Col24a1	1.77862e-30	0.393386	0.117	0.008	3.5183e-26
Carhsp1	1.87018e-30	0.25466	0.203	0.046	3.6994e-26
Snx18	1.90038e-30	0.28926	0.23	0.053	3.75915e-26
Alpk1	1.92125e-30	0.319088	0.172	0.049	3.80042e-26
Herc3	1.93786e-30	0.350792	0.265	0.087	3.83328e-26
Rpl11	2.00055e-30	-0.56388	1	0.999	3.95729e-26
Tmbim6	2.10638e-30	0.506003	0.873	0.761	4.16663e-26
Bicdl1	2.11469e-30	0.421186	0.33	0.158	4.18307e-26
Stim2	2.35771e-30	0.443785	0.395	0.205	4.66378e-26
Zmym2	2.40795e-30	0.405355	0.351	0.154	4.76317e-26
Rpl8	2.4781e-30	-0.565708	1	0.999	4.90192e-26
Mib1	2.72347e-30	0.355825	0.268	0.093	5.3873e-26
Trerf1	2.73636e-30	0.489045	0.357	0.16	5.41279e-26
Vim	2.95857e-30	1.05702	0.464	0.349	5.85236e-26
Rbm41	2.9683e-30	0.3078	0.206	0.059	5.87159e-26
Tpk1	3.04444e-30	0.264508	0.155	0.034	6.0222e-26
Tmsb4x	3.05273e-30	-0.558911	1	1	6.03861e-26
Rps11	3.3032e-30	-0.567242	1	0.997	6.53406e-26
Tnik	4.09062e-30	0.497891	0.485	0.315	8.09165e-26
Mta3	4.56203e-30	0.373828	0.344	0.159	9.02416e-26
Slc4a7	5.09778e-30	0.454804	0.347	0.151	1.00839e-25
Stx11	5.33274e-30	0.659799	0.515	0.269	1.05487e-25
Slc30a9	5.65036e-30	0.36338	0.347	0.132	1.1177e-25
Atg4a	6.03034e-30	0.336042	0.148	0.051	1.19286e-25
Pip4k2a	6.12104e-30	0.553787	0.708	0.499	1.2108e-25
Tlk2	6.63238e-30	0.424627	0.395	0.188	1.31195e-25
Itgal	6.86518e-30	-0.677122	0.426	0.726	1.358e-25
Usp3	7.06391e-30	0.401875	0.423	0.189	1.39731e-25
Gsk3b	7.13022e-30	0.504679	0.629	0.43	1.41043e-25
Ppm1h	8.03394e-30	0.361215	0.32	0.131	1.58919e-25
Cir1	8.80614e-30	0.499913	0.543	0.295	1.74194e-25
Ppp1r12c	9.35009e-30	0.346465	0.368	0.152	1.84954e-25
Ankrd28	9.38086e-30	0.383419	0.254	0.094	1.85563e-25
Clint1	1.44221e-29	0.534231	0.704	0.559	2.85284e-25
Arf1	1.52171e-29	0.49972	0.845	0.684	3.01009e-25
Zap70	1.59345e-29	-0.677581	0.454	0.733	3.15201e-25
Rabgap1	1.70549e-29	0.397612	0.351	0.138	3.37363e-25
Rpl35a	2.02752e-29	0.532358	1	0.996	4.01063e-25
Arid2	2.22194e-29	0.387205	0.347	0.147	4.39521e-25
Smg1	2.32595e-29	0.49679	0.57	0.349	4.60095e-25
Gm2245	2.60374e-29	0.232611	0.186	0.04	5.15047e-25
Ar	2.63902e-29	0.585851	0.241	0.102	5.22025e-25
Ypel5	3.00478e-29	0.42952	0.436	0.226	5.94376e-25
Celf1	3.66443e-29	0.48679	0.605	0.387	7.2486e-25
Tmem135	3.79239e-29	0.306811	0.247	0.086	7.50173e-25
Il6ra	3.88411e-29	-0.692701	0.182	0.558	7.68315e-25
Foxn3	4.04697e-29	0.508373	0.54	0.326	8.00531e-25
Camk2d	4.11899e-29	0.567667	0.735	0.644	8.14777e-25
Ppp4r2	4.55985e-29	0.469534	0.56	0.318	9.01983e-25
Ankrd17	4.80254e-29	0.528336	0.68	0.454	9.4999e-25
Dcun1d1	4.95811e-29	0.425099	0.416	0.217	9.80764e-25
Ptbp2	5.67486e-29	0.357802	0.33	0.137	1.12254e-24
1600020E01Rik	5.67534e-29	0.322652	0.254	0.078	1.12264e-24
Elf4	5.93119e-29	0.414133	0.44	0.221	1.17325e-24
Wdr83os	6.07581e-29	-0.675692	0.162	0.55	1.20186e-24
Trib2	6.6916e-29	0.519183	0.361	0.191	1.32367e-24
Zfp831	6.79007e-29	0.435311	0.399	0.197	1.34314e-24
Nfat5	6.83767e-29	0.653373	0.656	0.47	1.35256e-24
Fam13b	7.55072e-29	0.403751	0.416	0.208	1.49361e-24
Fto	9.7307e-29	0.34659	0.278	0.127	1.92483e-24
Pmepa1	1.1258e-28	0.593862	0.344	0.099	2.22694e-24
Zeb2	1.30987e-28	0.605348	0.254	0.143	2.59106e-24
Slc9a9	1.31365e-28	0.451002	0.361	0.177	2.59854e-24
Grk5	1.33564e-28	0.307386	0.189	0.057	2.64203e-24
Glipr2	1.57293e-28	0.359335	0.251	0.103	3.11141e-24
Ash1l	1.84811e-28	0.53082	0.632	0.466	3.65574e-24
Frg1	2.0227e-28	0.481319	0.629	0.423	4.00109e-24
Dync1i2	2.19139e-28	0.504342	0.667	0.424	4.33479e-24
Malat1	2.26019e-28	0.559145	1	0.999	4.47088e-24
Prr14l	2.29443e-28	0.396344	0.378	0.17	4.53862e-24
Pi4ka	2.88255e-28	0.360113	0.347	0.166	5.70197e-24
Hipk1	2.9064e-28	0.450204	0.467	0.279	5.74915e-24
Srsf3	2.91305e-28	-0.587058	0.78	0.914	5.7623e-24
Adipor2	2.95149e-28	0.399975	0.471	0.216	5.83833e-24
Isca1	2.95539e-28	0.331656	0.316	0.104	5.84606e-24
Sos1	2.99841e-28	0.33349	0.271	0.084	5.93116e-24
Uvrag	3.00658e-28	0.418096	0.405	0.229	5.94731e-24
Rpl3	3.15543e-28	-0.600296	0.997	0.996	6.24176e-24
Rnf7	3.30322e-28	0.440945	0.612	0.422	6.5341e-24
Notch2	3.64543e-28	0.3623	0.292	0.132	7.21102e-24
Ran	3.69716e-28	-0.683825	0.619	0.832	7.31334e-24
Pafah1b1	3.79239e-28	0.483972	0.821	0.687	7.50173e-24
Dnajc1	6.81356e-28	0.542435	0.622	0.46	1.34779e-23
Pim1	7.00531e-28	0.919387	0.746	0.456	1.38572e-23
Bbx	7.68043e-28	0.464192	0.402	0.202	1.51927e-23
Irf2	7.95901e-28	0.539026	0.694	0.531	1.57437e-23
Mdfic	8.16226e-28	0.539088	0.526	0.351	1.61458e-23
Sptlc2	8.28652e-28	0.379261	0.402	0.213	1.63916e-23
Gpr18	9.91733e-28	0.370957	0.244	0.078	1.96175e-23
Cited2	1.03627e-27	0.55754	0.564	0.322	2.04984e-23
Selenok	1.26484e-27	0.45061	0.859	0.724	2.50198e-23
Rnf169	1.30295e-27	0.287316	0.223	0.065	2.57737e-23
Vcpkmt	1.50465e-27	0.359204	0.323	0.153	2.97636e-23
mt-Nd5	1.53493e-27	-0.628971	0.68	0.89	3.03625e-23
Mndal	1.6288e-27	0.594999	0.687	0.591	3.22192e-23
Iqcb1	1.64779e-27	0.248478	0.141	0.035	3.2595e-23
Sdcbp	1.78231e-27	0.438842	0.557	0.327	3.52558e-23
Mipol1	1.89181e-27	0.233982	0.182	0.038	3.7422e-23
Il18r1	2.04358e-27	0.515629	0.148	0.016	4.0424e-23
Mfsd6	2.52335e-27	0.420231	0.395	0.17	4.99143e-23
mt-Nd3	2.73712e-27	-0.629016	0.457	0.778	5.4143e-23
Lbh	2.76737e-27	-0.657809	0.598	0.773	5.47413e-23
Cfl1	3.05594e-27	-0.563758	0.935	0.982	6.04496e-23
Usp37	3.05621e-27	0.372032	0.326	0.137	6.04549e-23
Tinf2	3.37008e-27	0.258843	0.244	0.064	6.66636e-23
Med13	3.45821e-27	0.43616	0.515	0.29	6.84069e-23
Osbpl3	3.74045e-27	0.26364	0.192	0.05	7.39898e-23
Magi3	3.93167e-27	0.340406	0.165	0.019	7.77723e-23
Sntb1	4.16896e-27	0.348948	0.203	0.1	8.24662e-23
Relch	5.16673e-27	0.401898	0.447	0.242	1.02203e-22
Lnpep	5.50705e-27	0.484442	0.649	0.464	1.08935e-22
Cenpa	5.63707e-27	0.40404	0.306	0.148	1.11507e-22
Vps8	5.98755e-27	0.252057	0.213	0.049	1.1844e-22
Sec63	6.16566e-27	0.410159	0.375	0.182	1.21963e-22
Sh2d1a	6.38152e-27	0.751162	0.44	0.429	1.26233e-22
Stim1	6.86381e-27	0.470528	0.536	0.344	1.35773e-22
Ggta1	7.83848e-27	0.261115	0.144	0.03	1.55053e-22
D530033B14Rik	8.62083e-27	0.252966	0.137	0.001	1.70529e-22
Fbxw7	9.11297e-27	0.377488	0.347	0.155	1.80264e-22
Ogfr	9.37974e-27	0.38577	0.488	0.256	1.85541e-22
Slc10a7	9.49304e-27	0.300789	0.234	0.078	1.87782e-22
A330023F24Rik	9.63268e-27	0.216859	0.131	0.019	1.90544e-22
E130307A14Rik	1.02691e-26	0.276531	0.182	0.052	2.03132e-22
mt-Nd4l	1.04703e-26	-0.612638	0.478	0.811	2.07112e-22
Glud1	1.09032e-26	0.518447	0.526	0.471	2.15676e-22
Mcu	1.1185e-26	0.377073	0.351	0.153	2.2125e-22
Stk4	1.14779e-26	0.503254	0.694	0.543	2.27044e-22
Sertad2	1.15641e-26	0.37047	0.309	0.147	2.28749e-22
Ap2b1	1.21041e-26	0.415074	0.474	0.288	2.39431e-22
Vta1	1.22276e-26	0.373395	0.488	0.265	2.41874e-22
Specc1l	1.27375e-26	0.393274	0.361	0.18	2.51961e-22
Atp5e	1.62961e-26	-0.610405	0.918	0.954	3.22354e-22
Ralgapa1	1.69841e-26	0.410869	0.44	0.214	3.35963e-22
Tmem65	2.05427e-26	0.484675	0.405	0.252	4.06355e-22
Ube2w	2.06152e-26	0.364047	0.347	0.155	4.0779e-22
Ckap5	2.0855e-26	0.371205	0.344	0.156	4.12533e-22
Akap9	2.14941e-26	0.5516	0.612	0.429	4.25176e-22
Rps21	2.15066e-26	0.488316	1	0.998	4.25423e-22
Dixdc1	2.33479e-26	0.210541	0.103	0.001	4.61846e-22
Setx	2.39327e-26	0.480275	0.474	0.307	4.73412e-22
Hira	2.68101e-26	0.312002	0.237	0.083	5.3033e-22
Pibf1	3.1475e-26	0.378336	0.351	0.165	6.22607e-22
S100a6	3.21937e-26	-0.955353	0.117	0.413	6.36824e-22
Ipmk	3.45519e-26	0.344876	0.234	0.069	6.8347e-22
Gm4951	3.48249e-26	0.542595	0.168	0.023	6.88872e-22
Ttc17	3.85625e-26	0.300975	0.223	0.084	7.62804e-22
Med6	3.89574e-26	0.275644	0.268	0.102	7.70617e-22
Syf2	4.21414e-26	0.444543	0.753	0.562	8.336e-22
Gm11110	4.34393e-26	0.343936	0.313	0.131	8.59274e-22
Prickle1	4.51711e-26	0.377392	0.186	0.047	8.9353e-22
Ppp1r12a	4.57654e-26	0.509239	0.694	0.54	9.05285e-22
Tbc1d5	4.95872e-26	0.343171	0.244	0.101	9.80885e-22
Pnpla7	4.9773e-26	0.274559	0.203	0.055	9.8456e-22
Ppp6r3	5.62118e-26	0.380078	0.423	0.236	1.11193e-21
Hnrnpu	5.96907e-26	-0.60471	0.708	0.839	1.18074e-21
Gm20186	6.2095e-26	0.439842	0.371	0.145	1.2283e-21
Crbn	6.39177e-26	0.457953	0.392	0.278	1.26436e-21
Iigp1	7.92705e-26	0.923672	0.694	0.454	1.56805e-21
Tnpo1	8.08024e-26	0.38213	0.44	0.196	1.59835e-21
Adar	1.06068e-25	0.362053	0.351	0.167	2.09813e-21
1810026B05Rik	1.10874e-25	0.483866	0.725	0.569	2.19319e-21
Mcm6	1.13825e-25	0.527415	0.46	0.32	2.25157e-21
Ripor2	1.14264e-25	0.559497	0.595	0.44	2.26027e-21
Cd3g	1.25452e-25	-0.517697	0.863	0.985	2.48157e-21
Calu	1.29216e-25	0.328937	0.323	0.15	2.55601e-21
Cers6	1.31701e-25	0.223432	0.107	0.012	2.60518e-21
Tle4	1.33166e-25	0.410434	0.419	0.215	2.63416e-21
Gorasp2	1.44029e-25	0.330077	0.323	0.152	2.84903e-21
Pvt1	1.46077e-25	0.329019	0.213	0.1	2.88954e-21
Slc12a6	1.50002e-25	0.398756	0.392	0.21	2.96719e-21
Smurf1	1.54769e-25	0.232042	0.179	0.045	3.06149e-21
Slco3a1	1.59409e-25	0.452018	0.45	0.256	3.15328e-21
Naa10	1.61957e-25	-0.605227	0.182	0.525	3.20367e-21
Pex13	1.67488e-25	0.285527	0.306	0.114	3.31308e-21
Rab21	1.70485e-25	0.450413	0.677	0.476	3.37237e-21
Slc38a2	1.75584e-25	0.509074	0.553	0.356	3.47323e-21
Ube2k	1.8843e-25	0.429406	0.57	0.397	3.72733e-21
R3hcc1l	2.5201e-25	0.327324	0.292	0.109	4.98501e-21
Erbin	2.64004e-25	0.483311	0.663	0.476	5.22226e-21
Ndufv3	2.69039e-25	0.478785	0.698	0.618	5.32187e-21
Vwa8	2.75483e-25	0.27091	0.175	0.056	5.44932e-21
Tbc1d23	2.94363e-25	0.339809	0.326	0.128	5.8228e-21
Ier3	3.04338e-25	0.390822	0.11	0.007	6.02012e-21
Wac	3.26097e-25	0.461509	0.687	0.53	6.45052e-21
Atf2	3.32444e-25	0.396782	0.474	0.251	6.57607e-21
Gimap6	3.5971e-25	0.539884	0.739	0.659	7.11542e-21
Tgtp2	3.6641e-25	0.366228	0.271	0.068	7.24795e-21
Zfr	3.92985e-25	0.455236	0.567	0.32	7.77363e-21
Eif4g3	4.32227e-25	0.457796	0.509	0.297	8.54988e-21
Stambpl1	4.67993e-25	0.399089	0.364	0.2	9.25738e-21
Ranbp1	5.05917e-25	-0.661353	0.337	0.621	1.00075e-20
Gng5	5.54466e-25	0.449989	0.955	0.888	1.09679e-20
Atg13	6.01734e-25	0.238208	0.21	0.067	1.19029e-20
Cadm1	6.04398e-25	0.253904	0.117	0.01	1.19556e-20
March6	6.34817e-25	0.320065	0.32	0.136	1.25573e-20
Pou2f2	6.39282e-25	-0.670459	0.56	0.834	1.26456e-20
Ly75	6.59788e-25	0.408746	0.296	0.17	1.30513e-20
Tmod3	6.68693e-25	0.407753	0.509	0.295	1.32274e-20
Raf1	6.80018e-25	0.414589	0.416	0.326	1.34514e-20
Chd2	8.71452e-25	0.562564	0.746	0.576	1.72382e-20
Ppp1ca	9.62383e-25	-0.562865	0.677	0.856	1.90369e-20
Immp2l	9.78472e-25	0.277019	0.107	0.043	1.93552e-20
Rapgef1	9.83658e-25	0.375064	0.416	0.209	1.94577e-20
Gpbp1	9.85248e-25	0.447347	0.66	0.489	1.94892e-20
Ptpn7	1.03863e-24	-0.602885	0.21	0.548	2.05452e-20
Prkcb	1.04655e-24	0.353103	0.223	0.088	2.07017e-20
Jazf1	1.12423e-24	0.231802	0.127	0.023	2.22384e-20
Banf1	1.19398e-24	-0.619474	0.134	0.473	2.36182e-20
Dync2h1	1.38047e-24	0.213823	0.155	0.026	2.7307e-20
Rab11a	1.38411e-24	0.41097	0.55	0.308	2.73791e-20
Lsp1	1.56384e-24	-0.600494	0.419	0.728	3.09343e-20
Cux1	1.57494e-24	0.379584	0.361	0.181	3.11538e-20
Orc3	1.58971e-24	0.341625	0.333	0.168	3.1446e-20
4930444A19Rik	1.63952e-24	0.277936	0.179	0	3.24314e-20
Cct5	1.65533e-24	-0.61206	0.364	0.664	3.27441e-20
Ifng	1.78678e-24	-0.754845	0.055	0.368	3.53443e-20
B3galt1	2.01448e-24	0.301659	0.1	0.016	3.98485e-20
Ptpn9	2.1084e-24	0.324454	0.241	0.095	4.17063e-20
Gimap7	2.13033e-24	0.633175	0.526	0.342	4.21401e-20
Ahcyl2	2.15012e-24	0.358243	0.282	0.154	4.25316e-20
Itga4	2.29635e-24	-0.698435	0.512	0.757	4.54241e-20
Ssr1	2.39163e-24	0.413361	0.505	0.303	4.73089e-20
Bzw2	2.45288e-24	0.552677	0.474	0.371	4.85204e-20
Mon2	2.61108e-24	0.342984	0.326	0.154	5.16497e-20
Ppp1r14b	3.0943e-24	-0.698605	0.179	0.45	6.12084e-20
Ubac2	3.12587e-24	0.516195	0.595	0.31	6.18328e-20
Pdcd1	3.12723e-24	0.657502	0.502	0.389	6.18598e-20
Ptpn13	3.14846e-24	0.473241	0.447	0.315	6.22796e-20
Atxn7	3.17017e-24	0.391364	0.395	0.213	6.27091e-20
Pea15a	3.45552e-24	0.267597	0.247	0.084	6.83537e-20
Fxr1	3.71566e-24	0.412177	0.526	0.352	7.34996e-20
Pomp	3.71733e-24	-0.583847	0.533	0.757	7.35325e-20
Pafah1b3	3.83454e-24	0.351709	0.326	0.153	7.58511e-20
Tbc1d12	4.04575e-24	0.259004	0.182	0.056	8.0029e-20
Rpl23a	4.14355e-24	-0.590749	0.918	0.964	8.19636e-20
Snrpd2	4.20947e-24	-0.594578	0.622	0.798	8.32676e-20
Pld3	4.3631e-24	0.295305	0.285	0.107	8.63065e-20
Nemp2	4.65175e-24	0.297861	0.265	0.106	9.20162e-20
Syce2	4.74804e-24	0.212434	0.172	0.036	9.39211e-20
Trak1	5.01742e-24	0.255685	0.237	0.084	9.92497e-20
Trpm7	5.15592e-24	0.440278	0.536	0.293	1.01989e-19
Klhl2	6.82051e-24	0.325977	0.258	0.113	1.34917e-19
Phf8	7.59925e-24	0.328615	0.333	0.157	1.50321e-19
Ell2	7.6337e-24	0.322937	0.186	0.05	1.51002e-19
Ccn4	7.69846e-24	0.499749	0.316	0.098	1.52283e-19
Tln1	9.17658e-24	-0.579961	0.57	0.778	1.81522e-19
Atp5f1	9.42726e-24	-0.558491	0.674	0.836	1.86481e-19
Derl1	9.51694e-24	0.347642	0.44	0.22	1.88255e-19
Rsrp1	1.06635e-23	0.491501	0.873	0.761	2.10934e-19
Klc1	1.11685e-23	0.287205	0.278	0.108	2.20924e-19
Ube3c	1.23405e-23	0.336118	0.313	0.156	2.44107e-19
Fkbp3	1.34198e-23	-0.574629	0.234	0.558	2.65457e-19
Dipk2a	1.40593e-23	0.242382	0.189	0.057	2.78107e-19
Rps17	1.40595e-23	-0.599833	0.88	0.948	2.78112e-19
Cox7b	1.4471e-23	-0.590327	0.605	0.807	2.86252e-19
Btg3	1.56478e-23	0.368971	0.371	0.182	3.0953e-19
Khdc4	1.68405e-23	0.350787	0.392	0.208	3.33122e-19
Mpp7	1.8495e-23	0.459987	0.192	0.169	3.65849e-19
Lrrfip2	1.98992e-23	0.327236	0.278	0.132	3.93626e-19
Zdhhc21	2.06894e-23	0.373463	0.313	0.155	4.09256e-19
Atp5b	2.09832e-23	-0.580654	0.701	0.853	4.15069e-19
Nrd1	2.30139e-23	0.444773	0.577	0.377	4.55237e-19
E230032D23Rik	2.66451e-23	0.23284	0.162	0.038	5.27067e-19
Gtf2e2	2.72328e-23	0.306469	0.361	0.166	5.38693e-19
Gm50410	2.85978e-23	0.490606	0.282	0	5.65693e-19
Fam241a	3.22727e-23	0.353569	0.278	0.115	6.38386e-19
Sbf2	3.45647e-23	0.201232	0.11	0.022	6.83725e-19
Rexo2	3.62559e-23	-0.571209	0.223	0.55	7.17179e-19
Cdkn2d	3.63883e-23	0.301388	0.292	0.117	7.19796e-19
Tmed2	4.43913e-23	0.428377	0.711	0.56	8.78104e-19
Cd5	4.87091e-23	-0.631598	0.447	0.75	9.63515e-19
Heatr5a	4.88338e-23	0.235613	0.182	0.044	9.65981e-19
Trim25	4.96764e-23	0.283989	0.247	0.087	9.82648e-19
Lnx2	5.23229e-23	0.307202	0.296	0.119	1.035e-18
Tpd52	5.27397e-23	0.261563	0.206	0.055	1.04324e-18
Aprt	5.31992e-23	-0.591718	0.371	0.664	1.05233e-18
Ighm	6.22305e-23	-0.620212	0.096	0.411	1.23098e-18
Rhbdd1	6.52312e-23	0.223279	0.172	0.045	1.29034e-18
Fam168a	6.96551e-23	0.395682	0.416	0.22	1.37785e-18
Prdx1	7.09735e-23	-0.589226	0.591	0.827	1.40393e-18
Aak1	7.48489e-23	0.444253	0.522	0.382	1.48059e-18
Hist1h2ap	7.68005e-23	0.211504	0.11	0.017	1.51919e-18
Map2k6	8.31958e-23	0.215424	0.137	0.031	1.6457e-18
Cnot6l	8.75964e-23	0.464952	0.656	0.486	1.73275e-18
Umad1	9.84775e-23	0.255313	0.175	0.055	1.94798e-18
Antxr2	9.88013e-23	0.269452	0.192	0.07	1.95439e-18
Paip1	1.03082e-22	0.313763	0.326	0.157	2.03906e-18
Rpl13	1.28455e-22	-0.511102	1	1	2.54096e-18
Kpna1	1.37617e-22	0.361363	0.296	0.161	2.72221e-18
Slk	1.37701e-22	0.409164	0.488	0.238	2.72386e-18
Gm43713	1.48557e-22	0.228039	0.141	0	2.9386e-18
Simc1	1.53008e-22	0.230537	0.134	0.029	3.02666e-18
Ing2	1.62926e-22	0.378544	0.368	0.159	3.22285e-18
Svil	1.64275e-22	0.373475	0.351	0.176	3.24952e-18
Mtss1	1.73107e-22	0.32533	0.254	0.083	3.42422e-18
Arhgef12	1.77767e-22	0.362678	0.285	0.154	3.5164e-18
Dusp4	1.91112e-22	0.346905	0.21	0.06	3.78038e-18
Setd5	2.22583e-22	0.450639	0.574	0.444	4.40292e-18
Tmem243	2.23193e-22	0.354212	0.381	0.18	4.41498e-18
Marf1	2.23919e-22	0.329764	0.361	0.185	4.42935e-18
Rybp	2.25236e-22	0.290863	0.299	0.114	4.4554e-18
Lrmp	2.25323e-22	-0.561871	0.134	0.455	4.45711e-18
Podnl1	2.54232e-22	-0.578885	0.072	0.423	5.02895e-18
Gm17173	2.59216e-22	0.301295	0.206	0.065	5.12756e-18
Mob2	2.73988e-22	0.30184	0.351	0.173	5.41975e-18
Togaram1	2.7772e-22	0.27876	0.203	0.075	5.49357e-18
Donson	2.80345e-22	0.315333	0.34	0.156	5.54551e-18
Hsh2d	2.85259e-22	0.218786	0.162	0.043	5.64271e-18
Vmp1	2.99269e-22	0.438843	0.639	0.467	5.91984e-18
Tespa1	3.18772e-22	-0.585511	0.306	0.622	6.30562e-18
Slc25a5	3.25039e-22	-0.587704	0.581	0.78	6.42959e-18
Stag2	3.26136e-22	0.436946	0.612	0.418	6.45129e-18
Fam49b	3.52911e-22	0.436784	0.729	0.611	6.98094e-18
Atp10a	4.58325e-22	0.246049	0.199	0.065	9.06613e-18
Sdcbp2	4.84164e-22	0.269722	0.165	0.053	9.57724e-18
Ppp1r12b	5.28822e-22	0.23306	0.168	0.049	1.04606e-17
Gla	5.45258e-22	0.21494	0.165	0.039	1.07857e-17
Rps27rt	5.59431e-22	0.413446	0.735	0.509	1.10661e-17
Polr2d	6.12128e-22	0.30963	0.388	0.193	1.21085e-17
Gm21887	6.31985e-22	0.203733	0.144	0.04	1.25013e-17
Hbp1	6.67398e-22	0.341625	0.347	0.163	1.32018e-17
Ggps1	6.89331e-22	0.357245	0.405	0.212	1.36357e-17
Cox20	6.96042e-22	-0.539167	0.237	0.534	1.37684e-17
Dtx1	6.9797e-22	-0.711461	0.031	0.378	1.38066e-17
Akr1b3	7.20185e-22	-0.550136	0.282	0.587	1.4246e-17
Brip1os	7.31542e-22	0.279004	0.213	0.092	1.44706e-17
Ube2j1	7.67824e-22	0.308573	0.299	0.14	1.51883e-17
Avl9	8.03268e-22	0.38855	0.512	0.342	1.58894e-17
Hexb	8.76853e-22	0.288797	0.296	0.124	1.7345e-17
Tcp11l2	8.91634e-22	0.31599	0.32	0.143	1.76374e-17
Syap1	9.48602e-22	0.298475	0.344	0.167	1.87643e-17
Elp4	1.01962e-21	0.251532	0.192	0.081	2.0169e-17
Ndel1	1.16101e-21	0.309511	0.354	0.174	2.2966e-17
Eif2ak3	1.17457e-21	0.248943	0.189	0.062	2.32342e-17
Anxa6	1.2213e-21	-0.573509	0.292	0.585	2.41585e-17
Csrnp1	1.22904e-21	0.350181	0.309	0.161	2.43117e-17
Rc3h1	1.37394e-21	0.389152	0.45	0.252	2.71779e-17
Narf	1.44784e-21	0.259679	0.244	0.086	2.86397e-17
Ric8b	1.61901e-21	0.232101	0.172	0.053	3.20257e-17
Zdhhc15	1.62598e-21	0.290736	0.192	0.082	3.21635e-17
Nck2	1.68327e-21	0.277049	0.223	0.078	3.32968e-17
Set	1.71756e-21	-0.578401	0.729	0.856	3.3975e-17
Dad1	1.7226e-21	0.419252	0.808	0.736	3.40748e-17
Ep400	1.73914e-21	0.381788	0.478	0.309	3.4402e-17
Cdc42se2	1.87796e-21	0.417757	0.591	0.445	3.7148e-17
Eml5	2.07153e-21	0.208784	0.141	0.042	4.0977e-17
Pou2f1	2.22918e-21	0.306084	0.268	0.105	4.40954e-17
Xrn1	2.23623e-21	0.396123	0.464	0.274	4.42349e-17
Fbl	2.33325e-21	-0.563281	0.179	0.472	4.61541e-17
Ankrd13c	2.41993e-21	0.329836	0.378	0.191	4.78686e-17
Senp5	2.5426e-21	0.304411	0.261	0.104	5.02952e-17
Zfand6	2.61804e-21	0.416833	0.639	0.445	5.17874e-17
Rfx7	2.66391e-21	0.37155	0.416	0.232	5.26949e-17
Atp5j	2.71602e-21	-0.512557	0.749	0.871	5.37256e-17
Nup153	2.73544e-21	0.408658	0.515	0.346	5.41098e-17
Rps3a1	2.73567e-21	-0.464063	1	1	5.41142e-17
Ccz1	2.93033e-21	0.345561	0.416	0.217	5.79649e-17
Pttg1ip	3.04065e-21	0.321267	0.405	0.217	6.01472e-17
Cacul1	3.13558e-21	0.268739	0.241	0.093	6.20249e-17
Invs	3.17871e-21	0.277524	0.151	0.055	6.2878e-17
Limd2	3.40932e-21	-0.534094	0.78	0.901	6.74397e-17
Samd4b	3.77826e-21	0.280874	0.302	0.113	7.47377e-17
Rac1	4.21318e-21	0.424043	0.777	0.678	8.33409e-17
Rmnd5a	4.5285e-21	0.316041	0.33	0.149	8.95783e-17
Supt3	4.54847e-21	0.333179	0.241	0.155	8.99733e-17
AW554918	4.68258e-21	0.289684	0.199	0.09	9.26261e-17
Etfb	4.74947e-21	-0.517603	0.192	0.498	9.39493e-17
Asxl2	4.90493e-21	0.428552	0.567	0.378	9.70245e-17
Rictor	4.96537e-21	0.39349	0.447	0.262	9.82199e-17
Atp5h	5.05183e-21	-0.50162	0.821	0.904	9.99303e-17
Hspe1	5.36544e-21	-0.622401	0.522	0.762	1.06134e-16
Nt5e	5.4221e-21	0.496582	0.567	0.481	1.07255e-16
Hspd1	5.46662e-21	-0.597564	0.271	0.537	1.08135e-16
Atp6v0c	6.02736e-21	0.397434	0.684	0.533	1.19227e-16
Stk3	6.30165e-21	0.211973	0.124	0.024	1.24653e-16
Sla	6.39023e-21	0.490209	0.735	0.517	1.26405e-16
Mov10	6.69031e-21	0.210621	0.158	0.049	1.32341e-16
Fuca2	6.91895e-21	0.272357	0.227	0.087	1.36864e-16
Cct3	6.92013e-21	-0.557969	0.33	0.589	1.36887e-16
Ndufb1-ps	7.21086e-21	0.455582	0.746	0.601	1.42638e-16
Gpm6b	1.03483e-20	-0.584683	0.605	0.841	2.04699e-16
Map3k2	1.10434e-20	0.336074	0.34	0.186	2.1845e-16
H2-Q6	1.1262e-20	0.418181	0.595	0.419	2.22773e-16
Usf1	1.19043e-20	0.301627	0.381	0.202	2.35478e-16
Apaf1	1.20091e-20	0.258592	0.23	0.087	2.37553e-16
Prpf18	1.24548e-20	0.346924	0.371	0.211	2.46367e-16
Fbrsl1	1.2456e-20	0.262275	0.278	0.096	2.46392e-16
Sh3bp5	1.35721e-20	0.291751	0.285	0.128	2.6847e-16
Wapl	1.42004e-20	0.41777	0.667	0.499	2.80899e-16
Lamb3	1.42759e-20	0.231029	0.172	0.05	2.82392e-16
Tex14	1.43753e-20	0.206729	0.1	0	2.84357e-16
Spop	1.48504e-20	0.382821	0.46	0.294	2.93756e-16
Strbp	1.53171e-20	0.346506	0.292	0.135	3.02987e-16
Pi4kb	1.582e-20	0.227668	0.234	0.082	3.12936e-16
Chd6	1.61484e-20	0.378719	0.526	0.307	3.19432e-16
Slc37a3	1.73387e-20	0.226652	0.213	0.077	3.42977e-16
Fam117b	1.7431e-20	0.343372	0.309	0.171	3.44803e-16
Ube2j2	1.80463e-20	0.329934	0.457	0.252	3.56975e-16
Ikzf2	1.94342e-20	-0.670728	0.423	0.713	3.84429e-16
Ppp2cb	2.09219e-20	0.259504	0.275	0.114	4.13856e-16
Vrk2	2.11077e-20	0.325594	0.333	0.181	4.17532e-16
Saraf	2.1578e-20	0.389866	0.577	0.409	4.26834e-16
Prdm2	2.18222e-20	0.37102	0.412	0.216	4.31665e-16
Ier3ip1	2.22755e-20	0.413732	0.646	0.49	4.40631e-16
Rmc1	2.254e-20	0.237146	0.241	0.091	4.45864e-16
Cep350	2.28214e-20	0.397612	0.457	0.287	4.5143e-16
Atg2b	2.49175e-20	0.210647	0.21	0.066	4.92892e-16
Taf10	2.62516e-20	-0.502756	0.646	0.794	5.19282e-16
Paip2	2.74457e-20	0.443331	0.832	0.687	5.42903e-16
Aim2	2.74547e-20	0.377477	0.443	0.261	5.43082e-16
Kif2a	2.86011e-20	0.397237	0.405	0.267	5.65758e-16
Ccrl2	3.20731e-20	0.237558	0.124	0.029	6.34438e-16
Ubl3	3.31805e-20	0.397694	0.564	0.351	6.56344e-16
Nck1	3.94677e-20	0.34484	0.419	0.237	7.8071e-16
Ccnt1	4.05946e-20	0.350281	0.471	0.262	8.03001e-16
Rps6	4.07033e-20	-0.488841	0.993	0.994	8.05151e-16
Fosb	4.07647e-20	-0.703605	0.124	0.342	8.06366e-16
Ssr4	4.14214e-20	-0.518177	0.595	0.794	8.19356e-16
Pop5	4.29377e-20	-0.498454	0.278	0.588	8.49351e-16
Ramp1	4.48578e-20	-0.585156	0.244	0.534	8.87332e-16
Malsu1	4.58512e-20	0.316895	0.392	0.219	9.06983e-16
Myo1e	4.68342e-20	0.375079	0.399	0.2	9.26427e-16
Irgm2	5.62142e-20	0.319057	0.213	0.069	1.11197e-15
Sap130	5.85283e-20	0.27505	0.251	0.099	1.15775e-15
Axin1	6.44058e-20	0.28545	0.309	0.148	1.27401e-15
Smg7	6.63236e-20	0.313889	0.381	0.188	1.31195e-15
Trip12	6.7945e-20	0.410683	0.663	0.466	1.34402e-15
Prkca	6.82706e-20	0.545585	0.88	0.817	1.35046e-15
Ccser2	6.95282e-20	0.339663	0.371	0.195	1.37534e-15
Arpp19	7.12329e-20	0.384364	0.722	0.58	1.40906e-15
Fam3c	7.37734e-20	0.361644	0.368	0.215	1.45931e-15
Vps37a	7.68561e-20	0.321181	0.378	0.202	1.52029e-15
Flna	7.91554e-20	-0.520748	0.137	0.414	1.56577e-15
Rpl15	8.0123e-20	-0.491662	1	0.998	1.58491e-15
Ptger2	8.32549e-20	0.343101	0.306	0.183	1.64687e-15
Csk	8.4036e-20	-0.495198	0.306	0.575	1.66232e-15
Kdm3b	9.03616e-20	0.317544	0.337	0.16	1.78744e-15
Crim1	9.34634e-20	0.296191	0.237	0.078	1.8488e-15
Wars2	9.51719e-20	0.204854	0.141	0.035	1.8826e-15
Sesn1	9.56098e-20	0.236408	0.151	0.058	1.89126e-15
Snd1	1.00574e-19	0.339494	0.337	0.182	1.98946e-15
Myo5a	1.06145e-19	0.266278	0.175	0.05	2.09965e-15
H2-Q7	1.17498e-19	0.441325	0.893	0.805	2.32423e-15
Gm8797	1.35175e-19	0.401414	0.78	0.663	2.6739e-15
Zbtb11	1.37462e-19	0.352061	0.337	0.191	2.71914e-15
Dpp4	1.3973e-19	0.296396	0.196	0.088	2.76401e-15
Zfpm1	1.44667e-19	-0.500439	0.113	0.413	2.86165e-15
Retreg3	1.51301e-19	0.282336	0.361	0.162	2.99288e-15
Herc1	1.55686e-19	0.383299	0.515	0.319	3.07963e-15
Nhp2	1.57146e-19	-0.541464	0.072	0.363	3.1085e-15
Atp5g3	1.61483e-19	-0.518691	0.481	0.722	3.1943e-15
Diaph1	1.65377e-19	0.368659	0.426	0.291	3.27133e-15
Terf1	1.75931e-19	0.309502	0.354	0.185	3.48008e-15
Med14	1.84163e-19	0.285828	0.261	0.119	3.64292e-15
Sra1	1.90081e-19	0.360613	0.564	0.405	3.75999e-15
Rack1	2.0174e-19	-0.480031	0.993	0.994	3.99061e-15
Pot1a	2.03801e-19	0.254791	0.223	0.092	4.03138e-15
Grk4	2.04151e-19	0.202915	0.127	0.024	4.03831e-15
Gpcpd1	2.25731e-19	0.381768	0.395	0.247	4.46518e-15
Irf4	2.39041e-19	0.812858	0.436	0.226	4.72847e-15
Gnaq	2.42555e-19	0.425496	0.443	0.267	4.79798e-15
Adipor1	2.43816e-19	0.323297	0.478	0.265	4.82293e-15
Pkn2	2.72849e-19	0.368189	0.533	0.373	5.39723e-15
Aopep	2.78892e-19	0.251075	0.165	0.069	5.51677e-15
Vps28	2.86131e-19	-0.487772	0.416	0.648	5.65996e-15
Nop10	2.94874e-19	-0.504707	0.326	0.601	5.83291e-15
Ifi203	2.961e-19	0.548905	0.67	0.601	5.85716e-15
Phkb	3.32116e-19	0.248006	0.186	0.076	6.56958e-15
Lax1	3.36487e-19	-0.493383	0.182	0.477	6.65605e-15
1110051M20Rik	3.4091e-19	0.240827	0.144	0.048	6.74354e-15
Itgb2	3.76163e-19	-0.499131	0.254	0.569	7.44088e-15
Xist	4.06569e-19	-0.57238	0.694	0.901	8.04234e-15
Btaf1	4.3067e-19	0.306406	0.278	0.149	8.51909e-15
Ddx5	4.32281e-19	-0.402808	0.993	0.991	8.55095e-15
Scmh1	4.48471e-19	0.223114	0.117	0.04	8.87121e-15
E4f1	4.50288e-19	0.258809	0.251	0.104	8.90714e-15
Gm20559	4.59125e-19	0.253391	0.227	0.084	9.08194e-15
Yaf2	4.65526e-19	0.318848	0.361	0.214	9.20858e-15
Rps25	5.04314e-19	-0.47417	0.973	0.986	9.97584e-15
Zup1	5.14107e-19	0.418177	0.557	0.406	1.01696e-14
Acyp2	5.20092e-19	0.224976	0.134	0.034	1.02879e-14
Adcy7	5.25404e-19	-0.48574	0.203	0.503	1.0393e-14
Med15	5.33525e-19	0.327399	0.426	0.245	1.05537e-14
Il4ra	5.73107e-19	0.217195	0.137	0.044	1.13366e-14
Dip2c	5.79289e-19	0.214719	0.127	0.037	1.14589e-14
Unkl	6.06087e-19	0.224234	0.22	0.077	1.1989e-14
Chd3	6.11414e-19	-0.525914	0.395	0.679	1.20944e-14
Pebp1	6.72863e-19	-0.4853	0.546	0.774	1.33099e-14
Cul3	6.95676e-19	0.390954	0.598	0.428	1.37612e-14
1110059E24Rik	7.2171e-19	0.289448	0.306	0.167	1.42761e-14
Lars2	8.31459e-19	-0.477779	0.199	0.485	1.64471e-14
Cd226	8.35794e-19	-0.565681	0.251	0.555	1.65328e-14
Csprs	8.83809e-19	0.278562	0.241	0.1	1.74826e-14
Wdr20	8.91435e-19	0.275089	0.299	0.146	1.76335e-14
Mier1	9.78956e-19	0.425848	0.735	0.55	1.93647e-14
Calm1	1.05768e-18	-0.474669	0.942	0.966	2.09221e-14
Mkln1	1.09474e-18	0.395159	0.512	0.368	2.16551e-14
Emp3	1.104e-18	-0.543869	0.172	0.428	2.18382e-14
Golph3l	1.12392e-18	0.263613	0.247	0.111	2.22322e-14
Gmip	1.13178e-18	0.361254	0.45	0.279	2.23878e-14
Il7r	1.16256e-18	0.746898	0.265	0.178	2.29967e-14
C1qbp	1.19254e-18	-0.518162	0.124	0.389	2.35896e-14
Capzb	1.21499e-18	-0.489078	0.581	0.782	2.40338e-14
Atf4	1.38498e-18	0.432799	0.698	0.546	2.73964e-14
Nbr1	2.25313e-18	0.270065	0.344	0.142	4.45692e-14
Fem1c	2.3886e-18	0.297666	0.34	0.163	4.72488e-14
Rbm33	2.40006e-18	0.335804	0.416	0.24	4.74756e-14
Mrps14	2.40721e-18	-0.474288	0.309	0.586	4.7617e-14
Myl6	2.41536e-18	-0.469803	0.931	0.972	4.77783e-14
Slc30a7	2.52438e-18	0.240328	0.227	0.089	4.99349e-14
Ppm1b	2.64263e-18	0.305192	0.316	0.188	5.22738e-14
Smad2	2.77919e-18	0.290146	0.378	0.185	5.49751e-14
Rev3l	2.82097e-18	0.342815	0.354	0.195	5.58015e-14
Selplg	2.86302e-18	0.383674	0.471	0.29	5.66333e-14
Rptor	2.89574e-18	0.247918	0.234	0.103	5.72806e-14
Usp8	2.92035e-18	0.340365	0.385	0.216	5.77675e-14
Nr1h2	2.92088e-18	0.307783	0.46	0.255	5.77779e-14
Cox5a	3.15538e-18	-0.498566	0.57	0.764	6.24166e-14
Rab40c	3.15651e-18	0.200545	0.182	0.062	6.24389e-14
Pcbp2	3.40458e-18	0.416371	0.804	0.666	6.73459e-14
Mia2	3.43632e-18	0.404925	0.478	0.414	6.79739e-14
Ttc28	3.71819e-18	0.303511	0.206	0.059	7.35494e-14
Clic4	3.80342e-18	0.228781	0.172	0.035	7.52354e-14
Mtmr12	3.88373e-18	0.249761	0.254	0.108	7.68241e-14
Xbp1	4.0166e-18	0.354526	0.412	0.264	7.94524e-14
Polr2e	4.31178e-18	-0.472746	0.378	0.612	8.52914e-14
Cept1	4.57208e-18	0.339388	0.436	0.296	9.04403e-14
Rgcc	4.65949e-18	0.452461	0.337	0.117	9.21694e-14
Fam53b	4.96199e-18	-0.456725	0.162	0.434	9.81531e-14
Orai1	5.82681e-18	0.443268	0.656	0.489	1.1526e-13
Ogt	5.88452e-18	0.402551	0.715	0.642	1.16402e-13
Fam126a	5.95493e-18	0.222599	0.127	0.045	1.17795e-13
Ly96	6.33194e-18	0.215396	0.182	0.036	1.25252e-13
Tmem87a	6.35194e-18	0.292127	0.333	0.193	1.25648e-13
N4bp1	6.52048e-18	0.303139	0.354	0.174	1.28982e-13
Pabpc4	6.52143e-18	0.290316	0.275	0.13	1.29e-13
Rab3ip	6.88318e-18	0.338424	0.282	0.175	1.36156e-13
Pex14	7.15467e-18	0.224321	0.22	0.089	1.41527e-13
Ubxn4	7.22406e-18	0.398887	0.667	0.527	1.42899e-13
Ppp6c	7.25896e-18	0.303965	0.471	0.254	1.43589e-13
Foxj3	8.05228e-18	0.289248	0.313	0.164	1.59282e-13
Sdf2	8.67988e-18	0.326024	0.433	0.275	1.71697e-13
Hectd4	8.9566e-18	0.268691	0.254	0.113	1.7717e-13
Pmvk	8.96729e-18	-0.508941	0.11	0.34	1.77382e-13
Sytl3	9.07897e-18	0.330991	0.124	0.05	1.79591e-13
H2-T22	9.6723e-18	0.377	0.546	0.383	1.91328e-13
Klhdc10	1.03755e-17	0.201739	0.151	0.045	2.05238e-13
Atp5g2	1.05256e-17	-0.465413	0.918	0.942	2.08208e-13
Rpl24	1.11411e-17	0.433594	1	0.995	2.20382e-13
Ncor1	1.1545e-17	0.418204	0.808	0.712	2.28372e-13
Whamm	1.24882e-17	0.31534	0.299	0.158	2.47029e-13
Dmxl1	1.25514e-17	0.34484	0.381	0.229	2.48279e-13
Zranb1	1.27361e-17	0.32298	0.354	0.199	2.51933e-13
Pcmtd1	1.43235e-17	0.358934	0.481	0.279	2.83333e-13
Hnrnph2	1.72856e-17	0.333025	0.436	0.273	3.41926e-13
Cnot3	1.75992e-17	0.340806	0.436	0.281	3.48129e-13
Tecr	1.86453e-17	-0.452571	0.302	0.564	3.68823e-13
Stx8	1.99886e-17	0.318065	0.402	0.267	3.95394e-13
Zfp280c	2.02859e-17	0.216185	0.199	0.068	4.01276e-13
Ndufa12	2.08659e-17	-0.452392	0.234	0.494	4.12748e-13
Elk3	2.17051e-17	0.385925	0.474	0.36	4.29348e-13
Mrpl23	2.27308e-17	-0.474486	0.271	0.542	4.49638e-13
Csgalnact1	2.28246e-17	0.265244	0.182	0.06	4.51494e-13
Lag3	2.41782e-17	-0.541999	0.347	0.577	4.78269e-13
Phc3	2.50287e-17	0.328981	0.357	0.219	4.95094e-13
Ubtf	2.5926e-17	-0.462714	0.189	0.476	5.12843e-13
Ubn1	2.85063e-17	0.360834	0.577	0.4	5.63883e-13
Ptpn18	2.87171e-17	-0.436688	0.845	0.913	5.68054e-13
Eml4	2.9038e-17	0.3629	0.454	0.292	5.74401e-13
Zfp64	3.04857e-17	0.243432	0.227	0.106	6.03038e-13
Lonp1	3.10951e-17	0.224224	0.234	0.097	6.15093e-13
Kiz	3.11199e-17	0.23003	0.196	0.08	6.15583e-13
Cep97	3.15518e-17	0.24212	0.244	0.091	6.24126e-13
Nfyc	3.49982e-17	0.272061	0.271	0.14	6.92299e-13
Btbd7	3.57527e-17	0.343086	0.426	0.244	7.07223e-13
Taldo1	3.72745e-17	-0.44646	0.405	0.633	7.37328e-13
Vsir	3.782e-17	-0.466434	0.186	0.476	7.48117e-13
Dgkz	3.95523e-17	-0.469029	0.268	0.541	7.82384e-13
Wdr37	4.31314e-17	0.253272	0.251	0.106	8.53182e-13
Acp5	5.02726e-17	0.364999	0.529	0.406	9.94443e-13
Zfp148	5.06128e-17	0.361397	0.485	0.362	1.00117e-12
Pten	5.08528e-17	0.352703	0.515	0.363	1.00592e-12
Rock1	5.15956e-17	0.418444	0.832	0.733	1.02061e-12
Sema4d	5.28527e-17	0.299368	0.32	0.182	1.04548e-12
8030462N17Rik	5.40542e-17	0.23249	0.234	0.097	1.06925e-12
Cul1	5.63696e-17	0.352054	0.471	0.342	1.11505e-12
Timp2	5.68846e-17	-0.463489	0.234	0.509	1.12523e-12
Otulin	6.00063e-17	0.322148	0.402	0.256	1.18698e-12
Ncoa7	6.1977e-17	0.383027	0.388	0.245	1.22597e-12
Chic2	6.5837e-17	0.37115	0.753	0.62	1.30232e-12
Adam19	6.77931e-17	0.407293	0.206	0.107	1.34102e-12
Cotl1	6.95519e-17	-0.530759	0.794	0.853	1.37581e-12
Map1lc3b	7.3969e-17	0.373471	0.863	0.722	1.46318e-12
Strn	8.06438e-17	0.244123	0.265	0.123	1.59522e-12
Gpr171	8.37456e-17	0.233418	0.192	0.083	1.65657e-12
Rpl28	8.64718e-17	-0.464977	1	0.998	1.7105e-12
Clk3	8.80718e-17	0.257525	0.313	0.151	1.74215e-12
Rnf13	8.91646e-17	0.27004	0.285	0.15	1.76376e-12
Cers5	9.74624e-17	0.253053	0.292	0.139	1.9279e-12
Maco1	1.08747e-16	0.230078	0.196	0.076	2.15113e-12
Tspan3	1.11357e-16	0.260089	0.203	0.102	2.20275e-12
Trim33	1.14042e-16	0.326801	0.409	0.214	2.25586e-12
Foxp1	1.1667e-16	0.49001	0.88	0.737	2.30786e-12
Lamtor2	1.17525e-16	-0.434422	0.364	0.605	2.32475e-12
Ints7	1.20491e-16	0.239172	0.223	0.091	2.38343e-12
Vamp8	1.26778e-16	-0.436167	0.498	0.714	2.5078e-12
Elovl5	1.32876e-16	0.210454	0.206	0.082	2.62842e-12
Cd69	1.33687e-16	-0.673917	0.44	0.651	2.64445e-12
Ecpas	1.34869e-16	0.318765	0.34	0.2	2.66784e-12
Grina	1.43162e-16	0.242553	0.271	0.137	2.8319e-12
Cdkal1	1.53071e-16	0.276284	0.289	0.177	3.02789e-12
Zfp395	1.56569e-16	0.242924	0.258	0.106	3.0971e-12
Pdxdc1	1.5759e-16	0.234309	0.23	0.101	3.11728e-12
Sec24b	1.63386e-16	0.26578	0.313	0.16	3.23193e-12
Scp2	1.69924e-16	-0.441539	0.546	0.743	3.36127e-12
Fchsd2	1.84889e-16	0.313314	0.289	0.147	3.65729e-12
Slc35a3	1.85985e-16	0.219314	0.23	0.094	3.67898e-12
Nsf	1.8633e-16	0.328003	0.354	0.254	3.68579e-12
Dennd2d	1.90842e-16	-0.480642	0.309	0.555	3.77505e-12
Psmb8	1.91468e-16	-0.449107	0.938	0.968	3.78743e-12
Cd84	2.04661e-16	-0.480837	0.43	0.671	4.04841e-12
Clip1	2.06847e-16	0.368979	0.502	0.33	4.09164e-12
Dazap1	2.10697e-16	0.333469	0.536	0.346	4.16779e-12
Mitd1	2.15793e-16	0.357418	0.405	0.244	4.26861e-12
Rex1bd	2.2808e-16	-0.440532	0.21	0.484	4.51165e-12
Cyfip2	2.46166e-16	0.376442	0.553	0.432	4.86941e-12
Sec11c	2.47725e-16	-0.457927	0.254	0.504	4.90024e-12
Ddit4	2.641e-16	0.328769	0.237	0.116	5.22416e-12
Polk	2.65922e-16	0.241436	0.251	0.107	5.2602e-12
Tent2	2.71941e-16	0.257026	0.296	0.148	5.37927e-12
Tnfaip8	2.77227e-16	0.455832	0.842	0.809	5.48382e-12
Anxa11	2.82242e-16	0.282156	0.368	0.209	5.58302e-12
Irgm1	2.91187e-16	0.522608	0.567	0.272	5.75997e-12
Mrpl51	2.92043e-16	-0.415743	0.141	0.404	5.7769e-12
Ubr5	2.99119e-16	0.344646	0.491	0.311	5.91687e-12
Ehd3	2.99912e-16	-0.441677	0.175	0.428	5.93255e-12
Cd81	3.11761e-16	0.30408	0.206	0.089	6.16695e-12
Rpl36	3.39882e-16	0.412301	1	0.996	6.7232e-12
Drg1	3.44098e-16	0.271602	0.385	0.217	6.80661e-12
Tent4b	3.4712e-16	0.265465	0.237	0.119	6.86639e-12
Sap30l	3.72881e-16	0.297573	0.509	0.324	7.37597e-12
Atp7a	4.05067e-16	0.206363	0.165	0.055	8.01262e-12
Jpt1	4.28743e-16	-0.437955	0.564	0.734	8.48097e-12
Washc4	4.40123e-16	0.265204	0.285	0.13	8.70607e-12
Pik3ca	4.45521e-16	0.33056	0.385	0.235	8.81285e-12
Phb2	4.61331e-16	-0.445835	0.337	0.562	9.1256e-12
Kdm5a	4.65909e-16	0.36904	0.598	0.373	9.21615e-12
Nfkbia	4.67614e-16	-0.666668	0.677	0.883	9.24987e-12
Armc7	4.69926e-16	0.218082	0.203	0.083	9.29562e-12
Ptger4	4.79358e-16	-0.471374	0.127	0.376	9.48217e-12
Rilpl2	5.21564e-16	-0.529794	0.399	0.64	1.03171e-11
Ncoa6	5.32118e-16	0.241163	0.22	0.103	1.05258e-11
Ankfy1	5.54723e-16	0.301916	0.344	0.204	1.0973e-11
Actr3	5.87252e-16	-0.425731	0.838	0.919	1.16164e-11
Cybb	5.90272e-16	-0.539879	0.227	0.532	1.16762e-11
Sept7	6.04154e-16	-0.449923	0.732	0.86	1.19508e-11
Rnf114	6.21683e-16	0.323876	0.464	0.287	1.22975e-11
Ppp2r5e	6.26271e-16	0.287215	0.378	0.21	1.23883e-11
Abcc1	6.3555e-16	0.24673	0.254	0.116	1.25718e-11
Sfi1	6.36701e-16	0.312048	0.381	0.193	1.25946e-11
Sik1	6.46177e-16	0.21243	0.158	0.053	1.2782e-11
Ddx21	6.49873e-16	-0.488625	0.265	0.518	1.28551e-11
Zfp36	7.24376e-16	-0.529771	0.23	0.491	1.43289e-11
Ybx1	7.68972e-16	-0.452862	0.883	0.943	1.5211e-11
Gm19585	7.71858e-16	0.246808	0.107	0.04	1.52681e-11
Exoc5	7.78864e-16	0.304765	0.347	0.203	1.54067e-11
Slc6a6	9.59945e-16	0.289074	0.306	0.163	1.89887e-11
Scai	1.01136e-15	0.241102	0.206	0.097	2.00056e-11
Ly6e	1.01519e-15	-0.509408	0.151	0.383	2.00815e-11
Sfpq	1.02579e-15	-0.455099	0.546	0.731	2.02911e-11
Fis1	1.02793e-15	-0.423862	0.601	0.784	2.03335e-11
Anxa7	1.05437e-15	0.257843	0.296	0.145	2.08565e-11
Setd7	1.14274e-15	0.23601	0.244	0.118	2.26046e-11
Ankib1	1.16208e-15	0.285047	0.306	0.162	2.29871e-11
Rint1	1.19806e-15	0.236853	0.254	0.117	2.36987e-11
Tbl1x	1.19891e-15	0.354278	0.402	0.287	2.37157e-11
Etnk1	1.26508e-15	0.360036	0.529	0.37	2.50245e-11
Hnrnpab	1.30912e-15	-0.468272	0.46	0.645	2.58956e-11
Gm4841	1.38678e-15	0.358515	0.251	0.07	2.74318e-11
Rtf1	1.41097e-15	0.376789	0.636	0.494	2.79104e-11
Zfp652	1.43713e-15	0.201857	0.165	0.055	2.84278e-11
5430405H02Rik	1.44641e-15	0.233623	0.213	0.091	2.86113e-11
Nol7	1.45175e-15	-0.461961	0.57	0.762	2.8717e-11
Tasor2	1.45562e-15	0.330031	0.392	0.249	2.87936e-11
Npm3	1.5166e-15	-0.416637	0.165	0.395	2.99999e-11
Smndc1	1.56469e-15	0.330553	0.46	0.306	3.09512e-11
Cdyl	1.65123e-15	0.209778	0.186	0.072	3.2663e-11
Mapk1	1.69055e-15	0.343844	0.557	0.411	3.34407e-11
Eif2ak2	1.7569e-15	0.267754	0.192	0.066	3.47533e-11
Ccnl2	1.7701e-15	0.336778	0.615	0.438	3.50144e-11
Morf4l1	1.78655e-15	0.364951	0.883	0.806	3.53397e-11
Raet1e	1.79915e-15	0.579759	0.306	0	3.5589e-11
4931406P16Rik	1.81855e-15	0.252113	0.268	0.117	3.59727e-11
Nmt1	1.83083e-15	0.312528	0.485	0.309	3.62156e-11
Xrn2	1.95322e-15	0.385198	0.691	0.577	3.86366e-11
Gm26532	1.9663e-15	0.213568	0.168	0.039	3.88954e-11
S100pbp	1.97289e-15	0.240319	0.234	0.093	3.90257e-11
Clk1	2.10832e-15	0.405047	0.89	0.787	4.17047e-11
Sec62	2.28913e-15	0.355587	0.687	0.539	4.52812e-11
Pnpla8	2.31394e-15	0.299564	0.364	0.173	4.57721e-11
Rala	2.32052e-15	0.29394	0.399	0.259	4.59022e-11
Gatad2b	2.39807e-15	0.333859	0.474	0.315	4.74363e-11
Cops6	2.40102e-15	-0.413611	0.296	0.52	4.74945e-11
Usp38	2.55961e-15	0.330094	0.436	0.253	5.06316e-11
Hint1	2.60525e-15	-0.409099	0.773	0.856	5.15345e-11
Il1rap	2.67792e-15	0.203402	0.148	0.052	5.2972e-11
Crlf3	2.71479e-15	0.366212	0.612	0.512	5.37012e-11
Oser1	2.79522e-15	0.235465	0.296	0.142	5.52922e-11
Pum2	2.8248e-15	0.345822	0.598	0.421	5.58773e-11
Nisch	2.82685e-15	0.324315	0.512	0.358	5.59179e-11
Rnft1	3.32137e-15	0.26939	0.316	0.16	6.57e-11
Il27ra	3.4424e-15	-0.413598	0.265	0.521	6.80942e-11
H2afz	3.45845e-15	-0.512585	0.897	0.937	6.84116e-11
Frmd4a	3.60989e-15	0.248324	0.179	0.043	7.14073e-11
Pstpip1	3.66966e-15	0.316789	0.498	0.333	7.25896e-11
Usp9x	4.04666e-15	0.337155	0.478	0.326	8.00471e-11
Gpkow	4.12387e-15	0.215476	0.196	0.082	8.15742e-11
Rab37	4.21783e-15	-0.417315	0.052	0.303	8.34329e-11
Taok1	4.22273e-15	0.313444	0.361	0.229	8.35298e-11
Chchd3	4.23744e-15	0.299447	0.426	0.32	8.38208e-11
Agpat5	4.44893e-15	0.262001	0.203	0.111	8.80042e-11
Ndufb10	4.56173e-15	-0.416729	0.381	0.604	9.02356e-11
Lsm6	4.90242e-15	-0.411437	0.292	0.527	9.69748e-11
Mcm9	5.24747e-15	0.240492	0.282	0.125	1.038e-10
Klf3	5.52464e-15	-0.443184	0.144	0.365	1.09283e-10
Arpc1b	5.82615e-15	-0.404783	0.818	0.929	1.15247e-10
Golgb1	6.62977e-15	0.382302	0.454	0.268	1.31143e-10
Fubp1	6.74178e-15	-0.447712	0.512	0.687	1.33359e-10
Ndufa13	7.37022e-15	-0.405578	0.77	0.869	1.4579e-10
Lrp6	7.64209e-15	0.281278	0.306	0.182	1.51168e-10
Wdr45b	8.06652e-15	0.260672	0.306	0.159	1.59564e-10
Pja2	8.41047e-15	0.241402	0.268	0.121	1.66368e-10
Pcnx	8.74453e-15	0.229452	0.21	0.086	1.72975e-10
Copg2	8.80929e-15	0.227594	0.216	0.096	1.74257e-10
Cebpb	8.87148e-15	0.277129	0.227	0.124	1.75487e-10
Zmym4	9.06164e-15	0.296207	0.296	0.195	1.79248e-10
Fam168b	9.20002e-15	0.298424	0.45	0.265	1.81986e-10
Tmem134	9.38919e-15	-0.411031	0.481	0.699	1.85727e-10
Dcaf10	9.51568e-15	0.216811	0.165	0.075	1.8823e-10
Dnajc21	9.51612e-15	0.323544	0.364	0.227	1.88238e-10
Trac	1.13965e-14	-0.442545	0.801	0.948	2.25435e-10
Ppia	1.16268e-14	-0.385924	0.993	0.998	2.29989e-10
Cct4	1.23566e-14	-0.429583	0.436	0.646	2.44426e-10
Mef2a	1.25293e-14	0.282484	0.354	0.197	2.47842e-10
Rprd1a	1.4148e-14	0.209353	0.196	0.077	2.79861e-10
Pde4dip	1.41481e-14	0.225949	0.237	0.09	2.79864e-10
Arhgap12	1.45536e-14	0.22255	0.241	0.112	2.87885e-10
Ubap1	1.51021e-14	0.207071	0.241	0.106	2.98735e-10
Cog4	1.66679e-14	0.216877	0.227	0.109	3.29708e-10
Ilrun	1.72887e-14	0.270677	0.326	0.188	3.41989e-10
Rfxap	1.79249e-14	0.268491	0.405	0.256	3.54572e-10
Ndufs8	1.81014e-14	-0.401097	0.227	0.478	3.58065e-10
Cpne1	1.8613e-14	0.23397	0.292	0.145	3.68184e-10
Phf1	1.87623e-14	0.249933	0.347	0.2	3.71138e-10
Arfgef1	1.91143e-14	0.353199	0.526	0.385	3.78101e-10
Arf4	1.97699e-14	0.365146	0.766	0.67	3.91069e-10
2010016I18Rik	2.08638e-14	-0.388908	0.107	0.342	4.12707e-10
Sap18	2.12024e-14	0.316765	0.574	0.414	4.19404e-10
Itgb8	2.14907e-14	0.342526	0.113	0.03	4.25108e-10
Eif3l	2.3187e-14	-0.391056	0.196	0.411	4.58661e-10
Arpc5	2.40853e-14	-0.428185	0.605	0.766	4.76432e-10
Hspa5	2.44036e-14	-0.438038	0.842	0.925	4.82728e-10
Cd37	2.44558e-14	-0.411923	0.43	0.669	4.83759e-10
Luzp1	2.45315e-14	0.21947	0.175	0.069	4.85258e-10
Atp6ap2	2.47751e-14	0.248424	0.361	0.214	4.90077e-10
Efhd2	2.58351e-14	-0.428802	0.399	0.58	5.11045e-10
Eapp	2.61462e-14	0.336402	0.557	0.37	5.17197e-10
Ech1	2.70185e-14	-0.388868	0.244	0.472	5.34453e-10
Tgif1	2.82188e-14	0.320958	0.337	0.17	5.58197e-10
Hmgb2	2.84369e-14	0.416154	0.818	0.731	5.62511e-10
Nxf1	2.8863e-14	0.276501	0.368	0.212	5.70939e-10
Aig1	2.89674e-14	0.271374	0.22	0.15	5.73005e-10
Ccnd2	3.80769e-14	-0.536951	0.54	0.779	7.53199e-10
Hprt	3.82043e-14	0.334366	0.54	0.438	7.55719e-10
Bcl3	4.03706e-14	0.257481	0.254	0.107	7.98571e-10
Rabgef1	4.34293e-14	0.204623	0.213	0.093	8.59075e-10
Psma6	4.49308e-14	-0.439449	0.464	0.601	8.88776e-10
Fbxo33	4.63232e-14	0.30485	0.364	0.224	9.1632e-10
Hsd17b10	4.66089e-14	-0.38171	0.179	0.425	9.2197e-10
Nr2c2	4.77362e-14	0.29684	0.423	0.251	9.4427e-10
Ktn1	4.85529e-14	0.344415	0.474	0.329	9.60425e-10
Sept9	5.27918e-14	-0.405279	0.351	0.574	1.04427e-09
Hdac7	5.43622e-14	-0.43329	0.247	0.476	1.07534e-09
Socs1	5.51237e-14	0.418922	0.471	0.281	1.0904e-09
Smdt1	5.63457e-14	-0.425826	0.474	0.665	1.11457e-09
Tpm4	5.82982e-14	0.363599	0.612	0.46	1.1532e-09
Zmynd11	6.42304e-14	0.316087	0.368	0.226	1.27054e-09
Lsm7	6.72036e-14	-0.369374	0.134	0.352	1.32935e-09
Zyg11b	7.03696e-14	0.212205	0.206	0.091	1.39198e-09
Golga5	7.37585e-14	0.22517	0.237	0.119	1.45902e-09
Dnajc7	7.47028e-14	0.323335	0.574	0.427	1.4777e-09
Eif4ebp2	7.79175e-14	0.326165	0.55	0.406	1.54129e-09
Dtymk	8.26216e-14	-0.361596	0.089	0.324	1.63434e-09
Brwd3	8.42206e-14	0.224736	0.227	0.102	1.66597e-09
Esco1	8.68623e-14	0.311559	0.564	0.413	1.71822e-09
Mrps26	8.91197e-14	-0.352961	0.144	0.381	1.76288e-09
Reep3	9.8248e-14	0.324041	0.402	0.287	1.94344e-09
Trbc1	1.09353e-13	-0.893971	0.464	0.668	2.16311e-09
Ugp2	1.10237e-13	0.270195	0.378	0.233	2.18059e-09
P4hb	1.16044e-13	0.322023	0.447	0.33	2.29548e-09
Tma7	1.20394e-13	-0.368615	0.866	0.92	2.38151e-09
Nt5dc1	1.22574e-13	0.319266	0.44	0.304	2.42464e-09
Ptpn12	1.23858e-13	0.238757	0.241	0.129	2.45003e-09
Nup50	1.23933e-13	0.265762	0.344	0.21	2.45151e-09
Mrps17	1.24614e-13	-0.354944	0.131	0.359	2.46499e-09
Cdc73	1.24933e-13	0.281001	0.337	0.215	2.4713e-09
Huwe1	1.28483e-13	0.348438	0.622	0.494	2.54152e-09
Lsm4	1.33174e-13	-0.410443	0.474	0.663	2.63431e-09
Snrpa1	1.37471e-13	-0.38722	0.275	0.483	2.71931e-09
Vezt	1.41833e-13	0.22802	0.189	0.079	2.8056e-09
Ndufs4	1.53987e-13	0.316545	0.643	0.518	3.04602e-09
Ndufa5	1.54359e-13	-0.389486	0.337	0.546	3.05338e-09
Crk	1.56433e-13	0.233603	0.306	0.15	3.09441e-09
Ppp3cc	1.63725e-13	0.269603	0.296	0.199	3.23864e-09
Vps13a	1.65205e-13	0.342692	0.595	0.487	3.26792e-09
Smarca2	1.76269e-13	0.31518	0.402	0.24	3.48678e-09
Smpdl3a	1.83899e-13	-0.410083	0.344	0.551	3.6377e-09
Thoc2	1.86789e-13	0.351628	0.567	0.388	3.69488e-09
Tomm7	1.98643e-13	0.349977	0.897	0.786	3.92935e-09
Psma7	2.06906e-13	-0.414668	0.694	0.823	4.09281e-09
Fyttd1	2.17003e-13	0.262958	0.412	0.244	4.29254e-09
Ccdc186	2.26534e-13	0.230451	0.254	0.124	4.48107e-09
Psmb3	2.32729e-13	-0.394707	0.564	0.716	4.60361e-09
Card11	2.37161e-13	0.258412	0.309	0.185	4.69128e-09
Zc3h15	2.45234e-13	0.343824	0.643	0.499	4.85098e-09
Dcaf12	2.48834e-13	0.214278	0.265	0.134	4.92219e-09
Rsbn1	2.51876e-13	0.325819	0.515	0.385	4.98235e-09
Fgd3	2.60195e-13	0.201207	0.165	0.078	5.14692e-09
Nek7	2.60884e-13	0.381489	0.663	0.627	5.16055e-09
Skap2	2.85999e-13	0.214344	0.196	0.101	5.65734e-09
Mmd	2.89644e-13	0.240576	0.234	0.111	5.72946e-09
Tmf1	2.9717e-13	0.291853	0.419	0.281	5.87833e-09
Ndufb7	3.00062e-13	-0.397619	0.56	0.762	5.93552e-09
Cop1	3.02694e-13	0.267678	0.313	0.2	5.98759e-09
Tmem248	3.09341e-13	0.226668	0.282	0.161	6.11908e-09
Dkc1	3.1256e-13	-0.369815	0.055	0.264	6.18274e-09
Swt1	3.27284e-13	0.300573	0.443	0.315	6.474e-09
Plaat3	3.28327e-13	-0.419796	0.426	0.649	6.49464e-09
Psmb6	3.31044e-13	-0.379243	0.45	0.657	6.54839e-09
Ints6	3.39994e-13	0.28834	0.368	0.226	6.72542e-09
Ramac	3.6466e-13	0.256379	0.388	0.238	7.21335e-09
Sdhaf1	3.71787e-13	-0.367105	0.137	0.359	7.35433e-09
Lcp2	3.74907e-13	-0.406074	0.498	0.674	7.41603e-09
Tes	3.77511e-13	0.335634	0.553	0.403	7.46755e-09
Lcorl	3.78936e-13	0.261684	0.168	0.07	7.49573e-09
Add1	3.81039e-13	0.305096	0.43	0.28	7.53733e-09
Drap1	3.81998e-13	-0.378471	0.368	0.597	7.55631e-09
Gm35188	3.82853e-13	0.322682	0.196	0	7.57321e-09
Eed	4.0519e-13	0.299052	0.45	0.317	8.01506e-09
Timm13	4.06778e-13	-0.39201	0.488	0.664	8.04648e-09
Mob4	4.32483e-13	0.275747	0.515	0.354	8.55494e-09
Rsbn1l	4.3424e-13	0.325694	0.632	0.521	8.5897e-09
Zzef1	4.40215e-13	0.265822	0.333	0.202	8.70788e-09
Rmdn1	4.40382e-13	0.203062	0.199	0.087	8.71119e-09
Hat1	4.97946e-13	0.23268	0.323	0.178	9.84987e-09
Qrich1	5.02746e-13	0.24874	0.347	0.215	9.94482e-09
Aamp	5.33736e-13	0.307616	0.546	0.391	1.05578e-08
Prmt1	5.43677e-13	-0.387145	0.258	0.473	1.07545e-08
Fnbp4	5.88014e-13	0.292399	0.443	0.285	1.16315e-08
Gar1	6.42109e-13	-0.355951	0.052	0.262	1.27016e-08
Dusp2	6.52026e-13	-0.503976	0.34	0.616	1.28977e-08
Lsm2	6.53829e-13	-0.347486	0.134	0.356	1.29334e-08
Lsm14a	6.59396e-13	0.297488	0.546	0.384	1.30435e-08
Ccni	6.6694e-13	0.30211	0.464	0.308	1.31927e-08
Dusp11	6.6704e-13	0.320809	0.68	0.531	1.31947e-08
Phip	6.74603e-13	0.375248	0.66	0.53	1.33443e-08
Ppp4r1	7.32189e-13	0.201645	0.192	0.075	1.44834e-08
Usf3	7.8174e-13	0.217685	0.21	0.113	1.54636e-08
Cuta	8.04929e-13	-0.353873	0.206	0.406	1.59223e-08
Naca	8.35842e-13	-0.369804	0.99	0.982	1.65338e-08
Gng2	8.86838e-13	0.328558	0.543	0.442	1.75425e-08
Tpm3-rs7	8.91312e-13	0.33359	0.79	0.71	1.76311e-08
Snx27	9.40917e-13	0.228862	0.258	0.132	1.86123e-08
Mrpl12	9.43097e-13	-0.355826	0.168	0.375	1.86554e-08
Vbp1	1.01303e-12	0.258491	0.416	0.275	2.00388e-08
Morf4l2	1.02827e-12	0.267814	0.392	0.247	2.03402e-08
Zc3h7a	1.03332e-12	0.290116	0.436	0.283	2.04401e-08
Zcchc2	1.06545e-12	0.215805	0.244	0.107	2.10756e-08
Ttc3	1.08738e-12	0.362805	0.436	0.289	2.15096e-08
Dtnbp1	1.0909e-12	0.216927	0.258	0.142	2.15791e-08
Fam133b	1.12261e-12	0.323019	0.44	0.337	2.22063e-08
Jund	1.12289e-12	0.398708	0.976	0.916	2.22119e-08
Rbbp4	1.12964e-12	0.299022	0.643	0.541	2.23454e-08
Mrpl33	1.16399e-12	0.341165	0.649	0.596	2.30249e-08
Khnyn	1.21126e-12	0.229454	0.292	0.158	2.39599e-08
S100a4	1.26712e-12	-0.610742	0.017	0.14	2.50649e-08
Patl1	1.29398e-12	0.21304	0.271	0.124	2.55962e-08
Wdr70	1.29411e-12	0.232987	0.278	0.16	2.55989e-08
Bola3	1.30888e-12	-0.354582	0.186	0.395	2.5891e-08
Eif5	1.37379e-12	0.345639	0.804	0.693	2.7175e-08
Rpl37a	1.39477e-12	0.365891	1	0.998	2.759e-08
Casp4	1.42512e-12	0.384022	0.502	0.392	2.81904e-08
Gmds	1.45285e-12	0.227494	0.189	0.131	2.87389e-08
Def6	1.47924e-12	0.284797	0.471	0.316	2.92609e-08
Sltm	1.4865e-12	0.362162	0.674	0.53	2.94045e-08
Map4	1.49489e-12	0.278995	0.337	0.217	2.95705e-08
Zfp53	1.50738e-12	0.278439	0.292	0.208	2.98175e-08
Fbxw4	1.58764e-12	0.200555	0.196	0.097	3.1405e-08
Gak	1.68243e-12	0.244508	0.306	0.173	3.32801e-08
Atp11c	1.76276e-12	0.20607	0.186	0.077	3.48691e-08
Fdx2	1.82257e-12	-0.333462	0.052	0.266	3.60522e-08
Abhd2	1.87811e-12	0.240323	0.333	0.21	3.71509e-08
Rnf111	1.98397e-12	0.269878	0.43	0.264	3.92448e-08
Pdcd4	2.02868e-12	0.388501	0.729	0.607	4.01293e-08
Lamtor4	2.05224e-12	-0.353008	0.292	0.498	4.05954e-08
Anp32e	2.09084e-12	-0.418834	0.457	0.627	4.1359e-08
Chn2	2.13315e-12	0.256672	0.223	0.153	4.21959e-08
Trappc1	2.31701e-12	-0.329054	0.086	0.292	4.58328e-08
Pon2	2.35051e-12	0.26966	0.419	0.281	4.64954e-08
Phf11b	2.45619e-12	0.311385	0.43	0.351	4.8586e-08
Eloc	2.46923e-12	0.30124	0.653	0.533	4.88439e-08
Mapkapk3	2.53649e-12	0.214305	0.223	0.118	5.01743e-08
Psme1	2.55894e-12	-0.398293	0.876	0.914	5.06185e-08
Dctn4	2.60337e-12	0.273283	0.419	0.232	5.14973e-08
Dhrs3	2.78741e-12	-0.389459	0.024	0.24	5.51378e-08
Rpl5	2.92463e-12	-0.373684	0.983	0.983	5.78522e-08
Usp47	2.96469e-12	0.260926	0.34	0.219	5.86445e-08
Snapc1	3.1011e-12	0.229541	0.282	0.151	6.13428e-08
Retreg1	3.18779e-12	0.275431	0.357	0.217	6.30577e-08
Bcl6	3.41034e-12	0.350862	0.33	0.137	6.74599e-08
Sfxn1	3.47733e-12	-0.330702	0.082	0.291	6.87851e-08
Usp33	3.58882e-12	0.209899	0.237	0.122	7.09904e-08
Ass1	3.63781e-12	0.329801	0.361	0.289	7.19595e-08
Ing4	3.96977e-12	0.257277	0.436	0.282	7.8526e-08
Ctsd	4.06019e-12	-0.37011	0.309	0.496	8.03146e-08
Cnot7	4.07898e-12	0.251192	0.399	0.248	8.06862e-08
Ptprc	4.10127e-12	-0.369878	0.952	0.979	8.11273e-08
Fuca1	4.11896e-12	0.249463	0.378	0.226	8.14772e-08
Smap2	4.21856e-12	0.293091	0.491	0.379	8.34473e-08
Ulk2	4.28288e-12	0.228862	0.241	0.13	8.47197e-08
Rassf3	4.38695e-12	0.216486	0.206	0.095	8.67782e-08
Rprd2	4.46302e-12	0.268152	0.395	0.262	8.8283e-08
Psmb10	4.55917e-12	-0.390878	0.447	0.642	9.0185e-08
Gnb1	4.73642e-12	0.314501	0.674	0.553	9.36911e-08
Rtn3	4.7788e-12	0.337285	0.622	0.517	9.45294e-08
Cct8	4.92434e-12	-0.397064	0.457	0.63	9.74083e-08
Smad4	4.99989e-12	0.272355	0.416	0.269	9.89028e-08
Apc	5.11387e-12	0.321093	0.467	0.341	1.01157e-07
Paxbp1	5.20573e-12	0.275532	0.381	0.262	1.02974e-07
Plk3	5.23107e-12	-0.331899	0.072	0.271	1.03476e-07
Mrpl52	5.38404e-12	-0.386324	0.546	0.766	1.06502e-07
Xpo4	5.80553e-12	0.218985	0.237	0.138	1.14839e-07
Ppp2r2a	6.22693e-12	0.284592	0.474	0.34	1.23175e-07
Gch1	6.46995e-12	0.227062	0.254	0.111	1.27982e-07
Stam2	6.5312e-12	0.232083	0.296	0.164	1.29194e-07
Rasa1	6.95107e-12	0.320859	0.498	0.41	1.37499e-07
Eef1b2	6.9955e-12	-0.381483	0.969	0.985	1.38378e-07
Chmp3	7.03964e-12	0.261924	0.361	0.241	1.39251e-07
Cope	7.04401e-12	0.285056	0.584	0.445	1.39337e-07
B230219D22Rik	7.22611e-12	0.266958	0.392	0.244	1.4294e-07
Mvb12a	7.4607e-12	0.251675	0.395	0.269	1.4758e-07
Rps5	7.5412e-12	-0.349487	1	0.998	1.49172e-07
Acbd5	7.89971e-12	0.257892	0.309	0.227	1.56264e-07
Il21r	8.54231e-12	0.305579	0.309	0.264	1.68975e-07
Sbds	8.55013e-12	0.264275	0.44	0.297	1.6913e-07
Snapc5	8.68221e-12	-0.307868	0.086	0.296	1.71743e-07
Ndufb8	8.946e-12	-0.352704	0.464	0.653	1.76961e-07
Nmi	9.02394e-12	0.300909	0.488	0.376	1.78503e-07
Ube2s	9.37298e-12	0.298234	0.667	0.558	1.85407e-07
Arhgap39	9.69619e-12	0.201529	0.227	0.105	1.918e-07
Eif4e	9.79785e-12	0.276892	0.416	0.296	1.93811e-07
Ly6a	9.93371e-12	0.874978	0.34	0.315	1.96499e-07
Phf20	9.97399e-12	0.266022	0.333	0.209	1.97296e-07
Acbd3	1.07168e-11	0.263792	0.378	0.271	2.11988e-07
Polr2f	1.0746e-11	-0.34344	0.268	0.486	2.12568e-07
Appbp2	1.08663e-11	0.233712	0.313	0.18	2.14947e-07
Rab11fip1	1.08886e-11	0.20111	0.172	0.087	2.15387e-07
Arrb2	1.11302e-11	-0.332115	0.175	0.379	2.20167e-07
Arpc1a	1.20134e-11	0.262196	0.457	0.326	2.37636e-07
Rpl7a	1.22262e-11	-0.375005	0.952	0.978	2.41847e-07
Gm28198	1.36257e-11	0.211492	0.124	0	2.6953e-07
Rnf2	1.42636e-11	0.216027	0.275	0.161	2.82148e-07
Wipi2	1.42936e-11	0.201599	0.261	0.134	2.82742e-07
Rps7	1.44038e-11	-0.347571	0.997	0.999	2.84922e-07
Dynll1	1.45103e-11	-0.393789	0.567	0.741	2.87028e-07
Cttnbp2	1.48822e-11	0.325842	0.141	0.068	2.94384e-07
Gps2	1.5131e-11	0.259544	0.44	0.294	2.99306e-07
Rpl32	1.53107e-11	-0.366125	1	1	3.0286e-07
Fam193b	1.53967e-11	0.202535	0.227	0.122	3.04562e-07
Sptssa	1.56127e-11	-0.319581	0.168	0.378	3.08835e-07
Nedd9	1.56974e-11	0.283489	0.375	0.286	3.10511e-07
Cstf3	1.66778e-11	0.250326	0.385	0.228	3.29903e-07
Tapbp	1.70766e-11	0.324598	0.66	0.594	3.37791e-07
Laptm4a	1.76116e-11	0.264589	0.491	0.333	3.48374e-07
Tceal9	1.78339e-11	0.273199	0.375	0.253	3.52773e-07
Zbtb7b	1.88097e-11	-0.302602	0.052	0.254	3.72074e-07
Cbx4	1.93237e-11	0.230367	0.326	0.181	3.82243e-07
Laptm5	1.93516e-11	-0.338293	0.849	0.926	3.82794e-07
Pkp3	2.01007e-11	-0.392685	0.375	0.56	3.97612e-07
Plbd2	2.03347e-11	0.214577	0.1	0.094	4.0224e-07
Ubr1	2.12622e-11	0.238207	0.354	0.197	4.20588e-07
Dennd1b	2.17494e-11	0.268388	0.385	0.26	4.30225e-07
Resf1	2.20471e-11	0.351415	0.509	0.357	4.36113e-07
Yeats4	2.22117e-11	-0.325556	0.189	0.396	4.39369e-07
Insig2	2.23495e-11	0.206595	0.241	0.132	4.42096e-07
Top2b	2.39554e-11	-0.363193	0.381	0.571	4.73863e-07
Prdx5	2.48291e-11	0.292215	0.649	0.545	4.91144e-07
Srsf11	2.65508e-11	0.307211	0.704	0.629	5.25201e-07
Elf1	2.68122e-11	0.322131	0.67	0.633	5.30372e-07
Trim26	2.77626e-11	0.26115	0.412	0.286	5.49172e-07
Plgrkt	2.95922e-11	-0.346615	0.344	0.539	5.85364e-07
Man2a1	3.11422e-11	0.277321	0.347	0.244	6.16024e-07
Igflr1	3.31552e-11	-0.304061	0.076	0.265	6.55843e-07
Klf2	3.35618e-11	-0.532912	0.361	0.557	6.63886e-07
Mapk8	3.39185e-11	0.205987	0.189	0.098	6.70941e-07
Hdlbp	3.51044e-11	0.285678	0.381	0.27	6.944e-07
Mybbp1a	3.8286e-11	-0.317076	0.072	0.245	7.57334e-07
Surf4	3.95234e-11	0.236323	0.364	0.241	7.81812e-07
Acap2	4.02474e-11	0.256107	0.357	0.224	7.96133e-07
Ak2	4.44802e-11	-0.318461	0.199	0.416	8.79863e-07
Cox17	4.44846e-11	0.320501	0.735	0.657	8.79951e-07
Pitpna	4.45372e-11	0.296988	0.735	0.612	8.80991e-07
Atic	4.62343e-11	-0.298187	0.065	0.246	9.1456e-07
Itm2b	4.65087e-11	0.306553	0.962	0.943	9.19989e-07
Il16	4.69707e-11	-0.35084	0.381	0.567	9.29128e-07
Hcst	4.76026e-11	-0.380938	0.423	0.589	9.41627e-07
Brd2	4.7707e-11	0.310509	0.625	0.495	9.43693e-07
Tbc1d10c	4.80564e-11	-0.340111	0.351	0.556	9.50604e-07
Ube2r2	5.07217e-11	0.282526	0.505	0.368	1.00333e-06
Mfap1a	5.07572e-11	0.214422	0.275	0.158	1.00403e-06
Ppp1cc	5.18973e-11	0.304954	0.729	0.636	1.02658e-06
Tbc1d10b	5.21776e-11	0.208566	0.278	0.16	1.03213e-06
Gapvd1	5.40989e-11	0.260507	0.399	0.265	1.07013e-06
Trpc4ap	5.6278e-11	0.255775	0.433	0.272	1.11324e-06
Mphosph6	5.6911e-11	-0.40444	0.265	0.416	1.12576e-06
[truncated: 602 more rows]

## Sheet: TR1
gene	p_val	avg_log2FC	pct.1	pct.2	p_val_adj
Stat4	0	2.1097	0.892	0.352	0
Arhgap15	0	2.02544	0.928	0.642	0
Rps27	0	1.667	1	0.999	0
Vps37b	0	2.82716	0.953	0.108	0
Aldoa	0	2.29541	0.989	0.74	0
Ifngr1	0	2.72494	0.953	0.175	0
Ramp3	0	2.7128	0.863	0.032	0
Vps54	0	2.13082	0.946	0.463	0
Dock2	0	2.27449	0.975	0.68	0
Ssh2	0	2.39416	0.968	0.323	0
Mir142hg	0	2.14858	0.913	0.174	0
Crem	0	2.40666	0.939	0.106	0
Zeb1	0	3.30277	0.935	0.258	0
mt-Co3	2.4278e-304	-1.92674	0.953	1	4.80242e-300
Tpi1	1.0234e-301	2.40072	0.74	0.115	2.0244e-297
Nsd3	6.32131e-301	1.8692	0.942	0.534	1.25042e-296
Btg1	5.82958e-298	1.84836	1	0.977	1.15315e-293
Tut4	1.48265e-294	1.87224	0.917	0.344	2.93283e-290
Hif1a	3.4589e-294	2.34267	0.986	0.609	6.84205e-290
Uba52	4.35921e-287	1.74789	0.989	0.594	8.62295e-283
Sipa1l1	3.58656e-280	1.99271	0.834	0.146	7.09458e-276
Bach2	3.0751e-274	2.25544	0.765	0.067	6.08285e-270
Camk4	8.25086e-270	2.07314	0.762	0.117	1.6321e-265
Gm11808	6.52351e-264	1.54103	0.866	0.224	1.29042e-259
Fosl2	6.38593e-263	1.56843	0.798	0.063	1.2632e-258
Ifit1	2.07574e-260	2.1824	0.769	0.057	4.10602e-256
Fth1	3.71589e-254	1.59291	0.996	0.986	7.3504e-250
Eno1	1.15812e-245	1.88371	0.877	0.394	2.29088e-241
Gm42418	3.9831e-245	-1.90947	0.986	0.999	7.87897e-241
Isg15	2.32301e-243	2.42684	0.845	0.301	4.59515e-239
Dgat1	8.69933e-242	1.87393	0.711	0.048	1.72081e-237
mt-Atp6	1.44852e-239	-1.53605	0.993	1	2.86532e-235
Pde4b	2.73043e-239	1.90995	0.852	0.268	5.40106e-235
mt-Cytb	3.6777e-238	-1.9436	0.812	1	7.27487e-234
Trim30a	1.45393e-236	1.72026	0.91	0.409	2.87602e-232
mt-Co2	1.63408e-233	-1.56993	0.978	1	3.23238e-229
Cytip	6.71623e-231	1.81619	0.939	0.546	1.32854e-226
Gapdh	5.71696e-229	1.92187	0.986	0.944	1.13087e-224
Ifi27l2a	8.28126e-229	2.50665	0.986	0.916	1.63812e-224
Irf7	1.89354e-227	1.58714	0.794	0.125	3.74561e-223
Rnf125	2.04336e-227	1.3961	0.834	0.177	4.04198e-223
Fau	6.57439e-223	1.33209	1	1	1.30048e-218
2410006H16Rik	1.28546e-222	1.85794	0.935	0.628	2.54277e-218
Stat5b	1.15083e-220	1.6321	0.801	0.21	2.27645e-216
Slfn1	2.56349e-220	1.98051	0.874	0.225	5.07083e-216
Ubb	2.00424e-218	1.44781	1	0.96	3.96459e-214
Samd9l	1.2816e-215	1.56199	0.827	0.217	2.53514e-211
Ust	1.61225e-215	2.58741	0.812	0.015	3.18918e-211
Ifi214	1.79689e-215	1.73917	0.686	0.05	3.55442e-211
Mxd1	3.25058e-215	1.79428	0.729	0.12	6.42996e-211
Rtp4	8.09678e-215	1.48843	0.711	0.05	1.60162e-210
Fam107b	2.75885e-210	1.49117	0.892	0.416	5.45727e-206
Tmsb10	3.86595e-209	2.72134	0.989	0.722	7.64724e-205
Tnrc6b	2.61207e-208	1.49617	0.928	0.579	5.16693e-204
Cd52	5.36209e-205	-2.20159	0.668	0.992	1.06068e-200
Zc3hav1	2.03949e-203	1.5262	0.91	0.559	4.03431e-199
Pgk1	2.56726e-202	1.97231	0.783	0.442	5.0783e-198
Fam169b	1.85054e-191	1.70729	0.866	0.376	3.66055e-187
Cblb	2.22318e-191	1.81805	0.812	0.405	4.39767e-187
Chmp4b	3.65894e-190	1.34119	0.939	0.473	7.23775e-186
Pde4d	1.8376e-184	1.39433	0.69	0.033	3.63495e-180
Maml2	2.25888e-184	1.73491	0.661	0.15	4.46829e-180
Xaf1	4.50794e-184	1.39491	0.783	0.179	8.91716e-180
Cd53	5.91427e-183	1.56523	0.964	0.658	1.1699e-178
Sik3	8.15936e-182	1.45247	0.794	0.23	1.614e-177
Rab8b	2.115e-181	1.54177	0.906	0.493	4.18368e-177
Gna13	7.77463e-181	1.56459	0.866	0.502	1.5379e-176
Ifi209	2.75507e-180	1.39995	0.787	0.242	5.4498e-176
Gm15283	3.773e-179	1.28459	0.661	0.04	7.46337e-175
Sp100	1.13347e-176	1.42471	0.935	0.663	2.24211e-172
Isy1	1.48606e-176	1.32486	0.744	0.229	2.93957e-172
Itk	1.36405e-175	1.51663	0.845	0.382	2.69823e-171
Phlpp1	3.84276e-173	1.58901	0.592	0.053	7.60137e-169
Herc6	9.47477e-168	1.43914	0.715	0.171	1.8742e-163
Ascc3	9.30206e-163	1.35422	0.78	0.315	1.84004e-158
Fryl	4.13057e-160	1.57252	0.859	0.457	8.17069e-156
Samsn1	1.74962e-157	1.7158	0.906	0.598	3.46092e-153
Egln1	3.22487e-156	1.32746	0.675	0.181	6.37912e-152
Nlrc5	2.2142e-155	1.27603	0.69	0.193	4.37992e-151
Adk	2.00847e-154	1.71888	0.827	0.444	3.97295e-150
Tpt1	3.22462e-154	1.15664	1	1	6.37862e-150
Higd1a	5.60228e-154	1.47796	0.69	0.355	1.10819e-149
Gm20275	2.83341e-153	1.9335	0.556	0.02	5.60477e-149
Arl15	2.23746e-152	1.1693	0.592	0.06	4.42591e-148
Ptprcap	2.15347e-151	-1.73693	0.48	0.976	4.25977e-147
Mif	5.57707e-150	1.72282	0.834	0.661	1.1032e-145
Ambra1	2.05794e-148	1.01886	0.599	0.09	4.07081e-144
Ddx60	9.09713e-147	1.28821	0.599	0.054	1.7995e-142
Gm26740	5.87918e-146	1.13736	0.552	0.049	1.16296e-141
Daxx	9.46541e-145	1.11046	0.679	0.142	1.87235e-140
Tnfrsf9	3.81594e-144	2.94073	0.621	0.008	7.54831e-140
Npc2	2.55305e-143	1.27778	0.946	0.836	5.05019e-139
mt-Nd2	4.0457e-141	-1.51415	0.78	0.992	8.00279e-137
Ifi208	4.2092e-141	1.08842	0.592	0.067	8.32622e-137
Fbxl17	8.10704e-140	1.08422	0.614	0.103	1.60365e-135
Peli1	2.26556e-139	1.4144	0.942	0.712	4.4815e-135
Trim30d	2.80456e-138	1.11177	0.614	0.112	5.54771e-134
Tox	5.43071e-138	1.58132	0.841	0.568	1.07425e-133
Got1	8.22303e-137	1.23525	0.646	0.177	1.6266e-132
Icos	8.79658e-135	1.6201	0.949	0.737	1.74005e-130
Etv6	2.58848e-134	1.56477	0.628	0.165	5.12028e-130
Ldlrad4	4.22723e-133	1.31538	0.563	0.093	8.36188e-129
Rnf19a	1.48068e-132	1.34561	0.722	0.231	2.92893e-128
Zswim6	5.89646e-132	1.38792	0.791	0.288	1.16638e-127
mt-Nd1	2.89708e-130	-1.56201	0.69	0.986	5.73072e-126
Prkce	1.03451e-129	1.01268	0.542	0.039	2.04636e-125
Bmpr2	1.96386e-129	1.68883	0.643	0.272	3.88471e-125
Rabgap1l	7.22083e-127	1.3165	0.928	0.686	1.42835e-122
Ldha	1.4146e-125	1.4141	0.874	0.726	2.79823e-121
Celf2	5.94639e-125	1.2893	0.888	0.701	1.17626e-120
Aftph	2.67949e-124	1.16036	0.729	0.309	5.3003e-120
P2ry10	8.41715e-124	1.14627	0.715	0.234	1.665e-119
Ifi206	2.15907e-123	1.33862	0.585	0.012	4.27085e-119
Zdhhc18	5.71123e-123	1.14524	0.834	0.454	1.12974e-118
Gtdc1	1.97094e-122	1.08791	0.527	0.092	3.89871e-118
Zbtb20	1.21236e-121	1.53533	0.798	0.303	2.39817e-117
Gm8369	5.37487e-121	1.37521	0.957	0.719	1.0632e-116
Inpp4b	6.85147e-119	1.28633	0.96	0.935	1.35529e-114
Izumo1r	9.11874e-119	-1.63797	0.545	0.955	1.80378e-114
Gm47283	1.37397e-118	1.19596	0.643	0.186	2.71784e-114
Kansl1	3.29523e-118	1.15923	0.816	0.523	6.51829e-114
Naa20	4.45478e-118	0.964438	0.7	0.248	8.812e-114
Cmss1	6.7161e-118	0.824059	0.545	0.061	1.32851e-113
Dip2b	7.2951e-118	1.04397	0.671	0.196	1.44304e-113
Ifit3	1.65447e-117	2.53607	0.704	0.003	3.27271e-113
Pitpnc1	3.73349e-117	1.23885	0.848	0.506	7.38521e-113
Map2k1	1.65545e-116	0.917783	0.599	0.153	3.27464e-112
Skap1	6.33949e-115	1.40534	0.773	0.575	1.25402e-110
Rap1gds1	7.41635e-115	1.22369	0.693	0.334	1.46703e-110
Rnf213	3.18218e-114	1.22761	0.596	0.129	6.29466e-110
Dock10	1.67491e-113	1.32922	0.711	0.43	3.31314e-109
Rnf138	2.92548e-113	1.11538	0.74	0.379	5.78689e-109
Bst2	3.76024e-113	1.45183	0.769	0.414	7.43813e-109
Xylt1	1.37615e-108	0.97839	0.574	0.102	2.72216e-104
Ifi202b	1.453e-108	1.16595	0.531	0.056	2.87418e-104
Neurl3	1.66272e-108	1.15457	0.545	0.101	3.28904e-104
Sh3rf1	5.6199e-107	1.1754	0.527	0.112	1.11167e-102
Mxi1	2.97672e-106	1.06173	0.538	0.089	5.88824e-102
Smyd3	1.36202e-104	1.0197	0.495	0.116	2.6942e-100
Tor1aip2	2.36711e-104	0.818215	0.527	0.095	4.68237e-100
Cmip	8.46033e-104	0.96979	0.61	0.174	1.67354e-99
Kdm7a	3.71381e-103	1.1328	0.755	0.295	7.34629e-99
Fyb	6.82708e-103	1.09248	0.957	0.854	1.35046e-98
Akt3	9.75533e-103	0.909466	0.469	0.066	1.9297e-98
1600014C10Rik	3.45315e-102	1.53228	0.599	0.181	6.83067e-98
Mbd5	3.26206e-101	0.857758	0.542	0.114	6.45269e-97
Fli1	1.85283e-100	1.09528	0.762	0.356	3.66508e-96
Fndc3a	4.44125e-100	1.06953	0.65	0.261	8.78524e-96
Odc1	6.28574e-100	1.55019	0.657	0.381	1.24338e-95
Samhd1	3.6535e-99	1.36805	0.939	0.853	7.227e-95
E330020D12Rik	4.31501e-99	0.891437	0.43	0.029	8.53551e-95
Ctse	5.37109e-99	0.755534	0.484	0.064	1.06246e-94
Arih1	8.67576e-99	0.981285	0.74	0.328	1.71615e-94
Usp18	1.73135e-98	0.918234	0.487	0.014	3.42479e-94
Stat2	3.36233e-98	0.927602	0.538	0.115	6.65103e-94
mt-Nd4	3.68058e-97	-1.22006	0.783	0.988	7.28055e-93
Pkm	3.83927e-97	1.23021	0.921	0.812	7.59446e-93
Nxpe3	5.82461e-97	1.03878	0.585	0.276	1.15217e-92
Lncpint	7.35218e-97	1.09145	0.693	0.314	1.45434e-92
Stag1	5.06435e-96	1.00202	0.769	0.426	1.00178e-91
Abcb1a	5.71818e-96	1.01199	0.43	0.054	1.13111e-91
Slc2a1	8.6742e-95	0.827245	0.437	0.043	1.71584e-90
Cxcr4	2.21509e-94	1.10144	0.426	0.048	4.38167e-90
Map3k5	1.12044e-93	0.968809	0.632	0.239	2.21634e-89
Epb41	1.31474e-93	1.03837	0.523	0.164	2.60068e-89
Nlk	1.99295e-93	0.931728	0.542	0.139	3.94226e-89
Cog5	9.53973e-93	0.842685	0.552	0.146	1.88705e-88
Hsp90ab1	1.0602e-92	-1.48153	0.711	0.977	2.09718e-88
Nr3c1	4.15199e-92	1.12339	0.711	0.443	8.21306e-88
Sdf4	3.22521e-91	1.30296	0.982	0.87	6.3798e-87
Zfand3	4.62961e-91	0.888212	0.581	0.207	9.15783e-87
Arid5a	9.55043e-91	0.782178	0.531	0.108	1.88917e-86
Camk1d	1.9784e-90	0.763237	0.473	0.067	3.91347e-86
Rplp1	2.20865e-90	1.13258	1	0.998	4.36894e-86
Iqgap2	2.24004e-90	1.06363	0.56	0.134	4.43102e-86
Elmo1	9.54091e-89	1.05016	0.798	0.497	1.88729e-84
Mthfd1l	1.09319e-88	1.0065	0.375	0.039	2.16243e-84
Map3k1	1.75508e-87	0.955197	0.682	0.289	3.47172e-83
Tmsb4x	4.52712e-87	-1.00952	0.996	1	8.9551e-83
Abtb2	4.56053e-87	0.941182	0.455	0.086	9.02118e-83
Pgam1	5.51583e-87	1.03191	0.606	0.293	1.09109e-82
Ifih1	9.02983e-87	0.841831	0.404	0.039	1.78619e-82
Gbp2	1.5073e-86	1.50128	0.538	0.197	2.9816e-82
Prkch	3.44601e-86	1.07337	0.74	0.484	6.81655e-82
Prelid2	8.35687e-86	0.906877	0.455	0.101	1.65307e-81
Pfn1	1.41442e-85	-1.11654	0.957	0.998	2.79786e-81
Myo3b	2.72443e-85	1.37397	0.35	0.011	5.38919e-81
Zfas1	3.10089e-85	0.985961	0.661	0.236	6.13386e-81
Pml	3.33838e-85	0.799354	0.545	0.137	6.60364e-81
Fam172a	1.11555e-84	0.981366	0.646	0.367	2.20668e-80
Cd3g	1.30264e-84	-1.03475	0.924	0.997	2.57674e-80
Sec61g	1.62737e-84	1.02185	0.953	0.8	3.21909e-80
Prkcq	2.74522e-84	1.03252	0.769	0.375	5.43031e-80
Pced1b	5.46854e-84	0.719376	0.437	0.081	1.08173e-79
Esyt2	8.36929e-84	1.00052	0.697	0.305	1.65553e-79
Spidr	2.29806e-83	0.760516	0.415	0.078	4.5458e-79
Tor1aip1	4.11603e-83	0.873531	0.708	0.349	8.14191e-79
Tspo	4.68791e-83	0.910527	0.917	0.757	9.27314e-79
Tspan5	4.72552e-83	0.998093	0.469	0.142	9.34756e-79
Zhx2	8.13146e-83	0.675169	0.397	0.035	1.60848e-78
Bnip3	1.0915e-82	0.907593	0.347	0.022	2.15909e-78
Uhrf2	1.17803e-82	0.975959	0.693	0.332	2.33026e-78
Atxn1	4.45722e-82	1.07875	0.877	0.684	8.81683e-78
D16Ertd472e	9.4544e-82	0.97233	0.74	0.39	1.87018e-77
Rnaset2a	5.57305e-81	0.889887	0.747	0.39	1.1024e-76
Usp25	2.49448e-79	0.917429	0.726	0.371	4.93434e-75
Slc16a3	3.21336e-79	0.745249	0.372	0.014	6.35635e-75
Rps8	5.65901e-79	-1.02193	0.993	0.997	1.11941e-74
Mbd2	6.19601e-79	0.874887	0.805	0.526	1.22563e-74
Parp9	6.36815e-79	0.881926	0.646	0.227	1.25968e-74
Ifi211	1.40274e-78	0.594168	0.383	0.035	2.77476e-74
Cdk17	2.67354e-78	0.844003	0.657	0.311	5.28852e-74
Gpi1	3.18798e-78	0.98411	0.827	0.67	6.30614e-74
Vps13b	5.95772e-78	0.848754	0.56	0.21	1.1785e-73
Zfp292	6.64733e-78	1.00421	0.812	0.57	1.31491e-73
Isg20	6.76963e-78	1.11073	0.61	0.258	1.3391e-73
Inpp5d	1.10376e-77	0.872105	0.646	0.331	2.18334e-73
Osbpl9	1.12032e-77	0.850058	0.552	0.191	2.21611e-73
Lrch1	4.36191e-77	0.768718	0.491	0.115	8.62829e-73
Tex2	9.42801e-77	0.676274	0.361	0.018	1.86496e-72
Fcho2	1.02418e-76	0.895718	0.617	0.27	2.02593e-72
Thada	1.38256e-76	0.908057	0.408	0.088	2.73484e-72
Abhd17b	1.43314e-76	0.806003	0.495	0.117	2.83489e-72
Slfn8	2.62715e-76	0.959575	0.668	0.255	5.19677e-72
Tmem140	5.2323e-76	0.77505	0.567	0.145	1.035e-71
Gpr132	6.52667e-76	0.752697	0.563	0.159	1.29104e-71
Insyn2b	1.19176e-75	0.5724	0.361	0.027	2.35743e-71
Hilpda	3.2141e-75	0.923615	0.39	0.087	6.3578e-71
Smchd1	3.38965e-75	1.00126	0.856	0.669	6.70507e-71
Gm12185	3.50763e-75	0.795837	0.466	0.008	6.93845e-71
Pfkp	3.63096e-75	0.934917	0.556	0.253	7.18241e-71
Trac	4.49407e-75	-1.09837	0.758	0.973	8.88972e-71
Hdac8	5.76108e-75	0.775223	0.372	0.072	1.1396e-70
Zfp654	1.05207e-74	0.732899	0.48	0.107	2.08109e-70
Jak2	2.58305e-74	0.977849	0.733	0.447	5.10954e-70
Spata6	3.9659e-74	0.625986	0.365	0.037	7.84494e-70
Birc3	1.29647e-73	0.896528	0.628	0.227	2.56456e-69
Satb1	1.93394e-73	1.48065	0.375	0.045	3.82552e-69
Rpl29	2.39856e-73	0.938393	0.913	0.699	4.74458e-69
Atp9b	1.54525e-72	0.783773	0.599	0.261	3.05666e-68
Phactr2	2.16002e-72	1.07061	0.606	0.286	4.27274e-68
Ext1	3.15818e-72	1.06018	0.592	0.327	6.24719e-68
Setbp1	4.58673e-72	1.10848	0.426	0.136	9.07301e-68
Dennd4a	5.94837e-72	0.780383	0.357	0.041	1.17665e-67
Myl12b	6.129e-72	0.785019	0.975	0.895	1.21238e-67
Tbc1d15	7.66714e-72	0.685114	0.527	0.17	1.51664e-67
Lpxn	1.40375e-71	0.883113	0.556	0.257	2.77677e-67
Dennd1a	2.2941e-71	0.753875	0.473	0.124	4.53795e-67
Sesn3	4.02318e-71	0.982994	0.711	0.354	7.95825e-67
Adamts6	1.2957e-70	0.958213	0.408	0.091	2.56302e-66
Ifit1bl1	1.48727e-70	0.657528	0.347	0.013	2.94198e-66
Rsad2	2.18399e-70	1.05334	0.375	0.006	4.32016e-66
Nup98	2.50241e-70	0.763738	0.588	0.265	4.95001e-66
4932438A13Rik	3.48465e-70	0.866535	0.762	0.403	6.89299e-66
Vti1a	3.48556e-70	0.801883	0.509	0.19	6.89479e-66
Riok1	4.26578e-70	0.920539	0.617	0.299	8.43814e-66
Lrrc8d	4.56898e-70	0.814348	0.43	0.104	9.0379e-66
Oprm1	5.40251e-70	0.598903	0.365	0.013	1.06867e-65
Susd6	5.76459e-70	0.776967	0.686	0.336	1.14029e-65
Rab43	6.29729e-70	0.785548	0.516	0.168	1.24567e-65
Aff4	9.35545e-70	0.738345	0.495	0.196	1.8506e-65
Stat3	2.94556e-69	0.964012	0.776	0.491	5.82661e-65
AW112010	2.95572e-69	-1.10439	0.96	0.994	5.8467e-65
Themis	3.52931e-69	1.07149	0.588	0.336	6.98134e-65
Rac2	6.38261e-69	-0.974684	0.838	0.986	1.26254e-64
Gas5	8.17016e-69	0.980913	0.928	0.759	1.61614e-64
Ucp2	8.28494e-69	-1.15653	0.523	0.91	1.63884e-64
Runx3	1.41761e-68	0.976988	0.718	0.378	2.80418e-64
Tnfrsf26	2.14069e-68	0.626709	0.332	0.016	4.23451e-64
Oasl2	4.35021e-68	0.884354	0.379	0.007	8.60515e-64
Numb	1.22758e-67	0.641162	0.422	0.101	2.42828e-63
Akap13	1.29064e-67	0.953708	0.928	0.904	2.55301e-63
Actg1	1.37776e-67	1.06574	0.996	0.976	2.72534e-63
Ankrd44	1.77168e-67	0.894368	0.805	0.538	3.50456e-63
Parp14	3.5884e-67	0.997378	0.769	0.402	7.09821e-63
Zbp1	7.41695e-67	1.03765	0.812	0.517	1.46715e-62
Ddx58	1.41191e-66	0.772617	0.502	0.142	2.7929e-62
Slfn5	2.94901e-66	1.18377	0.473	0.085	5.83343e-62
Arhgdib	3.14359e-66	-1.0224	0.747	0.974	6.21833e-62
Peak1	5.88159e-66	0.933507	0.527	0.277	1.16344e-61
Phf21a	5.93744e-66	0.831237	0.516	0.18	1.17449e-61
Igf1r	1.89127e-65	1.15883	0.635	0.351	3.74112e-61
Gm12840	2.71404e-65	1.36588	0.412	0.126	5.36864e-61
Btbd9	3.13453e-65	0.744288	0.545	0.218	6.20042e-61
Ube2h	3.66173e-65	0.8997	0.736	0.446	7.24328e-61
Fam129a	4.54448e-65	0.932189	0.469	0.188	8.98944e-61
Dnajb6	8.06791e-65	0.76331	0.791	0.489	1.59591e-60
Stk17b	1.19722e-64	0.869971	0.957	0.889	2.36822e-60
Rb1	1.71346e-64	0.775883	0.549	0.22	3.3894e-60
Aebp2	2.87274e-64	0.88762	0.794	0.523	5.68257e-60
Ankrd11	4.60578e-64	0.918906	0.895	0.706	9.1107e-60
Tgfbr2	6.82128e-64	0.775889	0.657	0.346	1.34932e-59
Map3k3	1.58312e-63	0.581935	0.408	0.087	3.13158e-59
Srgn	2.02562e-63	0.966701	1	0.978	4.00687e-59
Stx12	1.01487e-62	0.604561	0.455	0.122	2.00752e-58
Pfkl	1.69955e-62	0.656382	0.495	0.165	3.36188e-58
Runx2	2.27271e-62	0.883079	0.57	0.279	4.49564e-58
Arhgap26	4.11684e-62	0.711148	0.383	0.079	8.14351e-58
Lgals3bp	6.56543e-62	0.726466	0.516	0.159	1.29871e-57
St6galnac3	6.97114e-62	1.06198	0.271	0.039	1.37896e-57
March3	7.20753e-62	0.632053	0.278	0.018	1.42572e-57
Xist	8.66477e-62	-1.09796	0.567	0.933	1.71398e-57
Ddi2	9.11481e-62	0.644962	0.477	0.146	1.803e-57
Grap2	1.07383e-61	0.809764	0.545	0.24	2.12413e-57
Ubac2	1.10396e-61	0.786013	0.596	0.287	2.18374e-57
Tnfaip3	1.47181e-61	1.02601	0.863	0.576	2.91139e-57
Cnot4	3.83192e-61	0.845542	0.596	0.31	7.57992e-57
Smad3	5.75422e-61	0.553293	0.318	0.035	1.13824e-56
AY036118	1.10952e-60	-1.09506	0.682	0.95	2.19474e-56
Rab2a	1.29585e-60	0.71926	0.816	0.575	2.56332e-56
Gphn	1.62891e-60	0.587433	0.289	0.02	3.22215e-56
Arid5b	4.16321e-60	1.20186	0.758	0.456	8.23524e-56
Gabpb1	5.07681e-60	0.721432	0.498	0.167	1.00424e-55
Abhd18	5.4753e-60	0.679757	0.357	0.073	1.08307e-55
Arih2	7.5643e-60	0.664729	0.495	0.164	1.49629e-55
Plekha2	7.65806e-60	0.700126	0.585	0.239	1.51484e-55
Ubash3b	8.65683e-60	0.988497	0.509	0.2	1.71241e-55
Ncoa1	1.54447e-59	0.807626	0.578	0.244	3.05512e-55
Aff3	4.86867e-59	0.716506	0.292	0.04	9.63073e-55
Actb	5.4793e-59	-0.946043	1	1	1.08386e-54
Sh3kbp1	5.77491e-59	0.798286	0.888	0.713	1.14234e-54
Emb	7.60017e-59	1.18928	0.43	0.133	1.50339e-54
St8sia1	1.26605e-58	0.721532	0.386	0.095	2.50438e-54
Trim34a	3.28817e-58	0.591458	0.426	0.088	6.50433e-54
E030030I06Rik	5.15013e-58	0.480554	0.292	0.021	1.01875e-53
Pcgf5	1.35057e-57	0.715716	0.448	0.11	2.67157e-53
Gramd3	1.48771e-57	0.769457	0.401	0.108	2.94283e-53
Akap10	2.53059e-57	0.593161	0.43	0.13	5.00576e-53
Gm16158	2.6876e-57	0.678113	0.368	0.006	5.31634e-53
Foxo1	2.96257e-57	0.85269	0.679	0.361	5.86026e-53
Gnas	3.12361e-57	0.863805	0.917	0.83	6.17882e-53
Laptm5	3.30888e-57	-0.84372	0.877	0.983	6.54529e-53
Tpp2	3.36115e-57	0.72377	0.646	0.345	6.6487e-53
Dtnb	4.1029e-57	0.661892	0.43	0.137	8.11594e-53
Nme2	4.11642e-57	-1.17254	0.289	0.808	8.14269e-53
Fam102a	4.83169e-57	0.734353	0.603	0.284	9.55756e-53
Nampt	5.81615e-57	0.655941	0.415	0.106	1.15049e-52
Mllt3	8.62707e-57	0.964766	0.823	0.568	1.70652e-52
Phf11c	1.29798e-56	0.53485	0.296	0.038	2.56753e-52
Kcnq5	2.98479e-56	0.897173	0.217	0.016	5.90421e-52
Gm10076	3.4635e-56	-1.1181	0.422	0.837	6.85115e-52
Plekha5	8.61756e-56	0.627188	0.437	0.124	1.70464e-51
Tmem123	1.05982e-55	0.716547	0.567	0.247	2.09643e-51
Vopp1	3.07441e-55	0.579929	0.354	0.066	6.08149e-51
Mtmr3	3.09274e-55	0.72187	0.549	0.204	6.11775e-51
Lamc1	3.69281e-55	0.593881	0.336	0.066	7.30475e-51
Ifit2	4.41906e-55	0.554692	0.343	0.053	8.74135e-51
Tbc1d9b	4.8886e-55	0.605981	0.394	0.101	9.67015e-51
Galk1	9.91446e-55	0.578402	0.31	0.062	1.96118e-50
Suco	1.29071e-54	0.739799	0.56	0.28	2.55315e-50
Cd3d	1.3169e-54	-0.852736	0.881	0.982	2.60497e-50
Pan3	1.39839e-54	0.75395	0.646	0.331	2.76615e-50
Lbh	1.49951e-54	-1.04372	0.534	0.856	2.96619e-50
Mrtfa	1.73608e-54	0.625067	0.433	0.14	3.43415e-50
Bcl2l11	1.88546e-54	0.616702	0.278	0.022	3.72964e-50
Cenpa	1.93239e-54	0.682963	0.491	0.183	3.82246e-50
Fam162a	2.8767e-54	0.874594	0.491	0.347	5.69041e-50
Pgm1	1.42699e-53	0.632874	0.361	0.074	2.82273e-49
March7	1.49712e-53	0.778456	0.635	0.333	2.96146e-49
Dtx3l	1.90386e-53	0.76767	0.635	0.261	3.76602e-49
Hnrnpa2b1	3.62805e-53	-0.909519	0.715	0.935	7.17665e-49
Hnrnpa0	4.08931e-53	0.71038	0.841	0.588	8.08907e-49
Plcl2	5.72268e-53	0.65255	0.422	0.149	1.132e-48
Smco4	7.16883e-53	-1.06638	0.375	0.836	1.41807e-48
Crebrf	7.22965e-53	0.710777	0.603	0.271	1.4301e-48
Tspan14	9.7151e-53	0.527524	0.383	0.096	1.92174e-48
Oas1a	1.04609e-52	0.510927	0.264	0.024	2.06927e-48
Ppm1h	1.14557e-52	0.639403	0.455	0.188	2.26605e-48
Utrn	1.15878e-52	0.852397	0.819	0.586	2.29218e-48
Rnf145	1.16986e-52	0.607163	0.52	0.177	2.31409e-48
Rfx3	1.71533e-52	0.54829	0.31	0.053	3.3931e-48
Tmem71	2.08741e-52	0.680502	0.578	0.222	4.12911e-48
Ifi35	2.37801e-52	0.705629	0.581	0.297	4.70394e-48
Cplane1	3.70149e-52	0.620437	0.412	0.122	7.32193e-48
Zfp609	4.02698e-52	0.570611	0.325	0.059	7.96577e-48
Dusp5	6.28265e-52	0.796579	0.502	0.173	1.24277e-47
Gm30054	6.33e-52	0.607892	0.354	0.075	1.25214e-47
Dpp4	6.7002e-52	0.724747	0.372	0.112	1.32537e-47
Gm20186	1.35052e-51	0.721846	0.509	0.142	2.67147e-47
Gm49980	6.09198e-51	0.730176	0.52	0.195	1.20506e-46
Trim14	7.20425e-51	0.676691	0.516	0.194	1.42507e-46
P4ha1	8.24812e-51	0.579499	0.383	0.096	1.63156e-46
Diaph2	1.14084e-50	0.65662	0.419	0.128	2.25669e-46
Kat2b	1.4372e-50	0.617398	0.372	0.093	2.84293e-46
Bsg	1.46597e-50	0.755506	0.708	0.56	2.89983e-46
Sla	2.84671e-50	0.823289	0.773	0.455	5.63107e-46
Gm10260	3.54134e-50	-1.00554	0.574	0.886	7.00513e-46
Sp110	3.6789e-50	0.594937	0.473	0.154	7.27723e-46
Bcas3	6.50985e-50	0.508458	0.314	0.06	1.28771e-45
Epsti1	7.94047e-50	0.818493	0.552	0.385	1.5707e-45
4930417O13Rik	8.20133e-50	0.714359	0.458	0.168	1.62231e-45
Smim3	1.67694e-49	0.420262	0.253	0.019	3.31715e-45
Pias1	2.22385e-49	0.610265	0.509	0.208	4.39899e-45
Dock11	2.4598e-49	0.700687	0.513	0.225	4.86573e-45
B4galt1	2.95237e-49	0.655356	0.458	0.178	5.84008e-45
Rapgef6	3.46592e-49	0.869429	0.888	0.71	6.85594e-45
Rapgef2	8.50803e-49	0.612799	0.451	0.154	1.68297e-44
Vgll4	8.71108e-49	0.783635	0.791	0.508	1.72314e-44
Rpl27	9.28544e-49	0.686935	0.986	0.982	1.83675e-44
Nfkbia	9.478e-49	-1.30584	0.61	0.9	1.87484e-44
5330438D12Rik	1.11122e-48	0.383893	0.274	0.028	2.1981e-44
Dlg1	1.40588e-48	0.589398	0.448	0.134	2.78096e-44
Bmt2	1.50142e-48	0.6139	0.422	0.146	2.96996e-44
Mndal	2.83755e-48	0.857889	0.798	0.642	5.61295e-44
Ttc39b	2.86595e-48	0.749994	0.747	0.498	5.66914e-44
Clybl	3.33118e-48	0.541318	0.22	0.017	6.58941e-44
Sorl1	3.42264e-48	0.68232	0.408	0.13	6.77033e-44
Crlf3	3.70138e-48	0.769406	0.715	0.537	7.32169e-44
Tg	3.84233e-48	0.722142	0.321	0.004	7.60051e-44
Smg6	5.05422e-48	0.720781	0.639	0.4	9.99776e-44
Mllt10	5.71573e-48	0.674917	0.563	0.277	1.13063e-43
Lag3	1.44993e-47	-1.10573	0.39	0.828	2.86812e-43
Dhx58	1.54055e-47	0.406505	0.278	0.04	3.04735e-43
Rps6ka3	1.9834e-47	0.665535	0.375	0.114	3.92337e-43
Tcf20	2.12653e-47	0.62369	0.484	0.203	4.20649e-43
Ubr3	2.31433e-47	0.516801	0.408	0.113	4.57797e-43
Creb3l2	2.50588e-47	0.510426	0.271	0.035	4.95689e-43
Ccm2	3.39651e-47	0.648828	0.621	0.314	6.71863e-43
Bnip3l	3.90524e-47	0.693257	0.776	0.582	7.72496e-43
Ube2b	3.95719e-47	0.643165	0.845	0.681	7.82772e-43
Ifit3b	4.11018e-47	1.16778	0.408	0.002	8.13034e-43
Rpl39	5.2873e-47	0.755542	1	0.997	1.04588e-42
Foxn3	5.63465e-47	0.764043	0.69	0.464	1.11459e-42
A330040F15Rik	1.18418e-46	1.3547	0.545	0.002	2.34242e-42
Sos1	1.22175e-46	0.491411	0.343	0.08	2.41674e-42
Gm20559	1.44042e-46	0.517599	0.404	0.111	2.84929e-42
Ms4a4c	1.63037e-46	0.5953	0.209	0.01	3.22504e-42
Rps15	1.84141e-46	-0.862171	0.884	0.981	3.6425e-42
Arid1b	1.8729e-46	0.610858	0.43	0.148	3.70478e-42
Dst	2.56478e-46	0.814516	0.552	0.279	5.07339e-42
Msi2	2.64586e-46	0.805499	0.758	0.571	5.23378e-42
Ostf1	1.43146e-45	0.754085	0.61	0.422	2.83157e-41
Oas3	1.47356e-45	0.484543	0.282	0.005	2.91485e-41
Trafd1	3.36891e-45	0.569618	0.375	0.112	6.66403e-41
Rpl10a	3.75642e-45	-0.874828	0.924	0.997	7.43057e-41
Sos2	3.99688e-45	0.506575	0.343	0.08	7.90622e-41
Slc4a7	6.06954e-45	0.68624	0.401	0.135	1.20062e-40
Ndrg1	6.37805e-45	0.541905	0.242	0.005	1.26164e-40
Ppp1r12a	6.5217e-45	0.721643	0.744	0.557	1.29006e-40
Ube2g1	1.02467e-44	0.563854	0.455	0.183	2.02689e-40
Pacs1	1.12368e-44	0.57848	0.444	0.18	2.22276e-40
Pde3b	1.35058e-44	0.670622	0.213	0.025	2.67159e-40
Ankhd1	1.40838e-44	0.64209	0.57	0.284	2.78592e-40
Jarid2	1.59257e-44	0.75674	0.534	0.313	3.15026e-40
Atxn7l1	2.5467e-44	0.665291	0.466	0.235	5.03762e-40
Ralgapa2	2.76355e-44	0.60605	0.357	0.104	5.46658e-40
Aff1	4.35741e-44	0.550704	0.43	0.136	8.61939e-40
Babam2	4.37544e-44	0.569763	0.426	0.182	8.65506e-40
Picalm	4.53957e-44	0.725893	0.733	0.544	8.97972e-40
Chm	8.35429e-44	0.525038	0.394	0.129	1.65256e-39
Socs3	1.03545e-43	0.81565	0.625	0.258	2.04822e-39
Sfmbt1	1.23066e-43	0.51841	0.303	0.066	2.43436e-39
Crebbp	1.36551e-43	0.642373	0.744	0.491	2.70111e-39
Xpo7	1.40319e-43	0.549562	0.419	0.149	2.77565e-39
Nabp1	2.02105e-43	0.672481	0.415	0.153	3.99784e-39
H2-K1	2.38442e-43	0.617083	0.996	0.998	4.71662e-39
Helz2	2.46586e-43	0.511579	0.448	0.144	4.87772e-39
Wnk1	3.49329e-43	0.737156	0.809	0.664	6.91007e-39
Mcu	4.58467e-43	0.507764	0.419	0.129	9.06893e-39
Cdk19	5.22776e-43	0.514284	0.379	0.119	1.0341e-38
Trps1	5.36111e-43	0.844337	0.458	0.269	1.06048e-38
Il18r1	7.54243e-43	1.43382	0.285	0.026	1.49197e-38
Tle4	8.61709e-43	0.607606	0.455	0.177	1.70455e-38
Slc9a9	1.04791e-42	0.697073	0.397	0.154	2.07288e-38
Ly96	1.47325e-42	0.395631	0.227	0.009	2.91424e-38
Lcor	2.27833e-42	0.596157	0.477	0.199	4.50677e-38
Trappc9	2.27863e-42	0.51152	0.343	0.108	4.50735e-38
Kdm4c	2.68895e-42	0.55116	0.408	0.165	5.31901e-38
A930037H05Rik	3.54988e-42	0.389824	0.245	0.032	7.02202e-38
Rere	5.66214e-42	0.526208	0.408	0.142	1.12003e-37
Plagl1	6.0497e-42	0.54481	0.202	0.007	1.19669e-37
Chd3	7.27535e-42	-0.890685	0.386	0.81	1.43914e-37
Grb2	9.30215e-42	0.631122	0.729	0.537	1.84006e-37
Itch	1.07689e-41	0.583239	0.509	0.241	2.13019e-37
Rpl18a	1.08624e-41	0.618639	1	0.998	2.1487e-37
Prdx6	1.36061e-41	0.644297	0.711	0.517	2.69143e-37
Eif1	1.72853e-41	0.499978	1	0.999	3.41921e-37
Hk2	1.78211e-41	0.557981	0.22	0.005	3.52519e-37
Itgal	1.94262e-41	-0.863604	0.394	0.806	3.8427e-37
Zfp407	2.17905e-41	0.578503	0.412	0.149	4.31038e-37
Arnt	2.7099e-41	0.528287	0.383	0.132	5.36045e-37
Znrf1	3.11274e-41	0.556156	0.437	0.184	6.15732e-37
S1pr1	3.757e-41	0.88261	0.545	0.186	7.43173e-37
Ptms	3.82636e-41	-0.957517	0.585	0.859	7.56892e-37
Asb3	3.95736e-41	0.453877	0.361	0.102	7.82806e-37
Gm4070	4.0392e-41	0.498194	0.39	0.103	7.98994e-37
Kdm2a	4.97192e-41	0.645788	0.621	0.365	9.83496e-37
Myo9a	5.36052e-41	0.545578	0.332	0.079	1.06036e-36
Wwox	6.74185e-41	0.419011	0.217	0.029	1.33361e-36
Ctla2a	7.00201e-41	2.46703	0.235	0.031	1.38507e-36
Man1a	9.68396e-41	0.737262	0.549	0.305	1.91558e-36
Ppp1r3b	1.48609e-40	0.411201	0.217	0.007	2.93963e-36
Sppl3	1.49056e-40	0.486359	0.372	0.123	2.94848e-36
mt-Nd5	1.55037e-40	-0.840501	0.513	0.854	3.0668e-36
Upf2	1.683e-40	0.556463	0.538	0.252	3.32914e-36
Ero1l	2.41083e-40	0.617537	0.318	0.093	4.76887e-36
Stxbp5	2.64913e-40	0.491684	0.401	0.147	5.24023e-36
Hsh2d	4.57142e-40	0.37126	0.285	0.045	9.04272e-36
Ppp1r16b	5.73218e-40	0.712929	0.664	0.437	1.13388e-35
Tcf12	7.98499e-40	0.631994	0.513	0.281	1.57951e-35
Ptprj	8.95616e-40	0.55313	0.332	0.107	1.77162e-35
Mgat5	9.11172e-40	0.456737	0.264	0.053	1.80239e-35
Atp11b	1.09399e-39	0.748784	0.606	0.423	2.16403e-35
Nfatc1	1.46557e-39	-0.869594	0.365	0.765	2.89905e-35
Tmem164	1.59727e-39	0.418553	0.314	0.086	3.15955e-35
Arpc3	1.65936e-39	0.638877	0.91	0.832	3.28238e-35
Pja1	1.80483e-39	0.45176	0.31	0.098	3.57013e-35
Pfkfb3	2.06836e-39	0.456643	0.296	0.07	4.09142e-35
Impa2	2.30458e-39	0.520477	0.285	0.089	4.55868e-35
Kdm3a	2.41846e-39	0.477584	0.368	0.11	4.78395e-35
Pde7a	2.61684e-39	0.640379	0.487	0.222	5.17637e-35
Tmcc1	2.70014e-39	0.625892	0.426	0.199	5.34114e-35
Svbp	3.13636e-39	0.526972	0.567	0.315	6.20403e-35
Zfp335os	3.34618e-39	0.392913	0.224	0.006	6.61907e-35
Ly6e	3.40171e-39	-1.02107	0.238	0.66	6.72893e-35
Ralgapb	4.92176e-39	0.467229	0.368	0.12	9.73574e-35
Jmjd1c	4.9231e-39	0.689875	0.722	0.508	9.73839e-35
Trbc2	6.98427e-39	-0.805731	0.921	0.991	1.38156e-34
Sept1	7.24185e-39	-0.794717	0.491	0.853	1.43251e-34
Ogfr	7.85383e-39	0.540977	0.495	0.239	1.55357e-34
Zcchc7	1.1052e-38	0.614264	0.758	0.562	2.1862e-34
Gm4951	1.24942e-38	0.513456	0.224	0.019	2.47148e-34
Tbc1d1	1.43097e-38	0.554735	0.422	0.153	2.83061e-34
Slco3a1	1.53891e-38	0.695277	0.509	0.289	3.04412e-34
Acsbg1	1.57642e-38	0.357865	0.199	0.02	3.11831e-34
Cd3e	1.66839e-38	-0.62048	0.953	0.992	3.30024e-34
Rpl38	1.68973e-38	0.62138	1	0.996	3.34245e-34
Anxa2	1.82508e-38	0.790626	0.357	0.145	3.6102e-34
Herc3	1.86987e-38	0.461974	0.3	0.067	3.6988e-34
Gm2245	1.88285e-38	0.332186	0.235	0.031	3.72447e-34
Tmem154	1.91024e-38	-0.863098	0.278	0.693	3.77865e-34
C130026I21Rik	2.0008e-38	0.355705	0.213	0.007	3.95779e-34
Gm13481	2.26323e-38	0.739709	0.242	0.003	4.47689e-34
Cmpk2	2.42939e-38	0.495146	0.256	0.004	4.80558e-34
Xrcc4	2.4951e-38	0.573098	0.386	0.159	4.93555e-34
Notch2	2.52123e-38	0.426374	0.285	0.065	4.98725e-34
Rassf1	2.61817e-38	0.558205	0.487	0.23	5.17901e-34
Traf3	3.00773e-38	0.565463	0.412	0.178	5.94959e-34
Exoc6b	3.21606e-38	0.503995	0.394	0.152	6.36168e-34
Dusp1	3.33024e-38	-0.90118	0.375	0.775	6.58754e-34
H2-D1	4.41957e-38	0.52124	1	1	8.74236e-34
Timp2	4.51789e-38	-0.870471	0.195	0.656	8.93685e-34
Fars2	4.95884e-38	0.453066	0.332	0.113	9.80909e-34
Ripor2	5.34521e-38	0.765714	0.596	0.369	1.05734e-33
Itgb1	7.51221e-38	-0.990014	0.646	0.863	1.48599e-33
Herc4	7.56532e-38	0.540402	0.448	0.187	1.4965e-33
Prelid1	7.89663e-38	0.660281	0.736	0.579	1.56203e-33
Kdm5b	1.18493e-37	0.551434	0.458	0.219	2.34392e-33
Mov10	1.28848e-37	0.366555	0.224	0.032	2.54875e-33
Cd5	1.33095e-37	-0.866784	0.527	0.846	2.63275e-33
Lmbr1l	1.36371e-37	0.448189	0.401	0.144	2.69756e-33
Tspan32	2.14049e-37	-0.865405	0.213	0.654	4.23411e-33
Nop53	2.2368e-37	0.584351	0.755	0.516	4.42461e-33
Itpkb	2.26917e-37	0.727471	0.733	0.545	4.48865e-33
Faf1	2.48449e-37	0.47752	0.401	0.151	4.91456e-33
Ripk2	2.61177e-37	0.420313	0.271	0.058	5.16635e-33
Sntb1	4.06521e-37	0.562981	0.3	0.121	8.0414e-33
Dis3l2	4.60617e-37	0.467596	0.289	0.088	9.11147e-33
Melk	5.18678e-37	0.415879	0.242	0.028	1.026e-32
Rnf157	5.37454e-37	0.590116	0.325	0.108	1.06314e-32
Asxl1	6.60027e-37	0.596859	0.527	0.25	1.3056e-32
Fnbp1	6.62841e-37	0.711987	0.722	0.573	1.31117e-32
Cd274	7.43492e-37	0.758048	0.404	0.184	1.4707e-32
Calr	7.67101e-37	-0.921969	0.361	0.783	1.5174e-32
Rhoq	8.63826e-37	0.465283	0.177	0.006	1.70873e-32
Hivep2	8.81736e-37	0.724017	0.708	0.567	1.74416e-32
Rbm6	1.19149e-36	0.567494	0.52	0.289	2.35689e-32
Psme4	1.24483e-36	0.481086	0.379	0.124	2.46239e-32
Ppme1	1.39693e-36	0.505837	0.39	0.153	2.76326e-32
Farp1	2.0854e-36	0.478758	0.296	0.08	4.12513e-32
Cnp	2.63577e-36	0.557118	0.599	0.325	5.21382e-32
Strn3	2.67223e-36	0.55997	0.502	0.264	5.28593e-32
Irgm1	3.0853e-36	0.703446	0.599	0.226	6.10302e-32
Pycard	3.36229e-36	-0.853866	0.152	0.639	6.65094e-32
Adar	3.72004e-36	0.479506	0.437	0.159	7.35861e-32
Fbxo11	3.88546e-36	0.558291	0.462	0.22	7.68583e-32
Lck	5.89249e-36	-0.692935	0.639	0.915	1.16559e-31
Ern1	5.96589e-36	0.386674	0.184	0.015	1.18011e-31
Polr2a	5.99153e-36	0.583472	0.693	0.407	1.18519e-31
Osbpl8	7.38891e-36	0.507666	0.394	0.152	1.4616e-31
Ikzf1	8.09734e-36	0.643165	0.776	0.645	1.60174e-31
Mfap1b	9.12635e-36	0.433975	0.397	0.126	1.80528e-31
Nxn	9.30182e-36	0.34543	0.202	0.022	1.83999e-31
Max	9.57744e-36	0.475049	0.502	0.202	1.89451e-31
Stat1	1.05277e-35	0.94263	0.888	0.776	2.08248e-31
Nrf1	1.36736e-35	0.493033	0.397	0.146	2.70478e-31
H2-Q4	1.53447e-35	0.624005	0.805	0.66	3.03534e-31
Nf1	1.94739e-35	0.395803	0.285	0.061	3.85213e-31
Arid4b	2.28962e-35	0.669917	0.722	0.522	4.5291e-31
Scaf8	2.84901e-35	0.501362	0.466	0.198	5.63562e-31
Rps17	3.21565e-35	-0.758743	0.798	0.93	6.36088e-31
Phf11b	3.279e-35	0.573442	0.513	0.302	6.4862e-31
Tnpo1	3.47479e-35	0.477393	0.401	0.152	6.87349e-31
Tshz1	3.69274e-35	0.541598	0.336	0.111	7.30462e-31
Rtn4	4e-35	0.511651	0.588	0.375	7.9124e-31
Mitd1	6.42791e-35	0.589422	0.473	0.214	1.2715e-30
Fnip1	6.58553e-35	0.498593	0.329	0.107	1.30268e-30
Ptpn7	7.41984e-35	-0.80989	0.227	0.655	1.46772e-30
Apol7e	7.99156e-35	0.302852	0.181	0.012	1.58081e-30
Wdr33	9.52053e-35	0.515076	0.65	0.383	1.88326e-30
Parp12	1.01089e-34	0.334388	0.188	0.018	1.99964e-30
Antxr2	1.0596e-34	0.482789	0.339	0.104	2.096e-30
Fasl	1.25333e-34	0.513868	0.242	0.038	2.47921e-30
Cbfa2t2	1.26357e-34	0.401533	0.3	0.07	2.49947e-30
Ncoa2	1.4612e-34	0.566195	0.538	0.281	2.8904e-30
Zfp36	1.8951e-34	-0.901166	0.242	0.621	3.7487e-30
Gm33104	2.12922e-34	0.307665	0.202	0.006	4.21181e-30
Ighm	2.53928e-34	-1.10136	0.166	0.502	5.02295e-30
Abracl	2.62702e-34	-0.730349	0.614	0.863	5.19651e-30
Acvr2a	2.77615e-34	0.559719	0.3	0.104	5.4915e-30
Abcb7	3.79255e-34	0.467055	0.379	0.131	7.50205e-30
Pdcd4	3.83367e-34	0.696761	0.758	0.559	7.58338e-30
Nptn	4.06102e-34	0.531962	0.491	0.261	8.03311e-30
Tmem135	4.12821e-34	0.389546	0.296	0.081	8.16601e-30
Gm2682	4.67295e-34	0.740774	0.408	0.186	9.24356e-30
Ap3b1	7.1763e-34	0.561711	0.48	0.24	1.41954e-29
Rabac1	7.20453e-34	0.531894	0.819	0.638	1.42513e-29
Runx1	8.87728e-34	0.621566	0.448	0.279	1.75601e-29
Slc24a3	9.22668e-34	0.463243	0.155	0.01	1.82513e-29
Lyst	1.08594e-33	0.717598	0.292	0.15	2.14809e-29
Galnt9	1.08826e-33	0.313515	0.227	0.039	2.15268e-29
Cnn2	1.12641e-33	-0.76908	0.498	0.805	2.22816e-29
Rps12	1.20207e-33	-0.787066	0.993	0.996	2.37781e-29
Reep5	1.28954e-33	0.614407	0.816	0.623	2.55083e-29
Skil	1.37927e-33	0.62017	0.581	0.305	2.72833e-29
Jmy	1.44642e-33	0.416744	0.303	0.075	2.86117e-29
Smox	1.64409e-33	0.370952	0.191	0.029	3.25217e-29
Ugcg	2.0327e-33	0.539918	0.383	0.152	4.02088e-29
Jund	2.10634e-33	0.669391	0.982	0.934	4.16656e-29
Prkca	2.33511e-33	0.76886	0.805	0.721	4.61909e-29
Shoc2	2.95115e-33	0.458242	0.473	0.207	5.83767e-29
Camk2n1	3.27891e-33	0.414283	0.289	0.066	6.48601e-29
Csnk1g1	3.50393e-33	0.552778	0.531	0.28	6.93112e-29
Kdm2b	3.60173e-33	0.704249	0.599	0.329	7.12458e-29
Coro1a	3.61656e-33	-0.669069	0.917	0.987	7.15391e-29
Sp4	3.94954e-33	0.526805	0.437	0.202	7.81259e-29
Eif2ak2	4.29283e-33	0.504196	0.285	0.061	8.49164e-29
Cmas	4.75891e-33	0.48344	0.513	0.236	9.41361e-29
Ddx5	5.14364e-33	-0.51887	0.982	0.997	1.01746e-28
Gab3	5.32891e-33	0.388308	0.184	0.025	1.05411e-28
Map2k4	5.82748e-33	0.39711	0.368	0.111	1.15273e-28
Rpl15	6.69276e-33	-0.665548	0.968	0.996	1.32389e-28
Nme1	6.75939e-33	-0.807571	0.155	0.61	1.33708e-28
Rbm39	7.40649e-33	0.489705	0.993	0.976	1.46508e-28
Nmi	7.77577e-33	0.576631	0.592	0.341	1.53812e-28
Col4a3bp	8.01069e-33	0.557151	0.498	0.27	1.5846e-28
Nfatc3	8.7603e-33	0.592586	0.711	0.474	1.73288e-28
Ss18	8.76549e-33	0.492424	0.52	0.243	1.7339e-28
Srsf3	9.63577e-33	-0.675523	0.682	0.903	1.90605e-28
mt-Nd3	1.09109e-32	-0.746009	0.314	0.713	2.15828e-28
Ndufb1-ps	1.73042e-32	0.610815	0.74	0.553	3.42295e-28
BC004004	1.81464e-32	-0.723491	0.491	0.786	3.58955e-28
Lrch3	2.02643e-32	0.475981	0.491	0.243	4.00848e-28
Camta1	2.10835e-32	0.402566	0.329	0.09	4.17053e-28
Xrn2	2.11796e-32	0.57828	0.736	0.527	4.18954e-28
Relch	2.48054e-32	0.496286	0.491	0.243	4.90675e-28
Ago3	2.95023e-32	0.526064	0.365	0.138	5.83584e-28
Exoc2	3.00164e-32	0.48188	0.437	0.199	5.93755e-28
Casp8	3.67502e-32	0.580695	0.632	0.406	7.26956e-28
Braf	4.06214e-32	0.486628	0.354	0.119	8.03531e-28
Rngtt	4.45742e-32	0.463353	0.386	0.169	8.81723e-28
Lamp2	5.02582e-32	0.536858	0.495	0.244	9.94158e-28
Adora2a	5.19832e-32	0.360818	0.264	0.065	1.02828e-27
Rgs2	5.47403e-32	0.708575	0.3	0.093	1.08282e-27
S100a6	7.652e-32	-1.16454	0.227	0.574	1.51364e-27
Kdm5c	9.47088e-32	0.505373	0.43	0.214	1.87343e-27
Rpap3	9.55235e-32	0.449794	0.339	0.096	1.88955e-27
Rpl11	1.02555e-31	-0.567615	0.996	0.998	2.02863e-27
Mecp2	1.22768e-31	0.496456	0.451	0.224	2.42847e-27
Scaper	1.42001e-31	0.542215	0.343	0.177	2.80892e-27
Ptpn11	1.85504e-31	-0.789417	0.375	0.709	3.66945e-27
Usp32	2.00252e-31	0.411299	0.274	0.072	3.96119e-27
Gpx4	2.01132e-31	0.563677	0.83	0.681	3.97859e-27
Olfr56	2.35454e-31	0.274875	0.17	0.008	4.65751e-27
Nfil3	2.78931e-31	0.647777	0.43	0.237	5.51753e-27
Tgtp2	2.81693e-31	0.40446	0.274	0.06	5.57217e-27
Nipbl	2.8442e-31	0.605389	0.747	0.598	5.62612e-27
Zfp52	3.06229e-31	0.499705	0.404	0.177	6.05751e-27
Snx13	4.21982e-31	0.446439	0.253	0.076	8.34722e-27
Tnfrsf1b	4.99556e-31	-0.741344	0.26	0.649	9.88171e-27
Rlf	5.59833e-31	0.514946	0.502	0.27	1.10741e-26
Rora	5.64067e-31	0.628575	0.26	0.078	1.11578e-26
Spred2	5.81875e-31	0.3677	0.242	0.049	1.15101e-26
Nub1	6.61418e-31	0.460978	0.502	0.223	1.30835e-26
Grina	7.90572e-31	0.457582	0.347	0.137	1.56383e-26
Suz12	8.41768e-31	0.58184	0.56	0.371	1.6651e-26
Malat1	8.80939e-31	0.483323	1	1	1.74258e-26
Ythdf3	9.55656e-31	0.470662	0.375	0.156	1.89038e-26
St6gal1	9.62697e-31	0.524327	0.361	0.162	1.90431e-26
Clasp2	1.01186e-30	0.416252	0.303	0.098	2.00157e-26
Npepps	1.31434e-30	0.499259	0.397	0.198	2.59989e-26
Ccny	1.64388e-30	0.444667	0.43	0.195	3.25176e-26
H3f3b	1.70565e-30	0.486859	0.996	0.998	3.37394e-26
Rpl12	1.95163e-30	-0.650253	0.993	0.997	3.86051e-26
Kpna4	1.96782e-30	0.536526	0.617	0.397	3.89254e-26
Socs1	2.62421e-30	0.733656	0.329	0.154	5.19094e-26
Ranbp9	2.87285e-30	0.499815	0.502	0.281	5.68278e-26
Junb	3.0504e-30	-0.732901	0.863	0.972	6.034e-26
Eif4g3	3.93003e-30	0.560632	0.545	0.297	7.77399e-26
Dtx4	3.98954e-30	0.351466	0.17	0.004	7.8917e-26
Slfn3	4.12354e-30	0.279536	0.155	0.011	8.15678e-26
Scml4	4.49534e-30	0.414784	0.209	0.056	8.89223e-26
Podnl1	4.70928e-30	-0.744501	0.116	0.569	9.31543e-26
Rnf169	5.89647e-30	0.364878	0.289	0.078	1.16638e-25
Gypc	6.59405e-30	0.28874	0.162	0.016	1.30437e-25
Rps4x	7.4229e-30	-0.628022	1	0.999	1.46832e-25
Vrk2	1.08603e-29	0.449525	0.31	0.109	2.14828e-25
Prr14l	1.14103e-29	0.457704	0.379	0.161	2.25708e-25
Ttc17	1.1509e-29	0.366177	0.282	0.094	2.27659e-25
Lamb3	1.18449e-29	0.400472	0.314	0.106	2.34304e-25
Filip1l	1.20436e-29	0.344359	0.264	0.033	2.38234e-25
Chd7	1.32793e-29	0.495918	0.372	0.15	2.62678e-25
Pmepa1	1.58877e-29	0.704279	0.505	0.243	3.14274e-25
Ndufa4	1.7137e-29	-0.662455	0.635	0.879	3.38987e-25
Asap1	1.89357e-29	0.566213	0.491	0.208	3.74568e-25
Bicra	2.10076e-29	0.36455	0.296	0.096	4.15551e-25
Tapbp	2.5392e-29	0.559007	0.736	0.591	5.02279e-25
Csnk1g3	2.56239e-29	0.474964	0.531	0.281	5.06867e-25
Stx11	2.69515e-29	0.584963	0.531	0.24	5.33127e-25
Dnajc1	2.73645e-29	0.590616	0.552	0.379	5.41297e-25
Tmem184b	3.16438e-29	0.297019	0.217	0.041	6.25946e-25
Bcl2	3.24432e-29	0.810928	0.278	0.169	6.41759e-25
Crtc3	3.33793e-29	0.544504	0.516	0.301	6.60275e-25
Lrrc8c	4.04189e-29	0.514338	0.466	0.27	7.99526e-25
Il6ra	4.74775e-29	-0.76031	0.116	0.526	9.39153e-25
Ifrd1	4.89415e-29	0.548144	0.354	0.168	9.68112e-25
Ndfip2	5.39287e-29	0.464104	0.603	0.359	1.06676e-24
Mbtd1	6.40872e-29	0.444012	0.375	0.149	1.26771e-24
Rps3a1	7.15366e-29	-0.558973	1	0.999	1.41507e-24
Sidt1	7.44515e-29	0.360818	0.238	0.065	1.47272e-24
Eya3	7.67372e-29	0.327815	0.249	0.06	1.51794e-24
Itgb2	8.05311e-29	-0.681738	0.336	0.701	1.59299e-24
Cage1	8.56114e-29	0.26675	0.152	0.011	1.69348e-24
Acpp	8.83583e-29	0.405871	0.253	0.075	1.74782e-24
Ubn2	9.46584e-29	0.560567	0.513	0.284	1.87244e-24
Prxl2c	1.01592e-28	0.352241	0.245	0.058	2.00958e-24
Aak1	1.02818e-28	0.537639	0.653	0.409	2.03385e-24
Nsa2	1.07502e-28	0.616452	0.863	0.769	2.1265e-24
Kpna1	1.09931e-28	0.44032	0.35	0.148	2.17455e-24
Cdkn1b	1.14523e-28	0.545476	0.747	0.525	2.26537e-24
Sh3bp5	1.16237e-28	0.338161	0.217	0.044	2.29927e-24
Zdhhc20	1.19472e-28	0.49643	0.534	0.295	2.36328e-24
Dnajc7	1.27631e-28	0.487065	0.621	0.397	2.52467e-24
Ifnar2	1.30531e-28	0.465746	0.48	0.248	2.58203e-24
Rbm33	1.35873e-28	0.454493	0.491	0.234	2.68771e-24
Chst2	1.52855e-28	-0.807757	0.354	0.677	3.02362e-24
Tmem64	2.04852e-28	0.557881	0.401	0.173	4.05218e-24
Dyrk1a	2.18105e-28	0.455781	0.44	0.215	4.31433e-24
Paxbp1	2.56151e-28	0.537864	0.444	0.274	5.06693e-24
Prdm1	2.71439e-28	-0.788144	0.274	0.624	5.36934e-24
Tnks2	3.28852e-28	0.478945	0.61	0.389	6.50503e-24
Ubald2	3.39677e-28	0.593537	0.578	0.383	6.71915e-24
Zfp831	3.46395e-28	0.49351	0.448	0.233	6.85204e-24
Donson	3.53087e-28	0.403831	0.368	0.163	6.98442e-24
Arhgap18	5.10768e-28	0.459521	0.419	0.226	1.01035e-23
Crbn	5.16518e-28	0.552651	0.419	0.26	1.02172e-23
Cnot2	5.80759e-28	0.435354	0.43	0.227	1.1488e-23
H2-T22	5.97927e-28	0.533345	0.643	0.457	1.18276e-23
Qk	6.80432e-28	0.4585	0.368	0.15	1.34596e-23
Kmt2e	7.06115e-28	0.552102	0.848	0.718	1.39677e-23
Sumo1	7.26536e-28	0.471106	0.776	0.611	1.43716e-23
Slmap	7.30112e-28	0.395755	0.343	0.125	1.44423e-23
Rnf216	9.38939e-28	0.449367	0.415	0.211	1.85732e-23
Gem	1.05184e-27	0.524036	0.249	0.118	2.08065e-23
A930015D03Rik	1.11757e-27	0.317013	0.227	0.06	2.21067e-23
Smurf2	1.44722e-27	0.424371	0.321	0.124	2.86275e-23
Ecm1	1.56276e-27	0.370632	0.13	0.01	3.0913e-23
Uqcrh	1.69437e-27	0.502053	0.971	0.9	3.35164e-23
Fam168a	1.88572e-27	0.481181	0.401	0.164	3.73014e-23
Gm11714	2.24094e-27	0.240445	0.155	0.005	4.43281e-23
Pi4ka	2.33611e-27	0.407265	0.383	0.165	4.62107e-23
Mbnl2	2.36947e-27	0.527479	0.516	0.323	4.68705e-23
Kcmf1	2.43871e-27	0.430303	0.48	0.283	4.82401e-23
Dhx40	2.70501e-27	0.462354	0.375	0.174	5.35078e-23
Bbs9	2.71298e-27	0.365566	0.195	0.048	5.36654e-23
Rpsa	2.75594e-27	-0.622852	0.996	1	5.45152e-23
Camkmt	3.14361e-27	0.423307	0.238	0.088	6.21838e-23
Gpr18	3.18349e-27	0.420944	0.296	0.084	6.29727e-23
Emp1	3.2804e-27	0.285177	0.159	0.014	6.48895e-23
St3gal4	3.36336e-27	0.322603	0.245	0.067	6.65307e-23
Frs2	3.60404e-27	0.343729	0.271	0.08	7.12915e-23
Bcl6	4.16926e-27	0.390237	0.235	0.037	8.24721e-23
Tmed2	4.39616e-27	0.484561	0.776	0.582	8.69604e-23
Btbd1	4.70052e-27	0.414005	0.397	0.187	9.2981e-23
Ccrl2	4.90124e-27	0.434589	0.267	0.074	9.69513e-23
Gm39323	5.19535e-27	0.267809	0.155	0.004	1.02769e-22
Mapkapk2	6.31738e-27	0.4852	0.397	0.175	1.24964e-22
Fbxw11	6.51555e-27	0.432925	0.404	0.159	1.28884e-22
Csprs	8.42867e-27	0.410619	0.325	0.116	1.66728e-22
Rabep1	8.57371e-27	0.454341	0.401	0.195	1.69597e-22
Tnfrsf4	9.68263e-27	-0.962785	0.592	0.888	1.91532e-22
Sdc3	1.00151e-26	0.252896	0.141	0.006	1.98109e-22
Fam49b	1.04475e-26	0.528971	0.787	0.642	2.06661e-22
Trim25	1.04965e-26	0.340544	0.271	0.08	2.07631e-22
Ly6a	1.14732e-26	1.99785	0.451	0.266	2.26952e-22
Nfkb1	1.30114e-26	0.609722	0.653	0.51	2.57378e-22
Erc1	1.36226e-26	0.394865	0.289	0.092	2.69468e-22
Tinf2	1.55281e-26	0.323208	0.253	0.065	3.07161e-22
Nrd1	1.76027e-26	0.526146	0.563	0.384	3.48199e-22
Irf9	1.87649e-26	0.502023	0.57	0.32	3.71189e-22
Dusp16	1.93491e-26	0.245826	0.137	0.011	3.82744e-22
Rpl34	2.03403e-26	0.483697	1	0.997	4.02351e-22
Ip6k1	2.04552e-26	0.427633	0.458	0.23	4.04625e-22
Pum1	2.15086e-26	0.478626	0.556	0.36	4.25462e-22
Gm36975	2.15448e-26	0.402657	0.22	0.002	4.26177e-22
Elmsan1	2.3707e-26	0.361145	0.264	0.077	4.68949e-22
Rpl8	2.46086e-26	-0.53544	1	0.996	4.86783e-22
Gm11110	2.54496e-26	0.368308	0.332	0.129	5.03419e-22
Glg1	2.61856e-26	0.499114	0.516	0.285	5.17978e-22
Prdm10	2.78477e-26	0.341876	0.188	0.043	5.50855e-22
Ptpn22	3.56584e-26	0.590469	0.736	0.62	7.05358e-22
Pdk1	4.06412e-26	0.240328	0.166	0.023	8.03923e-22
Auh	4.29043e-26	0.448986	0.498	0.273	8.4869e-22
Ptbp3	4.77421e-26	0.519751	0.809	0.679	9.44386e-22
Parp8	5.14686e-26	0.280572	0.144	0.012	1.0181e-21
Jmjd6	5.17968e-26	0.412356	0.386	0.179	1.02459e-21
Dym	5.27284e-26	0.336536	0.26	0.078	1.04302e-21
Arf4	5.5534e-26	0.527338	0.751	0.599	1.09852e-21
Aprt	6.19546e-26	-0.661473	0.195	0.578	1.22552e-21
Sbno2	6.78434e-26	0.459246	0.419	0.211	1.34201e-21
Itga4	7.43978e-26	-0.717583	0.628	0.866	1.47166e-21
Ppard	7.8732e-26	0.267265	0.209	0.049	1.5574e-21
Usp3	8.56437e-26	0.444088	0.415	0.187	1.69412e-21
Tpm3-rs7	9.57891e-26	0.520812	0.78	0.594	1.8948e-21
Wdr83os	1.00003e-25	-0.667293	0.116	0.507	1.97815e-21
9930021J03Rik	1.00195e-25	0.467303	0.347	0.166	1.98196e-21
Hipk2	1.03973e-25	0.326686	0.195	0.041	2.05669e-21
Ptpn2	1.04309e-25	0.459957	0.523	0.292	2.06333e-21
mt-Co1	1.12208e-25	-0.471691	0.996	1	2.21958e-21
Parp11	1.20094e-25	0.38437	0.267	0.085	2.37557e-21
Ubn1	1.22562e-25	0.498701	0.592	0.373	2.4244e-21
Tes	1.2433e-25	0.520014	0.513	0.354	2.45937e-21
Arid2	1.53785e-25	0.381354	0.368	0.141	3.04203e-21
Aim2	1.54301e-25	0.432347	0.491	0.257	3.05222e-21
Rps19	1.65696e-25	-0.660698	0.989	0.996	3.27763e-21
Dgkz	2.22632e-25	-0.632105	0.26	0.597	4.40387e-21
Map4k3	2.28003e-25	0.290733	0.181	0.041	4.51012e-21
Atp5g1	2.4435e-25	-0.642364	0.336	0.655	4.83349e-21
Vsir	2.49032e-25	-0.640281	0.274	0.609	4.9261e-21
Copg2	2.60377e-25	0.355351	0.242	0.087	5.15051e-21
Gas2	2.81811e-25	0.291736	0.162	0.021	5.5745e-21
Rcor1	3.07413e-25	0.423639	0.397	0.197	6.08093e-21
Nedd9	3.54803e-25	0.504302	0.451	0.319	7.01835e-21
Dennd4c	3.61388e-25	0.384866	0.184	0.053	7.14862e-21
Rps6ka5	3.90975e-25	0.371812	0.227	0.067	7.73388e-21
Cdk8	4.11386e-25	0.36067	0.361	0.137	8.13762e-21
Rasa3	4.44759e-25	0.476622	0.458	0.182	8.79778e-21
Zfc3h1	4.6085e-25	0.443089	0.43	0.21	9.11607e-21
Gbe1	4.91147e-25	0.389084	0.195	0.044	9.71538e-21
Ets1	4.92594e-25	0.516238	0.975	0.93	9.744e-21
Cdkn2d	4.97103e-25	0.360742	0.307	0.097	9.83319e-21
Rps21	5.07998e-25	0.473766	1	0.997	1.00487e-20
2210408F21Rik	5.73114e-25	0.345636	0.152	0.023	1.13368e-20
Zfr	5.81263e-25	0.464739	0.531	0.301	1.1498e-20
Tmod3	6.15847e-25	0.489552	0.433	0.303	1.21821e-20
Zmynd11	6.7468e-25	0.463107	0.448	0.22	1.33458e-20
Gvin1	6.94064e-25	0.243026	0.159	0.004	1.37293e-20
Rpl3	7.71436e-25	-0.582277	0.96	0.993	1.52598e-20
Tecpr1	7.91383e-25	0.495056	0.48	0.274	1.56543e-20
Gm44148	8.29019e-25	0.214537	0.148	0.004	1.63988e-20
Wars2	9.30983e-25	0.311052	0.17	0.034	1.84158e-20
Gm37240	9.34384e-25	0.438257	0.253	0.002	1.84831e-20
Tbc1d30	9.51603e-25	0.291787	0.209	0.046	1.88237e-20
Irak2	9.6699e-25	0.34573	0.235	0.074	1.9128e-20
Chp1	1.03067e-24	0.3632	0.343	0.142	2.03877e-20
Gm48678	1.06923e-24	0.237989	0.144	0.004	2.11505e-20
Hira	1.0956e-24	0.31115	0.253	0.074	2.16721e-20
Atp5o	1.27928e-24	-0.619403	0.419	0.702	2.53055e-20
Itpr1	1.35979e-24	0.414373	0.235	0.078	2.68981e-20
Ythdc1	1.46725e-24	0.533339	0.794	0.655	2.90237e-20
Kdm4d	1.51107e-24	0.237869	0.123	0.007	2.98905e-20
mt-Nd4l	1.5687e-24	-0.626176	0.357	0.726	3.10304e-20
Naa10	1.89301e-24	-0.624304	0.162	0.526	3.74457e-20
Gpat4	1.92806e-24	0.346309	0.245	0.081	3.8139e-20
Sp140	1.9613e-24	0.406685	0.361	0.16	3.87964e-20
Atad2b	2.06096e-24	0.454088	0.462	0.241	4.07679e-20
Mtmr12	2.27149e-24	0.341214	0.314	0.108	4.49323e-20
Wsb1	2.30922e-24	0.462419	0.516	0.257	4.56788e-20
Abi1	2.3141e-24	0.488153	0.592	0.4	4.57752e-20
Erbin	2.5658e-24	0.523499	0.671	0.46	5.07541e-20
Atf7	3.15519e-24	0.380506	0.307	0.14	6.24127e-20
Arrb1	3.72943e-24	0.29617	0.199	0.05	7.37719e-20
Otulin	4.48288e-24	0.428309	0.491	0.274	8.86758e-20
Cacul1	4.63376e-24	0.318636	0.278	0.097	9.16604e-20
Sik2	4.74814e-24	0.436963	0.274	0.109	9.39229e-20
Prdx1	5.37971e-24	-0.618956	0.556	0.802	1.06416e-19
Cd2	5.48063e-24	0.554578	0.877	0.829	1.08412e-19
Ifitm3	5.72199e-24	0.780315	0.162	0.017	1.13187e-19
Rpl23a	5.99779e-24	-0.62333	0.83	0.945	1.18642e-19
Prkcb	6.27049e-24	0.42095	0.235	0.099	1.24037e-19
Crim1	6.53434e-24	0.412763	0.285	0.093	1.29256e-19
Atg4a	6.57996e-24	0.384348	0.159	0.059	1.30158e-19
Myo1d	6.87698e-24	0.342244	0.112	0.007	1.36034e-19
Klhl2	7.57965e-24	0.371236	0.289	0.115	1.49933e-19
Calm2	8.04036e-24	0.506277	0.783	0.645	1.59046e-19
Derl1	9.54899e-24	0.40446	0.48	0.248	1.88889e-19
H2-T23	9.88293e-24	0.515308	0.838	0.811	1.95494e-19
Trip12	9.96044e-24	0.484474	0.661	0.46	1.97027e-19
Rpl5	1.12298e-23	-0.572762	0.946	0.982	2.22136e-19
Atg13	1.13236e-23	0.300667	0.256	0.079	2.23991e-19
Gimap3	1.16486e-23	0.597505	0.801	0.781	2.30421e-19
Wwp2	1.29549e-23	0.372051	0.303	0.117	2.5626e-19
Insr	1.45273e-23	0.332126	0.245	0.077	2.87365e-19
Pdcd1	1.50065e-23	0.675061	0.495	0.382	2.96844e-19
Dgka	1.6581e-23	0.528505	0.653	0.418	3.27989e-19
Lat	1.6635e-23	-0.598017	0.614	0.844	3.29058e-19
Pafah1b3	1.73636e-23	0.306963	0.245	0.064	3.43468e-19
Ubxn7	1.93218e-23	0.389087	0.357	0.148	3.82204e-19
Rps25	1.98887e-23	-0.567724	0.942	0.972	3.93419e-19
Airn	2.08019e-23	0.304788	0.144	0.021	4.11483e-19
Pnpla7	2.12257e-23	0.321393	0.227	0.066	4.19865e-19
Itpk1	2.20669e-23	0.397137	0.354	0.153	4.36506e-19
Stk4	2.30749e-23	0.50566	0.682	0.576	4.56444e-19
Mpp5	2.70332e-23	0.360393	0.256	0.071	5.34745e-19
Pld3	2.92566e-23	0.384394	0.383	0.195	5.78726e-19
AC168977.1	3.07601e-23	0.232153	0.213	0.046	6.08466e-19
Cep120	3.35228e-23	0.383263	0.386	0.174	6.63114e-19
Xpr1	4.09679e-23	0.432905	0.415	0.202	8.10386e-19
Il4ra	4.38044e-23	0.342918	0.188	0.055	8.66494e-19
Map2k5	4.43631e-23	0.304286	0.274	0.093	8.77547e-19
Armh3	4.5545e-23	0.253495	0.162	0.028	9.00926e-19
Frg1	4.86434e-23	0.459986	0.614	0.414	9.62215e-19
Phf20l1	4.9797e-23	0.525283	0.708	0.52	9.85035e-19
Rnf115	5.25411e-23	0.384249	0.412	0.217	1.03931e-18
Dcaf5	5.27531e-23	0.35338	0.357	0.141	1.04351e-18
Ric1	5.44033e-23	0.330738	0.303	0.107	1.07615e-18
Gpbp1	5.63998e-23	0.469202	0.664	0.466	1.11564e-18
Pkp3	6.9815e-23	-0.646033	0.401	0.687	1.38101e-18
Gpr146	7.61192e-23	0.261753	0.155	0.003	1.50571e-18
Trappc8	8.75545e-23	0.396526	0.39	0.197	1.73192e-18
Gpr171	1.07367e-22	0.343725	0.292	0.099	2.12383e-18
Rilpl2	1.11195e-22	-0.678401	0.238	0.597	2.19955e-18
Ahcyl2	1.21076e-22	0.444617	0.278	0.146	2.39501e-18
Gpatch8	1.5127e-22	0.454375	0.596	0.395	2.99228e-18
Samd11	1.59847e-22	0.307917	0.188	0.039	3.16193e-18
Myo9b	1.61238e-22	0.384883	0.365	0.175	3.18945e-18
Tmem243	1.75537e-22	0.329351	0.3	0.106	3.4723e-18
Eif3i	1.75594e-22	-0.572256	0.285	0.62	3.47342e-18
Clint1	1.76512e-22	0.52725	0.697	0.572	3.49158e-18
Itsn2	1.83409e-22	0.476431	0.606	0.422	3.62802e-18
Lef1	1.87198e-22	0.516382	0.274	0.128	3.70295e-18
Dync1i2	1.9023e-22	0.492094	0.585	0.425	3.76294e-18
Phf11a	1.99654e-22	0.241585	0.177	0.037	3.94935e-18
Ano6	2.13779e-22	0.367998	0.289	0.133	4.22875e-18
Smap2	2.15599e-22	0.465626	0.603	0.4	4.26476e-18
Wipf1	2.23531e-22	0.49645	0.715	0.579	4.42166e-18
Stim2	2.26851e-22	0.37243	0.289	0.14	4.48734e-18
Gramd1b	2.32237e-22	0.396227	0.242	0.097	4.59388e-18
Cdk13	2.39978e-22	0.432352	0.617	0.409	4.747e-18
Rnf38	2.46157e-22	0.339622	0.278	0.095	4.86923e-18
Mon2	2.49764e-22	0.389896	0.343	0.177	4.94058e-18
Gch1	2.5853e-22	0.30935	0.238	0.075	5.11399e-18
Wasl	2.74446e-22	0.369787	0.375	0.174	5.42882e-18
Rsf1os1	2.97314e-22	0.239926	0.159	0.003	5.88117e-18
Usf1	3.03882e-22	0.338882	0.401	0.19	6.01108e-18
Nt5dc1	3.1047e-22	0.43011	0.419	0.228	6.14141e-18
Setx	3.18439e-22	0.452141	0.498	0.294	6.29904e-18
Setd3	3.52695e-22	0.350172	0.375	0.181	6.97666e-18
Ppp1cb	3.90863e-22	0.421989	0.523	0.334	7.73167e-18
Plod2	4.12432e-22	0.25526	0.137	0.018	8.15831e-18
Cttnbp2	4.50782e-22	0.507933	0.159	0.032	8.91692e-18
Tnfrsf23	4.56043e-22	0.212561	0.116	0.009	9.02099e-18
Alkbh5	4.67839e-22	0.40439	0.477	0.274	9.25433e-18
Vta1	4.71247e-22	0.375424	0.444	0.264	9.32174e-18
Atp5g3	4.91862e-22	-0.586671	0.401	0.702	9.72952e-18
Map3k14	7.22768e-22	0.33884	0.332	0.138	1.42971e-17
Rptor	7.51931e-22	0.374345	0.227	0.094	1.48739e-17
Ap3s1	8.39091e-22	0.330159	0.285	0.108	1.65981e-17
Rps29	8.63574e-22	0.446013	1	0.999	1.70824e-17
Ppp1ca	8.76091e-22	-0.531871	0.69	0.872	1.73299e-17
Pias2	9.22248e-22	0.302481	0.249	0.082	1.8243e-17
Ppp2r5c	9.91649e-22	0.482192	0.682	0.48	1.96158e-17
Patj	9.97059e-22	0.359341	0.123	0.032	1.97228e-17
Fam13b	1.0149e-21	0.395643	0.419	0.196	2.00758e-17
Golga7	1.02048e-21	0.372087	0.466	0.285	2.01861e-17
Card11	1.23945e-21	0.326537	0.245	0.093	2.45175e-17
Rock1	1.31417e-21	0.495847	0.852	0.745	2.59956e-17
Vamp4	1.32626e-21	0.355098	0.401	0.202	2.62348e-17
Baz2b	1.38606e-21	0.374578	0.289	0.089	2.74177e-17
Iigp1	1.45996e-21	0.899422	0.733	0.509	2.88794e-17
4933406I18Rik	1.47719e-21	0.471736	0.101	0.002	2.92204e-17
Snx25	1.52214e-21	0.273995	0.213	0.059	3.01095e-17
Gm26510	1.63123e-21	0.285114	0.224	0.072	3.22673e-17
Zadh2	1.68368e-21	0.259438	0.195	0.05	3.33049e-17
Txk	1.73639e-21	0.528294	0.245	0.159	3.43475e-17
A330023F24Rik	1.87438e-21	0.239695	0.137	0.024	3.70772e-17
Stau1	1.99957e-21	0.304018	0.285	0.105	3.95534e-17
Kdm3b	2.00669e-21	0.357101	0.347	0.15	3.96943e-17
Spag9	2.01656e-21	0.458585	0.509	0.311	3.98896e-17
Morrbid	2.03248e-21	0.560629	0.347	0.241	4.02044e-17
Isca1	2.32624e-21	0.314171	0.285	0.105	4.60153e-17
Mrpl30	2.33108e-21	0.432888	0.574	0.4	4.61111e-17
Il17ra	2.51021e-21	0.3632	0.318	0.138	4.96544e-17
Ctdspl2	2.5138e-21	0.405397	0.491	0.268	4.97254e-17
Pdpr	2.84007e-21	0.244925	0.184	0.043	5.61795e-17
Brd4	2.91106e-21	0.449949	0.679	0.494	5.75836e-17
Vps8	2.93874e-21	0.246166	0.166	0.044	5.81313e-17
Calm1	3.28749e-21	-0.529939	0.903	0.973	6.50298e-17
Ctsb	3.35314e-21	-0.586626	0.599	0.793	6.63285e-17
Serpinb6a	3.56012e-21	0.398414	0.296	0.135	7.04226e-17
Bbx	3.67391e-21	0.406322	0.415	0.197	7.26736e-17
Epb41l2	3.70163e-21	0.382682	0.256	0.099	7.3222e-17
Sh3glb1	3.71314e-21	0.459267	0.805	0.63	7.34497e-17
Gpcpd1	3.92164e-21	0.489872	0.545	0.349	7.75739e-17
Lpp	4.1989e-21	0.513276	0.202	0.05	8.30585e-17
Lmtk2	4.60387e-21	0.277301	0.245	0.075	9.10691e-17
E230032D23Rik	4.60793e-21	0.221801	0.144	0.02	9.11494e-17
Twsg1	4.8228e-21	-0.578112	0.173	0.487	9.53997e-17
F730043M19Rik	4.9674e-21	0.400377	0.361	0.168	9.82602e-17
Hnrnpu	5.07407e-21	-0.552396	0.56	0.813	1.0037e-16
Acsl4	5.28268e-21	0.36417	0.318	0.142	1.04497e-16
Lemd3	5.3773e-21	0.302537	0.271	0.099	1.06368e-16
Arhgef11	5.39121e-21	0.257935	0.184	0.045	1.06643e-16
Zfp169	5.78466e-21	0.270573	0.159	0.033	1.14426e-16
Gm49180	5.84228e-21	0.291765	0.112	0.003	1.15566e-16
Nars2	5.91018e-21	0.216681	0.148	0.028	1.16909e-16
Brip1os	6.43027e-21	0.322166	0.253	0.091	1.27197e-16
Anxa6	6.61714e-21	-0.579055	0.318	0.619	1.30894e-16
Itga7	6.83019e-21	0.253708	0.152	0.002	1.35108e-16
Umad1	7.1382e-21	0.276984	0.227	0.063	1.41201e-16
Kctd12	7.40561e-21	0.395581	0.256	0.09	1.4649e-16
Vps13a	7.61653e-21	0.432739	0.477	0.301	1.50663e-16
Rhbdd1	8.09863e-21	0.275825	0.199	0.058	1.60199e-16
Fbxo38	8.15978e-21	0.297589	0.292	0.103	1.61409e-16
Wac	8.30059e-21	0.443794	0.661	0.506	1.64194e-16
R3hdm1	8.74513e-21	0.501398	0.534	0.454	1.72987e-16
Btbd7	9.05354e-21	0.402963	0.437	0.244	1.79088e-16
Rnf126	9.21686e-21	0.313436	0.289	0.132	1.82319e-16
Grhpr	9.7264e-21	0.251306	0.235	0.07	1.92398e-16
Stk39	1.12282e-20	0.443725	0.469	0.323	2.22105e-16
Exoc4	1.20314e-20	0.508308	0.531	0.373	2.37994e-16
Svil	1.29177e-20	0.3981	0.412	0.21	2.55524e-16
Ptch1	1.43948e-20	0.382995	0.202	0.08	2.84744e-16
Hipk1	1.45552e-20	0.418045	0.419	0.242	2.87917e-16
Mxd4	1.47477e-20	-0.569494	0.162	0.474	2.91725e-16
Srgap2	1.50157e-20	0.398385	0.386	0.253	2.97026e-16
Hook2	1.59183e-20	0.20746	0.112	0.009	3.1488e-16
Stat5a	1.755e-20	0.354257	0.296	0.127	3.47157e-16
Maml1	1.80879e-20	0.274095	0.253	0.08	3.57797e-16
Trerf1	1.8639e-20	0.423667	0.31	0.179	3.68698e-16
Slk	1.91163e-20	0.4162	0.477	0.267	3.7814e-16
Ppp4r2	2.04279e-20	0.392085	0.491	0.289	4.04084e-16
Snx18	2.05915e-20	0.278042	0.202	0.058	4.0732e-16
Mier1	2.07169e-20	0.481152	0.697	0.577	4.09801e-16
Sqstm1	2.07562e-20	0.381113	0.509	0.272	4.10579e-16
Cdc27	2.08896e-20	0.315864	0.26	0.111	4.13217e-16
Anks1	2.0929e-20	0.250843	0.213	0.055	4.13997e-16
Slfn2	2.09776e-20	0.63571	0.939	0.803	4.14959e-16
Gm2a	2.1015e-20	-0.548093	0.155	0.468	4.15698e-16
Lnpep	2.41777e-20	0.451229	0.682	0.515	4.7826e-16
Cyba	2.47843e-20	-0.551828	0.733	0.908	4.90258e-16
Selplg	2.53247e-20	0.509422	0.7	0.619	5.00948e-16
Camk2b	2.55532e-20	0.392109	0.242	0.001	5.05469e-16
Fchsd2	2.80937e-20	0.372505	0.249	0.114	5.55722e-16
Fbxl20	2.87851e-20	0.336644	0.329	0.145	5.69397e-16
Rpl14	2.98146e-20	-0.556001	0.917	0.967	5.89763e-16
Tesc	3.39503e-20	-0.680394	0.04	0.431	6.71572e-16
Kdm6a	3.61508e-20	0.450128	0.52	0.337	7.151e-16
Lin52	3.62691e-20	0.24184	0.152	0.03	7.1744e-16
Mrpl33	3.83315e-20	0.472113	0.697	0.571	7.58235e-16
Smad7	3.88742e-20	0.512309	0.581	0.345	7.68971e-16
Atp5f1	3.99514e-20	-0.515157	0.578	0.81	7.90278e-16
Ptpn9	4.16001e-20	0.319739	0.26	0.096	8.22892e-16
Glrx	4.1791e-20	-0.649279	0.458	0.681	8.26668e-16
Ipmk	4.59331e-20	0.383565	0.292	0.153	9.08602e-16
Rab3ip	4.88722e-20	0.313157	0.224	0.086	9.66741e-16
Cox20	5.44746e-20	-0.523124	0.213	0.504	1.07756e-15
Marf1	5.4481e-20	0.342996	0.379	0.186	1.07769e-15
Rnf114	5.57049e-20	0.422929	0.538	0.295	1.1019e-15
Rabgap1	5.66325e-20	0.368574	0.3	0.149	1.12025e-15
Rundc3b	5.83575e-20	0.25806	0.126	0.002	1.15437e-15
Dcaf6	5.89773e-20	0.2946	0.177	0.046	1.16663e-15
Rack1	5.98615e-20	-0.520455	0.946	0.986	1.18412e-15
Rbl1	6.05067e-20	0.325143	0.3	0.133	1.19688e-15
Vmp1	6.33954e-20	0.462463	0.7	0.539	1.25402e-15
Ankrd17	6.59547e-20	0.472355	0.686	0.519	1.30465e-15
Wdr70	7.31077e-20	0.345013	0.314	0.146	1.44614e-15
Ier5	7.64297e-20	-0.588369	0.578	0.791	1.51186e-15
Bloc1s1	7.86053e-20	0.290371	0.274	0.114	1.55489e-15
BC051226	9.00022e-20	0.21834	0.181	0.036	1.78033e-15
Sccpdh	9.81765e-20	-0.607515	0.058	0.361	1.94203e-15
Tiparp	9.92904e-20	0.400329	0.35	0.163	1.96406e-15
Smg1	1.04343e-19	0.439037	0.513	0.323	2.064e-15
Dtnbp1	1.05186e-19	0.303228	0.321	0.136	2.08069e-15
Specc1l	1.10602e-19	0.377892	0.375	0.198	2.18782e-15
Ppia	1.11856e-19	-0.47343	0.986	0.996	2.21262e-15
Rfwd3	1.3513e-19	0.274095	0.235	0.081	2.673e-15
Armc7	1.42606e-19	0.285323	0.245	0.095	2.82088e-15
Rps11	1.64876e-19	-0.467832	1	0.998	3.26141e-15
Wapl	1.74456e-19	0.421899	0.675	0.518	3.45092e-15
Rps28	1.82415e-19	0.514758	1	0.987	3.60836e-15
Dnajc5	1.87837e-19	0.375076	0.495	0.306	3.7156e-15
Nup153	2.02915e-19	0.402218	0.484	0.305	4.01387e-15
Ybx1	2.23888e-19	-0.511115	0.805	0.927	4.42874e-15
Sat1	2.77227e-19	0.424433	0.592	0.407	5.48383e-15
Eif4ebp1	3.02184e-19	0.356623	0.227	0.121	5.97751e-15
4930599N23Rik	3.28378e-19	0.263046	0.152	0.002	6.49564e-15
Cfl1	3.30172e-19	-0.484865	0.946	0.976	6.53113e-15
Gm47015	3.36775e-19	0.340544	0.245	0.071	6.66175e-15
Tln1	3.51803e-19	-0.532995	0.61	0.812	6.95901e-15
Pcnp	3.62482e-19	0.392931	0.603	0.412	7.17025e-15
Gpr183	4.19399e-19	0.692869	0.549	0.326	8.29612e-15
Ptpn4	4.29619e-19	0.341738	0.17	0.081	8.4983e-15
Pttg1	4.91648e-19	0.249745	0.184	0.04	9.72529e-15
Clcn3	5.01894e-19	0.415795	0.325	0.199	9.92796e-15
Bzw2	5.11079e-19	0.387987	0.249	0.133	1.01097e-14
Senp7	5.19335e-19	0.433355	0.473	0.314	1.0273e-14
Ppp6r3	5.28447e-19	0.371516	0.43	0.244	1.04532e-14
Ccz1	6.72574e-19	0.356983	0.401	0.222	1.33042e-14
Selenok	7.00119e-19	0.402182	0.83	0.758	1.38491e-14
Hdac4	7.07904e-19	0.376874	0.375	0.185	1.4003e-14
Rpl13	7.54611e-19	-0.476204	1	0.999	1.4927e-14
Itgav	7.81324e-19	0.498873	0.585	0.41	1.54554e-14
Traf6	8.45397e-19	0.287677	0.242	0.093	1.67228e-14
Gnb4	8.71722e-19	0.389416	0.325	0.129	1.72435e-14
Sptlc2	8.76351e-19	0.350372	0.397	0.226	1.73351e-14
Sap30l	8.80329e-19	0.343694	0.484	0.272	1.74138e-14
Exoc6	8.81963e-19	0.323686	0.274	0.138	1.74461e-14
Usp37	9.91291e-19	0.330899	0.314	0.13	1.96087e-14
B4galnt4	1.10343e-18	0.304561	0.206	0.077	2.1827e-14
Fam219a	1.10394e-18	0.225532	0.123	0.021	2.18371e-14
Tbc1d22a	1.15533e-18	0.280579	0.238	0.083	2.28535e-14
Rbm41	1.15733e-18	0.257457	0.202	0.076	2.28931e-14
Zfp280c	1.20091e-18	0.242529	0.217	0.071	2.37552e-14
Nck1	1.22691e-18	0.367161	0.469	0.267	2.42696e-14
Ankrd28	1.22773e-18	0.327965	0.264	0.117	2.42858e-14
Tusc3	1.26603e-18	0.342816	0.357	0.183	2.50433e-14
Chic1	1.30748e-18	0.332254	0.245	0.101	2.58633e-14
Birc6	1.32347e-18	0.435832	0.668	0.514	2.61795e-14
Kif1b	1.3837e-18	0.325705	0.245	0.083	2.7371e-14
Alcam	1.41375e-18	0.545463	0.336	0.295	2.79654e-14
Eloc	1.47328e-18	0.37951	0.675	0.49	2.9143e-14
Pnrc1	1.49158e-18	0.423123	0.971	0.907	2.95049e-14
Fam53b	1.51347e-18	-0.487296	0.213	0.513	2.9938e-14
Kansl1l	1.60039e-18	0.365336	0.267	0.119	3.16574e-14
Gm49797	1.6625e-18	0.254682	0.184	0.049	3.28859e-14
Rpl28	1.69234e-18	-0.503829	0.996	0.996	3.34761e-14
Lgals8	1.70049e-18	0.310699	0.361	0.165	3.36374e-14
Mef2d	1.73406e-18	0.36497	0.415	0.207	3.43013e-14
Rnf19b	1.98737e-18	0.378727	0.227	0.105	3.93122e-14
Plaat3	1.98952e-18	-0.548275	0.437	0.726	3.93548e-14
Atp10a	2.15342e-18	0.277111	0.166	0.047	4.25968e-14
Naa16	2.15569e-18	0.376176	0.412	0.213	4.26417e-14
Ypel5	2.36876e-18	0.347079	0.455	0.233	4.68564e-14
Prrc2c	2.37497e-18	0.505156	0.758	0.724	4.69793e-14
Abl2	2.42338e-18	0.240225	0.199	0.053	4.7937e-14
Smg7	2.43249e-18	0.342992	0.332	0.178	4.8117e-14
Dbi	2.43796e-18	-0.52031	0.245	0.524	4.82253e-14
Cux1	2.52815e-18	0.391269	0.368	0.208	5.00093e-14
Ppib	2.53033e-18	-0.485595	0.693	0.862	5.00525e-14
Zfp652	2.56366e-18	0.289697	0.224	0.088	5.07118e-14
Ctsd	2.67242e-18	-0.513777	0.375	0.633	5.28632e-14
Pik3r1	2.87051e-18	0.37087	0.361	0.198	5.67816e-14
Med14	2.89582e-18	0.300863	0.278	0.112	5.72821e-14
Gadd45g	2.99982e-18	0.236992	0.116	0.011	5.93395e-14
Mta3	3.02782e-18	0.355009	0.375	0.22	5.98933e-14
Fubp1	3.16479e-18	-0.521975	0.354	0.622	6.26026e-14
Gmfg	3.17412e-18	0.546147	0.578	0.442	6.27873e-14
Slc12a6	3.42538e-18	0.367801	0.357	0.213	6.77575e-14
Snw1	3.51849e-18	0.419761	0.7	0.531	6.95992e-14
Zap70	3.69638e-18	-0.512878	0.487	0.728	7.31182e-14
Etfb	3.73848e-18	-0.482734	0.116	0.434	7.39508e-14
Gadd45b	3.83646e-18	-0.707488	0.357	0.588	7.58889e-14
Ypel2	4.12036e-18	0.292022	0.195	0.06	8.15048e-14
Slamf6	4.20723e-18	-0.5792	0.343	0.686	8.32232e-14
Eif2ak3	4.39958e-18	0.306056	0.22	0.089	8.7028e-14
Zfp182	4.9872e-18	0.267147	0.231	0.082	9.86519e-14
Nol10	5.15474e-18	0.361246	0.292	0.138	1.01966e-13
Sec63	5.55763e-18	0.3493	0.35	0.165	1.09936e-13
1600020E01Rik	5.64511e-18	0.275455	0.224	0.085	1.11666e-13
Ifi203	5.69163e-18	0.562666	0.733	0.668	1.12586e-13
Pik3c2a	6.24901e-18	0.39012	0.455	0.244	1.23612e-13
Carhsp1	6.84947e-18	0.265363	0.242	0.082	1.35489e-13
Tmem134	7.31221e-18	-0.473019	0.394	0.681	1.44643e-13
Rpl36	7.7058e-18	0.444759	1	0.991	1.52428e-13
Ankib1	7.87973e-18	0.345362	0.321	0.152	1.55869e-13
Trbc1	8.45684e-18	-1.12081	0.462	0.645	1.67285e-13
Ppp2r3a	9.00174e-18	0.24122	0.123	0.001	1.78064e-13
Slc2a3	9.25756e-18	0.281534	0.137	0.036	1.83124e-13
Scai	9.38199e-18	0.300809	0.245	0.102	1.85585e-13
Ccser2	9.62652e-18	0.364992	0.368	0.198	1.90422e-13
Itgb3	9.86959e-18	0.267372	0.108	0.002	1.9523e-13
Tbl1x	1.09378e-17	0.37433	0.39	0.219	2.1636e-13
Mast2	1.21376e-17	0.224981	0.162	0.041	2.40094e-13
Ankrd37	1.21457e-17	0.232122	0.148	0.026	2.40255e-13
Il7r	1.24499e-17	0.890296	0.206	0.106	2.46271e-13
Gna15	1.33068e-17	0.281368	0.213	0.063	2.63222e-13
Ndel1	1.35361e-17	0.314823	0.347	0.194	2.67757e-13
Ube2j2	1.39444e-17	0.308891	0.422	0.23	2.75833e-13
Pou2f2	1.4557e-17	-0.605669	0.357	0.688	2.87952e-13
Irgm2	1.64695e-17	0.324915	0.289	0.088	3.25783e-13
Lmbrd1	1.65927e-17	0.309245	0.357	0.196	3.28219e-13
Adarb1	1.74297e-17	0.218692	0.116	0.019	3.44777e-13
Wdr37	1.80704e-17	0.29078	0.274	0.118	3.5745e-13
Map4k4	1.80767e-17	0.385959	0.412	0.248	3.57575e-13
Tmem87a	1.91668e-17	0.307938	0.357	0.182	3.79139e-13
Enox2	1.96328e-17	0.305747	0.134	0.045	3.88356e-13
Ap2b1	1.99956e-17	0.366152	0.455	0.27	3.95533e-13
Usp34	2.02269e-17	0.433081	0.639	0.504	4.00109e-13
Usp8	2.0564e-17	0.36685	0.397	0.218	4.06777e-13
Hivep1	2.05939e-17	0.305758	0.231	0.076	4.07368e-13
Adcy7	2.06694e-17	-0.478319	0.264	0.562	4.08861e-13
Ppp1r14b	2.088e-17	-0.514285	0.123	0.393	4.13027e-13
Rps6	2.11408e-17	-0.46401	0.982	0.992	4.18186e-13
Tmbim6	2.12581e-17	0.407648	0.87	0.795	4.20506e-13
Pibf1	2.17088e-17	0.346615	0.329	0.159	4.29422e-13
Mrps14	2.27529e-17	-0.471809	0.231	0.525	4.50076e-13
Rps27l	2.28927e-17	-0.527905	0.433	0.679	4.5284e-13
Spop	2.39317e-17	0.373212	0.48	0.323	4.73393e-13
Paip1	2.44493e-17	0.30744	0.332	0.148	4.83631e-13
Ar	2.9397e-17	0.399674	0.199	0.058	5.81502e-13
Snx2	2.99575e-17	0.431253	0.65	0.532	5.92589e-13
Rfx7	3.00849e-17	0.400665	0.379	0.22	5.95109e-13
Dusp10	3.04221e-17	0.303758	0.253	0.117	6.0178e-13
Cd6	3.13097e-17	-0.593952	0.484	0.717	6.19338e-13
Il21	3.57086e-17	-1.9385	0.007	0.744	7.06351e-13
9930111J21Rik2	3.78115e-17	0.461666	0.661	0.538	7.47949e-13
Igtp	3.83869e-17	0.583153	0.617	0.425	7.59331e-13
Plaa	4.50534e-17	0.328751	0.303	0.168	8.91201e-13
Slc37a3	4.74091e-17	0.256204	0.22	0.086	9.37799e-13
Cct5	5.05861e-17	-0.478597	0.307	0.566	1.00064e-12
Hmgb2	5.30664e-17	0.463869	0.856	0.795	1.04971e-12
Ccng2	5.46438e-17	0.33536	0.332	0.165	1.08091e-12
Arntl	5.73841e-17	0.271335	0.181	0.072	1.13511e-12
Phf1	5.77627e-17	0.304212	0.419	0.202	1.1426e-12
Mcm9	5.92422e-17	0.281828	0.256	0.108	1.17187e-12
Ssr4	6.60535e-17	-0.496166	0.556	0.733	1.3066e-12
Gpld1	6.73975e-17	0.235272	0.116	0.026	1.33319e-12
Pou2f1	6.88415e-17	0.294421	0.26	0.104	1.36175e-12
Eef1g	8.518e-17	-0.515813	0.574	0.757	1.68495e-12
Rasa2	8.52982e-17	0.405111	0.433	0.264	1.68728e-12
Adipor2	8.86161e-17	0.32122	0.321	0.167	1.75291e-12
Grk5	8.97695e-17	0.275721	0.181	0.075	1.77573e-12
Hint1	9.16044e-17	-0.453744	0.653	0.849	1.81203e-12
Tnik	1.18245e-16	0.432798	0.531	0.415	2.33901e-12
Spin1	1.19754e-16	0.329255	0.394	0.208	2.36886e-12
Klhl6	1.58374e-16	0.336343	0.314	0.147	3.13279e-12
Ran	1.65636e-16	-0.480106	0.513	0.757	3.27644e-12
Ep400	1.66844e-16	0.364517	0.48	0.297	3.30033e-12
Tnks	1.72011e-16	0.278793	0.253	0.105	3.40255e-12
Sap130	2.05242e-16	0.274154	0.249	0.11	4.05989e-12
Ubl5	2.54635e-16	0.412648	0.903	0.881	5.03693e-12
Slc16a6	2.67357e-16	0.288361	0.256	0.09	5.2886e-12
Slc25a12	2.93247e-16	0.284726	0.242	0.106	5.80071e-12
Zup1	3.04754e-16	0.407508	0.542	0.377	6.02835e-12
Atpif1	3.11114e-16	-0.466657	0.166	0.48	6.15415e-12
Heca	3.68967e-16	0.400114	0.542	0.358	7.29854e-12
Bax	3.88238e-16	-0.524419	0.52	0.677	7.67974e-12
Mif4gd	4.14393e-16	0.404426	0.44	0.276	8.19711e-12
Kif2a	4.2708e-16	0.342689	0.408	0.232	8.44807e-12
Parp10	4.41247e-16	0.288579	0.267	0.124	8.7283e-12
Cdkal1	4.46e-16	0.298052	0.314	0.157	8.82233e-12
Washc4	4.76824e-16	0.304947	0.339	0.142	9.43206e-12
A430093F15Rik	4.81144e-16	-0.489738	0.202	0.535	9.51751e-12
Gzmk	4.87326e-16	0.873591	0.148	0.054	9.6398e-12
Pex14	5.00767e-16	0.228888	0.202	0.075	9.90567e-12
Ptpn13	5.12619e-16	0.384805	0.339	0.182	1.01401e-11
Elavl1	5.39198e-16	0.379009	0.542	0.381	1.06659e-11
Cog4	5.64715e-16	0.274046	0.285	0.134	1.11706e-11
Stn1	5.81725e-16	0.213192	0.17	0.053	1.15071e-11
Cst7	6.08027e-16	-0.54573	0.029	0.345	1.20274e-11
Nxf1	6.14065e-16	0.303663	0.361	0.193	1.21468e-11
Vcpkmt	6.16554e-16	0.261474	0.267	0.119	1.21961e-11
Rpl10	6.45432e-16	-0.455716	0.964	0.99	1.27673e-11
Foxo3	6.64964e-16	0.254141	0.217	0.079	1.31537e-11
Ube2w	6.87803e-16	0.281665	0.271	0.141	1.36054e-11
Gmds	7.0777e-16	0.313819	0.206	0.111	1.40004e-11
Gnaq	7.10814e-16	0.368892	0.347	0.193	1.40606e-11
Xrn1	8.14109e-16	0.387907	0.487	0.325	1.61039e-11
Myo1f	8.28267e-16	0.348319	0.274	0.143	1.6384e-11
Stk10	8.30241e-16	0.38527	0.549	0.381	1.6423e-11
Depdc5	8.34745e-16	0.251457	0.195	0.063	1.65121e-11
Setd5	8.37474e-16	0.394748	0.574	0.425	1.65661e-11
R3hcc1l	9.10855e-16	0.265496	0.278	0.113	1.80176e-11
Fam49a	9.30418e-16	0.26953	0.249	0.093	1.84046e-11
Rbms2	9.46563e-16	0.262449	0.278	0.121	1.8724e-11
Stx8	1.03979e-15	0.340709	0.375	0.257	2.05681e-11
Strbp	1.06846e-15	0.329537	0.278	0.138	2.11352e-11
Klc1	1.07245e-15	0.258104	0.26	0.11	2.12141e-11
Lgals3	1.0778e-15	0.581966	0.195	0.043	2.13199e-11
Rint1	1.09742e-15	0.258195	0.267	0.119	2.17081e-11
March6	1.09797e-15	0.276002	0.3	0.153	2.1719e-11
Celf1	1.11725e-15	0.382953	0.527	0.351	2.21003e-11
Ugp2	1.20215e-15	0.345884	0.383	0.235	2.37798e-11
Eef1b2	1.21322e-15	-0.476092	0.924	0.965	2.39987e-11
Lilr4b	1.23165e-15	0.238669	0.123	0.014	2.43633e-11
Ahr	1.23627e-15	-0.603659	0.195	0.425	2.44547e-11
Tnip2	1.29937e-15	0.205824	0.195	0.061	2.57028e-11
Elp4	1.35141e-15	0.268731	0.162	0.078	2.67322e-11
AW554918	1.4109e-15	0.29547	0.195	0.097	2.79091e-11
Tsc22d4	1.44967e-15	0.418819	0.733	0.534	2.86759e-11
Sap18	1.4949e-15	0.33965	0.545	0.351	2.95706e-11
Dtx1	1.5312e-15	-0.711545	0.018	0.394	3.02886e-11
Ralgapa1	1.55139e-15	0.333419	0.368	0.202	3.0688e-11
Ash1l	1.57856e-15	0.410903	0.621	0.46	3.12254e-11
Camsap2	1.66622e-15	0.21433	0.188	0.057	3.29595e-11
Mmd	1.96187e-15	0.281982	0.264	0.126	3.88077e-11
Akr1b3	1.96365e-15	-0.437052	0.249	0.492	3.8843e-11
Bcl2a1b	1.96422e-15	-0.501544	0.505	0.762	3.88542e-11
Zcchc2	1.999e-15	0.259513	0.235	0.094	3.95422e-11
Gtf2f2	2.0669e-15	0.245092	0.227	0.09	4.08854e-11
Pip4k2a	2.20336e-15	0.415178	0.592	0.42	4.35846e-11
Nfyc	2.21543e-15	0.274611	0.271	0.134	4.38234e-11
AU020206	2.24893e-15	-0.490293	0.498	0.789	4.44861e-11
Stambpl1	2.25242e-15	0.309119	0.282	0.141	4.45551e-11
Pdxdc1	2.34227e-15	0.249122	0.227	0.102	4.63325e-11
Rab40c	2.34593e-15	0.226805	0.181	0.063	4.64049e-11
Gm4841	2.38003e-15	0.36264	0.209	0.058	4.70795e-11
Cox7b	2.58158e-15	-0.459467	0.574	0.767	5.10662e-11
Rpl37a	2.59519e-15	0.402782	1	0.995	5.13355e-11
H2-Q6	2.82896e-15	0.379192	0.531	0.388	5.59597e-11
Emsy	2.90724e-15	0.350405	0.422	0.252	5.75081e-11
Vcpip1	2.94545e-15	0.308192	0.343	0.183	5.8264e-11
Mia2	2.98008e-15	0.361255	0.437	0.322	5.8949e-11
Serpinb9	3.06145e-15	0.262764	0.144	0.052	6.05585e-11
Cep170	3.11653e-15	0.259608	0.188	0.062	6.1648e-11
Rps27rt	3.26521e-15	0.338533	0.57	0.421	6.45891e-11
Pafah1b1	3.26555e-15	0.370966	0.776	0.717	6.45958e-11
Rab6a	3.31871e-15	0.323713	0.357	0.202	6.56475e-11
Card6	3.33472e-15	0.22668	0.166	0.043	6.59642e-11
Snd1	3.69156e-15	0.3047	0.303	0.173	7.30227e-11
Sdcbp	3.79408e-15	0.34998	0.545	0.382	7.50507e-11
Fbxo42	3.88156e-15	0.21778	0.191	0.067	7.67812e-11
Rab21	4.16272e-15	0.361246	0.693	0.504	8.23427e-11
Cyfip1	4.26165e-15	-0.431972	0.181	0.423	8.42997e-11
Mylip	4.65735e-15	0.247412	0.213	0.074	9.2127e-11
Srrm2	4.71891e-15	-0.399919	0.881	0.96	9.33447e-11
Ktn1	5.02711e-15	0.371757	0.491	0.352	9.94413e-11
Lmnb1	5.12122e-15	0.38723	0.343	0.237	1.01303e-10
Ankrd12	5.16177e-15	0.470142	0.783	0.681	1.02105e-10
Phkb	5.27841e-15	0.25131	0.188	0.08	1.04412e-10
Med6	5.34649e-15	0.232924	0.235	0.093	1.05759e-10
Pdlim5	5.40306e-15	0.29352	0.231	0.101	1.06878e-10
Klf3	5.46244e-15	-0.471888	0.144	0.383	1.08052e-10
Syf2	5.60043e-15	0.360714	0.765	0.587	1.10782e-10
Foxp1	5.65927e-15	0.495395	0.87	0.825	1.11946e-10
Serpina3g	5.89944e-15	-0.612698	0.04	0.217	1.16697e-10
Mef2a	5.91598e-15	0.333442	0.386	0.235	1.17024e-10
Tbc1d5	6.33978e-15	0.27267	0.181	0.093	1.25407e-10
Lims1	6.53506e-15	0.378501	0.563	0.451	1.2927e-10
Ankfy1	6.67373e-15	0.325898	0.361	0.192	1.32013e-10
Hnrnph2	6.70461e-15	0.329185	0.466	0.294	1.32624e-10
Gng2	6.90071e-15	0.408116	0.56	0.515	1.36503e-10
Oga	7.20179e-15	0.351096	0.448	0.286	1.42459e-10
Ube2k	7.32653e-15	0.359198	0.52	0.381	1.44926e-10
Cct4	7.4955e-15	-0.431592	0.314	0.566	1.48268e-10
Arhgap25	7.51444e-15	0.358858	0.484	0.318	1.48643e-10
Wwp1	7.55178e-15	0.267743	0.199	0.079	1.49382e-10
Ifitm2	7.69712e-15	0.404768	0.108	0.041	1.52257e-10
Pabpc4	7.74286e-15	0.227006	0.199	0.078	1.53162e-10
Tnrc6a	7.87455e-15	0.378738	0.653	0.478	1.55766e-10
Oxr1	7.9303e-15	0.310152	0.292	0.16	1.56869e-10
Tnfsf10	8.10486e-15	0.274229	0.209	0.093	1.60322e-10
Slx4ip	8.13877e-15	0.246485	0.191	0.07	1.60993e-10
Atp5g2	8.55757e-15	-0.43017	0.834	0.909	1.69277e-10
Tank	8.67783e-15	0.425589	0.592	0.475	1.71656e-10
Sec11c	8.7802e-15	-0.438652	0.332	0.591	1.73681e-10
Atp5b	8.806e-15	-0.455614	0.646	0.82	1.74192e-10
Flna	8.99562e-15	-0.437128	0.119	0.357	1.77942e-10
Dynll1	9.05686e-15	-0.485419	0.516	0.711	1.79154e-10
Arpc1b	9.56373e-15	-0.419543	0.856	0.939	1.8918e-10
Btrc	9.88423e-15	0.228633	0.217	0.081	1.9552e-10
Sdcbp2	9.99926e-15	0.338193	0.329	0.176	1.97795e-10
Chd6	1.01013e-14	0.35194	0.458	0.296	1.99815e-10
Dusp2	1.03761e-14	-0.577919	0.285	0.55	2.05251e-10
Snrpd2	1.07224e-14	-0.438289	0.513	0.74	2.12099e-10
Glipr2	1.10092e-14	0.319897	0.354	0.196	2.17773e-10
Fkbp3	1.22945e-14	-0.42398	0.231	0.509	2.43198e-10
Asb13	1.24925e-14	0.217334	0.181	0.057	2.47114e-10
Eml4	1.25254e-14	0.36568	0.365	0.216	2.47764e-10
Nfat5	1.29003e-14	0.399327	0.477	0.356	2.55181e-10
Vps13d	1.34201e-14	0.276204	0.303	0.143	2.65464e-10
Hexb	1.43268e-14	0.267904	0.347	0.176	2.83398e-10
Gm8797	1.59283e-14	0.371025	0.845	0.697	3.15078e-10
Slc10a7	1.70343e-14	0.248227	0.231	0.093	3.36955e-10
Ncoa7	1.87286e-14	0.326574	0.296	0.159	3.7047e-10
Trpm7	1.96715e-14	0.371589	0.451	0.318	3.89123e-10
Tecr	2.02599e-14	-0.40919	0.361	0.62	4.00762e-10
Agap2	2.05288e-14	0.255593	0.274	0.123	4.06081e-10
Skap2	2.06972e-14	0.302427	0.285	0.138	4.09411e-10
Sfpq	2.14193e-14	-0.438874	0.444	0.684	4.23696e-10
Zyg11b	2.2409e-14	0.247817	0.242	0.102	4.43273e-10
Angptl2	2.27682e-14	-0.497636	0.029	0.281	4.50377e-10
Kdm4b	2.28171e-14	0.204086	0.152	0.043	4.51346e-10
Ube2l6	2.42992e-14	0.25421	0.253	0.108	4.80662e-10
Lgals9	2.4758e-14	0.310053	0.318	0.185	4.89738e-10
Pebp1	2.50469e-14	-0.422942	0.397	0.633	4.95452e-10
Cd46	2.50554e-14	0.2054	0.134	0.029	4.95622e-10
Mir155hg	2.66085e-14	0.426297	0.314	0.157	5.26343e-10
Pop5	2.72095e-14	-0.4009	0.209	0.473	5.38232e-10
Morf4l1	3.00646e-14	0.365273	0.866	0.805	5.94707e-10
Pik3ca	3.06519e-14	0.351144	0.43	0.28	6.06325e-10
Cers5	3.104e-14	0.259582	0.282	0.141	6.14002e-10
Usp38	3.3003e-14	0.323389	0.412	0.21	6.52832e-10
Rapgef1	3.50948e-14	0.310053	0.3	0.186	6.9421e-10
Ing2	3.68197e-14	0.324808	0.318	0.149	7.2833e-10
Rgs10	3.72852e-14	-0.502365	0.347	0.593	7.37539e-10
Ech1	3.89369e-14	-0.425566	0.296	0.538	7.70211e-10
Cep128	4.07016e-14	0.216316	0.148	0.046	8.05119e-10
Ptpn1	4.10082e-14	-0.433238	0.498	0.748	8.11183e-10
Atp5h	4.12498e-14	-0.403779	0.765	0.901	8.15963e-10
Dek	4.14721e-14	0.373564	0.635	0.496	8.2036e-10
Slc30a7	4.1525e-14	0.227042	0.231	0.098	8.21406e-10
Ube2j1	4.4103e-14	0.248799	0.289	0.142	8.72402e-10
Mtmr14	4.42085e-14	0.214241	0.195	0.061	8.74488e-10
Vapa	4.44365e-14	0.324905	0.635	0.46	8.78998e-10
Cct8	4.93466e-14	-0.417346	0.318	0.543	9.76124e-10
Phactr4	4.95745e-14	0.211778	0.188	0.067	9.80632e-10
Spcs1	5.04486e-14	-0.427374	0.451	0.635	9.97924e-10
Sec24b	5.27198e-14	0.255288	0.289	0.128	1.04285e-09
Ypel3	5.28364e-14	0.378778	0.841	0.701	1.04516e-09
Orai1	5.34335e-14	0.419388	0.48	0.343	1.05697e-09
AI504432	5.48584e-14	-0.406175	0.065	0.32	1.08515e-09
Atp5e	5.55604e-14	-0.435759	0.827	0.933	1.09904e-09
Nup50	5.87453e-14	0.283164	0.336	0.172	1.16204e-09
Rictor	5.88184e-14	0.357955	0.462	0.288	1.16349e-09
Lamtor4	6.15519e-14	-0.404214	0.292	0.542	1.21756e-09
Terf1	6.26725e-14	0.275716	0.347	0.196	1.23973e-09
Mfap1a	6.90789e-14	0.275464	0.332	0.176	1.36645e-09
Trak1	7.00816e-14	0.219049	0.173	0.062	1.38628e-09
Capg	7.2079e-14	-0.460458	0.278	0.531	1.4258e-09
Nmt1	7.59681e-14	0.336773	0.451	0.295	1.50273e-09
Nbr1	7.70936e-14	0.275202	0.318	0.155	1.52499e-09
Il16	7.74239e-14	-0.416867	0.365	0.571	1.53152e-09
Il18rap	8.16668e-14	0.247308	0.13	0.011	1.61545e-09
Fbxw7	8.6545e-14	0.283693	0.267	0.133	1.71195e-09
Zc3h15	9.8099e-14	0.35803	0.621	0.464	1.9405e-09
Tmem248	9.90349e-14	0.265368	0.318	0.174	1.95901e-09
Ezh1	9.92558e-14	0.289001	0.343	0.193	1.96338e-09
Lax1	1.03082e-13	-0.426207	0.332	0.582	2.03907e-09
Vps28	1.0703e-13	-0.40716	0.43	0.668	2.11716e-09
Rtn3	1.15676e-13	0.360562	0.538	0.452	2.28819e-09
Atf2	1.21173e-13	0.318604	0.379	0.258	2.39692e-09
Zmym2	1.21953e-13	0.292316	0.347	0.2	2.41235e-09
Atp2b1	1.25657e-13	0.412241	0.711	0.571	2.48562e-09
Tomm7	1.33534e-13	0.366392	0.83	0.749	2.64145e-09
S100a4	1.39146e-13	-0.674362	0.04	0.166	2.75244e-09
Ilrun	1.47799e-13	0.274312	0.354	0.19	2.92361e-09
Tpm4	1.48498e-13	0.405592	0.621	0.463	2.93743e-09
Fto	1.51249e-13	0.290693	0.22	0.128	2.99186e-09
Arhgef18	1.55858e-13	0.309373	0.245	0.146	3.08302e-09
Cd226	1.56263e-13	0.398681	0.199	0.134	3.09103e-09
Smdt1	1.67373e-13	-0.42962	0.433	0.648	3.31081e-09
Jpt1	1.68177e-13	-0.406969	0.574	0.765	3.32672e-09
Tex14	1.75103e-13	0.268666	0.123	0.001	3.46372e-09
Lclat1	1.77382e-13	0.320222	0.336	0.21	3.50879e-09
Cited2	1.84512e-13	0.434993	0.635	0.471	3.64983e-09
Rpl24	2.09975e-13	0.383091	0.996	0.988	4.15352e-09
4930402H24Rik	2.11486e-13	0.225732	0.202	0.079	4.18341e-09
Csnk1d	2.14456e-13	0.299601	0.426	0.255	4.24215e-09
Tmem14c	2.23937e-13	0.226302	0.227	0.104	4.4297e-09
Rgcc	2.26627e-13	0.323043	0.199	0.043	4.4829e-09
Banf1	2.3096e-13	-0.37976	0.105	0.363	4.56863e-09
Rsf1	2.40657e-13	0.377366	0.545	0.407	4.76044e-09
Rhog	2.41327e-13	0.346361	0.556	0.428	4.77368e-09
Fbxo33	2.45964e-13	0.315806	0.372	0.211	4.86542e-09
Sgpl1	2.5192e-13	0.236483	0.264	0.119	4.98322e-09
Thap3	2.55286e-13	0.28258	0.365	0.219	5.04981e-09
Mfsd6	2.59152e-13	0.301689	0.289	0.159	5.12629e-09
Hspe1	2.6982e-13	-0.465171	0.422	0.615	5.33731e-09
Ccr7	2.73436e-13	0.600302	0.282	0.164	5.40883e-09
Kcnq1ot1	2.73845e-13	-0.581578	0.199	0.412	5.41693e-09
Psma6	3.11472e-13	-0.420595	0.357	0.564	6.16123e-09
Rab37	3.15457e-13	-0.398646	0.032	0.29	6.24005e-09
Dcaf12	3.17123e-13	0.254511	0.318	0.151	6.27301e-09
Rsrc2	3.30235e-13	0.370718	0.729	0.564	6.53238e-09
Rbms1	3.38274e-13	0.354943	0.422	0.313	6.6914e-09
Pnpla8	3.4155e-13	0.299299	0.368	0.206	6.7562e-09
Gm16754	3.47953e-13	0.743591	0.375	0	6.88286e-09
Cept1	3.60036e-13	0.297695	0.422	0.267	7.12187e-09
Zbtb11	3.6055e-13	0.282837	0.303	0.169	7.13204e-09
Clk1	3.69291e-13	0.389083	0.859	0.798	7.30494e-09
Zdhhc21	3.79998e-13	0.278152	0.238	0.131	7.51674e-09
Stim1	3.84597e-13	0.354299	0.509	0.391	7.60772e-09
N4bp1	3.96052e-13	0.361298	0.458	0.329	7.83431e-09
Gbp5	3.97225e-13	0.535749	0.448	0.324	7.85751e-09
Lsp1	4.12972e-13	-0.438762	0.513	0.797	8.169e-09
Egr1	4.44685e-13	-0.41729	0.072	0.26	8.79632e-09
Tent4b	4.64799e-13	0.242585	0.235	0.104	9.19418e-09
Atp6ap2	4.70401e-13	0.285724	0.408	0.259	9.305e-09
Gpkow	4.82215e-13	0.208621	0.202	0.085	9.53869e-09
Ddx24	4.85231e-13	0.357186	0.798	0.714	9.59835e-09
Il27ra	4.99069e-13	-0.401155	0.325	0.574	9.87209e-09
Tbc1d23	5.12103e-13	0.261167	0.303	0.144	1.01299e-08
Grk2	5.29282e-13	-0.403467	0.404	0.637	1.04697e-08
Cdk6	5.35126e-13	0.466135	0.336	0.272	1.05853e-08
Taldo1	5.52493e-13	-0.398568	0.368	0.634	1.09289e-08
Usp48	5.77385e-13	0.26591	0.318	0.171	1.14213e-08
Psme2	5.89805e-13	-0.467054	0.729	0.868	1.16669e-08
Set	5.94101e-13	-0.42326	0.599	0.759	1.17519e-08
Tnrc6c	5.99688e-13	0.341841	0.599	0.464	1.18624e-08
Erh	6.05454e-13	0.294472	0.466	0.285	1.19765e-08
Ikzf2	6.20329e-13	-0.488159	0.61	0.927	1.22707e-08
Cdkn1a	6.56621e-13	0.649302	0.523	0.26	1.29886e-08
Cyb5a	7.61977e-13	-0.393803	0.343	0.587	1.50727e-08
Usp6nl	7.78601e-13	0.229636	0.245	0.103	1.54015e-08
Raet1e	7.96191e-13	0.676773	0.375	0	1.57494e-08
Mosmo	8.14045e-13	0.214622	0.188	0.077	1.61026e-08
Nsmce2	8.23976e-13	0.278772	0.354	0.202	1.62991e-08
Trim33	8.62332e-13	0.288639	0.343	0.197	1.70578e-08
Hk1	8.81448e-13	0.337413	0.383	0.299	1.74359e-08
Brwd3	9.07336e-13	0.25506	0.238	0.11	1.7948e-08
Pea15a	9.83746e-13	0.232385	0.278	0.124	1.94595e-08
Zfp64	1.00388e-12	0.21156	0.206	0.085	1.98577e-08
Rps27a	1.02433e-12	-0.354545	1	0.999	2.02622e-08
Pcnx	1.02602e-12	0.21984	0.191	0.081	2.02957e-08
Dennd2d	1.04213e-12	-0.417909	0.3	0.486	2.06143e-08
H2-Q10	1.05309e-12	-0.351056	0.076	0.305	2.08312e-08
Dgkh	1.06428e-12	0.267128	0.177	0.067	2.10526e-08
1110059E24Rik	1.10935e-12	0.254595	0.296	0.174	2.19441e-08
Supt4a	1.13454e-12	0.334263	0.736	0.646	2.24423e-08
Kdelr2	1.16969e-12	0.270024	0.415	0.272	2.31377e-08
Eif3a	1.18358e-12	-0.413368	0.401	0.635	2.34124e-08
Wdr7	1.23051e-12	0.208262	0.155	0.058	2.43408e-08
Cct2	1.23615e-12	-0.398752	0.368	0.624	2.44523e-08
Stag2	1.23997e-12	0.340943	0.588	0.411	2.45278e-08
Ndufa6	1.26171e-12	0.341776	0.69	0.588	2.49579e-08
AU040320	1.29105e-12	0.228135	0.217	0.097	2.55382e-08
Dcaf10	1.35429e-12	0.217512	0.209	0.077	2.67893e-08
Fam193a	1.35911e-12	0.328521	0.39	0.26	2.68846e-08
Pcm1	1.43074e-12	0.364811	0.516	0.338	2.83015e-08
Mrpl51	1.4486e-12	-0.346305	0.126	0.369	2.86548e-08
Tent5a	1.51459e-12	0.215898	0.126	0.033	2.996e-08
Zfp260	1.53826e-12	0.309997	0.292	0.192	3.04284e-08
Ppp3ca	1.6029e-12	0.34813	0.372	0.235	3.17069e-08
Atg2a	1.61168e-12	0.225136	0.264	0.128	3.18806e-08
Casp4	1.6473e-12	0.408382	0.451	0.32	3.25852e-08
Vamp8	1.6835e-12	-0.379613	0.498	0.713	3.33014e-08
BC147527	1.70103e-12	0.202114	0.209	0.083	3.3648e-08
Sdf2	1.70882e-12	0.306056	0.495	0.341	3.38022e-08
Dram2	1.87586e-12	0.256975	0.289	0.155	3.71064e-08
Tmem59	1.90628e-12	0.321253	0.671	0.565	3.77081e-08
Hspa5	1.91472e-12	-0.448969	0.762	0.884	3.7875e-08
Fbl	1.95307e-12	-0.356736	0.079	0.301	3.86337e-08
Gpr65	2.0013e-12	0.249808	0.17	0.07	3.95877e-08
Dlg2	2.00745e-12	0.322952	0.199	0.137	3.97094e-08
Fam45a	2.1378e-12	0.234847	0.267	0.135	4.22879e-08
Zbtb1	2.23064e-12	-0.408663	0.256	0.47	4.41242e-08
Atg10	2.32805e-12	0.218593	0.191	0.085	4.60511e-08
Taf10	2.38628e-12	-0.378592	0.563	0.761	4.72029e-08
Rpl41	2.39766e-12	0.389487	1	0.999	4.74282e-08
Mcmbp	2.4682e-12	0.264895	0.332	0.186	4.88235e-08
Apaf1	2.4844e-12	0.245556	0.242	0.112	4.91439e-08
Fam117b	2.4977e-12	0.246428	0.282	0.142	4.94071e-08
Fbxw2	2.58802e-12	0.301903	0.549	0.373	5.11936e-08
Gxylt1	2.63315e-12	0.277955	0.271	0.149	5.20864e-08
Ap2a2	3.01927e-12	0.227775	0.3	0.153	5.97242e-08
Rab22a	3.10947e-12	0.269355	0.357	0.2	6.15084e-08
Gbp3	3.21026e-12	0.433182	0.527	0.365	6.35022e-08
Rev3l	3.31817e-12	0.313009	0.383	0.24	6.56367e-08
Pex13	3.44348e-12	0.207876	0.235	0.102	6.81154e-08
Kdm5a	3.46614e-12	0.333861	0.531	0.392	6.85637e-08
Hdac7	3.52927e-12	-0.414488	0.296	0.523	6.98125e-08
Ifng	3.67411e-12	-0.512203	0.094	0.276	7.26777e-08
Ubtf	3.75771e-12	-0.377233	0.235	0.46	7.43312e-08
Arl5c	4.10152e-12	-0.369078	0.051	0.247	8.11322e-08
Rtf1	4.25116e-12	0.338956	0.588	0.447	8.40923e-08
Yaf2	4.32079e-12	0.26882	0.303	0.188	8.54695e-08
Senp1	4.32263e-12	0.278376	0.289	0.19	8.5506e-08
Gtf2i	4.32948e-12	0.313843	0.325	0.234	8.56415e-08
Notch1	4.439e-12	-0.394328	0.455	0.635	8.78078e-08
Myl6	4.75112e-12	-0.388607	0.939	0.979	9.39819e-08
Sept9	4.95219e-12	-0.386307	0.368	0.589	9.79594e-08
Cbfb	5.31423e-12	0.27124	0.383	0.222	1.05121e-07
Arpp19	5.32276e-12	0.317074	0.668	0.561	1.05289e-07
Cradd	5.37936e-12	0.249149	0.199	0.109	1.06409e-07
Ms4a6b	5.38691e-12	0.34976	0.942	0.942	1.06558e-07
Plp2	5.43423e-12	0.240961	0.188	0.088	1.07495e-07
Plk3	5.52495e-12	-0.357854	0.119	0.325	1.09289e-07
Epc2	5.56512e-12	0.306056	0.401	0.261	1.10084e-07
Ncor1	5.63057e-12	0.353237	0.827	0.714	1.11378e-07
Med15	5.67297e-12	0.298346	0.401	0.244	1.12217e-07
5031425E22Rik	5.7431e-12	0.314991	0.375	0.27	1.13604e-07
Ifi27	5.82831e-12	-0.388337	0.271	0.495	1.1529e-07
Asxl2	6.0255e-12	0.354973	0.484	0.356	1.1919e-07
4930581F22Rik	6.10256e-12	0.203928	0.199	0.073	1.20715e-07
Zfp809	6.7052e-12	0.203292	0.213	0.083	1.32635e-07
Trappc1	7.11895e-12	-0.341016	0.116	0.324	1.4082e-07
Ikzf3	7.14625e-12	0.416284	0.588	0.614	1.4136e-07
Cir1	7.27483e-12	0.348876	0.585	0.385	1.43903e-07
Narf	7.56123e-12	0.202105	0.206	0.085	1.49569e-07
Mvb12a	7.59551e-12	0.26194	0.422	0.268	1.50247e-07
Ppp1r12c	7.76612e-12	0.226663	0.3	0.151	1.53622e-07
Arap2	7.90934e-12	0.421909	0.523	0.434	1.56455e-07
Cxcr6	7.93467e-12	0.688514	0.408	0.462	1.56956e-07
Pds5a	7.96196e-12	0.310611	0.469	0.321	1.57495e-07
Hspd1	8.02719e-12	-0.381414	0.242	0.444	1.58786e-07
Pitpnm2	8.62159e-12	-0.350567	0.029	0.257	1.70544e-07
Ecpas	8.86687e-12	0.271653	0.325	0.186	1.75396e-07
Faah	8.95175e-12	-0.333799	0.137	0.356	1.77075e-07
Gabbr1	8.99909e-12	0.212406	0.238	0.109	1.78011e-07
Trim21	9.00347e-12	0.20957	0.235	0.106	1.78098e-07
Cxcl10	9.08763e-12	1.15247	0.108	0.074	1.79762e-07
Ndufs4	9.60087e-12	0.307177	0.61	0.517	1.89915e-07
Hectd4	9.83047e-12	0.230192	0.235	0.124	1.94456e-07
Rpl35a	9.943e-12	0.323552	1	0.994	1.96683e-07
Il2rb	9.97987e-12	-0.422895	0.599	0.823	1.97412e-07
Klk8	9.99966e-12	-0.35746	0.13	0.327	1.97803e-07
Hmgn1	1.02346e-11	-0.380271	0.242	0.475	2.0245e-07
Nr1h2	1.05202e-11	0.261159	0.368	0.235	2.081e-07
Ndufs8	1.07975e-11	-0.350752	0.206	0.425	2.13585e-07
Scarb2	1.12162e-11	0.23842	0.213	0.111	2.21868e-07
Cox4i1	1.15176e-11	-0.35189	0.874	0.942	2.27829e-07
Igflr1	1.16993e-11	-0.333713	0.065	0.27	2.31424e-07
Arid4a	1.21192e-11	0.399155	0.65	0.537	2.39729e-07
Tpm3	1.29118e-11	0.359722	0.769	0.673	2.55409e-07
Top2b	1.46196e-11	-0.398188	0.372	0.589	2.8919e-07
Axin1	1.46337e-11	0.241512	0.289	0.157	2.89468e-07
5430405H02Rik	1.63069e-11	0.225794	0.202	0.098	3.22567e-07
Adgre5	1.7221e-11	-0.365883	0.144	0.394	3.40648e-07
Lsm6	1.72863e-11	-0.348465	0.238	0.485	3.4194e-07
Fnbp4	1.82504e-11	0.283431	0.386	0.245	3.61011e-07
Pvt1	1.84055e-11	0.226226	0.202	0.105	3.6408e-07
Txnip	1.84351e-11	0.361075	0.498	0.374	3.64665e-07
Cct3	1.85743e-11	-0.362609	0.235	0.453	3.67418e-07
Cdkn2b	1.86796e-11	-0.427219	0.018	0.224	3.69502e-07
Cstf3	1.88961e-11	0.279146	0.368	0.229	3.73783e-07
Ube2r2	1.90558e-11	0.316737	0.477	0.359	3.76942e-07
Eef1a1	1.95697e-11	-0.343887	1	0.998	3.87108e-07
Trappc6a	2.10279e-11	0.266475	0.292	0.174	4.15953e-07
Pik3cd	2.15007e-11	0.334178	0.487	0.363	4.25305e-07
Pcbp2	2.19866e-11	0.330145	0.744	0.633	4.34917e-07
Prdx5	2.27494e-11	0.320507	0.574	0.512	4.50006e-07
Pmvk	2.41687e-11	-0.345317	0.087	0.262	4.78081e-07
Scfd2	2.42035e-11	0.210029	0.126	0.064	4.7877e-07
Nmt2	2.48782e-11	0.229478	0.188	0.088	4.92117e-07
Cep350	2.54165e-11	0.323805	0.448	0.319	5.02764e-07
Thumpd3	2.7364e-11	-0.314489	0.097	0.302	5.41287e-07
Zc3h12d	2.74209e-11	0.359487	0.422	0.309	5.42413e-07
Tram1	3.03377e-11	0.295315	0.538	0.414	6.00111e-07
Nt5c	3.11643e-11	-0.36117	0.44	0.665	6.16461e-07
Tspan3	3.11714e-11	0.237976	0.13	0.081	6.16602e-07
Gak	3.38616e-11	0.262388	0.332	0.178	6.69815e-07
Psmd6	3.43675e-11	-0.322561	0.137	0.359	6.79823e-07
Rsrc1	3.58397e-11	0.291527	0.383	0.282	7.08945e-07
Slc25a51	3.58598e-11	0.220421	0.217	0.108	7.09343e-07
Lsm14a	3.70238e-11	0.30691	0.516	0.387	7.32368e-07
Mapk9	3.80678e-11	0.219225	0.271	0.14	7.5302e-07
Ttc39c	3.92508e-11	0.295512	0.26	0.165	7.76421e-07
Eprs	3.99393e-11	-0.347094	0.159	0.357	7.90039e-07
Clic4	4.01417e-11	0.221758	0.177	0.069	7.94043e-07
Orc3	4.08947e-11	0.2434	0.267	0.148	8.08938e-07
Pfdn5	4.28315e-11	0.289262	0.978	0.947	8.47249e-07
Plin2	4.31889e-11	0.230453	0.112	0.06	8.5432e-07
Cd4	4.45984e-11	-0.380404	0.765	0.856	8.82201e-07
Adprm	4.70303e-11	0.221535	0.267	0.134	9.30307e-07
Cd69	4.73527e-11	0.562056	0.43	0.225	9.36684e-07
Pdia6	5.02476e-11	-0.389469	0.3	0.503	9.93948e-07
Vdac1	5.57641e-11	0.280671	0.354	0.264	1.10307e-06
Rmnd5a	5.60228e-11	0.239752	0.271	0.16	1.10819e-06
Ccni	5.65464e-11	0.29242	0.462	0.335	1.11854e-06
Fem1c	6.0107e-11	0.234456	0.274	0.16	1.18898e-06
Smndc1	6.02333e-11	0.274271	0.397	0.261	1.19148e-06
Zbtb7b	6.28863e-11	-0.316434	0.04	0.242	1.24395e-06
Atp5j	6.56031e-11	-0.352939	0.711	0.839	1.29769e-06
Dennd5a	6.70873e-11	0.241534	0.217	0.112	1.32705e-06
Capza1	6.75939e-11	0.325202	0.682	0.566	1.33708e-06
Sdccag8	6.95577e-11	0.203832	0.202	0.095	1.37592e-06
Ssr2	7.41263e-11	-0.325528	0.253	0.454	1.46629e-06
Mib1	7.58537e-11	0.223142	0.188	0.086	1.50046e-06
Lamtor2	7.60443e-11	-0.331067	0.386	0.583	1.50423e-06
Rab28	7.69681e-11	0.232433	0.26	0.157	1.52251e-06
Morc3	7.73014e-11	0.278575	0.383	0.251	1.5291e-06
Mgarp	8.00852e-11	0.409172	0.181	0	1.58417e-06
Mob2	8.28439e-11	0.22312	0.325	0.19	1.63873e-06
Nt5e	8.38885e-11	0.423858	0.531	0.381	1.6594e-06
Pitpna	8.60186e-11	0.313495	0.697	0.605	1.70153e-06
St6galnac2	8.60394e-11	-0.364867	0.022	0.215	1.70195e-06
Mrpl42	8.96262e-11	-0.319892	0.141	0.345	1.7729e-06
Hnrnpm	9.80755e-11	0.313874	0.718	0.575	1.94003e-06
Tbcb	9.84184e-11	-0.333594	0.278	0.484	1.94681e-06
Rpl37	9.99636e-11	0.330654	0.996	0.99	1.97738e-06
Calm3	1.01761e-10	-0.358994	0.462	0.65	2.01293e-06
Hnrnph1	1.07043e-10	-0.35122	0.383	0.589	2.11742e-06
Zfp148	1.08519e-10	0.319418	0.498	0.385	2.14661e-06
Gmip	1.0942e-10	0.276666	0.408	0.291	2.16444e-06
4931406P16Rik	1.1002e-10	0.221657	0.249	0.127	2.1763e-06
Chd2	1.10053e-10	0.366265	0.679	0.616	2.17697e-06
Ubr1	1.12741e-10	0.270045	0.339	0.212	2.23013e-06
Gsk3b	1.13045e-10	0.314786	0.628	0.512	2.23615e-06
Ctla4	1.17057e-10	0.412956	0.895	0.95	2.3155e-06
Gbf1	1.18384e-10	0.266606	0.303	0.221	2.34176e-06
Mdfic	1.22733e-10	0.361353	0.477	0.419	2.42778e-06
Cmtr1	1.24094e-10	0.210416	0.271	0.131	2.45471e-06
Sesn1	1.29683e-10	0.209659	0.202	0.095	2.56525e-06
H3f3a	1.32521e-10	-0.315918	0.96	0.98	2.6214e-06
Adipor1	1.42549e-10	0.248945	0.379	0.239	2.81976e-06
Eipr1	1.52335e-10	0.232522	0.26	0.152	3.01334e-06
Nhp2	1.58826e-10	-0.295601	0.054	0.243	3.14173e-06
Pomp	1.62052e-10	-0.363346	0.505	0.719	3.20556e-06
Abhd2	1.678e-10	0.241727	0.253	0.164	3.31924e-06
Zzef1	1.71768e-10	0.259633	0.329	0.208	3.39773e-06
Tnip3	1.7908e-10	-0.411417	0.018	0.197	3.54238e-06
Ndufb5	1.81987e-10	-0.342901	0.408	0.603	3.59988e-06
Arhgap10	1.84911e-10	0.241519	0.26	0.137	3.65772e-06
Psmb6	1.93545e-10	-0.328608	0.412	0.615	3.82851e-06
Ndufa13	1.96593e-10	-0.337532	0.729	0.864	3.88881e-06
Gcc2	1.98053e-10	0.312654	0.408	0.273	3.91768e-06
Sipa1	1.98765e-10	-0.329352	0.267	0.449	3.93177e-06
Fis1	1.99523e-10	-0.338734	0.592	0.801	3.94676e-06
Sys1	2.21861e-10	0.286604	0.545	0.479	4.38863e-06
Ranbp1	2.26935e-10	-0.346125	0.325	0.5	4.48899e-06
Rps24	2.27671e-10	0.316815	1	1	4.50357e-06
Evl	2.56371e-10	0.271476	0.213	0.083	5.07127e-06
Cwc27	2.68425e-10	0.234847	0.217	0.131	5.30971e-06
Ube3c	2.71516e-10	0.253228	0.26	0.172	5.37086e-06
Ppm1b	2.8099e-10	0.233199	0.31	0.197	5.55825e-06
Kat6b	2.87304e-10	0.245499	0.26	0.144	5.68316e-06
Ppp1cc	2.87402e-10	0.315609	0.682	0.576	5.68509e-06
Gabarapl2	2.938e-10	0.288585	0.682	0.591	5.81166e-06
Tnrc18	2.95639e-10	0.220523	0.245	0.127	5.84803e-06
Rps7	2.96312e-10	-0.335694	1	0.998	5.86135e-06
Snrpa1	3.15057e-10	-0.317552	0.191	0.386	6.23214e-06
Snapc5	3.183e-10	-0.286573	0.09	0.297	6.2963e-06
Ccr2	3.23929e-10	0.631456	0.292	0.188	6.40765e-06
H2-Q7	3.25136e-10	0.343134	0.823	0.832	6.43152e-06
Insig2	3.31377e-10	0.223033	0.26	0.138	6.55498e-06
Rpl4	3.33509e-10	-0.361393	0.856	0.939	6.59715e-06
Btaf1	3.43139e-10	0.223996	0.22	0.122	6.78763e-06
Fosb	3.45624e-10	-0.445995	0.112	0.249	6.8368e-06
Rpl7a	3.53062e-10	-0.351654	0.939	0.973	6.98393e-06
Mrpl23	3.57723e-10	-0.313271	0.162	0.372	7.07612e-06
Sh3bgrl3	3.60993e-10	-0.362352	0.834	0.932	7.14081e-06
Pag1	3.71394e-10	0.25028	0.278	0.19	7.34655e-06
Phf8	3.90118e-10	0.235437	0.314	0.17	7.71693e-06
Foxj3	3.92535e-10	0.222102	0.26	0.159	7.76474e-06
Wipf2	3.93136e-10	0.214571	0.271	0.154	7.77663e-06
Slc22a15	3.98067e-10	0.357815	0.523	0.441	7.87417e-06
Sgms1	4.07968e-10	0.268296	0.303	0.183	8.07001e-06
Ccnl2	4.09109e-10	0.288369	0.592	0.45	8.09259e-06
Cd37	4.1023e-10	-0.34282	0.513	0.72	8.11475e-06
Ppp4r3b	4.52758e-10	0.317794	0.671	0.546	8.95601e-06
Rnf7	4.54697e-10	0.276993	0.502	0.45	8.99437e-06
Gnb1	4.76705e-10	0.297464	0.632	0.55	9.4297e-06
Gimap4	4.76924e-10	0.417393	0.671	0.599	9.43403e-06
Eif4ebp2	4.78638e-10	0.282617	0.534	0.411	9.46794e-06
Ndufa5	4.98598e-10	-0.320752	0.307	0.49	9.86277e-06
Por	5.02413e-10	0.205348	0.242	0.134	9.93823e-06
Syap1	5.13103e-10	0.222164	0.3	0.182	1.01497e-05
Cox6a1	5.14897e-10	-0.345865	0.412	0.615	1.01852e-05
Hsp90b1	5.24422e-10	-0.397176	0.574	0.786	1.03736e-05
Rnf2	5.30259e-10	0.223398	0.278	0.145	1.04891e-05
Ddx21	5.32914e-10	-0.350001	0.22	0.433	1.05416e-05
Tigit	5.35726e-10	0.214682	0.209	0.106	1.05972e-05
Nr2c2	5.36195e-10	0.256886	0.357	0.239	1.06065e-05
Pank2	5.50113e-10	0.231161	0.31	0.195	1.08818e-05
Gorasp2	5.61823e-10	0.207636	0.235	0.129	1.11134e-05
Pcmtd1	5.70941e-10	0.272086	0.383	0.282	1.12938e-05
Rbpj	5.72838e-10	0.331335	0.48	0.351	1.13313e-05
Tent5c	5.7459e-10	0.28013	0.267	0.156	1.1366e-05
Gimap7	5.78833e-10	0.402518	0.755	0.734	1.14499e-05
Ptbp2	5.8317e-10	0.21628	0.271	0.148	1.15357e-05
Dnajc21	5.89693e-10	0.272287	0.336	0.199	1.16647e-05
Tlk2	6.13443e-10	0.237629	0.357	0.212	1.21345e-05
Ppp2r5e	6.19056e-10	0.238344	0.329	0.205	1.22455e-05
Samd4b	6.35386e-10	0.210541	0.235	0.117	1.25686e-05
Cab39l	6.41085e-10	0.236402	0.26	0.143	1.26813e-05
Arf1	6.41821e-10	0.294861	0.798	0.709	1.26959e-05
Emp3	6.46094e-10	-0.406239	0.267	0.525	1.27804e-05
B2m	6.49773e-10	0.282011	1	0.999	1.28532e-05
Cst3	6.68183e-10	-0.343357	0.502	0.717	1.32173e-05
Lars2	6.80662e-10	-0.315432	0.256	0.452	1.34642e-05
Sltm	6.951e-10	0.330487	0.708	0.542	1.37498e-05
Gm47664	7.07246e-10	-0.286189	0.09	0.265	1.399e-05
Sell	7.12544e-10	-0.389046	0.058	0.183	1.40948e-05
Ckap5	7.6037e-10	0.258337	0.26	0.168	1.50409e-05
Sema4d	7.74655e-10	0.265944	0.39	0.263	1.53235e-05
Ikzf4	7.82041e-10	0.219959	0.159	0.069	1.54695e-05
Wdr44	7.86114e-10	0.250949	0.289	0.195	1.55501e-05
Camk2d	8.15434e-10	0.348435	0.686	0.686	1.61301e-05
Hmox2	8.29856e-10	0.217128	0.318	0.196	1.64154e-05
Selenop	8.34384e-10	-0.332496	0.188	0.406	1.6505e-05
Polr2d	8.57524e-10	0.208391	0.289	0.172	1.69627e-05
Tbc1d10c	8.70954e-10	-0.325573	0.455	0.672	1.72283e-05
Ccnt1	8.73487e-10	0.247615	0.437	0.282	1.72784e-05
Ncoa6	8.86933e-10	0.211247	0.209	0.106	1.75444e-05
Cnpy2	8.98001e-10	-0.276757	0.112	0.296	1.77634e-05
Tcp11l2	9.00173e-10	0.236496	0.347	0.215	1.78063e-05
Zmym4	9.16683e-10	0.248156	0.292	0.187	1.81329e-05
Tet2	9.34336e-10	0.270983	0.386	0.269	1.84821e-05
Smpdl3a	9.41994e-10	-0.333005	0.354	0.534	1.86336e-05
Ubap2	9.61298e-10	0.21009	0.213	0.106	1.90154e-05
Rps14	9.70826e-10	0.263588	1	0.999	1.92039e-05
Coq10b	1.01295e-09	-0.308388	0.206	0.407	2.00372e-05
Pacsin1	1.03442e-09	-0.287508	0.112	0.295	2.04618e-05
Cox6c	1.04664e-09	-0.336553	0.812	0.905	2.07036e-05
Uvrag	1.04942e-09	0.256428	0.292	0.235	2.07586e-05
Btg3	1.05795e-09	0.250841	0.336	0.225	2.09273e-05
Hcfc1	1.07785e-09	-0.274736	0.09	0.26	2.13209e-05
Commd3	1.14964e-09	-0.309858	0.256	0.444	2.2741e-05
Ndufb10	1.17925e-09	-0.314399	0.383	0.569	2.33268e-05
Gimap5	1.1962e-09	0.360749	0.671	0.557	2.3662e-05
Snx27	1.25125e-09	0.228321	0.199	0.127	2.47511e-05
Mkln1	1.26549e-09	0.289182	0.484	0.372	2.50326e-05
Chchd3	1.27584e-09	0.238616	0.361	0.284	2.52374e-05
Ndufb8	1.2799e-09	-0.31699	0.451	0.641	2.53177e-05
Cirbp	1.29957e-09	0.268403	0.534	0.403	2.57069e-05
Lonp2	1.42299e-09	0.255705	0.361	0.25	2.81482e-05
Dusp11	1.46496e-09	0.290089	0.668	0.544	2.89784e-05
Gsr	1.4786e-09	0.203521	0.296	0.166	2.92482e-05
Cetn3	1.50722e-09	-0.290141	0.141	0.348	2.98143e-05
Trim56	1.50976e-09	0.263474	0.329	0.202	2.98645e-05
Gm16599	1.53924e-09	0.264988	0.162	0	3.04476e-05
Ski	1.58416e-09	0.25366	0.412	0.278	3.13363e-05
Bola3	1.58922e-09	-0.298569	0.137	0.336	3.14364e-05
Psma7	1.6213e-09	-0.354756	0.643	0.758	3.2071e-05
Gdi2	1.68311e-09	0.319885	0.819	0.799	3.32937e-05
Dtymk	1.70584e-09	-0.270906	0.09	0.277	3.37431e-05
Cwc25	1.72579e-09	0.20813	0.224	0.137	3.41379e-05
Trim8	1.72722e-09	-0.313006	0.231	0.423	3.41661e-05
Cenpx	1.79301e-09	-0.31465	0.278	0.451	3.54675e-05
Bscl2	1.84806e-09	-0.281571	0.13	0.317	3.65564e-05
Tmc6	1.86105e-09	-0.267338	0.097	0.273	3.68134e-05
Sra1	1.9533e-09	0.268945	0.52	0.36	3.86382e-05
Cdc73	2.08942e-09	0.250068	0.354	0.213	4.13308e-05
Ifi47	2.15991e-09	0.404033	0.726	0.608	4.27253e-05
Zfp280d	2.19954e-09	0.265456	0.397	0.257	4.3509e-05
Phip	2.39242e-09	0.322886	0.625	0.518	4.73244e-05
Prpf18	2.50148e-09	0.253868	0.361	0.235	4.94818e-05
Bhlhe40	2.51582e-09	0.464067	0.397	0.223	4.97653e-05
Hat1	2.6002e-09	0.208489	0.26	0.159	5.14346e-05
Ptk2b	2.61943e-09	0.28139	0.498	0.385	5.1815e-05
Cep135	2.68991e-09	0.214995	0.235	0.119	5.32091e-05
Tasor2	2.82501e-09	0.23735	0.292	0.187	5.58816e-05
Gm19522	2.89421e-09	0.243162	0.148	0	5.72503e-05
Borcs8	3.07382e-09	-0.290815	0.166	0.343	6.08033e-05
Pak2	3.09222e-09	0.30774	0.787	0.723	6.11672e-05
Mrpl21	3.21898e-09	-0.299265	0.188	0.373	6.36747e-05
Gm17106	3.3468e-09	0.234338	0.159	0	6.62031e-05
Rc3h1	3.40867e-09	0.263518	0.426	0.288	6.74269e-05
Ccdc69	3.46144e-09	-0.28896	0.144	0.34	6.84708e-05
Cep97	3.60235e-09	0.220759	0.195	0.114	7.12581e-05
Vasp	3.60457e-09	-0.332574	0.513	0.666	7.13021e-05
Cop1	3.62428e-09	0.238473	0.329	0.21	7.16919e-05
Gpx1	3.82285e-09	-0.331816	0.3	0.489	7.56199e-05
Arpc5	3.89025e-09	-0.343813	0.61	0.75	7.6953e-05
Zranb1	3.97324e-09	0.244406	0.31	0.199	7.85947e-05
Limd2	4.15791e-09	-0.335874	0.78	0.895	8.22475e-05
Atg16l2	4.18679e-09	0.211975	0.245	0.136	8.28189e-05
Sbds	4.23785e-09	0.25643	0.379	0.274	8.38289e-05
Fam189b	4.33645e-09	-0.295219	0.199	0.385	8.57793e-05
Slc25a11	4.72757e-09	-0.283246	0.22	0.407	9.3516e-05
Ndufv3	4.8274e-09	0.303813	0.635	0.595	9.54908e-05
Prmt1	4.90655e-09	-0.276525	0.209	0.388	9.70565e-05
H13	4.95673e-09	0.28061	0.578	0.441	9.80492e-05
Il6st	4.99475e-09	-0.364703	0.285	0.524	9.88012e-05
Ccng1	5.02565e-09	-0.331456	0.303	0.461	9.94123e-05
Rprd2	5.0969e-09	0.242224	0.412	0.274	0.000100822
Smc5	5.22257e-09	0.256564	0.394	0.238	0.000103308
Aopep	5.45006e-09	0.287129	0.339	0.29	0.000107808
Nabp2	5.45402e-09	-0.274191	0.181	0.345	0.000107886
Eif3l	5.80094e-09	-0.267904	0.152	0.33	0.000114748
Med13l	6.01776e-09	0.27598	0.44	0.326	0.000119037
Chmp3	6.03662e-09	0.243382	0.361	0.234	0.00011941
Nsf	6.12607e-09	0.241479	0.321	0.207	0.00012118
Dock8	6.34494e-09	0.292443	0.596	0.556	0.000125509
Irf2	6.58908e-09	0.302445	0.744	0.677	0.000130339
Uimc1	6.88005e-09	0.244236	0.397	0.28	0.000136094
Nop10	6.96552e-09	-0.306734	0.22	0.43	0.000137785
Elf4	7.01898e-09	0.240863	0.347	0.265	0.000138843
Tbk1	7.09864e-09	0.264064	0.43	0.294	0.000140418
Rgs1	7.49328e-09	0.496149	0.953	0.927	0.000148225
Rac1	7.58802e-09	0.279131	0.776	0.701	0.000150099
Smarca2	7.71361e-09	0.260664	0.361	0.25	0.000152583
Mob4	7.75011e-09	0.235611	0.495	0.381	0.000153305
Dnajc8	7.98147e-09	0.276335	0.625	0.508	0.000157882
Sertad2	8.56165e-09	0.231325	0.267	0.184	0.000169358
Rpl32	8.70134e-09	-0.325726	1	0.997	0.000172121
H2-Ke6	8.80002e-09	-0.254397	0.101	0.274	0.000174073
Tgif1	8.84286e-09	0.225276	0.22	0.133	0.000174921
Rps20	9.14247e-09	-0.336558	0.996	0.998	0.000180847
Pecam1	9.21692e-09	0.243636	0.235	0.13	0.00018232
Rpl36a	9.38211e-09	-0.353698	0.924	0.958	0.000185588
Pbx3	9.66006e-09	0.200919	0.144	0.083	0.000191086
Ms4a6c	9.69703e-09	0.292316	0.314	0.165	0.000191817
Spint2	9.75042e-09	-0.260466	0.141	0.318	0.000192873
Ggps1	9.80418e-09	0.229697	0.329	0.218	0.000193937
Zan	9.90771e-09	-0.273537	0.018	0.19	0.000195984
Prdm2	1.02296e-08	0.245572	0.339	0.238	0.000202351
Arhgef12	1.02461e-08	0.229725	0.296	0.182	0.000202678
Tab2	1.04303e-08	0.275047	0.516	0.402	0.000206322
Hbs1l	1.05792e-08	0.216463	0.332	0.194	0.000209268
Rbbp4	1.07825e-08	0.26319	0.653	0.504	0.000213289
Sept7	1.12114e-08	-0.319398	0.661	0.798	0.000221774
Trav3-3	1.1269e-08	-0.27383	0.047	0.18	0.000222912
Chd1	1.1666e-08	0.248066	0.43	0.333	0.000230765
Ppp3cc	1.17559e-08	0.237438	0.314	0.208	0.000232544
Ramp1	1.1909e-08	-0.338185	0.126	0.344	0.000235572
Tma7	1.20512e-08	-0.297556	0.812	0.907	0.000238385
Glud1	1.20773e-08	0.285476	0.448	0.375	0.000238901
Med13	1.22995e-08	0.270285	0.455	0.323	0.000243297
Tuba4a	1.24022e-08	-0.258663	0.105	0.274	0.000245328
S100a11	1.29868e-08	-0.334683	0.278	0.483	0.000256892
Pim1	1.34413e-08	0.450082	0.863	0.735	0.000265883
Taf1b	1.3769e-08	0.209321	0.307	0.179	0.000272364
Hsd17b10	1.3969e-08	-0.26667	0.177	0.367	0.000276321
Ndufa12	1.4713e-08	-0.280268	0.227	0.406	0.000291037
Erg28	1.53581e-08	-0.261784	0.162	0.326	0.000303799
Map1lc3b	1.559e-08	0.261112	0.838	0.787	0.000308385
3110056K07Rik	1.60098e-08	0.202952	0.278	0.167	0.00031669
Creb1	1.65863e-08	0.26374	0.412	0.291	0.000328094
Grn	1.68139e-08	-0.25506	0.09	0.244	0.000332597
Rcbtb2	1.74046e-08	0.26683	0.256	0.231	0.00034428
Zfp53	1.76254e-08	0.266688	0.307	0.23	0.000348648
Ctsz	1.77957e-08	-0.263593	0.134	0.317	0.000352016
Rps2	1.81047e-08	-0.369061	0.978	0.986	0.00035813
Gatad2b	1.85716e-08	0.259327	0.43	0.324	0.000367364
Ndufaf8	1.87068e-08	-0.268039	0.148	0.325	0.00037004
Malsu1	1.90913e-08	0.213191	0.35	0.205	0.000377645
Mtln	1.99881e-08	-0.249508	0.076	0.223	0.000395385
Akap9	2.05929e-08	0.319829	0.52	0.437	0.000407349
Cox5b	2.08159e-08	-0.309409	0.693	0.827	0.000411759
Fxr1	2.12045e-08	0.254029	0.469	0.359	0.000419447
Uggt1	2.14785e-08	0.229558	0.332	0.2	0.000424865
Fam241a	2.22161e-08	0.218747	0.238	0.156	0.000439456
Gm28112	2.24147e-08	-0.244971	0.069	0.226	0.000443385
Mrpl12	2.3393e-08	-0.244115	0.116	0.277	0.000462738
Selenos	2.35315e-08	0.267305	0.39	0.347	0.000465477
Lrmp	2.36331e-08	-0.263324	0.166	0.321	0.000467487
Rnase4	2.42828e-08	-0.249733	0.069	0.225	0.000480338
Uqcrb	2.46265e-08	-0.301261	0.57	0.705	0.000487136
Ubr5	2.57879e-08	0.253501	0.412	0.284	0.000510111
Uba7	2.58167e-08	0.201841	0.296	0.174	0.000510679
Pfdn2	2.59654e-08	0.23037	0.52	0.398	0.000513622
Emc10	2.61955e-08	-0.283675	0.325	0.509	0.000518172
Ly75	2.64587e-08	0.225136	0.22	0.159	0.00052338
Cd47	2.64804e-08	0.30049	0.921	0.887	0.000523809
Hivep3	2.67386e-08	-0.280366	0.061	0.219	0.000528916
Ccr5	2.68862e-08	0.408428	0.404	0.367	0.000531836
Rab11fip4	2.83101e-08	-0.232456	0.061	0.219	0.000560003
Gpbp1l1	2.84906e-08	0.24221	0.466	0.358	0.000563572
Top1	2.87732e-08	-0.316472	0.574	0.704	0.000569163
Ptger4	2.95287e-08	-0.322082	0.22	0.4	0.000584108
Myh9	3.07662e-08	-0.325546	0.718	0.855	0.000608587
Gpm6b	3.18481e-08	-0.387306	0.347	0.591	0.000629988
Vdr	3.45038e-08	-0.245423	0.025	0.166	0.00068252
Cwc15	3.5139e-08	0.262998	0.614	0.557	0.000695085
Il10ra	3.5506e-08	0.201982	0.217	0.119	0.000702344
AI662270	3.55572e-08	0.286201	0.473	0.418	0.000703357
Acap1	3.62161e-08	-0.263222	0.152	0.337	0.00071639
Prmt3	3.67494e-08	-0.247103	0.054	0.191	0.000726941
Fdx2	3.71712e-08	-0.232077	0.029	0.181	0.000735283
Vim	3.73218e-08	0.517049	0.48	0.513	0.000738262
Kat6a	3.76146e-08	0.270111	0.473	0.348	0.000744054
Atp5c1	3.78375e-08	-0.308226	0.596	0.741	0.000748463
Arpc5l	3.81916e-08	-0.291792	0.415	0.585	0.000755467
Cntln	3.86626e-08	0.216967	0.144	0.067	0.000764784
Hnrnpab	3.87296e-08	-0.304066	0.422	0.578	0.000766111
Rpl17	4.01493e-08	0.257741	1	0.996	0.000794193
Ctnnb1	4.05554e-08	0.220202	0.343	0.239	0.000802227
Drap1	4.17732e-08	-0.288863	0.325	0.533	0.000826315
Exoc5	4.18616e-08	0.211654	0.325	0.202	0.000828064
Ndufb7	4.19253e-08	-0.299039	0.614	0.762	0.000829324
Atp5a1	4.19728e-08	-0.299039	0.603	0.761	0.000830263
Scand1	4.20404e-08	0.264753	0.852	0.828	0.000831601
Tmem65	4.2123e-08	0.210294	0.199	0.137	0.000833234
Dpm2	4.37634e-08	-0.250979	0.162	0.315	0.000865683
Ephx1	4.37948e-08	-0.236075	0.025	0.175	0.000866304
Cmah	4.45101e-08	0.260784	0.35	0.261	0.000880454
2010016I18Rik	4.50074e-08	-0.272124	0.152	0.308	0.000890292
Ing4	4.54959e-08	0.214453	0.426	0.291	0.000899955
Pdlim2	4.7329e-08	-0.243305	0.155	0.323	0.000936214
Txn2	4.81613e-08	-0.274187	0.271	0.436	0.000952678
Plgrkt	4.86682e-08	-0.288514	0.419	0.597	0.000962707
Cul1	4.96551e-08	0.232968	0.43	0.305	0.000982228
Taok1	5.163e-08	0.241847	0.365	0.251	0.00102129
B230219D22Rik	5.27525e-08	0.223594	0.332	0.216	0.0010435
Tuba1b	5.38896e-08	0.270802	0.357	0.266	0.00106599
Arrb2	5.41003e-08	-0.266959	0.191	0.362	0.00107016
Zmiz2	5.60349e-08	-0.244081	0.112	0.279	0.00110843
Sla2	5.65919e-08	0.201278	0.282	0.187	0.00111944
Timm13	5.73418e-08	-0.283224	0.444	0.622	0.00113428
Rhof	6.107e-08	-0.268494	0.227	0.393	0.00120803
Nsd1	6.2736e-08	0.275298	0.567	0.49	0.00124098
Dnajc13	6.28062e-08	0.220111	0.3	0.188	0.00124237
Ppp6c	6.34415e-08	0.208654	0.379	0.248	0.00125494
Actn4	6.51178e-08	0.244027	0.44	0.334	0.00128809
Npm3	6.84019e-08	-0.240708	0.105	0.28	0.00135306
Batf	7.00647e-08	-0.335546	0.285	0.468	0.00138595
Rasgrp2	7.05453e-08	-0.244204	0.076	0.212	0.00139546
Sbno1	7.07402e-08	0.273414	0.542	0.45	0.00139931
Ramac	7.08089e-08	0.214009	0.39	0.251	0.00140067
Hsph1	7.3405e-08	-0.224784	0.04	0.175	0.00145202
Virma	7.85321e-08	0.238784	0.401	0.291	0.00155344
Rab11a	8.20734e-08	0.258185	0.52	0.395	0.00162349
Rex1bd	8.49203e-08	-0.271325	0.249	0.409	0.00167981
Snx5	8.64481e-08	-0.264076	0.202	0.367	0.00171003
Esyt1	8.73568e-08	-0.269936	0.238	0.42	0.00172801
Rps23	8.87489e-08	0.249351	1	0.998	0.00175554
Trpc4ap	9.79498e-08	0.222646	0.397	0.3	0.00193754
Vkorc1	1.00582e-07	-0.213601	0.047	0.192	0.00198961
Etnk1	1.00625e-07	0.281559	0.513	0.416	0.00199046
Sept6	1.01125e-07	0.259201	0.473	0.38	0.00200035
Bcl2l1	1.03712e-07	0.20483	0.199	0.115	0.00205152
Akna	1.06331e-07	-0.27547	0.303	0.471	0.00210334
Slc25a4	1.06754e-07	-0.304117	0.303	0.571	0.0021117
Lsm2	1.068e-07	-0.220297	0.083	0.242	0.0021126
Nfia	1.13328e-07	0.225645	0.152	0.093	0.00224174
Kdm6b	1.20949e-07	0.244323	0.325	0.209	0.0023925
[truncated: 332 more rows]

## Sheet: Foxp3+TR1
gene	p_val	avg_log2FC	pct.1	pct.2	p_val_adj
Aldoa	2.39885e-135	3.44124	0.97	0.688	4.74516e-131
Tpi1	1.64921e-103	3.53158	0.909	0.17	3.2623e-99
Tmsb10	4.01794e-103	4.57473	1	0.696	7.94789e-99
Tnfrsf9	5.88613e-102	5.23606	1	0.182	1.16434e-97
Ifngr1	4.48226e-94	2.90038	1	0.486	8.86636e-90
Gapdh	1.10821e-92	3.06043	1	0.96	2.19215e-88
Eno1	2.582e-91	3.20284	1	0.407	5.10746e-87
Pgk1	2.59346e-91	3.56875	0.909	0.474	5.13012e-87
Ubb	5.77781e-90	2.40767	1	0.976	1.14291e-85
Sec61g	3.35786e-79	2.5688	1	0.794	6.64218e-75
Dock2	1.8919e-74	2.44137	1	0.727	3.74236e-70
Pkm	8.45597e-71	2.71395	0.97	0.83	1.67268e-66
Camk4	1.66382e-68	2.78954	1	0.245	3.2912e-64
Pgam1	1.43384e-66	2.56663	0.97	0.316	2.83628e-62
Anxa2	1.90892e-66	2.75313	0.939	0.206	3.77604e-62
Rap1gds1	8.13145e-64	2.12857	0.97	0.458	1.60848e-59
Mif	1.16761e-63	3.31731	0.939	0.597	2.30964e-59
Fth1	1.15379e-62	2.13538	1	0.988	2.28232e-58
Bsg	2.05166e-60	2.40682	0.939	0.609	4.05839e-56
Crem	7.96573e-59	2.42472	0.879	0.146	1.5757e-54
Higd1a	1.30309e-56	2.49499	0.939	0.423	2.57764e-52
Ldha	2.25055e-53	2.68764	0.97	0.747	4.45182e-49
Btg1	5.90995e-50	2.20817	1	0.98	1.16905e-45
Satb1	2.38307e-49	3.59804	0.879	0.138	4.71396e-45
Gm11808	7.29139e-49	2.01568	0.879	0.249	1.44231e-44
Uba52	1.5199e-48	2.19911	0.97	0.628	3.00652e-44
Ifi27l2a	5.32352e-48	2.91483	0.97	0.964	1.05304e-43
Akap13	2.01973e-46	2.2464	1	0.889	3.99522e-42
Dock10	6.22696e-46	1.97399	0.939	0.502	1.23176e-41
Nlrc5	1.32934e-44	1.81101	0.879	0.229	2.62957e-40
Hif1a	3.00042e-44	2.0906	0.97	0.628	5.93513e-40
Mir142hg	1.46988e-43	1.9531	0.848	0.158	2.90757e-39
Zeb1	3.17326e-43	2.21002	0.879	0.285	6.27703e-39
Dgat1	3.31059e-43	2.71093	0.848	0.079	6.54868e-39
Pfkp	3.31221e-43	1.92173	0.879	0.289	6.55188e-39
Bst2	4.33042e-43	2.19931	1	0.411	8.56601e-39
Isg15	8.93298e-43	2.60456	0.879	0.233	1.76703e-38
Skap1	2.4429e-42	2.18342	0.939	0.719	4.83231e-38
Hilpda	4.40153e-41	2.77185	0.818	0.115	8.70667e-37
Fau	6.79052e-41	1.49703	1	1	1.34323e-36
Arhgap15	2.10979e-40	2.39428	0.848	0.597	4.17338e-36
Trim30a	3.13396e-40	1.68403	0.97	0.447	6.19929e-36
Stat4	3.4583e-40	1.67945	0.97	0.356	6.84087e-36
Egln1	4.97056e-40	1.87857	0.848	0.229	9.83226e-36
Icos	2.85602e-39	2.09742	1	0.83	5.64949e-35
Prelid1	2.3335e-38	1.53953	0.939	0.625	4.61589e-34
Fam162a	7.38886e-38	2.02854	0.818	0.285	1.46159e-33
Etv6	1.09663e-37	2.35876	0.758	0.095	2.16924e-33
Sik3	3.08852e-37	1.83404	0.879	0.249	6.1094e-33
Plekha5	3.38384e-37	1.49067	0.879	0.091	6.69358e-33
Ssh2	4.21654e-37	1.90317	0.909	0.332	8.34074e-33
Pfkl	4.56682e-37	1.4755	0.848	0.146	9.03363e-33
Rps27	1.54652e-36	1.40459	1	1	3.05918e-32
Cdk6	4.32751e-36	1.74535	0.879	0.265	8.56025e-32
Nabp1	8.69198e-36	1.57139	0.909	0.304	1.71936e-31
Chmp4b	1.54903e-35	1.64582	0.909	0.53	3.06414e-31
Bnip3	1.68292e-35	2.24423	0.758	0.043	3.32899e-31
Eif5a	2.10418e-35	2.02671	1	0.715	4.16227e-31
Elmo1	3.71963e-35	1.87879	0.909	0.423	7.3578e-31
Zdhhc18	3.97405e-35	1.60142	1	0.628	7.86108e-31
Slfn1	6.65413e-35	1.70413	0.788	0.095	1.31625e-30
Rab8b	2.76396e-34	1.55709	0.97	0.553	5.46739e-30
Ndufb1-ps	6.08341e-34	1.86848	0.909	0.621	1.20336e-29
Nfkb1	1.78899e-33	1.80952	1	0.49	3.5388e-29
Peak1	2.30645e-33	1.91934	0.848	0.364	4.56239e-29
Pde4b	2.9698e-33	1.943	0.727	0.253	5.87455e-29
Phf21a	5.40914e-33	1.80596	0.818	0.146	1.06998e-28
Znrf1	1.15489e-32	1.39186	0.788	0.17	2.2845e-28
Atp11b	1.37966e-32	1.91861	0.909	0.486	2.7291e-28
Map2k1	1.66052e-32	1.48531	0.788	0.142	3.28468e-28
Sipa1l1	4.84128e-32	1.64749	0.879	0.162	9.57653e-28
Gm47283	7.06382e-32	2.35585	0.848	0.225	1.39729e-27
Tspo	1.28552e-31	1.65722	0.879	0.783	2.54289e-27
Socs1	1.38405e-31	2.08862	0.788	0.115	2.7378e-27
Sdf4	1.73623e-31	2.22893	0.97	0.874	3.43444e-27
Ero1l	2.90724e-31	2.08324	0.697	0.083	5.7508e-27
Gm8797	5.26334e-31	1.32041	1	0.708	1.04114e-26
Slco3a1	6.33285e-31	1.98262	0.848	0.292	1.2527e-26
Arih1	8.89311e-31	1.32999	0.848	0.387	1.75915e-26
Gm42418	1.38901e-30	-1.55244	1	1	2.7476e-26
Ctla2a	1.99352e-30	4.24765	0.545	0.055	3.94339e-26
Fndc3a	2.03166e-30	1.65849	0.818	0.233	4.01882e-26
Kansl1	2.40414e-30	1.41467	0.909	0.628	4.75563e-26
Fam49b	3.7874e-30	1.43392	0.939	0.791	7.49185e-26
Actg1	4.20501e-30	1.84135	1	0.988	8.31793e-26
Vps37b	8.00919e-30	2.07978	0.727	0.217	1.5843e-25
Pcgf5	1.13621e-29	1.56204	0.818	0.15	2.24754e-25
Slc2a1	1.30488e-29	1.44576	0.727	0.079	2.58118e-25
Il18r1	1.3903e-29	3.00385	0.667	0.083	2.75015e-25
Irf7	1.89082e-29	1.73646	0.758	0.103	3.74023e-25
Prelid2	3.33572e-29	1.72818	0.788	0.079	6.59838e-25
H2-K1	3.99149e-29	1.26771	1	1	7.89557e-25
Nsd3	8.79498e-29	1.53612	0.939	0.628	1.73974e-24
Cd53	1.17939e-28	1.7056	1	0.664	2.33295e-24
Wnk1	1.48043e-28	1.78013	0.939	0.755	2.92843e-24
Vim	5.94578e-28	3.31019	0.727	0.585	1.17613e-23
Grap2	1.78051e-27	1.67475	0.758	0.312	3.52203e-23
Slc16a3	2.39282e-27	1.68442	0.818	0.028	4.73324e-23
Atp5d	2.72487e-27	1.45673	0.97	0.862	5.39007e-23
Rpl29	2.75832e-27	1.49471	0.97	0.719	5.45623e-23
Aebp2	2.93119e-27	1.56396	0.939	0.474	5.79819e-23
Arf1	3.37129e-27	1.0971	0.97	0.771	6.66875e-23
Itk	3.48223e-27	1.74492	0.848	0.407	6.88821e-23
Mxd1	5.37768e-27	1.89567	0.788	0.162	1.06376e-22
Cndp2	6.60509e-27	1.65009	0.727	0.233	1.30655e-22
Tmem123	7.33466e-27	1.36161	0.879	0.328	1.45087e-22
St6galnac3	8.82808e-27	1.79141	0.697	0.154	1.74628e-22
Fnbp1	1.48057e-26	1.44565	0.939	0.668	2.92871e-22
Samsn1	1.70549e-26	1.64997	1	0.731	3.37363e-22
Il2ra	3.15573e-26	2.88613	0.788	0.36	6.24236e-22
Zfand3	3.17621e-26	1.22588	0.758	0.158	6.28285e-22
Ascc3	4.04196e-26	1.36989	0.879	0.324	7.99539e-22
Ppme1	4.38088e-26	1.17921	0.758	0.107	8.66582e-22
Prdx5	4.93948e-26	1.53947	0.879	0.522	9.77079e-22
Ostf1	6.03697e-26	1.34736	0.788	0.565	1.19417e-21
Maml2	6.38935e-26	1.71791	0.636	0.103	1.26388e-21
Cytip	8.60296e-26	1.69331	0.939	0.68	1.70175e-21
Inpp5d	9.21265e-26	1.42747	0.909	0.474	1.82236e-21
Runx1	1.55585e-25	1.55044	0.788	0.399	3.07763e-21
Isg20	1.81054e-25	1.90151	0.727	0.383	3.58143e-21
Impa2	2.41623e-25	1.70568	0.667	0.087	4.77955e-21
Dennd1a	2.48625e-25	1.2683	0.788	0.146	4.91805e-21
Bcl2	7.62502e-25	2.77354	0.576	0.024	1.5083e-20
Smyd3	1.207e-24	1.90735	0.667	0.095	2.38757e-20
Nr3c1	1.68201e-24	1.4143	0.909	0.553	3.32718e-20
Trim30d	1.78359e-24	1.47917	0.697	0.071	3.52811e-20
Arf4	2.41537e-24	1.45317	0.939	0.68	4.77785e-20
Rabgap1l	2.49782e-24	1.77056	0.909	0.802	4.94094e-20
H2-D1	2.52495e-24	1.05152	1	1	4.99461e-20
Mthfd1l	2.66777e-24	1.35911	0.697	0.04	5.27712e-20
Galk1	3.59798e-24	1.50405	0.667	0.079	7.11716e-20
Gnas	3.61404e-24	1.50803	1	0.874	7.14893e-20
Selenok	9.59526e-24	1.17445	0.97	0.743	1.89804e-19
Zbp1	9.87084e-24	1.50949	0.848	0.443	1.95255e-19
Fli1	1.11815e-23	1.51752	0.848	0.415	2.21182e-19
Tut4	1.4196e-23	1.21544	0.909	0.478	2.80812e-19
Cox17	1.89692e-23	1.35624	0.97	0.66	3.75229e-19
Tagln2	1.98346e-23	1.68287	0.727	0.403	3.92348e-19
Birc3	2.16725e-23	1.42154	0.788	0.261	4.28704e-19
Dad1	3.27317e-23	1.34756	0.939	0.826	6.47466e-19
Sema4d	3.27809e-23	1.40808	0.879	0.352	6.48439e-19
Pde4d	4.952e-23	1.21447	0.818	0.032	9.79556e-19
Rnaset2a	5.27416e-23	1.37485	0.818	0.462	1.04328e-18
Abtb2	5.61218e-23	1.4897	0.667	0.063	1.11015e-18
Fam172a	5.92066e-23	1.18277	0.848	0.427	1.17116e-18
Cmip	1.88398e-22	1.07731	0.788	0.261	3.72671e-18
Tomm7	1.89026e-22	1.34451	0.939	0.735	3.73912e-18
Srgn	1.94587e-22	1.62153	1	1	3.84913e-18
Arpp19	2.23916e-22	1.04469	0.97	0.652	4.42928e-18
Atxn7l1	3.45562e-22	1.45066	0.758	0.292	6.83556e-18
Xbp1	3.6181e-22	1.37607	0.727	0.209	7.15696e-18
Ambra1	5.27802e-22	1.19812	0.636	0.083	1.04405e-17
Got1	6.80249e-22	1.66412	0.697	0.245	1.3456e-17
Emb	7.44809e-22	1.84584	0.636	0.055	1.47331e-17
Gm15283	8.8267e-22	1.25608	0.697	0.028	1.74601e-17
Bnip3l	1.03633e-21	1.37802	0.97	0.625	2.04997e-17
Samd9l	1.38436e-21	1.15678	0.818	0.411	2.73839e-17
Prkch	1.50319e-21	1.77685	0.939	0.549	2.97347e-17
Ubl5	1.60371e-21	1.28516	1	0.917	3.17229e-17
Cd52	2.11107e-21	-1.77995	0.697	1	4.17591e-17
Mxi1	2.14488e-21	1.49114	0.667	0.154	4.24279e-17
Tusc3	2.90607e-21	1.23334	0.758	0.154	5.74849e-17
Selplg	3.05806e-21	1.22029	0.879	0.727	6.04914e-17
Odc1	3.75871e-21	2.1764	0.909	0.474	7.4351e-17
Arpc3	4.80646e-21	1.2124	0.97	0.913	9.50765e-17
Gpi1	4.81671e-21	1.38221	0.939	0.668	9.52793e-17
Rtp4	6.51921e-21	1.21512	0.727	0.103	1.28957e-16
Pitpnc1	8.77295e-21	1.65132	0.818	0.447	1.73538e-16
Tpt1	1.22912e-20	1.05778	1	1	2.43131e-16
Plin2	1.59791e-20	1.3331	0.667	0.103	3.16083e-16
Zcchc9	1.77113e-20	1.24018	0.727	0.324	3.50347e-16
Txk	2.18792e-20	1.9477	0.667	0.178	4.32792e-16
Lgals3bp	2.31284e-20	1.06086	0.697	0.142	4.57502e-16
Stat2	2.78521e-20	0.993235	0.667	0.119	5.50943e-16
Nampt	2.89777e-20	1.01577	0.667	0.071	5.73208e-16
Gtdc1	4.46319e-20	1.16993	0.606	0.083	8.82864e-16
Ldlrad4	4.49515e-20	1.28729	0.576	0.047	8.89186e-16
Ly6a	4.77651e-20	3.58989	0.848	0.518	9.44841e-16
Tes	5.1123e-20	1.26776	0.818	0.423	1.01126e-15
Lta	5.21274e-20	2.00273	0.545	0.036	1.03113e-15
E330020D12Rik	5.7206e-20	1.43517	0.667	0.02	1.13159e-15
S100a10	6.10267e-20	1.64062	0.97	0.921	1.20717e-15
Pdcd4	6.33787e-20	1.40589	0.879	0.798	1.25369e-15
Thy1	7.36001e-20	1.7302	0.909	0.549	1.45588e-15
Kpna4	7.95358e-20	1.27964	0.848	0.47	1.5733e-15
Arnt	1.19914e-19	1.04187	0.606	0.111	2.37202e-15
Rbpj	1.53078e-19	1.32653	0.818	0.36	3.02803e-15
St3gal4	1.86039e-19	0.95414	0.636	0.091	3.68004e-15
Zc3hav1	1.86369e-19	1.26797	0.939	0.581	3.68657e-15
Eif1	1.90957e-19	0.946785	1	0.996	3.77732e-15
H2-T23	2.06162e-19	1.0791	0.97	0.858	4.07809e-15
Setbp1	2.38206e-19	1.59604	0.727	0.19	4.71196e-15
Rpl36al	2.75469e-19	1.16601	1	0.933	5.44904e-15
Rnf125	2.79895e-19	1.03406	0.758	0.174	5.5366e-15
Naa20	3.05309e-19	1.17711	0.727	0.348	6.03932e-15
Osbpl8	3.47693e-19	1.17676	0.727	0.206	6.87772e-15
Atxn1	3.50988e-19	1.46112	0.879	0.625	6.9429e-15
Timm23	3.54504e-19	1.05226	0.758	0.372	7.01243e-15
Rpl38	4.96681e-19	1.14894	1	1	9.82484e-15
Mbd2	6.29699e-19	1.23816	0.909	0.585	1.24561e-14
Isy1	6.38369e-19	1.2339	0.727	0.277	1.26276e-14
Lpp	7.05873e-19	1.39896	0.606	0.095	1.39629e-14
Cmss1	7.2428e-19	0.879706	0.667	0.075	1.4327e-14
Hk1	7.35102e-19	1.21613	0.758	0.328	1.4541e-14
Pced1b	7.53375e-19	0.892306	0.667	0.123	1.49025e-14
Cmtm6	8.23979e-19	1.17927	0.727	0.225	1.62991e-14
Zfp292	9.80661e-19	1.37178	0.939	0.49	1.93984e-14
Ralgapa2	1.36281e-18	0.963866	0.697	0.099	2.69578e-14
Ifit1	1.41363e-18	1.44675	0.576	0.059	2.7963e-14
Arhgap26	1.935e-18	1.48866	0.485	0.047	3.82763e-14
Zfp52	2.04904e-18	1.13616	0.667	0.138	4.05321e-14
Rnf19a	2.08306e-18	1.04218	0.667	0.202	4.12051e-14
Dip2b	2.28889e-18	1.21522	0.697	0.217	4.52765e-14
Vapa	3.01863e-18	0.960404	0.939	0.427	5.97116e-14
Phlpp1	3.12636e-18	1.24943	0.576	0.123	6.18426e-14
Pdia4	3.50842e-18	1.13321	0.788	0.368	6.94001e-14
B4galt1	3.87982e-18	1.03171	0.667	0.115	7.67467e-14
Adam19	4.28132e-18	1.54432	0.879	0.462	8.46888e-14
Atp5md	5.47e-18	1.18371	0.879	0.66	1.08202e-13
B2m	6.38498e-18	1.05717	1	1	1.26301e-13
Gphn	7.37888e-18	1.27378	0.545	0.028	1.45962e-13
Arrb1	7.72619e-18	0.949406	0.515	0.051	1.52832e-13
Cnot4	8.00035e-18	1.17151	0.818	0.36	1.58255e-13
Lncpint	8.78436e-18	1.21915	0.818	0.375	1.73763e-13
Gm12840	9.96846e-18	2.24503	0.455	0.032	1.97186e-13
Xaf1	1.0462e-17	1.2285	0.758	0.249	2.06949e-13
Pde7a	1.31493e-17	0.988181	0.606	0.123	2.60106e-13
Aff4	1.40929e-17	1.30219	0.667	0.198	2.78771e-13
H3f3b	1.41296e-17	1.01066	1	1	2.79497e-13
Rpl27	1.59076e-17	1.07662	1	0.992	3.14669e-13
Ptprj	1.6298e-17	1.05256	0.636	0.134	3.22391e-13
Casp8	1.69431e-17	1.15236	0.909	0.431	3.35151e-13
Vti1a	1.97269e-17	1.14287	0.667	0.194	3.90219e-13
Ndufv3	2.09526e-17	1.2869	0.909	0.628	4.14463e-13
Zswim6	2.1602e-17	1.15531	0.848	0.213	4.27309e-13
Tor1aip2	2.40678e-17	0.880567	0.636	0.095	4.76085e-13
Arl15	2.81189e-17	1.25054	0.515	0.028	5.56221e-13
Skil	3.06002e-17	1.20787	0.848	0.36	6.05303e-13
Ptpn2	3.21237e-17	1.04611	0.758	0.304	6.35439e-13
Mgat5	3.43989e-17	1.4617	0.515	0.063	6.80444e-13
Traf3	3.72605e-17	1.30365	0.606	0.237	7.3705e-13
Rbms1	3.83066e-17	1.25054	0.909	0.407	7.57744e-13
Cope	4.0191e-17	1.08577	0.818	0.458	7.95017e-13
Calm2	4.20283e-17	1.08161	0.939	0.66	8.31363e-13
Sytl3	4.21748e-17	1.55915	0.667	0.162	8.3426e-13
Ramp3	4.67248e-17	1.68786	0.545	0.016	9.24263e-13
Sgms1	5.3793e-17	1.41627	0.576	0.13	1.06408e-12
Tnfrsf18	5.49431e-17	1.41767	0.909	0.929	1.08683e-12
Wwp2	5.94903e-17	1.02578	0.697	0.174	1.17678e-12
Mapkapk2	6.51123e-17	1.26053	0.727	0.253	1.28799e-12
Dennd5a	6.54973e-17	1.30117	0.667	0.186	1.2956e-12
Ttc39c	6.89925e-17	1.27887	0.606	0.146	1.36474e-12
Igf1r	7.74998e-17	2.0812	0.576	0.17	1.53302e-12
Golga7	8.08984e-17	1.03481	0.758	0.312	1.60025e-12
Cd274	8.17317e-17	1.91923	0.545	0.158	1.61674e-12
Rabac1	8.59485e-17	1.05935	0.939	0.609	1.70015e-12
Sfmbt1	1.07184e-16	1.11026	0.545	0.083	2.12022e-12
Crip1	1.14352e-16	1.956	0.788	0.593	2.262e-12
Espn	1.1646e-16	1.12015	0.515	0.032	2.3037e-12
Fam129a	1.40617e-16	1.58302	0.758	0.407	2.78155e-12
Herc6	1.42054e-16	1.2076	0.697	0.221	2.80997e-12
Gm20186	1.47269e-16	1.80308	0.576	0.123	2.91313e-12
Uhrf1bp1l	1.53098e-16	0.923853	0.667	0.154	3.02843e-12
Btbd9	1.98305e-16	0.961609	0.606	0.217	3.92266e-12
Fam102a	2.00983e-16	1.38374	0.697	0.245	3.97565e-12
Cers6	2.10899e-16	0.9546	0.485	0.063	4.1718e-12
Atp5mpl	2.5069e-16	1.11851	0.848	0.605	4.95889e-12
Prkce	2.60405e-16	0.922048	0.515	0.036	5.15108e-12
Plekha2	2.76035e-16	1.12191	0.606	0.194	5.46026e-12
Vdac1	3.03473e-16	1.05149	0.697	0.308	6.00299e-12
Grhpr	3.15379e-16	0.928183	0.545	0.099	6.2385e-12
Mtmr3	3.50249e-16	1.07825	0.636	0.182	6.92828e-12
Rnf19b	3.55013e-16	1.45913	0.515	0.13	7.02251e-12
Bcl2l1	3.55601e-16	1.19317	0.576	0.111	7.03415e-12
Vps13b	3.57357e-16	0.956301	0.697	0.237	7.06887e-12
Tgfb1	3.8746e-16	1.32602	0.879	0.407	7.66435e-12
Mbd5	3.94668e-16	0.993998	0.515	0.107	7.80693e-12
Akt3	3.97146e-16	1.01922	0.515	0.032	7.85594e-12
Rnf213	4.39421e-16	1.12381	0.606	0.138	8.6922e-12
Cog5	4.63974e-16	1.03653	0.606	0.158	9.17787e-12
Lpxn	5.06402e-16	1.21246	0.667	0.308	1.00171e-11
Zfp654	5.63081e-16	1.0707	0.606	0.126	1.11383e-11
Atp6v1g1	5.73955e-16	1.00354	0.939	0.66	1.13534e-11
Fam169b	6.06054e-16	1.26131	0.667	0.356	1.19884e-11
Fbxl17	6.15934e-16	1.03913	0.606	0.13	1.21838e-11
Kdm6a	6.26745e-16	0.954367	0.818	0.34	1.23976e-11
Ndufs4	6.27074e-16	1.01195	0.879	0.514	1.24041e-11
Tex2	6.9239e-16	1.30473	0.485	0.063	1.36962e-11
Txn1	6.95476e-16	1.38493	0.879	0.775	1.37572e-11
Uqcrh	7.60343e-16	0.991646	0.97	0.913	1.50403e-11
Vamp3	7.69207e-16	1.07024	0.606	0.217	1.52157e-11
Emp1	8.56884e-16	1.21277	0.515	0.02	1.695e-11
Itgav	8.83203e-16	1.32389	0.697	0.399	1.74706e-11
Rps6ka3	9.13657e-16	1.19494	0.636	0.115	1.8073e-11
Slc25a51	9.57712e-16	0.948795	0.576	0.107	1.89445e-11
Stat3	9.62241e-16	1.25912	0.818	0.415	1.90341e-11
Kcmf1	9.71392e-16	1.61018	0.606	0.273	1.92151e-11
Cmas	1.01372e-15	0.916506	0.727	0.237	2.00524e-11
Sec61b	1.01919e-15	1.18302	0.97	0.826	2.01606e-11
Themis	1.30565e-15	1.57525	0.394	0.047	2.5827e-11
Irak2	1.33885e-15	1.27478	0.515	0.107	2.64838e-11
Pigx	1.34539e-15	1.11132	0.818	0.447	2.66131e-11
Atp9b	1.52724e-15	0.970509	0.667	0.213	3.02103e-11
Smox	1.62967e-15	1.49566	0.455	0.028	3.22364e-11
Anp32a	1.798e-15	1.1354	0.818	0.625	3.55663e-11
Ubald2	1.81749e-15	1.01333	0.879	0.391	3.59518e-11
Ndfip2	1.92601e-15	0.90262	0.818	0.47	3.80983e-11
Wsb1	1.97453e-15	0.884152	0.727	0.249	3.90581e-11
Gna13	2.03169e-15	1.32642	0.758	0.455	4.01888e-11
Lgals3	2.059e-15	1.93342	0.485	0.079	4.07291e-11
Dennd4a	2.08029e-15	1.01468	0.545	0.087	4.11502e-11
Sumo1	2.30238e-15	0.858644	1	0.731	4.55435e-11
Fbxo11	2.47089e-15	0.965235	0.606	0.237	4.88767e-11
Tpm3-rs7	3.08836e-15	1.01838	0.939	0.711	6.10909e-11
2410006H16Rik	3.34175e-15	1.5104	0.909	0.526	6.61031e-11
Nrf1	3.52642e-15	0.806894	0.606	0.17	6.97562e-11
Pgm1	3.67115e-15	0.959358	0.545	0.079	7.2619e-11
Sem1	4.09841e-15	1.00388	0.939	0.897	8.10707e-11
Ddx60	4.22913e-15	1.13641	0.545	0.087	8.36564e-11
Zfr	4.2906e-15	0.911799	0.818	0.225	8.48724e-11
Prdx4	4.53605e-15	0.99177	0.606	0.13	8.97276e-11
Ube2k	5.02439e-15	0.882331	0.727	0.372	9.93875e-11
Stx8	6.10089e-15	0.900011	0.758	0.296	1.20682e-10
Snx2	6.81752e-15	0.97864	0.879	0.684	1.34857e-10
Elob	6.99099e-15	1.05277	1	0.885	1.38289e-10
Pdcd1lg2	7.27781e-15	0.842553	0.606	0.154	1.43962e-10
P4ha1	7.76141e-15	1.09562	0.636	0.115	1.53528e-10
Ptma	8.033e-15	1.22588	1	0.976	1.58901e-10
Sptssa	8.12386e-15	1.21613	0.545	0.375	1.60698e-10
Nptn	8.15006e-15	0.887374	0.818	0.292	1.61216e-10
Rpl41	8.44133e-15	1.19729	1	0.996	1.66978e-10
Surf4	8.92377e-15	1.05991	0.697	0.289	1.76521e-10
Cox7c	9.00864e-15	0.952758	0.97	0.925	1.782e-10
Tnfaip8	9.0466e-15	1.02315	0.939	0.885	1.78951e-10
Egln3	9.35275e-15	1.10571	0.485	0.119	1.85007e-10
Rpl34	9.79265e-15	0.947979	1	1	1.93708e-10
Rbm39	9.8236e-15	0.855912	1	0.98	1.94321e-10
Ext1	9.99824e-15	1.05298	0.606	0.174	1.97775e-10
Ftl1	1.05713e-14	1.24393	0.97	0.96	2.09111e-10
Gpx4	1.18068e-14	0.969372	0.939	0.715	2.3355e-10
Rtn4	1.25834e-14	0.911988	0.727	0.395	2.48913e-10
Gbp2	1.38949e-14	2.13237	0.606	0.174	2.74855e-10
Myl6	1.76522e-14	1.00332	1	0.984	3.49179e-10
Tmem14c	1.79934e-14	0.880567	0.545	0.095	3.55928e-10
Impdh1	1.84956e-14	0.959973	0.455	0.059	3.65861e-10
Man1a	2.04104e-14	1.17467	0.727	0.312	4.03739e-10
Nfat5	2.08315e-14	1.17739	0.697	0.427	4.12068e-10
Hnrnpa0	2.31852e-14	1.06413	0.939	0.522	4.58626e-10
Camk1d	2.33621e-14	0.896779	0.545	0.091	4.62126e-10
2210408F21Rik	2.3826e-14	0.807355	0.545	0.087	4.71303e-10
D16Ertd472e	2.47333e-14	0.93181	0.818	0.482	4.8925e-10
Usp32	2.77299e-14	0.807355	0.545	0.083	5.48525e-10
Ap2b1	3.06816e-14	0.916773	0.697	0.277	6.06913e-10
Sap18	3.09137e-14	0.843442	0.727	0.411	6.11504e-10
Sp100	3.41418e-14	0.999585	0.909	0.692	6.75358e-10
Itgb3	3.84373e-14	1.06226	0.485	0.016	7.60327e-10
Gng5	4.10322e-14	0.964286	1	0.941	8.11658e-10
Eri1	4.17751e-14	1.1961	0.727	0.289	8.26354e-10
Ywhah	4.62788e-14	0.929056	0.909	0.498	9.15441e-10
Ppia	4.65796e-14	1.0622	1	0.992	9.21391e-10
Gimap3	4.70745e-14	1.17995	0.97	0.842	9.31181e-10
Ifi35	5.32738e-14	0.934412	0.758	0.292	1.05381e-09
Ikzf4	5.41789e-14	1.0761	0.697	0.198	1.07171e-09
Sub1	5.49401e-14	1.04783	0.97	0.885	1.08677e-09
Akap10	5.94048e-14	0.908011	0.515	0.115	1.17509e-09
Ppp1r3b	6.46664e-14	1.16742	0.576	0.008	1.27917e-09
Map2k4	6.77837e-14	0.819658	0.485	0.099	1.34083e-09
Wdfy1	6.79352e-14	0.725118	0.515	0.051	1.34383e-09
Tnrc6b	6.94944e-14	0.977074	0.909	0.636	1.37467e-09
Mier1	7.18364e-14	1.11485	0.939	0.605	1.421e-09
Rora	8.74472e-14	1.66071	0.758	0.269	1.72979e-09
Clcn5	8.75247e-14	0.776848	0.485	0.04	1.73133e-09
Mllt10	1.05131e-13	1.0873	0.697	0.289	2.07959e-09
Kdm5c	1.07621e-13	0.803757	0.697	0.253	2.12884e-09
Eya3	1.09019e-13	0.83373	0.545	0.067	2.1565e-09
Rbm8a	1.10793e-13	0.833564	0.909	0.474	2.19159e-09
Cox8a	1.1195e-13	0.966006	0.939	0.921	2.21449e-09
Utrn	1.12869e-13	1.23201	0.818	0.545	2.23266e-09
Tspan14	1.18475e-13	0.763341	0.485	0.067	2.34356e-09
Dnajc1	1.21651e-13	1.16733	0.818	0.486	2.40639e-09
Rnf157	1.21689e-13	1.01363	0.515	0.099	2.40714e-09
Mia2	1.42374e-13	0.86665	0.818	0.364	2.81629e-09
Npc2	1.47408e-13	1.07116	0.97	0.913	2.91589e-09
Tuba1b	1.52937e-13	1.16529	0.606	0.253	3.02525e-09
Ranbp9	1.53936e-13	0.951539	0.727	0.245	3.04501e-09
Hsp90aa1	1.67771e-13	1.29388	0.97	0.814	3.31868e-09
Snd1	1.9274e-13	1.02106	0.697	0.15	3.81258e-09
Tnfrsf25	1.9325e-13	0.89968	0.424	0.04	3.82267e-09
Cwc15	2.05191e-13	0.957284	0.848	0.696	4.05889e-09
Stx11	2.10744e-13	0.874469	0.788	0.209	4.16874e-09
Cyth1	2.25275e-13	0.963122	0.727	0.308	4.45617e-09
Arid4b	2.28685e-13	1.04862	0.909	0.628	4.52361e-09
Kdm5b	2.6232e-13	1.02202	0.697	0.253	5.18895e-09
Park7	2.79467e-13	1.15996	0.909	0.688	5.52814e-09
Paxbp1	2.8888e-13	1.34571	0.667	0.312	5.71434e-09
Npepps	2.93815e-13	0.763967	0.606	0.194	5.81196e-09
Hgsnat	3.19615e-13	1.59422	0.364	0.024	6.32231e-09
Zfp652	3.27849e-13	0.773855	0.515	0.095	6.48518e-09
Spred2	3.30403e-13	0.747458	0.455	0.083	6.53571e-09
Kdm2a	3.3042e-13	0.926886	0.758	0.352	6.53603e-09
Rnf138	3.45773e-13	1.07743	0.727	0.407	6.83974e-09
Lamc1	3.62452e-13	1.12888	0.606	0.162	7.16966e-09
Celf2	3.69125e-13	1.26053	0.758	0.688	7.30166e-09
Aff1	3.98887e-13	0.854727	0.636	0.162	7.89038e-09
Ptprcap	4.34684e-13	-1.13316	0.788	0.992	8.59849e-09
5330438D12Rik	4.54636e-13	0.660064	0.485	0.032	8.99315e-09
Acsbg1	4.55826e-13	0.778422	0.606	0.154	9.0167e-09
Ltb4r1	4.78733e-13	1.13683	0.394	0.02	9.46981e-09
Nmt2	4.99444e-13	0.807355	0.485	0.083	9.87951e-09
Ern1	4.99563e-13	0.933061	0.394	0.032	9.88186e-09
Pfdn2	5.28655e-13	0.815217	0.697	0.368	1.04573e-08
Spidr	5.32555e-13	0.802137	0.455	0.095	1.05345e-08
Abhd18	5.36772e-13	1.07425	0.545	0.091	1.06179e-08
Pak2	5.38639e-13	0.971766	0.97	0.735	1.06548e-08
Rpl35	5.46105e-13	1.25597	0.97	0.96	1.08025e-08
Zhx2	5.5244e-13	1.02044	0.424	0.016	1.09278e-08
Cplane1	5.67438e-13	0.908011	0.545	0.119	1.12245e-08
Chchd2	5.67821e-13	1	0.97	0.945	1.12321e-08
Myo3b	6.16823e-13	1.6609	0.333	0.016	1.22014e-08
Rfx3	6.7084e-13	0.877904	0.424	0.055	1.32699e-08
Dis3l2	6.85033e-13	0.698548	0.485	0.079	1.35506e-08
Nap1l4	6.89221e-13	0.815489	0.758	0.407	1.36335e-08
Nmt1	7.22562e-13	0.850115	0.727	0.316	1.4293e-08
Tmed2	7.28886e-13	1.00925	0.909	0.632	1.44181e-08
Cxcr4	7.6489e-13	1.17203	0.455	0.091	1.51303e-08
Stag1	7.69628e-13	0.864399	0.788	0.379	1.5224e-08
Fosl2	7.93565e-13	0.89359	0.576	0.138	1.56975e-08
Mgat4a	8.24405e-13	0.927544	0.394	0.036	1.63075e-08
Adamts6	8.58966e-13	1.12044	0.394	0.059	1.69912e-08
Nlk	8.61332e-13	0.837671	0.576	0.15	1.7038e-08
Vps54	8.90671e-13	1.07235	0.879	0.597	1.76184e-08
Cycs	9.03733e-13	1.11335	0.667	0.332	1.78767e-08
Irgm1	9.06048e-13	0.956978	0.576	0.202	1.79225e-08
Mitd1	9.47512e-13	0.925137	0.636	0.229	1.87427e-08
Hbs1l	9.49771e-13	0.858429	0.606	0.138	1.87874e-08
Tmem258	9.77917e-13	1.09641	0.879	0.617	1.93442e-08
Rhoq	9.80924e-13	0.774213	0.455	0.024	1.94037e-08
Wwp1	1.07079e-12	0.948941	0.455	0.091	2.11813e-08
Insyn2b	1.08307e-12	0.785353	0.455	0.02	2.14242e-08
Notch2	1.10646e-12	0.766132	0.636	0.095	2.18869e-08
Abcc1	1.10866e-12	0.86003	0.515	0.107	2.19304e-08
Pmepa1	1.12901e-12	1.15989	0.848	0.292	2.2333e-08
Rgcc	1.3206e-12	0.893512	0.394	0.028	2.61227e-08
Erh	1.33901e-12	0.947111	0.636	0.273	2.6487e-08
AI662270	1.35364e-12	1.13486	0.788	0.379	2.67763e-08
Ppp1cc	1.40369e-12	0.947423	0.818	0.609	2.77664e-08
Sae1	1.41148e-12	0.869114	0.545	0.233	2.79206e-08
Stat5b	1.57286e-12	1.03609	0.636	0.245	3.11128e-08
Tmed10	1.63081e-12	0.968515	0.909	0.625	3.22591e-08
Nsa2	1.66708e-12	1.08984	0.97	0.767	3.29766e-08
1810037I17Rik	1.72796e-12	0.936114	0.97	0.652	3.41808e-08
Tap2	1.80303e-12	1.00046	0.818	0.64	3.56657e-08
Ctsw	1.82786e-12	0.959661	0.424	0.071	3.6157e-08
Rab2a	1.96186e-12	0.834804	0.939	0.636	3.88077e-08
Znhit1	1.96728e-12	1.02156	0.727	0.209	3.89147e-08
Numb	1.98553e-12	0.668202	0.515	0.083	3.92759e-08
Ahcyl2	2.02375e-12	0.933734	0.545	0.154	4.00318e-08
Tspan13	2.02647e-12	1.0135	0.636	0.221	4.00856e-08
Lrch3	2.1421e-12	0.811011	0.636	0.217	4.23729e-08
Mecp2	2.14998e-12	0.887319	0.576	0.209	4.25287e-08
H2-Q4	2.15936e-12	0.936229	0.909	0.723	4.27142e-08
Reep5	2.18053e-12	0.887662	0.909	0.779	4.3133e-08
Hemk1	2.20466e-12	0.943913	0.424	0.071	4.36103e-08
Agpat5	2.33667e-12	0.922774	0.515	0.075	4.62216e-08
Igtp	2.3938e-12	1.27787	0.788	0.443	4.73517e-08
Ist1	2.46096e-12	0.721123	0.545	0.154	4.86802e-08
Epb41l2	2.47694e-12	1.03418	0.545	0.126	4.89964e-08
Ddx58	2.50963e-12	0.900632	0.606	0.19	4.96429e-08
Jmjd6	2.56428e-12	0.845173	0.606	0.17	5.07241e-08
Zfp609	2.94311e-12	0.707035	0.424	0.04	5.82176e-08
Sec62	2.96963e-12	0.775205	0.97	0.696	5.87422e-08
Fasl	3.10154e-12	0.763157	0.424	0.028	6.13515e-08
Osbpl9	3.47757e-12	0.934041	0.606	0.209	6.87898e-08
Rhoa	3.52795e-12	0.876783	0.97	0.885	6.97863e-08
mt-Co3	3.52936e-12	-1.11981	1	0.996	6.98142e-08
Ifi214	3.63979e-12	0.851137	0.394	0.075	7.19986e-08
Runx2	3.73115e-12	1.06269	0.576	0.265	7.38059e-08
Runx3	3.9622e-12	1.34291	0.697	0.383	7.83762e-08
Txnl1	4.16299e-12	0.820836	0.788	0.506	8.23481e-08
Tox	4.28944e-12	1.18569	0.576	0.526	8.48493e-08
Rasa2	4.31377e-12	0.955877	0.576	0.253	8.53306e-08
H2-Q7	4.32551e-12	0.936422	0.97	0.949	8.55629e-08
Rnf126	4.36853e-12	0.811743	0.606	0.146	8.64139e-08
Eif2s2	4.44029e-12	1.15937	0.758	0.553	8.78333e-08
Cdk8	4.92288e-12	0.702971	0.576	0.138	9.73794e-08
H2-Q6	4.98454e-12	1.08062	0.879	0.494	9.85991e-08
Rngtt	5.01695e-12	0.900632	0.545	0.194	9.92403e-08
Slc38a2	5.12753e-12	1.01111	0.758	0.372	1.01428e-07
Sh3glb1	5.38112e-12	0.92254	0.939	0.625	1.06444e-07
Sar1a	5.42975e-12	0.806149	0.636	0.3	1.07406e-07
Cerk	5.753e-12	0.793337	0.394	0.032	1.138e-07
Uqcc2	5.8497e-12	0.925926	0.667	0.281	1.15713e-07
Csrnp1	6.12179e-12	0.843442	0.576	0.273	1.21095e-07
Nedd9	6.59646e-12	1.11842	0.758	0.51	1.30485e-07
Arl6ip5	6.81127e-12	0.876135	0.788	0.585	1.34734e-07
Vti1b	6.81186e-12	0.783321	0.697	0.289	1.34745e-07
Selenos	6.85462e-12	0.971102	0.697	0.399	1.35591e-07
Ralgapb	7.06317e-12	0.711064	0.485	0.111	1.39717e-07
Hivep2	7.21102e-12	0.998306	0.848	0.431	1.42641e-07
Sdc4	7.28827e-12	1.60845	0.667	0.229	1.44169e-07
Zdhhc20	7.73439e-12	1.15219	0.697	0.336	1.52994e-07
Gnal	8.12616e-12	1.21103	0.515	0.008	1.60743e-07
Ndufa3	8.20016e-12	0.985814	0.848	0.601	1.62207e-07
Frs2	8.59488e-12	0.621927	0.485	0.083	1.70015e-07
Babam2	8.69754e-12	0.813504	0.545	0.174	1.72046e-07
Zfp407	9.2418e-12	0.824708	0.667	0.162	1.82812e-07
Ier3ip1	9.41915e-12	0.851915	0.818	0.553	1.8632e-07
Bzw2	9.56306e-12	0.986855	0.485	0.146	1.89167e-07
Aopep	1.01635e-11	1.0994	0.848	0.482	2.01043e-07
Rps29	1.0168e-11	0.903683	1	1	2.01133e-07
Ncoa1	1.06164e-11	0.933983	0.667	0.186	2.10004e-07
Gm26740	1.13974e-11	0.768674	0.424	0.063	2.25452e-07
Tpm3	1.19667e-11	0.974639	0.909	0.68	2.36713e-07
Ppp1r16b	1.2535e-11	1.14893	0.818	0.49	2.47955e-07
Itpr1	1.40318e-11	0.786596	0.515	0.091	2.77564e-07
Kbtbd11	1.41898e-11	0.707035	0.424	0.036	2.80689e-07
Mrpl33	1.54902e-11	1.04739	0.758	0.644	3.06412e-07
Osbpl3	1.63529e-11	0.856658	0.606	0.241	3.23477e-07
Gbe1	1.74599e-11	0.696106	0.394	0.047	3.45374e-07
Rpl24	1.82335e-11	0.883095	1	1	3.60676e-07
Serf2	1.82795e-11	0.854741	1	0.968	3.61588e-07
Sumo2	1.88846e-11	0.933145	0.97	0.806	3.73557e-07
Paip2	1.9569e-11	0.796975	0.909	0.735	3.87094e-07
Ripor2	2.06948e-11	1.14537	0.455	0.174	4.09363e-07
Ywhae	2.07307e-11	0.883558	0.909	0.664	4.10073e-07
Lgals1	2.13656e-11	1.40185	0.939	0.85	4.22634e-07
Gm49980	2.31209e-11	0.938599	0.667	0.213	4.57355e-07
Cox7a2	2.33327e-11	0.86821	0.939	0.822	4.61545e-07
Serpinb9	2.45424e-11	1.34848	0.364	0.099	4.85472e-07
Suco	2.58804e-11	0.87757	0.697	0.269	5.1194e-07
Slc10a7	2.60542e-11	0.684027	0.455	0.075	5.15378e-07
Otulin	2.7184e-11	0.95109	0.667	0.277	5.37726e-07
Ifit3	2.84131e-11	1.38154	0.364	0.008	5.6204e-07
Fryl	2.84611e-11	1.0402	0.848	0.51	5.62989e-07
Ube2s	2.91401e-11	0.846153	0.848	0.494	5.7642e-07
Kdm3a	3.04734e-11	0.662154	0.485	0.103	6.02794e-07
Gpr132	3.10506e-11	0.823122	0.697	0.36	6.14211e-07
Foxo1	3.18494e-11	0.908852	0.667	0.419	6.30013e-07
Btbd1	3.35408e-11	0.780337	0.576	0.19	6.6347e-07
Kdm6b	3.48559e-11	0.97011	0.606	0.198	6.89485e-07
Eloc	3.52744e-11	0.895346	0.818	0.561	6.97762e-07
Ip6k1	3.66805e-11	0.69635	0.606	0.233	7.25576e-07
Arih2	3.86967e-11	0.8324	0.636	0.182	7.6546e-07
Pacs1	3.94551e-11	0.755735	0.576	0.292	7.80462e-07
Rictor	4.08201e-11	0.756074	0.758	0.296	8.07462e-07
Pag1	4.35262e-11	0.912447	0.606	0.261	8.60991e-07
Vmp1	4.46115e-11	0.842899	0.848	0.565	8.82461e-07
Tmem164	4.5553e-11	0.702301	0.424	0.099	9.01084e-07
Snx25	4.67087e-11	0.57295	0.455	0.059	9.23945e-07
Smad3	4.70324e-11	1.11587	0.424	0.103	9.30349e-07
Serbp1	4.78599e-11	1.02537	0.909	0.85	9.46716e-07
Cd2	4.81839e-11	0.994346	0.909	0.933	9.53126e-07
Polr2k	4.94253e-11	0.805844	0.697	0.348	9.77681e-07
Hmgb1	5.3408e-11	0.889304	0.939	0.834	1.05646e-06
Cstf3	5.4138e-11	0.859079	0.636	0.209	1.0709e-06
Glud1	5.93326e-11	1.04767	0.697	0.348	1.17366e-06
Traf6	6.52697e-11	0.68934	0.455	0.059	1.2911e-06
Selenow	6.87146e-11	0.938599	1	0.87	1.35924e-06
Rpl37	6.99001e-11	0.898336	1	0.996	1.38269e-06
Mzt1	7.15868e-11	0.579057	0.455	0.071	1.41606e-06
Ap3s1	7.33834e-11	0.791042	0.485	0.123	1.4516e-06
Map4k4	7.36754e-11	0.963985	0.576	0.261	1.45737e-06
Tspan5	7.89266e-11	1.02787	0.455	0.095	1.56125e-06
Tank	8.13747e-11	1.05902	0.818	0.53	1.60967e-06
Sh3rf1	8.44425e-11	1.09472	0.455	0.087	1.67036e-06
Rbbp4	8.87105e-11	0.745954	0.848	0.549	1.75478e-06
Eapp	9.0913e-11	0.792281	0.758	0.427	1.79835e-06
Tnip1	9.11149e-11	0.896558	0.727	0.379	1.80234e-06
Slc25a24	9.55534e-11	0.611528	0.485	0.107	1.89014e-06
Fxyd5	9.8217e-11	0.784178	0.97	0.992	1.94283e-06
Phc3	1.02377e-10	1.02854	0.667	0.253	2.02512e-06
Tomm20	1.03592e-10	0.852443	0.939	0.648	2.04916e-06
Tab2	1.04154e-10	0.787435	0.758	0.387	2.06027e-06
Upf2	1.06459e-10	0.898584	0.667	0.237	2.10587e-06
Rnf145	1.09037e-10	0.654391	0.545	0.178	2.15686e-06
Gem	1.10656e-10	1.22088	0.394	0.063	2.18889e-06
Grina	1.23868e-10	0.873644	0.606	0.206	2.45023e-06
Mdfic	1.24041e-10	0.894656	0.758	0.443	2.45366e-06
Ccny	1.3251e-10	0.71192	0.606	0.3	2.62118e-06
Pan3	1.34003e-10	0.873748	0.636	0.356	2.65071e-06
Mov10	1.3579e-10	0.550329	0.455	0.051	2.68606e-06
Hk2	1.36706e-10	1.99431	0.636	0.004	2.70418e-06
Il4ra	1.39228e-10	0.691878	0.545	0.162	2.75406e-06
Tbc1d9b	1.40013e-10	0.773693	0.455	0.126	2.7696e-06
Clcn3	1.41252e-10	0.887319	0.545	0.198	2.79411e-06
Ost4	1.43855e-10	0.9174	0.939	0.708	2.8456e-06
Abi1	1.46989e-10	0.837622	0.788	0.478	2.90759e-06
Hnrnpf	1.48296e-10	0.806688	0.909	0.866	2.93345e-06
Psmb2	1.48426e-10	0.785648	0.909	0.593	2.93601e-06
Abhd17b	1.58388e-10	0.741799	0.545	0.154	3.13307e-06
Rtn3	1.60802e-10	0.83603	0.939	0.407	3.18081e-06
Mcu	1.64909e-10	0.745954	0.485	0.13	3.26207e-06
Ndfip1	1.6835e-10	0.744589	0.97	0.972	3.33014e-06
Ube2m	1.74659e-10	0.808873	0.758	0.435	3.45494e-06
Rac1	1.75478e-10	0.837154	0.939	0.739	3.47113e-06
Psmc6	1.76052e-10	0.714903	0.697	0.383	3.48248e-06
Cd82	1.76554e-10	1.17564	0.758	0.593	3.49241e-06
Cstb	1.79238e-10	0.952813	0.758	0.415	3.54551e-06
Rps28	1.81338e-10	1.03475	1	0.996	3.58704e-06
Epb41	1.88119e-10	1.0363	0.515	0.194	3.72118e-06
Rnf7	1.90342e-10	0.804744	0.818	0.439	3.76515e-06
Cd47	1.92555e-10	0.92752	0.909	0.881	3.80893e-06
Klhl2	1.97126e-10	0.652548	0.485	0.091	3.89935e-06
Ssbp2	1.99281e-10	0.819488	0.333	0.047	3.94198e-06
Mllt3	2.00534e-10	1.05534	0.697	0.466	3.96676e-06
Rreb1	2.09965e-10	0.800039	0.394	0.075	4.15332e-06
Alpk1	2.18548e-10	0.60012	0.364	0.04	4.32311e-06
Cd200	2.20359e-10	1.3579	0.485	0.245	4.35893e-06
Atf7	2.31864e-10	0.751514	0.576	0.142	4.58651e-06
Sqstm1	2.38717e-10	0.799437	0.667	0.296	4.72206e-06
Polr2l	2.43581e-10	0.538062	0.394	0.043	4.81828e-06
Nfil3	2.47669e-10	0.907381	0.727	0.209	4.89914e-06
Ezh2	2.59199e-10	0.902074	0.545	0.221	5.12722e-06
Camta1	2.78582e-10	0.711064	0.485	0.099	5.51063e-06
Ubn2	2.94443e-10	0.917781	0.576	0.308	5.82438e-06
Usp25	2.97001e-10	0.718634	0.788	0.427	5.87498e-06
Cish	2.9997e-10	1.12803	0.818	0.439	5.9337e-06
Gabarap	3.03725e-10	0.80226	0.97	0.802	6.00799e-06
Xrcc4	3.05987e-10	0.716207	0.455	0.158	6.05273e-06
Ifrd1	3.13907e-10	0.70498	0.545	0.17	6.20939e-06
Mpp5	3.17094e-10	0.735885	0.394	0.051	6.27244e-06
Ckap5	3.3585e-10	0.859528	0.515	0.154	6.64345e-06
Txnip	3.44359e-10	1.04048	0.667	0.435	6.81176e-06
Qk	3.49265e-10	0.789736	0.545	0.178	6.90882e-06
Me2	3.51592e-10	0.816884	0.576	0.182	6.95483e-06
Dcun1d5	3.60093e-10	0.722282	0.758	0.443	7.123e-06
Ass1	3.61881e-10	1.06413	0.667	0.178	7.15837e-06
Lyst	3.75832e-10	1.05775	0.394	0.174	7.43433e-06
Mbnl2	3.76068e-10	0.772791	0.697	0.312	7.439e-06
Fars2	3.8167e-10	0.632212	0.424	0.095	7.54982e-06
Smim3	4.06473e-10	0.674492	0.394	0.059	8.04045e-06
1110051M20Rik	4.18184e-10	0.649712	0.333	0.024	8.2721e-06
Maco1	4.2002e-10	0.712718	0.455	0.075	8.30841e-06
Mast4	4.37198e-10	0.821333	0.394	0.059	8.64822e-06
Tmcc1	4.40654e-10	0.899605	0.515	0.154	8.71659e-06
Ndufa2	4.52808e-10	0.832921	0.909	0.652	8.95699e-06
P2ry10	4.67044e-10	0.974321	0.697	0.296	9.23859e-06
Tcf12	4.7056e-10	0.963403	0.667	0.273	9.30814e-06
Rras2	4.7989e-10	0.714335	0.333	0.016	9.49271e-06
Fchsd2	4.85051e-10	1.12123	0.333	0.134	9.5948e-06
Rpl39	5.09511e-10	0.840023	1	0.992	1.00786e-05
Eif6	5.1229e-10	0.764951	0.727	0.415	1.01336e-05
Morf4l1	5.17779e-10	0.802227	0.97	0.802	1.02422e-05
Hypk	5.21415e-10	0.815541	0.485	0.229	1.03141e-05
Gm11110	5.44088e-10	0.745954	0.485	0.123	1.07626e-05
Rpl36	5.77253e-10	0.876127	1	0.996	1.14186e-05
Ubac2	5.97801e-10	0.743583	0.697	0.3	1.18251e-05
Gimap4	6.16319e-10	1.12548	0.848	0.727	1.21914e-05
1600014C10Rik	6.17521e-10	1.47994	0.424	0.486	1.22152e-05
Snrpd1	6.43285e-10	0.754175	0.697	0.47	1.27248e-05
Mrpl30	6.45013e-10	0.840196	0.697	0.324	1.2759e-05
Eif4a1	6.4659e-10	1.05928	0.848	0.648	1.27902e-05
BC031181	6.62701e-10	0.707274	0.758	0.518	1.31089e-05
Lef1	6.62772e-10	0.708302	0.485	0.19	1.31103e-05
Clybl	6.64591e-10	0.708732	0.333	0.016	1.31463e-05
Smc5	6.71661e-10	0.73778	0.697	0.32	1.32861e-05
Sppl3	6.7919e-10	0.650733	0.455	0.154	1.34351e-05
Elovl6	6.80388e-10	0.760812	0.424	0.079	1.34587e-05
Gpr65	6.92106e-10	1.06097	0.485	0.162	1.36906e-05
Sec24a	7.166e-10	0.811743	0.606	0.13	1.41751e-05
Prkcq	7.26731e-10	1.01803	0.545	0.198	1.43755e-05
Parp9	7.67054e-10	0.704134	0.606	0.221	1.51731e-05
P4hb	7.88005e-10	0.840824	0.636	0.296	1.55875e-05
Srek1	7.93256e-10	0.762102	0.545	0.273	1.56914e-05
Ankrd44	7.97721e-10	0.941659	0.788	0.526	1.57797e-05
Samd11	8.48849e-10	0.739093	0.394	0.063	1.67911e-05
Atp6v1b2	8.51417e-10	0.601564	0.545	0.123	1.68419e-05
Pecam1	8.58804e-10	0.712531	0.333	0.032	1.6988e-05
Prdx6	8.72318e-10	0.948039	0.788	0.514	1.72553e-05
Grb2	8.7601e-10	0.789736	0.909	0.613	1.73283e-05
AY036118	8.83272e-10	-1.05155	0.848	0.98	1.7472e-05
Trerf1	9.3543e-10	1.0409	0.394	0.206	1.85037e-05
Afg3l2	9.48345e-10	0.731004	0.515	0.13	1.87592e-05
Cdk17	9.4888e-10	0.866877	0.818	0.462	1.87698e-05
Derl1	9.86962e-10	0.7176	0.636	0.32	1.95231e-05
Ly75	9.8909e-10	0.781453	0.394	0.107	1.95652e-05
Atrnl1	9.92221e-10	0.875987	0.303	0.024	1.96271e-05
Metrnl	1.0476e-09	0.915951	0.606	0.206	2.07226e-05
Gmcl1	1.07358e-09	0.646317	0.515	0.123	2.12364e-05
Samhd1	1.09435e-09	1.04405	0.848	0.838	2.16474e-05
Pias2	1.10037e-09	0.579057	0.424	0.071	2.17665e-05
S100a11	1.12427e-09	1.15509	0.727	0.395	2.22393e-05
Cept1	1.14039e-09	0.62157	0.515	0.146	2.2558e-05
Myl12b	1.14822e-09	0.835722	0.909	0.897	2.27129e-05
Parp14	1.15562e-09	0.811488	0.818	0.435	2.28593e-05
Adk	1.16878e-09	0.947423	0.515	0.233	2.31197e-05
Fyttd1	1.18737e-09	0.667136	0.606	0.19	2.34874e-05
Slc15a3	1.19035e-09	0.960626	0.273	0.028	2.35464e-05
Rpl35a	1.19144e-09	0.816639	1	0.988	2.35678e-05
Eif4ebp1	1.27818e-09	0.773693	0.394	0.126	2.52838e-05
Arid1b	1.30513e-09	0.744589	0.545	0.162	2.58168e-05
Spata6	1.3429e-09	0.736966	0.455	0.075	2.65639e-05
Ctla4	1.34756e-09	1.23499	0.758	0.957	2.6656e-05
Jarid2	1.38013e-09	0.95109	0.545	0.289	2.73004e-05
Atp5k	1.38453e-09	0.898185	0.848	0.597	2.73875e-05
Uqcrq	1.39906e-09	0.93243	0.97	0.731	2.76747e-05
Rasa3	1.45297e-09	0.62157	0.485	0.146	2.87412e-05
Dnaja2	1.4927e-09	0.708302	0.818	0.49	2.95271e-05
Ssr1	1.5087e-09	0.714995	0.697	0.451	2.98435e-05
Sdf2	1.54187e-09	0.751801	0.818	0.379	3.04997e-05
Fnip1	1.54669e-09	0.680583	0.485	0.123	3.0595e-05
Nxn	1.55278e-09	0.745954	0.333	0.012	3.07155e-05
Acbd6	1.57718e-09	0.724475	0.576	0.32	3.11982e-05
Fto	1.59535e-09	0.601018	0.424	0.091	3.15576e-05
Cdk2ap1	1.61039e-09	0.569366	0.485	0.091	3.1855e-05
Ube2b	1.62173e-09	0.763751	0.909	0.711	3.20794e-05
Cd69	1.65315e-09	1.5998	0.758	0.178	3.27009e-05
Tnrc6c	1.65991e-09	0.744485	0.727	0.462	3.28347e-05
Dlg1	1.70422e-09	0.576029	0.545	0.13	3.37111e-05
Ecm1	1.70838e-09	0.85645	0.333	0.067	3.37935e-05
Dym	1.73938e-09	0.586083	0.485	0.119	3.44066e-05
Cbfb	1.89859e-09	0.805016	0.576	0.123	3.7556e-05
Sra1	1.91341e-09	0.68226	0.758	0.407	3.78492e-05
Scn1b	1.92552e-09	0.824643	0.485	0.217	3.80887e-05
Avpi1	1.9395e-09	0.703151	0.303	0.024	3.83652e-05
Ankrd37	1.98866e-09	0.777136	0.424	0.008	3.93376e-05
Denr	2.00398e-09	0.736966	0.788	0.411	3.96408e-05
Nek7	2.01438e-09	0.835633	0.788	0.458	3.98465e-05
Fyco1	2.03998e-09	0.73982	0.545	0.166	4.03528e-05
Smim14	2.05524e-09	0.795995	0.545	0.296	4.06548e-05
Airn	2.05696e-09	0.705939	0.394	0.111	4.06886e-05
Pdxp	2.0679e-09	0.543537	0.364	0.036	4.09052e-05
Mapkapk3	2.08497e-09	0.71467	0.545	0.213	4.12429e-05
Paip1	2.0885e-09	0.586614	0.485	0.142	4.13126e-05
Il4	2.11013e-09	0.85811	0.273	0.02	4.17406e-05
Cdkn2d	2.11388e-09	0.580408	0.485	0.107	4.18148e-05
Lman2	2.12351e-09	0.748188	0.758	0.557	4.20051e-05
Gabarapl2	2.17482e-09	0.848311	0.727	0.617	4.30202e-05
Clint1	2.20744e-09	0.917538	0.727	0.573	4.36654e-05
Enox2	2.22114e-09	1.0385	0.303	0.043	4.39363e-05
Ccdc115	2.33171e-09	0.563232	0.394	0.087	4.61235e-05
Larp1	2.33509e-09	0.859528	0.424	0.17	4.61904e-05
Arhgdia	2.39823e-09	0.761061	0.879	0.684	4.74395e-05
Gmppb	2.42065e-09	0.595838	0.424	0.099	4.7883e-05
Scfd1	2.45506e-09	0.758027	0.636	0.281	4.85636e-05
Eif4h	2.57432e-09	0.746904	0.758	0.506	5.09226e-05
Ppard	2.63137e-09	0.530515	0.424	0.087	5.20512e-05
Gpr183	2.64874e-09	1.4155	0.697	0.285	5.23947e-05
Tcf20	2.71382e-09	0.773134	0.606	0.225	5.36822e-05
Sec63	2.76059e-09	0.649093	0.576	0.19	5.46072e-05
Acp5	2.76521e-09	0.875489	0.758	0.621	5.46987e-05
Cep170	2.76875e-09	0.697121	0.424	0.091	5.47687e-05
Nup98	2.85678e-09	0.74472	0.636	0.249	5.651e-05
Pip5k1c	2.88587e-09	0.50564	0.455	0.063	5.70854e-05
Elk3	2.89016e-09	0.768674	0.758	0.391	5.71703e-05
Asap1	2.94816e-09	0.874905	0.455	0.162	5.83175e-05
Tbc1d22a	2.94935e-09	0.535751	0.424	0.083	5.83412e-05
Tnfrsf8	2.98424e-09	0.944075	0.273	0.04	5.90312e-05
Spcs2	3.04118e-09	0.872875	0.848	0.826	6.01577e-05
Manf	3.11472e-09	1.00524	0.788	0.636	6.16123e-05
Trim14	3.14664e-09	0.808203	0.545	0.225	6.22437e-05
Hnrnpa3	3.14726e-09	0.869059	0.879	0.783	6.22559e-05
Ptpn9	3.22822e-09	0.682838	0.424	0.083	6.38573e-05
R3hdm1	3.35926e-09	0.968692	0.636	0.451	6.64495e-05
Map3k1	3.51792e-09	0.942658	0.667	0.3	6.9588e-05
Daxx	3.53074e-09	0.645818	0.545	0.138	6.98416e-05
Tbc1d15	3.58221e-09	0.644868	0.485	0.182	7.08597e-05
Msrb3	3.66495e-09	0.655293	0.303	0.02	7.24964e-05
Pitpna	3.7484e-09	0.733639	0.848	0.617	7.41472e-05
Fyb	3.79882e-09	0.896779	0.818	0.846	7.51445e-05
Tcf25	3.87973e-09	0.746782	0.788	0.605	7.6745e-05
F730043M19Rik	3.97435e-09	0.782095	0.545	0.229	7.86167e-05
Fam107b	4.36174e-09	0.757384	0.697	0.538	8.62796e-05
Slc2a3	4.55978e-09	1.03058	0.515	0.202	9.0197e-05
Eif2s1	4.61204e-09	0.670494	0.667	0.304	9.12308e-05
Fam133b	4.61479e-09	1.02891	0.727	0.34	9.12852e-05
Scaf8	4.63293e-09	0.68226	0.515	0.166	9.16441e-05
Mt1	4.76524e-09	1.74673	0.364	0.024	9.42612e-05
Ppp4r2	4.79491e-09	0.625717	0.636	0.225	9.4848e-05
Ergic2	4.81807e-09	0.675565	0.758	0.352	9.53063e-05
Stt3b	5.14529e-09	0.702971	0.424	0.15	0.000101779
Pet100	5.20231e-09	0.686212	0.636	0.49	0.000102907
Slc23a2	5.24357e-09	0.60073	0.364	0.079	0.000103723
Tomm6	5.3289e-09	0.783918	0.909	0.81	0.000105411
Zfp706	5.35192e-09	0.691507	0.818	0.502	0.000105866
Mta3	5.44413e-09	0.652628	0.545	0.229	0.00010769
Gpr171	5.55355e-09	0.579057	0.394	0.067	0.000109855
Phb	5.5749e-09	0.811743	0.455	0.154	0.000110277
Hnrnpa1	5.69859e-09	0.835222	0.879	0.818	0.000112724
Gmfg	5.70106e-09	0.980725	0.758	0.593	0.000112773
Csnk1a1	6.01868e-09	0.688564	0.939	0.794	0.000119055
Chd7	6.15241e-09	0.72428	0.424	0.158	0.000121701
Ccnd2	6.445e-09	1.13202	0.848	0.798	0.000127489
Zfp53	6.45564e-09	0.673627	0.455	0.162	0.000127699
Ppp1r12a	6.77748e-09	0.860597	0.848	0.688	0.000134065
Ctla2b	6.78861e-09	1.06788	0.273	0.008	0.000134286
Jmjd1c	6.89161e-09	0.782382	0.727	0.458	0.000136323
Scaf11	6.95301e-09	0.810411	0.727	0.609	0.000137537
Zfas1	7.14222e-09	0.827397	0.667	0.249	0.00014128
Ufm1	7.1729e-09	0.79421	0.576	0.269	0.000141887
Ttll5	7.31633e-09	0.572106	0.333	0.036	0.000144724
Limk2	7.60012e-09	0.507737	0.455	0.087	0.000150338
Rabep1	7.86246e-09	0.730328	0.515	0.17	0.000155527
Map4	7.94631e-09	0.616671	0.636	0.249	0.000157186
Filip1l	7.98349e-09	0.691959	0.576	0.071	0.000157921
Crebbp	8.04156e-09	0.738301	0.667	0.502	0.00015907
Map2k3	8.08322e-09	0.842675	0.667	0.261	0.000159894
Rassf1	8.37886e-09	0.691685	0.697	0.332	0.000165742
Tmbim6	8.56736e-09	0.69824	1	0.862	0.000169471
Ankrd11	8.6624e-09	0.853024	0.97	0.787	0.000171351
Chmp5	8.71758e-09	0.80395	0.697	0.419	0.000172442
Prkca	8.80512e-09	1.06413	0.636	0.534	0.000174174
Cnp	9.09024e-09	0.86821	0.576	0.419	0.000179814
Relch	9.1458e-09	0.76648	0.636	0.229	0.000180913
Ptges3	9.1824e-09	0.734241	0.788	0.474	0.000181637
Rabgef1	9.2094e-09	0.584963	0.394	0.087	0.000182171
Tmem176a	9.81551e-09	1.02606	0.273	0.008	0.000194161
Fcho2	1.00845e-08	0.768674	0.667	0.316	0.000199481
Pcbp1	1.0361e-08	0.721699	0.758	0.49	0.000204951
Erbin	1.03814e-08	0.692288	0.879	0.526	0.000205354
Gab3	1.03953e-08	0.821243	0.273	0.012	0.000205629
Rint1	1.04428e-08	0.59158	0.455	0.134	0.000206569
Cd226	1.1266e-08	1.19866	0.485	0.194	0.000222853
Wwox	1.24779e-08	0.776848	0.273	0.043	0.000246826
Tnks	1.2726e-08	0.631938	0.394	0.107	0.000251732
Gimap5	1.27362e-08	1.04834	0.758	0.621	0.000251935
Rheb	1.2916e-08	0.652295	0.788	0.455	0.000255492
Gm30054	1.35689e-08	0.676584	0.424	0.103	0.000268407
Tor1aip1	1.3803e-08	0.676932	0.758	0.474	0.000273037
Kpna1	1.38278e-08	0.646317	0.424	0.134	0.000273528
Ube2v1	1.40666e-08	0.709574	0.818	0.49	0.000278251
Ndrg2	1.43143e-08	0.517937	0.303	0.016	0.000283152
Cry1	1.47375e-08	0.439794	0.364	0.024	0.000291523
Atp5j2	1.5732e-08	0.73763	1	0.866	0.000311194
Vps16	1.59802e-08	0.521862	0.455	0.115	0.000316105
Dtx3l	1.62549e-08	0.795995	0.636	0.261	0.000321538
Tapbp	1.63175e-08	0.8321	0.788	0.636	0.000322776
Cbfa2t2	1.65351e-08	0.562224	0.364	0.063	0.000327082
Pten	1.65523e-08	0.689686	0.667	0.348	0.000327421
Herc4	1.66704e-08	0.678259	0.545	0.237	0.000329756
Map3k5	1.67416e-08	0.82156	0.485	0.186	0.000331165
Rlf	1.70707e-08	0.694897	0.606	0.281	0.000337676
Mtmr12	1.71034e-08	0.570212	0.424	0.115	0.000338322
Ppp6r3	1.74181e-08	0.616671	0.545	0.241	0.000344548
Ndufa6	1.75468e-08	0.788152	0.879	0.601	0.000347094
Ptbp2	1.76003e-08	0.54005	0.485	0.142	0.000348151
Nudc	1.82229e-08	0.817784	0.545	0.336	0.000360467
Atl3	1.83487e-08	0.723587	0.636	0.225	0.000362956
Il1r2	1.93977e-08	0.719959	0.273	0.012	0.000383705
Usp18	1.97125e-08	0.644686	0.394	0.008	0.000389934
Gm14410	1.98393e-08	0.450934	0.303	0.02	0.000392441
Psme4	2.14941e-08	0.726055	0.485	0.123	0.000425175
Kdm4c	2.15273e-08	0.667952	0.515	0.174	0.000425832
Ndrg1	2.15296e-08	1.11984	0.606	0.004	0.000425878
Ube2d2a	2.18337e-08	0.648036	0.788	0.569	0.000431893
Cnbp	2.18615e-08	0.683485	0.909	0.794	0.000432442
Sbf2	2.23944e-08	0.490139	0.303	0.036	0.000442984
Gng12	2.28078e-08	0.543537	0.303	0.04	0.000451161
Iigp1	2.32329e-08	1.4361	0.485	0.344	0.000459569
Ddi2	2.34885e-08	0.626831	0.455	0.103	0.000464626
Hipk2	2.36756e-08	0.611435	0.364	0.087	0.000468327
Svil	2.36873e-08	0.635408	0.576	0.178	0.000468558
Exoc6b	2.46936e-08	0.719431	0.455	0.154	0.000488464
Kdelr2	2.47853e-08	0.629458	0.545	0.289	0.000490278
Eif4e	2.49711e-08	0.648581	0.545	0.202	0.000493954
Agps	2.53343e-08	0.552321	0.545	0.17	0.000501137
Ube2g1	2.57801e-08	0.685934	0.515	0.182	0.000509957
Helz2	2.61499e-08	0.583395	0.455	0.202	0.00051727
Rere	2.65689e-08	0.535084	0.545	0.146	0.00052556
Ndufa7	2.69198e-08	0.768674	0.818	0.636	0.0005325
Tmem109	2.73594e-08	0.542399	0.364	0.103	0.000541197
Capza1	2.74319e-08	0.72723	0.879	0.68	0.000542631
Rab6a	2.77413e-08	0.599023	0.697	0.249	0.000548751
Ap3b1	2.78075e-08	0.760876	0.667	0.344	0.00055006
Erp29	2.80408e-08	0.723861	0.667	0.372	0.000554675
S100a13	2.90997e-08	0.790277	0.848	0.783	0.000575621
Fam193a	2.97163e-08	0.714736	0.545	0.245	0.000587818
Cdyl	3.13528e-08	0.476494	0.424	0.055	0.000620189
Snx18	3.20761e-08	0.768674	0.455	0.119	0.000634498
Tbc1d10b	3.23444e-08	0.523562	0.515	0.134	0.000639804
Cpq	3.2593e-08	0.484643	0.333	0.036	0.000644723
Ucp2	3.25976e-08	-0.917582	0.727	0.937	0.000644814
Pam16	3.27137e-08	0.733226	0.545	0.174	0.00064711
Rapgef6	3.29973e-08	0.934387	0.879	0.711	0.000652719
Zbtb20	3.31581e-08	0.917781	0.636	0.265	0.000655901
mt-Cytb	3.3185e-08	-0.952451	0.939	0.992	0.000656433
Ppp2cb	3.32439e-08	0.54374	0.485	0.111	0.000657597
Hcls1	3.38346e-08	0.712804	0.879	0.684	0.000669283
Jazf1	3.39056e-08	0.571228	0.273	0.02	0.000670686
Il12rb2	3.39056e-08	0.571228	0.273	0.02	0.000670686
Gadd45g	3.42591e-08	1.91738	0.485	0.028	0.000677679
Ash1l	3.42605e-08	0.721699	0.758	0.486	0.000677707
Lmbr1l	3.57168e-08	0.661371	0.364	0.123	0.000706515
Ubr3	3.61194e-08	0.479168	0.424	0.087	0.000714477
Pik3ca	3.65599e-08	0.729653	0.697	0.3	0.000723191
Msi2	3.66085e-08	0.938599	0.788	0.561	0.000724153
Rara	3.69755e-08	0.547488	0.485	0.174	0.000731412
Il18rap	3.70514e-08	0.743583	0.303	0.024	0.000732914
Bloc1s1	3.72115e-08	0.611618	0.394	0.123	0.00073608
Raet1e	3.8132e-08	1.03738	0.606	0.004	0.000754289
Exoc4	3.85854e-08	0.950409	0.667	0.285	0.000763257
Hnrnpm	3.87974e-08	0.744758	0.758	0.648	0.000767452
Fbxw11	3.92731e-08	0.597563	0.515	0.174	0.000776861
Trps1	3.93491e-08	1.0729	0.455	0.221	0.000778364
Ubc	3.99298e-08	0.763933	0.97	0.925	0.000789851
Zcchc7	4.00568e-08	0.817745	0.727	0.502	0.000792363
Nedd8	4.09957e-08	0.70848	0.909	0.743	0.000810936
Mvb12a	4.22881e-08	0.653718	0.606	0.3	0.000836501
Ehd1	4.26642e-08	0.95712	0.636	0.352	0.00084394
Scmh1	4.53154e-08	0.565647	0.303	0.02	0.000896383
Cxcr6	4.55603e-08	1.16162	0.667	0.83	0.000901228
Elf2	4.59317e-08	0.698285	0.727	0.379	0.000908575
Oas1a	4.69192e-08	0.611133	0.273	0.032	0.000928109
Anp32e	5.00306e-08	0.682701	0.606	0.348	0.000989655
Ube2h	5.12334e-08	0.889272	0.697	0.518	0.00101345
Mif4gd	5.16365e-08	0.738554	0.697	0.312	0.00102142
Slc9a9	5.18504e-08	0.977594	0.424	0.115	0.00102565
Dusp16	5.18632e-08	0.493188	0.303	0.012	0.00102591
Cysltr1	5.22159e-08	1.06788	0.242	0.008	0.00103288
Ccr7	5.26332e-08	0.821243	0.242	0.012	0.00104114
Pde3b	5.38138e-08	1.17873	0.394	0.004	0.00106449
Ppp6c	5.53789e-08	0.638366	0.576	0.257	0.00109545
Abr	5.64257e-08	0.770934	0.515	0.213	0.00111616
Ecpas	5.64493e-08	0.759276	0.485	0.174	0.00111662
Atg4a	5.65427e-08	0.845842	0.303	0.075	0.00111847
Bzw1	5.65902e-08	0.731934	0.879	0.621	0.00111941
Cblb	5.68663e-08	0.875799	0.606	0.581	0.00112487
Snx13	5.88269e-08	0.591136	0.394	0.123	0.00116366
Pdcd10	6.11495e-08	0.694363	0.788	0.593	0.0012096
Slmap	6.24514e-08	0.631171	0.424	0.158	0.00123535
Cks2	6.36008e-08	0.798118	0.424	0.126	0.00125809
Mipol1	6.50985e-08	0.423242	0.333	0.036	0.00128771
Bcl2l11	6.5131e-08	0.546282	0.394	0.067	0.00128836
Trappc6a	6.58459e-08	0.710068	0.424	0.213	0.0013025
Pfkfb3	6.64005e-08	0.572106	0.303	0.036	0.00131347
Lrrc8d	6.66791e-08	0.695743	0.364	0.111	0.00131898
Ctsz	6.8752e-08	0.714852	0.545	0.34	0.00135998
Agap2	6.93468e-08	0.583935	0.545	0.202	0.00137175
Lrch1	7.01647e-08	0.591136	0.455	0.107	0.00138793
Ciapin1	7.16889e-08	0.896289	0.545	0.269	0.00141808
Nfkbiz	7.24409e-08	0.849164	0.606	0.324	0.00143295
Ube2w	7.38133e-08	0.513578	0.455	0.142	0.0014601
Jund	7.55845e-08	0.801525	1	0.945	0.00149514
Gpr18	7.57199e-08	0.546282	0.394	0.071	0.00149782
Setd3	7.70926e-08	0.53787	0.485	0.174	0.00152497
Psme2	7.72168e-08	0.907573	0.939	0.834	0.00152742
Hmox2	7.9215e-08	0.598175	0.485	0.217	0.00156695
Rsrc2	8.00104e-08	0.690672	0.788	0.644	0.00158269
Rapgef2	8.18457e-08	0.725606	0.455	0.178	0.00161899
Uap1	8.27347e-08	0.530515	0.394	0.087	0.00163657
Ccm2	8.34852e-08	0.710794	0.636	0.308	0.00165142
Saraf	8.35096e-08	0.78038	0.697	0.628	0.0016519
Zfand5	8.4327e-08	0.66118	0.697	0.387	0.00166807
Usp3	8.50763e-08	0.599798	0.667	0.292	0.00168289
Gnb1	8.68031e-08	0.70156	0.909	0.581	0.00171705
E330009J07Rik	8.78483e-08	0.402547	0.303	0.032	0.00173773
Sdcbp	8.84865e-08	0.649503	0.727	0.427	0.00175035
Ino80b	8.91206e-08	0.581665	0.485	0.142	0.00176289
Fbxo33	9.08285e-08	0.594304	0.576	0.241	0.00179668
Tmem167	9.21995e-08	0.666074	0.879	0.577	0.0018238
Gm2682	9.45723e-08	0.943913	0.303	0.059	0.00187074
Slfn2	9.53896e-08	1.05596	0.818	0.597	0.0018869
Atrn	9.67678e-08	0.573763	0.364	0.071	0.00191416
Nipbl	9.82351e-08	0.746688	0.939	0.656	0.00194319
Camsap2	9.95581e-08	0.417767	0.303	0.043	0.00196936
Snrnp27	1.00546e-07	0.704802	0.697	0.379	0.0019889
Trappc9	1.01937e-07	0.551198	0.424	0.15	0.00201642
Adipor2	1.02259e-07	0.616671	0.545	0.213	0.00202279
Anxa11	1.02804e-07	0.687791	0.667	0.391	0.00203356
Dctn3	1.11567e-07	0.616671	0.788	0.534	0.00220691
Kdm4b	1.14724e-07	0.465282	0.273	0.032	0.00226935
Dennd4c	1.16618e-07	0.501194	0.303	0.024	0.00230682
Glipr2	1.21017e-07	0.677475	0.424	0.17	0.00239383
Kmt2e	1.21702e-07	0.731956	0.909	0.656	0.00240739
Cers5	1.22523e-07	0.559148	0.485	0.198	0.00242363
Cd44	1.2306e-07	0.75869	0.697	0.458	0.00243425
Crebrf	1.24352e-07	0.703894	0.636	0.3	0.00245981
Cnot2	1.24731e-07	0.561879	0.606	0.233	0.0024673
Ciao2b	1.27754e-07	0.61324	0.727	0.51	0.0025271
Ube2j1	1.2791e-07	0.515388	0.515	0.158	0.00253018
Gorasp2	1.27957e-07	0.515388	0.545	0.142	0.00253113
Sh3bp5	1.28839e-07	0.543537	0.273	0.04	0.00254857
Kras	1.29172e-07	0.652295	0.758	0.431	0.00255514
Psmb8	1.30006e-07	0.754727	0.939	0.984	0.00257164
Rffl	1.32149e-07	0.519886	0.303	0.032	0.00261403
Bmpr1a	1.34351e-07	0.462161	0.273	0.012	0.0026576
Pim1	1.35164e-07	0.906575	1	0.905	0.00267368
Arhgap45	1.36894e-07	0.707957	0.879	0.763	0.0027079
Phlda1	1.39068e-07	0.657747	0.394	0.083	0.00275091
Ubxn4	1.40584e-07	0.7259	0.727	0.494	0.0027809
Rnf169	1.45075e-07	0.455277	0.394	0.075	0.00286973
Rala	1.46296e-07	0.57295	0.576	0.289	0.00289389
Odf2	1.46595e-07	0.481742	0.364	0.107	0.0028998
Rpl37a	1.46712e-07	0.711747	1	1	0.0029021
Gm26532	1.483e-07	0.439794	0.273	0.028	0.00293353
Pafah1b1	1.48342e-07	0.688821	0.848	0.704	0.00293436
Nsmce2	1.48411e-07	0.59028	0.636	0.253	0.00293571
Morf4l2	1.48959e-07	0.657187	0.515	0.206	0.00294656
Ubap2	1.49353e-07	0.542399	0.364	0.099	0.00295434
Pde2a	1.51492e-07	0.694411	0.364	0.13	0.00299666
Rsrc1	1.56059e-07	0.654255	0.545	0.289	0.00308701
Rplp0	1.56194e-07	0.822043	1	0.996	0.00308967
Bcas3	1.57742e-07	0.55689	0.333	0.067	0.00312029
Ccrl2	1.58202e-07	0.96985	0.242	0.079	0.00312939
Chd2	1.59503e-07	0.947012	0.697	0.553	0.00315512
Spg21	1.59981e-07	0.57295	0.545	0.281	0.00316458
Gnb2	1.602e-07	0.67421	0.939	0.747	0.00316892
Prrc2c	1.60944e-07	0.68469	0.939	0.806	0.00318364
Litaf	1.61208e-07	0.408085	0.303	0.024	0.00318886
Tbl1xr1	1.63023e-07	0.66342	0.576	0.265	0.00322476
Arf5	1.66039e-07	0.724475	0.879	0.771	0.00328442
Gm37240	1.6847e-07	0.880652	0.515	0.004	0.00333251
Lmo4	1.70311e-07	1.28492	0.212	0.016	0.00336893
Psmc4	1.72718e-07	0.624491	0.697	0.356	0.00341654
Nfyc	1.76044e-07	0.526969	0.394	0.107	0.00348232
Gpbp1	1.77285e-07	0.679407	0.848	0.51	0.00350687
E030030I06Rik	1.79712e-07	0.532607	0.333	0.04	0.00355488
Dync1i2	1.80742e-07	0.736291	0.788	0.447	0.00357525
Wtap	1.80742e-07	0.588501	0.667	0.364	0.00357525
Rbis	1.85298e-07	0.612777	0.697	0.372	0.00366538
Dhx58	1.88599e-07	0.428738	0.303	0.032	0.00373067
Ube2j2	1.89715e-07	0.579913	0.606	0.225	0.00375275
Arid5b	1.96917e-07	0.9923	0.727	0.526	0.00389522
Cd40lg	1.97967e-07	0.708732	0.242	0.016	0.00391598
Gbp6	1.98998e-07	0.883186	0.606	0.257	0.00393637
D8Ertd738e	1.99013e-07	0.700116	0.818	0.676	0.00393667
Gas5	2.0535e-07	0.761971	0.97	0.791	0.00406203
Wdr78	2.05621e-07	0.481961	0.242	0.02	0.0040674
Cmpk1	2.05683e-07	0.639633	0.697	0.379	0.00406862
Ncoa7	2.1096e-07	0.838405	0.485	0.186	0.004173
Arntl	2.12133e-07	0.816309	0.394	0.091	0.00419621
Rev3l	2.1617e-07	0.742911	0.576	0.257	0.00427606
Atp2b1	2.17673e-07	0.732149	0.879	0.644	0.00430578
Map1lc3b	2.19659e-07	0.6363	1	0.81	0.00434507
Ntng2	2.19976e-07	0.880652	0.455	0.004	0.00435135
Add1	2.21007e-07	0.697971	0.576	0.292	0.00437175
Atp5e	2.21374e-07	0.756223	0.97	0.953	0.00437899
Ppp2r2a	2.21567e-07	0.680138	0.727	0.356	0.00438282
Il3ra	2.23974e-07	0.406879	0.333	0.051	0.00443042
Rbm45	2.25977e-07	0.523562	0.303	0.075	0.00447006
Ikzf2	2.26199e-07	0.914554	0.909	0.98	0.00447443
Gm8369	2.26321e-07	0.989107	0.636	0.407	0.00447685
Ffar2	2.27698e-07	1.35931	0.242	0.004	0.0045041
Eif3j1	2.30678e-07	0.65596	0.576	0.233	0.00456304
Slc30a9	2.37669e-07	0.581665	0.424	0.142	0.00470134
Gpatch8	2.41116e-07	0.609098	0.636	0.399	0.00476952
Rab21	2.45728e-07	0.632791	0.879	0.51	0.00486075
Glg1	2.48389e-07	0.666891	0.636	0.344	0.00491339
Tmem154	2.49484e-07	-0.998745	0.364	0.791	0.00493503
Pole4	2.50388e-07	0.704365	0.576	0.352	0.00495292
Arl1	2.52621e-07	0.649923	0.697	0.411	0.00499709
Sos2	2.52905e-07	0.479168	0.515	0.123	0.00500272
Slc30a7	2.56461e-07	0.518268	0.333	0.075	0.00507306
Eno1b	2.66685e-07	0.467808	0.333	0.008	0.0052753
Psmd7	2.69439e-07	0.620629	0.667	0.348	0.00532977
Ubl3	2.70926e-07	0.786596	0.848	0.581	0.00535918
Foxn3	2.7733e-07	0.816077	0.697	0.53	0.00548587
Dcaf1	2.84448e-07	0.525202	0.485	0.142	0.00562666
Srsf2	2.86653e-07	0.710794	0.727	0.494	0.00567029
Swap70	2.91645e-07	0.530135	0.394	0.146	0.00576902
Dennd6a	3.04475e-07	0.430805	0.394	0.075	0.00602282
Bicra	3.05145e-07	0.430805	0.333	0.079	0.00603608
Rarg	3.06687e-07	0.492613	0.333	0.047	0.00606658
Furin	3.06781e-07	2.00425	0.697	0.344	0.00606843
Rwdd1	3.09854e-07	0.629698	0.758	0.542	0.00612922
Akr1a1	3.16418e-07	0.692162	0.818	0.557	0.00625906
Dhx40	3.19616e-07	0.957458	0.364	0.162	0.00632232
Malat1	3.22792e-07	0.529684	1	1	0.00638515
Tspan3	3.29982e-07	0.416373	0.364	0.067	0.00652737
Tgfbr2	3.38187e-07	0.604699	0.636	0.356	0.00668967
Acsl4	3.38508e-07	0.653785	0.424	0.19	0.00669603
Eno2	3.39031e-07	0.398031	0.273	0.012	0.00670637
Wasl	3.45256e-07	0.493815	0.485	0.154	0.00682952
Gnaq	3.46404e-07	0.690672	0.485	0.166	0.00685223
Aimp2	3.59124e-07	0.4521	0.333	0.059	0.00710383
Smurf2	3.62712e-07	0.665581	0.333	0.138	0.00717481
Ndufs5	3.63051e-07	0.681589	0.697	0.577	0.00718151
Rptor	3.64556e-07	0.552778	0.333	0.091	0.00721129
Wdr33	3.70005e-07	0.716207	0.788	0.336	0.00731907
Fbxo42	3.72076e-07	0.476494	0.333	0.063	0.00736003
Pphln1	3.7594e-07	0.501613	0.424	0.123	0.00743646
Spsb3	3.80101e-07	0.486611	0.485	0.126	0.00751878
Trim33	3.80238e-07	0.630477	0.545	0.194	0.00752149
Trafd1	3.81079e-07	0.636367	0.364	0.138	0.00753812
March3	3.82787e-07	0.627601	0.273	0.036	0.00757192
Psd4	3.85889e-07	0.684178	0.636	0.233	0.00763328
Uqcrb	3.88705e-07	0.706869	0.848	0.743	0.00768896
Jak2	3.92052e-07	0.726296	0.667	0.36	0.00775517
Gzmb	3.97044e-07	1.98145	0.606	0.474	0.00785392
Cast	3.98997e-07	0.795911	0.636	0.49	0.00789256
Zfp335os	4.08747e-07	0.467808	0.303	0.008	0.00808543
Rplp2	4.113e-07	0.69035	1	0.992	0.00813592
Pum1	4.12841e-07	0.638476	0.727	0.415	0.00816641
Atad2b	4.1831e-07	0.581047	0.545	0.253	0.00827459
Dnmbp	4.22581e-07	0.370125	0.273	0.032	0.00835907
mt-Atp6	4.30257e-07	-0.759916	1	1	0.00851091
Riok3	4.36812e-07	0.671607	0.727	0.498	0.00864059
Birc6	4.37836e-07	0.709975	0.818	0.502	0.00866084
Tmod3	4.38666e-07	0.696525	0.636	0.34	0.00867724
Chsy1	4.4168e-07	0.579057	0.333	0.067	0.00873688
Ap1m1	4.48882e-07	0.520287	0.485	0.142	0.00887933
Cdk7	4.48983e-07	0.525202	0.485	0.15	0.00888133
Gys1	4.53909e-07	0.459765	0.273	0.036	0.00897878
Eif1a	4.55227e-07	0.585928	0.545	0.269	0.00900484
Ndufa1	4.65141e-07	0.790701	0.818	0.692	0.00920095
Tubb6	4.67182e-07	0.751601	0.212	0.008	0.00924132
Znrf3	4.74746e-07	0.600431	0.273	0.055	0.00939096
Cdkn1a	4.76346e-07	1.30314	0.758	0.281	0.00942259
Fam214b	4.76412e-07	0.423242	0.273	0.04	0.00942391
Sf3b6	4.77577e-07	0.638116	0.848	0.727	0.00944694
Golga1	5.04973e-07	0.476598	0.364	0.107	0.00998887
Lbh	5.19977e-07	-0.939145	0.576	0.901	0.0102857
Prdm2	5.2166e-07	0.661065	0.485	0.229	0.010319
Ap1s1	5.30242e-07	0.53584	0.455	0.217	0.0104887
Tmem30a	5.36501e-07	0.713893	0.667	0.455	0.0106125
Rab22a	5.42734e-07	0.533946	0.606	0.241	0.0107358
Gm36756	5.43276e-07	0.467808	0.273	0.008	0.0107465
Rpl21	5.75213e-07	0.670858	1	0.988	0.0113783
Ano6	5.78791e-07	0.494381	0.394	0.111	0.0114491
Gbp7	5.80172e-07	0.948542	0.667	0.751	0.0114764
Ube2a	5.87793e-07	0.694674	0.606	0.32	0.0116271
Fxr2	5.98297e-07	0.430805	0.424	0.067	0.0118349
Vopp1	5.99606e-07	0.632212	0.364	0.079	0.0118608
Timm8a1	5.99751e-07	0.445353	0.242	0.024	0.0118637
Tbca	5.99758e-07	0.681377	0.818	0.66	0.0118638
Tjap1	6.07647e-07	0.380604	0.303	0.047	0.0120199
Plaa	6.17762e-07	0.593588	0.515	0.209	0.01222
Csnk1g1	6.18728e-07	0.667746	0.576	0.261	0.0122391
Commd1	6.20904e-07	0.573603	0.606	0.292	0.0122821
Sars	6.4189e-07	0.573835	0.697	0.387	0.0126972
Fam168a	6.43105e-07	0.607085	0.424	0.174	0.0127213
Psme1	6.45443e-07	0.696688	0.909	0.885	0.0127675
Rsad2	6.49059e-07	0.467808	0.273	0.008	0.012839
Chchd3	6.49764e-07	0.633745	0.636	0.257	0.012853
Tmed9	6.51385e-07	0.623726	0.848	0.755	0.0128851
Rab24	6.52042e-07	0.567151	0.576	0.253	0.012898
Riok1	6.54491e-07	0.73621	0.636	0.375	0.0129465
Gm26510	6.71472e-07	0.50564	0.333	0.059	0.0132824
Ogfr	6.80276e-07	0.525117	0.545	0.19	0.0134565
Ier3	6.84587e-07	0.832558	0.333	0.004	0.0135418
Pdcd6	6.98994e-07	0.577533	0.697	0.498	0.0138268
Rbm3	7.03907e-07	0.712324	0.97	0.968	0.013924
Dtnb	7.05628e-07	0.649622	0.394	0.178	0.013958
Npm1	7.06287e-07	0.830698	0.848	0.893	0.0139711
Adar	7.10496e-07	0.484034	0.515	0.154	0.0140543
Commd8	7.11838e-07	0.570868	0.455	0.237	0.0140809
Vta1	7.1365e-07	0.529487	0.576	0.261	0.0141167
Dap	7.15209e-07	0.717659	0.485	0.253	0.0141475
Sh3kbp1	7.17347e-07	0.774213	0.879	0.711	0.0141898
Tcerg1	7.28011e-07	0.633745	0.576	0.261	0.0144008
Inpp4b	7.29255e-07	0.844028	0.818	0.917	0.0144254
Pias1	7.33826e-07	0.553406	0.455	0.178	0.0145158
Trip4	7.46457e-07	0.520456	0.455	0.209	0.0147657
Pitpnb	7.46702e-07	0.541995	0.636	0.3	0.0147705
Mt2	7.72242e-07	0.960967	0.182	0.012	0.0152757
Plcl1	7.73101e-07	0.944246	0.182	0.008	0.0152927
Asxl1	7.82409e-07	0.718921	0.545	0.312	0.0154768
Shoc2	7.82496e-07	0.580489	0.545	0.237	0.0154786
Tecpr1	7.89612e-07	0.70156	0.576	0.494	0.0156193
Snrpg	7.92193e-07	0.611897	0.909	0.909	0.0156704
Oas3	7.98163e-07	0.398031	0.273	0.008	0.0157885
Rps21	8.00257e-07	0.635148	1	1	0.0158299
Map3k14	8.36299e-07	0.446746	0.303	0.067	0.0165428
Uhrf2	8.39514e-07	0.760262	0.545	0.265	0.0166064
Dcaf6	8.55415e-07	0.510993	0.333	0.055	0.016921
Fam241a	8.64045e-07	0.616671	0.394	0.126	0.0170917
Cog4	8.6632e-07	0.518561	0.394	0.13	0.0171367
Stam2	8.75392e-07	0.533085	0.515	0.166	0.0173161
Itgb8	8.76126e-07	0.889233	0.455	0.209	0.0173306
Krtcap2	8.93822e-07	0.670111	0.848	0.85	0.0176807
Arl4c	9.06257e-07	0.829133	0.727	0.502	0.0179267
Lrrc8c	9.07149e-07	0.840686	0.697	0.324	0.0179443
Tent2	9.39618e-07	0.531635	0.515	0.146	0.0185866
Tmem71	9.64798e-07	0.695145	0.455	0.225	0.0190847
Tbc1d12	9.67242e-07	0.594217	0.242	0.02	0.019133
Nudcd3	9.93452e-07	0.57053	0.758	0.482	0.0196515
Tvp23b	9.95279e-07	0.519061	0.606	0.233	0.0196876
Ikzf1	1.01213e-06	0.698135	0.697	0.569	0.0200209
Tulp4	1.0187e-06	0.652628	0.515	0.202	0.0201509
Itpkb	1.02523e-06	0.792568	0.667	0.601	0.02028
Sfi1	1.03916e-06	0.512903	0.515	0.221	0.0205557
Rfx7	1.04773e-06	0.532175	0.576	0.285	0.0207252
Cep120	1.05723e-06	0.486339	0.545	0.166	0.0209131
Magt1	1.07513e-06	0.621742	0.333	0.111	0.021267
Atg10	1.09204e-06	0.637063	0.333	0.099	0.0216016
Rcan3	1.09596e-06	0.436099	0.333	0.071	0.0216793
Arhgef11	1.10359e-06	0.412313	0.303	0.043	0.02183
Ctse	1.11512e-06	0.47116	0.303	0.067	0.0220581
Mef2a	1.12688e-06	0.647137	0.515	0.245	0.0222908
Gramd3	1.16818e-06	0.674492	0.303	0.051	0.0231078
Zmynd11	1.17209e-06	0.712091	0.576	0.292	0.0231852
Scand1	1.17931e-06	0.651318	1	0.854	0.0233279
Epsti1	1.19414e-06	0.756911	0.636	0.466	0.0236212
Odr4	1.20353e-06	0.45913	0.515	0.13	0.0238071
Ppp2r5c	1.21345e-06	0.689057	0.727	0.502	0.0240032
Llph	1.22169e-06	0.630314	0.758	0.458	0.0241662
Umad1	1.22992e-06	0.416373	0.303	0.067	0.024329
Psmd4	1.2312e-06	0.568876	0.818	0.601	0.0243543
2610507B11Rik	1.24767e-06	0.584457	0.545	0.209	0.0246802
Nudt4	1.24913e-06	0.464113	0.424	0.138	0.0247091
Stx12	1.28653e-06	0.469114	0.424	0.126	0.0254489
Tnik	1.28852e-06	0.672866	0.727	0.474	0.0254882
Tfg	1.32642e-06	0.466848	0.515	0.146	0.0262379
Ppp1cb	1.34115e-06	0.570624	0.636	0.415	0.0265294
Ttc7b	1.37818e-06	0.348056	0.242	0.024	0.0272617
Cyba	1.38803e-06	0.728612	0.909	0.953	0.0274565
Snrpf	1.38894e-06	0.692689	0.727	0.644	0.0274745
Wdr43	1.41603e-06	0.666347	0.455	0.202	0.0280106
Stk10	1.43186e-06	0.616671	0.758	0.419	0.0283236
Smim4	1.43211e-06	0.553406	0.515	0.162	0.0283285
Raf1	1.43382e-06	0.636849	0.636	0.332	0.0283624
Pum2	1.48482e-06	0.633949	0.758	0.451	0.0293712
Atp6v0c	1.49004e-06	0.634265	0.758	0.593	0.0294744
Med15	1.50164e-06	0.730013	0.758	0.423	0.0297039
Gm21887	1.50496e-06	0.408085	0.242	0.028	0.0297696
Ifih1	1.52432e-06	0.473713	0.303	0.04	0.0301525
Plcl2	1.53245e-06	0.546282	0.424	0.142	0.0303134
Frg1	1.55464e-06	0.62643	0.758	0.518	0.0307523
Csf1	1.57175e-06	-1.36518	0.03	0.573	0.0310907
Rab18	1.57555e-06	0.592149	0.606	0.324	0.0311659
Tcea1	1.59413e-06	0.775512	0.636	0.439	0.0315335
Gm2000	1.60973e-06	0.612099	0.515	0.202	0.031842
Ltb	1.6389e-06	0.958976	0.758	0.949	0.0324192
Psmb1	1.66728e-06	0.588278	0.939	0.862	0.0329805
Rdx	1.67298e-06	0.627957	0.667	0.375	0.0330933
Sept9	1.67597e-06	0.648765	0.818	0.569	0.0331524
Strbp	1.69709e-06	0.586614	0.455	0.123	0.0335702
Crls1	1.70571e-06	0.369757	0.333	0.055	0.0337406
Prkcb	1.71044e-06	0.496595	0.364	0.13	0.0338343
Rpl18a	1.72378e-06	0.583295	1	1	0.0340981
Scai	1.75797e-06	0.444785	0.364	0.083	0.0347745
Arhgap35	1.78844e-06	0.423242	0.242	0.04	0.035377
Atp11c	1.78844e-06	0.423242	0.303	0.032	0.035377
Mtrf1l	1.78918e-06	0.353637	0.273	0.043	0.0353918
Hivep1	1.79172e-06	0.442904	0.394	0.107	0.0354421
Tram1	1.79667e-06	0.575052	0.667	0.49	0.03554
AW554918	1.82294e-06	0.552778	0.303	0.091	0.0360596
Thoc7	1.82806e-06	0.676326	0.727	0.344	0.0361609
Cript	1.85502e-06	0.588888	0.606	0.356	0.0366942
Ric1	1.87158e-06	0.484034	0.485	0.15	0.0370218
Strn3	1.89144e-06	0.59561	0.455	0.312	0.0374146
Gm39469	1.8966e-06	0.336958	0.273	0.032	0.0375167
Elp4	1.89964e-06	0.589704	0.242	0.067	0.0375767
Gcnt2	1.96186e-06	0.633415	0.182	0.016	0.0388075
Ppm1h	1.97873e-06	0.70156	0.515	0.229	0.0391412
Clic4	1.98613e-06	0.4521	0.303	0.059	0.0392877
Ikzf3	2.04943e-06	0.870359	0.636	0.727	0.0405398
Nhlrc2	2.07842e-06	0.541383	0.424	0.146	0.0411132
Cux1	2.08039e-06	0.592424	0.424	0.158	0.0411522
Sp110	2.10314e-06	0.550869	0.515	0.206	0.0416022
Tnfrsf4	2.11158e-06	1.20892	0.727	0.893	0.0417691
Arpc4	2.12575e-06	0.619205	0.879	0.664	0.0420495
4930402H24Rik	2.12627e-06	0.436099	0.303	0.075	0.0420597
Retreg1	2.14433e-06	0.66614	0.667	0.482	0.0424171
Atp5l	2.14735e-06	0.640004	0.97	0.877	0.0424767
Nckap1	2.15279e-06	0.325292	0.242	0.016	0.0425844
Gm14326	2.15279e-06	0.325292	0.242	0.016	0.0425844
Bcl6	2.21549e-06	0.391534	0.303	0.032	0.0438246
Srp19	2.22842e-06	0.635822	0.697	0.518	0.0440803
Ube4b	2.25941e-06	0.570129	0.485	0.221	0.0446934
Gpat4	2.26942e-06	0.395156	0.364	0.079	0.0448915
Tnpo3	2.29374e-06	0.567912	0.576	0.257	0.0453725
Mkln1	2.32569e-06	0.590676	0.727	0.411	0.0460045
Bmyc	2.33769e-06	0.558176	0.394	0.182	0.0462419
Mgat2	2.33824e-06	0.671278	0.455	0.277	0.0462528
Pcm1	2.36713e-06	0.694474	0.697	0.344	0.0468242
Elf1	2.37572e-06	0.70443	0.848	0.656	0.0469942
Micos10	2.3821e-06	0.671638	0.788	0.613	0.0471202
Clasp2	2.40678e-06	0.596564	0.455	0.115	0.0476086
Pabpc4	2.42483e-06	0.450021	0.333	0.083	0.0479655
Uqcrfs1	2.43563e-06	0.579677	0.758	0.403	0.0481792
Xylt1	2.43641e-06	0.418883	0.424	0.103	0.0481947
Rnf13	2.46014e-06	0.528315	0.485	0.166	0.048664
Prxl2c	2.49271e-06	0.471473	0.364	0.107	0.0493083
Parp10	2.50071e-06	0.461949	0.394	0.158	0.0494666
Psmd11	2.50607e-06	0.586083	0.727	0.494	0.0495726
Flot1	2.5073e-06	0.621259	0.485	0.194	0.0495969
Tex10	2.52153e-06	0.451153	0.424	0.123	0.0498783
Nfatc3	2.52202e-06	0.790846	0.758	0.458	0.049888
Ugdh	2.53439e-06	0.526786	0.394	0.162	0.0501327
Rhoh	2.53796e-06	0.740529	0.909	0.715	0.0502034
Bclaf3	2.55281e-06	0.714598	0.273	0.166	0.0504971
Ctif	2.56699e-06	0.330917	0.242	0.012	0.0507776
Nadk2	2.62915e-06	0.417767	0.273	0.04	0.0520073
Eps15	2.635e-06	0.550869	0.485	0.206	0.052123
Abcb7	2.64186e-06	0.457067	0.485	0.154	0.0522587
Taok1	2.64712e-06	0.547339	0.606	0.285	0.0523626
Maff	2.70096e-06	0.398031	0.212	0.012	0.0534277
Cd5	2.70556e-06	-0.914226	0.364	0.822	0.0535187
Klc1	2.70827e-06	0.458334	0.333	0.099	0.0535723
Fcf1	2.70998e-06	0.529487	0.606	0.229	0.0536062
Gtf2b	2.7168e-06	0.561745	0.606	0.3	0.0537411
Sptlc2	2.73628e-06	0.50836	0.545	0.217	0.0541264
Myef2	2.75554e-06	0.504613	0.364	0.099	0.0545073
Rps24	2.77003e-06	0.630065	1	1	0.054794
Sarnp	2.79957e-06	0.619744	0.788	0.549	0.0553783
H13	2.82382e-06	0.616671	0.758	0.494	0.055858
S100a4	2.85902e-06	-1.31242	0.303	0.613	0.0565542
Nol10	2.86986e-06	0.589871	0.455	0.257	0.0567686
Mbtd1	2.88473e-06	0.427638	0.424	0.119	0.0570629
Hsp90b1	2.89856e-06	0.798732	0.848	0.818	0.0573364
Ppp3ca	2.92572e-06	0.851137	0.545	0.364	0.0578737
Mrfap1	2.92975e-06	0.622633	0.848	0.549	0.0579533
H3f3a	2.93303e-06	0.596403	0.939	0.957	0.0580182
Gm49797	2.97565e-06	0.369757	0.273	0.055	0.0588613
Trbc2	3.01831e-06	-0.822036	0.909	0.992	0.0597052
Dennd1b	3.03067e-06	0.543462	0.636	0.407	0.0599496
Slc25a17	3.03627e-06	0.474132	0.364	0.13	0.0600604
Vps35l	3.06867e-06	0.50564	0.394	0.166	0.0607013
Ell2	3.07247e-06	0.411039	0.303	0.067	0.0607765
Cysltr2	3.18178e-06	0.561176	0.242	0.043	0.0629388
Gbp5	3.23941e-06	0.865018	0.485	0.3	0.0640787
Arid2	3.27355e-06	0.466848	0.394	0.154	0.0647541
Strap	3.2887e-06	0.539649	0.545	0.249	0.0650538
Marf1	3.36671e-06	0.567762	0.394	0.166	0.0665968
Huwe1	3.38331e-06	0.676932	0.727	0.431	0.0669252
Gng2	3.454e-06	0.645818	0.667	0.498	0.0683235
Tent4b	3.51754e-06	0.54374	0.364	0.111	0.0695804
Foxj3	3.52681e-06	0.534486	0.394	0.202	0.0697638
Ccdc58	3.52862e-06	0.479168	0.303	0.083	0.0697997
Pds5b	3.52982e-06	0.562961	0.455	0.158	0.0698234
Xpo7	3.53594e-06	0.611949	0.394	0.182	0.0699444
Lcor	3.53656e-06	0.66851	0.485	0.229	0.0699567
Gm19585	3.55011e-06	1.02243	0.485	0.233	0.0702248
Ints9	3.55354e-06	0.453173	0.303	0.107	0.0702926
Fes	3.58393e-06	0.436099	0.212	0.008	0.0708937
St6gal1	3.61084e-06	0.60073	0.242	0.075	0.071426
Copg2	3.61239e-06	0.418883	0.394	0.103	0.0714566
Stat1	3.63511e-06	0.875521	0.909	0.731	0.0719061
Ppp1r11	3.66478e-06	0.631938	0.758	0.538	0.072493
Psmb9	3.69356e-06	0.681824	0.909	0.759	0.0730623
Tmem248	3.73063e-06	0.467294	0.545	0.178	0.0737955
Aktip	3.73263e-06	0.3899	0.364	0.083	0.0738352
Tspan32	3.76399e-06	-0.801086	0.394	0.818	0.0744555
Bbip1	3.77669e-06	0.519469	0.606	0.336	0.0747066
Tmem192	3.78214e-06	0.50196	0.545	0.206	0.0748145
Scarb2	3.8266e-06	0.479168	0.515	0.198	0.0756941
Med6	3.85087e-06	0.3899	0.303	0.087	0.076174
Antxr2	3.87926e-06	0.525117	0.455	0.19	0.0767357
Oaz1	3.90895e-06	0.602003	1	0.98	0.077323
Adrb2	3.93949e-06	0.589191	0.242	0.043	0.0779271
Cd247	3.94653e-06	0.743809	0.788	0.743	0.0780662
Swi5	3.9553e-06	0.619992	0.697	0.478	0.0782399
Cpne3	3.96655e-06	0.439567	0.364	0.083	0.0784623
Rbl2	3.96733e-06	0.631622	0.758	0.557	0.0784777
Epas1	4.04589e-06	0.523562	0.182	0.012	0.0800317
Ifi206	4.11246e-06	0.508915	0.242	0.04	0.0813486
Ywhaz	4.15533e-06	0.599575	1	0.798	0.0821966
Eny2	4.20933e-06	0.568037	0.576	0.356	0.0832647
Gtpbp6	4.26478e-06	0.415037	0.333	0.087	0.0843615
1810058I24Rik	4.29426e-06	0.578197	0.697	0.387	0.0849448
Tle4	4.30083e-06	0.694897	0.455	0.269	0.0850747
Tgtp1	4.31105e-06	0.523562	0.182	0.012	0.085277
Usp47	4.32239e-06	0.528077	0.485	0.229	0.0855012
Tbrg1	4.34846e-06	0.616671	0.667	0.502	0.0860169
Trim34a	4.37088e-06	0.451153	0.394	0.119	0.0864604
Chmp1b	4.38957e-06	0.444282	0.394	0.15	0.0868301
Cul1	4.39248e-06	0.641982	0.485	0.269	0.0868876
Il1rl1	4.46413e-06	0.944246	0.152	0.008	0.0883049
Raph1	4.48101e-06	0.708302	0.455	0.154	0.0886389
Setd5	4.5607e-06	0.778943	0.667	0.415	0.0902152
Cnih2	4.70022e-06	0.493188	0.182	0.012	0.0929752
Wdr44	4.7313e-06	0.621409	0.364	0.178	0.0935898
Id2	4.74472e-06	1.15529	0.788	0.684	0.0938552
Trip12	4.75721e-06	0.629999	0.818	0.455	0.0941023
Nsd1	4.79814e-06	0.563751	0.727	0.589	0.094912
Phf20l1	4.80243e-06	0.647368	0.818	0.514	0.0949969
Eif1ax	4.87283e-06	0.672525	0.697	0.36	0.0963895
Zfp280d	4.87382e-06	0.534486	0.545	0.17	0.0964089
Tg	4.88401e-06	0.375663	0.273	0.02	0.0966105
Marcksl1	4.88401e-06	0.375663	0.242	0.024	0.0966105
Yaf2	4.94566e-06	0.560929	0.606	0.289	0.09783
Magi3	4.97562e-06	0.493188	0.182	0.012	0.0984228
Braf	4.97796e-06	0.54374	0.333	0.111	0.0984691
Cenpl	5.03102e-06	0.342749	0.273	0.051	0.0995186
Hat1	5.10113e-06	0.455082	0.455	0.186	0.100905
Gimap9	5.10765e-06	0.641708	0.727	0.534	0.101034
Erp44	5.13695e-06	0.550329	0.545	0.336	0.101614
Tcf4	5.15042e-06	0.403678	0.212	0.008	0.10188
Cdyl2	5.18522e-06	0.330917	0.212	0.012	0.102569
Dnajb6	5.2157e-06	0.616671	0.818	0.522	0.103172
Ccnd3	5.2651e-06	0.711308	0.788	0.668	0.104149
Irgm2	5.37828e-06	0.523562	0.303	0.063	0.106388
Tbl1x	5.48593e-06	0.626163	0.424	0.162	0.108517
Cage1	5.50298e-06	0.999064	0.152	0.016	0.108854
Hspa8	5.52451e-06	0.739007	1	0.945	0.10928
Zfp182	5.56115e-06	0.384664	0.364	0.083	0.110005
Capn10	5.62477e-06	0.308549	0.242	0.028	0.111264
Pik3ap1	5.63095e-06	0.427099	0.273	0.055	0.111386
Nrip1	5.6532e-06	0.933266	0.818	0.538	0.111826
Tiam1	5.65411e-06	0.756074	0.424	0.277	0.111844
Chd1	5.7428e-06	0.633496	0.636	0.257	0.113598
Cox5a	5.79894e-06	0.656661	0.879	0.775	0.114709
Alkbh3	5.82478e-06	0.468713	0.303	0.091	0.11522
Ppa1	5.87184e-06	0.621187	0.424	0.217	0.116151
Gpbp1l1	5.95633e-06	0.530207	0.818	0.308	0.117822
mt-Nd2	5.99698e-06	-0.806509	0.848	0.968	0.118626
Pank2	6.01241e-06	0.537151	0.485	0.209	0.118932
Rab7	6.02726e-06	0.532607	0.788	0.518	0.119225
Golph3l	6.1228e-06	0.461278	0.364	0.111	0.121115
Ncoa3	6.21746e-06	0.630155	0.667	0.478	0.122988
Taco1	6.27741e-06	0.31969	0.212	0.02	0.124173
Parp8	6.49817e-06	0.370511	0.212	0.008	0.12854
Pex14	6.54946e-06	0.369404	0.364	0.075	0.129555
Gtf2e2	6.5842e-06	0.426149	0.455	0.138	0.130242
Rnf38	6.60496e-06	0.429188	0.364	0.091	0.130653
Cpd	6.60794e-06	0.761515	0.515	0.134	0.130712
4930453N24Rik	6.65081e-06	0.530515	0.485	0.32	0.13156
Esyt2	6.68875e-06	0.620524	0.576	0.348	0.13231
Tmem87b	6.73949e-06	0.35899	0.273	0.063	0.133314
Uqcr11	6.81292e-06	0.613605	0.818	0.542	0.134766
Gmfb	6.82708e-06	0.533946	0.545	0.225	0.135046
Spred1	7.10833e-06	0.325292	0.212	0.016	0.14061
Zranb1	7.1862e-06	0.479168	0.485	0.19	0.14215
Tm2d1	7.22393e-06	0.490326	0.515	0.233	0.142896
Mad1l1	7.26972e-06	0.37517	0.273	0.047	0.143802
Klf12	7.29187e-06	0.560088	0.182	0.028	0.14424
Mbd1	7.38784e-06	0.592825	0.455	0.17	0.146139
Cct7	7.40399e-06	0.562451	0.788	0.601	0.146458
Efl1	7.82699e-06	0.394279	0.333	0.103	0.154826
Sp3os	7.84334e-06	0.401465	0.242	0.055	0.155149
mt-Nd1	7.88192e-06	-0.809388	0.939	0.98	0.155912
Arhgap12	7.89942e-06	0.453173	0.303	0.103	0.156259
Tap1	8.03218e-06	0.633578	0.818	0.585	0.158885
Nop53	8.07404e-06	0.528814	0.758	0.538	0.159713
Mir155hg	8.13705e-06	0.771069	0.333	0.15	0.160959
Brd4	8.14339e-06	0.574188	0.697	0.542	0.161084
Irs2	8.16775e-06	0.529209	0.182	0.008	0.161566
Ostc	8.19022e-06	0.667613	0.697	0.569	0.162011
Nab1	8.21509e-06	0.764951	0.545	0.368	0.162503
Timm22	8.22825e-06	0.486087	0.485	0.202	0.162763
Aar2	8.31834e-06	0.469114	0.424	0.119	0.164545
Afg1l	8.33499e-06	0.290527	0.212	0.016	0.164874
Trir	8.38707e-06	0.593464	0.788	0.704	0.165905
Farp1	8.39784e-06	0.568488	0.212	0.083	0.166118
Gpr146	8.40143e-06	0.296151	0.212	0.012	0.166189
Plagl2	8.47207e-06	0.60255	0.364	0.19	0.167586
Exosc3	8.66937e-06	0.516067	0.697	0.399	0.171489
Itsn2	8.81866e-06	0.560088	0.606	0.478	0.174442
Mrpl54	8.82549e-06	0.630477	0.697	0.451	0.174577
Btf3l4	8.86107e-06	0.32047	0.303	0.04	0.175281
Snrpd3	8.92058e-06	0.586218	0.576	0.403	0.176458
Lrrc8b	9.06445e-06	0.314109	0.212	0.024	0.179304
Nop58	9.1024e-06	0.959478	0.333	0.245	0.180055
Vcpkmt	9.13718e-06	0.525202	0.364	0.142	0.180743
Rab11a	9.16526e-06	0.62289	0.697	0.534	0.181298
Vbp1	9.21635e-06	0.483546	0.485	0.269	0.182309
Sdad1	9.28105e-06	0.391534	0.212	0.04	0.183589
Ankib1	9.30212e-06	0.559148	0.455	0.178	0.184005
Vps72	9.47732e-06	0.437701	0.455	0.178	0.187471
Fam13b	9.48247e-06	0.574716	0.424	0.209	0.187573
Stx18	9.50485e-06	0.400431	0.303	0.075	0.188016
Diaph2	9.51117e-06	0.590199	0.242	0.083	0.18814
Kif5b	9.52339e-06	0.588607	0.879	0.676	0.188382
G3bp1	9.62108e-06	0.689889	0.697	0.518	0.190315
Lekr1	9.72477e-06	0.336563	0.212	0.008	0.192366
Szrd1	9.78967e-06	0.565897	0.455	0.308	0.193649
Hprt	9.81644e-06	0.595192	0.667	0.458	0.194179
Gm20275	9.9429e-06	0.481961	0.182	0.02	0.196681
Cdc42	9.99431e-06	0.572081	0.939	0.925	0.197697
Gm11714	9.99791e-06	0.473477	0.303	0.004	0.197769
Dst	1.00073e-05	0.639332	0.545	0.364	0.197954
Rab10	1.02526e-05	0.578895	0.788	0.601	0.202806
Wasf2	1.0334e-05	0.579373	0.697	0.498	0.204417
Chm	1.03349e-05	0.500791	0.394	0.158	0.204435
Slc35d1	1.03721e-05	0.416373	0.303	0.059	0.205171
mt-Co2	1.04433e-05	-0.673954	1	0.988	0.20658
Kat2b	1.04593e-05	0.486339	0.394	0.17	0.206894
Hopx	1.04849e-05	0.557405	0.485	0.225	0.207401
F2rl2	1.05417e-05	0.401465	0.242	0.055	0.208526
Aco2	1.05553e-05	0.578424	0.545	0.285	0.208795
Lrrfip2	1.05849e-05	0.518561	0.333	0.13	0.20938
Dda1	1.06349e-05	0.489615	0.636	0.3	0.210369
U2af1	1.07398e-05	0.638794	0.788	0.514	0.212444
Mapkap1	1.07965e-05	0.524972	0.545	0.296	0.213566
Romo1	1.08502e-05	0.578704	0.667	0.379	0.214627
Spata5	1.08826e-05	0.479168	0.364	0.119	0.215268
Pdhx	1.10175e-05	0.284924	0.212	0.02	0.217936
Lrp8	1.10175e-05	0.284924	0.212	0.02	0.217936
Klhl5	1.10175e-05	0.284924	0.212	0.02	0.217936
Utp4	1.10216e-05	0.396072	0.273	0.055	0.218018
Gstp1	1.10989e-05	0.455936	0.485	0.217	0.219547
Ms4a4c	1.11626e-05	0.436099	0.182	0.008	0.220808
Zfc3h1	1.162e-05	0.533946	0.576	0.229	0.229855
Psenen	1.16777e-05	0.555364	0.848	0.794	0.230996
Tmem87a	1.17859e-05	0.448496	0.455	0.206	0.233136
Exoc2	1.18349e-05	0.583119	0.485	0.312	0.234106
Pip5k1b	1.18519e-05	0.392407	0.182	0.016	0.234443
Fxr1	1.18781e-05	0.605473	0.667	0.379	0.23496
Cyb5a	1.1956e-05	0.670904	0.606	0.601	0.236502
Actr10	1.21258e-05	0.507146	0.667	0.427	0.23986
Atp2b4	1.21325e-05	0.685521	0.727	0.538	0.239993
Dock11	1.2184e-05	0.634819	0.364	0.209	0.241013
Uso1	1.22772e-05	0.457067	0.455	0.15	0.242855
Atxn7l3	1.23294e-05	0.40753	0.455	0.138	0.243888
Actn4	1.23616e-05	0.541164	0.576	0.312	0.244525
Wbp1l	1.23788e-05	0.512335	0.424	0.17	0.244865
Psmd14	1.23946e-05	0.581482	0.727	0.458	0.245178
Larp4	1.24301e-05	0.553406	0.424	0.17	0.24588
Gm15232	1.24713e-05	0.364864	0.182	0.012	0.246695
Memo1	1.24776e-05	0.464668	0.455	0.162	0.24682
Klf6	1.24915e-05	0.779563	0.879	0.613	0.247094
Sil1	1.25959e-05	0.457473	0.273	0.051	0.249159
Ncor1	1.27057e-05	0.695611	0.818	0.767	0.251331
Rbms2	1.27998e-05	0.4329	0.485	0.174	0.253193
Adarb1	1.28174e-05	0.593771	0.212	0.004	0.25354
Lrba	1.28937e-05	0.758417	0.758	0.526	0.255051
Fbxw7	1.29006e-05	0.452201	0.424	0.154	0.255187
Plp2	1.29068e-05	0.606756	0.333	0.13	0.25531
Eif2ak2	1.31708e-05	0.518561	0.424	0.115	0.260532
Ddost	1.32608e-05	0.573495	0.727	0.439	0.262312
S1pr4	1.34254e-05	0.470151	0.485	0.249	0.265568
Irf9	1.34592e-05	0.632791	0.636	0.296	0.266237
Serp1	1.35538e-05	0.599798	0.455	0.3	0.268108
Smurf1	1.36538e-05	0.331942	0.273	0.059	0.270086
Osm	1.37568e-05	0.370125	0.212	0.032	0.272123
Gdi2	1.37722e-05	0.656873	0.939	0.708	0.272427
Rhbdl3	1.39195e-05	0.308549	0.212	0.028	0.275342
Ncl	1.4097e-05	0.761443	0.848	0.854	0.278852
Creb3l2	1.4139e-05	0.50564	0.273	0.059	0.279683
Rock1	1.42035e-05	0.62055	0.879	0.802	0.28096
Etnk1	1.43056e-05	0.651718	0.606	0.324	0.282978
Psmb7	1.437e-05	0.522237	0.606	0.356	0.284252
Pde8a	1.45147e-05	0.548829	0.303	0.107	0.287115
Trim25	1.45676e-05	0.348304	0.303	0.067	0.288161
Eif3h	1.4607e-05	0.614934	0.848	0.858	0.28894
Med14	1.4785e-05	0.457067	0.394	0.158	0.292463
Zfp511	1.48599e-05	0.434468	0.455	0.15	0.293943
Psmc1	1.49714e-05	0.489958	0.545	0.265	0.29615
Phf8	1.50336e-05	0.439367	0.424	0.146	0.29738
Oprm1	1.51331e-05	0.301798	0.212	0.008	0.299347
Tpd52	1.53057e-05	0.390699	0.303	0.055	0.302763
Zfand6	1.54783e-05	0.60719	0.818	0.51	0.306176
Chchd6	1.55705e-05	0.297494	0.242	0.036	0.307999
Gmppa	1.57167e-05	0.358874	0.333	0.087	0.310893
Gabpb1	1.57992e-05	0.50755	0.394	0.178	0.312523
Pcyt1a	1.58191e-05	0.374699	0.303	0.071	0.312918
Rps26	1.58338e-05	0.724995	1	0.976	0.313208
Ran	1.58461e-05	0.620799	0.848	0.81	0.313451
Exoc5	1.59311e-05	0.519061	0.485	0.225	0.315133
Cited2	1.60079e-05	0.689057	0.727	0.47	0.316652
Arl4a	1.61567e-05	0.559221	0.455	0.257	0.319596
Tbc1d30	1.62267e-05	0.476494	0.273	0.059	0.32098
Slc7a1	1.66382e-05	0.396072	0.273	0.055	0.329119
Gm47015	1.67409e-05	0.627601	0.242	0.028	0.331152
Zmym4	1.68216e-05	0.570129	0.515	0.19	0.332747
Gm29114	1.68244e-05	0.279343	0.212	0.024	0.332804
Tax1bp1	1.68605e-05	0.621083	0.909	0.759	0.333517
Tent5a	1.6957e-05	0.626322	0.455	0.13	0.335426
Orc3	1.70246e-05	0.461949	0.455	0.138	0.336764
Eif4a3	1.71407e-05	0.499632	0.697	0.403	0.33906
Ptbp3	1.71592e-05	0.621612	0.818	0.688	0.339427
Mettl9	1.73075e-05	0.402547	0.424	0.134	0.342359
Il10	1.73205e-05	-1.0874	0.273	0.664	0.342617
Hexb	1.73523e-05	0.479168	0.485	0.225	0.343247
Sat1	1.73696e-05	0.717328	0.576	0.451	0.343588
Ctdspl2	1.74947e-05	0.483405	0.545	0.289	0.346064
Pacc1	1.74951e-05	0.336958	0.212	0.032	0.34607
Arl3	1.74972e-05	0.427638	0.394	0.111	0.346112
Micu1	1.75752e-05	0.517136	0.424	0.162	0.347654
Ino80	1.75963e-05	0.3899	0.303	0.083	0.348072
Vps13d	1.7696e-05	0.411352	0.455	0.15	0.350045
Mrpl20	1.78987e-05	0.532234	0.667	0.395	0.354054
Oga	1.8122e-05	0.572647	0.697	0.336	0.358471
Kbtbd2	1.82477e-05	0.466848	0.394	0.15	0.360958
P2rx7	1.83307e-05	0.688225	0.394	0.123	0.3626
Dnajc5	1.84881e-05	0.516535	0.636	0.281	0.365714
Aim2	1.85422e-05	0.520873	0.606	0.332	0.366783
Atp6v0b	1.86251e-05	0.504946	0.667	0.494	0.368423
Ppp2ca	1.8804e-05	0.616671	0.758	0.597	0.371963
Smg6	1.88382e-05	0.668148	0.697	0.518	0.372638
Rexo2	1.88618e-05	0.680138	0.576	0.356	0.373106
Mrps27	1.89805e-05	0.315016	0.242	0.047	0.375453
Spice1	1.89805e-05	0.315016	0.242	0.047	0.375453
Nploc4	1.89898e-05	0.369067	0.364	0.095	0.375638
Eml4	1.92066e-05	0.547339	0.515	0.281	0.379925
Srsf5	1.9306e-05	0.514892	0.909	0.929	0.381893
Ddit3	1.93418e-05	0.464113	0.364	0.126	0.3826
Tmed7	1.95549e-05	0.45673	0.606	0.245	0.386815
Mef2d	1.96188e-05	0.465664	0.515	0.229	0.388079
Gm20559	1.98539e-05	0.498027	0.364	0.186	0.39273
Nup54	1.98858e-05	0.458334	0.303	0.095	0.39336
Ints4	2.00491e-05	0.380012	0.303	0.063	0.396591
Milr1	2.02058e-05	0.386804	0.182	0.02	0.39969
Ubash3b	2.04563e-05	0.718723	0.606	0.344	0.404646
Rsbn1	2.07121e-05	0.601564	0.727	0.352	0.409705
Brd2	2.08645e-05	0.598969	0.727	0.427	0.412721
Zfp948	2.10069e-05	0.428738	0.212	0.032	0.415537
Rbm6	2.10421e-05	0.566631	0.515	0.32	0.416234
Urgcp	2.10423e-05	0.34299	0.303	0.071	0.416238
Ap2a2	2.15561e-05	0.562036	0.333	0.146	0.426402
Lrrc57	2.16374e-05	0.489699	0.273	0.071	0.42801
Tnfsf11	2.17771e-05	0.821333	0.182	0.055	0.430773
Tbce	2.18971e-05	0.419871	0.455	0.162	0.433147
Snap23	2.19613e-05	0.560088	0.455	0.19	0.434416
Mrps33	2.20172e-05	0.546282	0.697	0.415	0.435522
Trmt112	2.20218e-05	0.626009	0.727	0.518	0.435614
Axin1	2.20702e-05	0.488567	0.485	0.174	0.43657
Cers2	2.23024e-05	0.533458	0.455	0.292	0.441163
Rpl10	2.24743e-05	0.633861	1	1	0.444565
Gm46367	2.25404e-05	0.409346	0.273	0.004	0.445872
Capza2	2.27088e-05	0.587035	0.848	0.64	0.449202
Degs1	2.29459e-05	0.533013	0.606	0.308	0.453894
Ypel5	2.30091e-05	0.476947	0.576	0.229	0.455143
Adam8	2.33605e-05	0.75047	0.394	0.19	0.462094
Fam219a	2.34808e-05	0.330917	0.182	0.012	0.464474
Tnpo1	2.34886e-05	0.479168	0.455	0.19	0.464628
Lsm4	2.35371e-05	0.593307	0.818	0.589	0.465587
4833407H14Rik	2.35703e-05	0.296151	0.182	0.012	0.466245
Cep350	2.35862e-05	0.628578	0.485	0.332	0.466559
Eif4g3	2.37566e-05	0.572647	0.545	0.348	0.469929
Sf3b5	2.39478e-05	0.583295	0.727	0.549	0.473711
Srsf4	2.39773e-05	0.442174	0.515	0.217	0.474294
Pvt1	2.41493e-05	0.400431	0.273	0.075	0.477698
Uba2	2.41509e-05	0.552541	0.545	0.285	0.477728
Ntmt1	2.48697e-05	0.412313	0.212	0.047	0.491948
Macf1	2.48716e-05	0.624861	0.758	0.605	0.491985
Eif2a	2.49881e-05	0.461278	0.273	0.123	0.494289
Tshz3	2.49882e-05	0.353637	0.182	0.02	0.494292
Ubr5	2.50286e-05	0.487139	0.606	0.352	0.495091
Tbc1d1	2.5164e-05	0.554456	0.394	0.186	0.497769
Dtx1	2.52485e-05	-1.12687	0.061	0.577	0.49944
Cox6b1	2.5538e-05	0.524136	0.939	0.889	0.505167
Pdcd6ip	2.57196e-05	0.563356	0.697	0.494	0.50876
Trib3	2.59991e-05	0.462161	0.212	0.004	0.514288
A330040F15Rik	2.60753e-05	0.564625	0.182	0.004	0.515796
Psma2	2.61922e-05	0.565979	0.939	0.842	0.518107
Apol7e	2.62779e-05	0.473477	0.212	0.004	0.519804
Zfp219	2.62904e-05	0.291998	0.242	0.04	0.52005
Rcbtb2	2.63594e-05	0.560998	0.364	0.225	0.521416
AW112010	2.68761e-05	-0.597648	1	1	0.531636
Cdc40	2.68886e-05	0.509207	0.758	0.435	0.531883
Abl2	2.70266e-05	0.374699	0.273	0.071	0.534613
D430042O09Rik	2.70266e-05	0.374699	0.303	0.067	0.534613
Atp6v0e	2.72624e-05	0.522143	0.879	0.787	0.539277
Eea1	2.73325e-05	0.851756	0.697	0.609	0.540665
Atp5b	2.73698e-05	0.589871	0.939	0.87	0.541403
St7	2.7619e-05	0.290527	0.182	0.016	0.546331
Traf1	2.78004e-05	0.747173	0.758	0.534	0.549919
Pgls	2.78989e-05	0.609735	0.576	0.451	0.551868
Mcrip1	2.79751e-05	0.485633	0.485	0.277	0.553375
Gm10076	2.81219e-05	-0.789321	0.636	0.897	0.556279
Nf1	2.82774e-05	0.481847	0.273	0.051	0.559355
Cnot7	2.83771e-05	0.525041	0.485	0.225	0.561328
Edem1	2.85718e-05	0.552183	0.606	0.34	0.56518
Kidins220	2.86661e-05	0.440822	0.424	0.186	0.567045
Arfgap1	2.8723e-05	0.429188	0.303	0.099	0.568171
Pafah1b3	2.87262e-05	0.325945	0.242	0.036	0.568232
Ccdc6	2.88811e-05	0.4411	0.333	0.13	0.571298
Maf	2.8937e-05	0.727901	0.939	0.953	0.572402
Stx6	2.93357e-05	0.566423	0.727	0.435	0.58029
C1galt1c1	2.93436e-05	0.309582	0.273	0.047	0.580445
Tmem43	2.93436e-05	0.309582	0.242	0.051	0.580445
Sri	2.97454e-05	0.522319	0.909	0.858	0.588394
Tbc1d5	2.98561e-05	0.509756	0.303	0.091	0.590583
Mvp	3.0054e-05	0.467294	0.545	0.162	0.594499
Ankrd28	3.01404e-05	0.353637	0.273	0.063	0.596207
Rhbdd1	3.01404e-05	0.353637	0.303	0.059	0.596207
Zfp148	3.01631e-05	0.564204	0.667	0.451	0.596657
Rftn1	3.08424e-05	0.489958	0.545	0.265	0.610094
Ripk2	3.09306e-05	0.401465	0.242	0.051	0.611838
Gstt2	3.12447e-05	0.474132	0.303	0.126	0.618052
Aimp1	3.21329e-05	0.544607	0.788	0.486	0.635621
Pik3cd	3.2208e-05	0.534703	0.545	0.292	0.637107
Coq3	3.24153e-05	0.386058	0.212	0.043	0.641207
Tmbim4	3.24538e-05	0.536501	0.576	0.364	0.641968
Btbd7	3.25244e-05	0.616671	0.515	0.209	0.643366
Sh3gl3	3.25962e-05	0.428738	0.242	0.028	0.644785
Ppp3cc	3.29948e-05	0.593588	0.364	0.202	0.652671
Psma6	3.34067e-05	0.559465	0.758	0.514	0.660818
Hpcal1	3.37501e-05	0.42994	0.515	0.217	0.667611
Sik2	3.38308e-05	0.576029	0.424	0.099	0.669207
Ddx17	3.39271e-05	0.546282	0.636	0.423	0.671113
Zswim7	3.40019e-05	0.337335	0.273	0.051	0.672592
Gde1	3.40083e-05	0.494813	0.455	0.233	0.672718
Lin52	3.43807e-05	0.254903	0.212	0.016	0.680084
Tirap	3.43807e-05	0.254903	0.212	0.016	0.680084
Dipk2a	3.45096e-05	0.297494	0.242	0.032	0.682635
Vamp4	3.49761e-05	0.440573	0.515	0.237	0.691863
Micu2	3.50156e-05	0.538903	0.545	0.285	0.692644
Sbno1	3.53924e-05	0.609977	0.727	0.447	0.700097
Gid4	3.54177e-05	0.400431	0.303	0.071	0.700597
Cep95	3.56174e-05	0.348419	0.394	0.091	0.704548
Sympk	3.56427e-05	0.348419	0.333	0.091	0.705048
Eps15l1	3.56465e-05	0.348419	0.364	0.087	0.705124
Tbc1d14	3.57644e-05	0.39758	0.364	0.142	0.707455
Dynll1	3.60678e-05	0.666945	0.848	0.763	0.713458
Rbm25	3.6207e-05	0.575418	0.879	0.755	0.71621
Rbmxl1	3.63283e-05	0.459867	0.455	0.162	0.71861
Rnf11	3.64468e-05	0.388402	0.333	0.13	0.720954
Tmem39a	3.65686e-05	0.427099	0.212	0.059	0.723363
Tanc1	3.65904e-05	0.290527	0.182	0.016	0.723795
Pi4k2b	3.65904e-05	0.290527	0.182	0.016	0.723795
Xrn2	3.69821e-05	0.545527	0.758	0.589	0.731542
Plcb4	3.76436e-05	0.402547	0.212	0.028	0.744628
Rars	3.79013e-05	0.486339	0.424	0.158	0.749725
Snhg8	3.80825e-05	0.492157	0.697	0.399	0.753309
Glrx2	3.82146e-05	0.503971	0.545	0.296	0.755922
1110038B12Rik	3.83091e-05	0.443835	0.394	0.213	0.757792
Clec16a	3.84286e-05	0.374699	0.273	0.071	0.760157
Anxa4	3.86365e-05	0.469114	0.364	0.119	0.764269
Lamp2	3.88059e-05	0.519275	0.485	0.269	0.76762
Srsf11	3.88255e-05	0.562451	0.788	0.577	0.768006
Kctd13	3.89454e-05	0.34299	0.273	0.075	0.770378
5830408C22Rik	3.89794e-05	0.375663	0.182	0.028	0.771052
Rbx1	3.99541e-05	0.58542	0.818	0.767	0.790331
Strip1	4.01438e-05	0.304168	0.303	0.055	0.794085
Gsr	4.0265e-05	0.459867	0.424	0.162	0.796483
Gm32036	4.03851e-05	0.353637	0.212	0.043	0.798857
Srrm1	4.05611e-05	0.595455	0.727	0.648	0.802338
G3bp2	4.06667e-05	0.525736	0.727	0.498	0.804428
Lonp1	4.07861e-05	0.3899	0.273	0.083	0.806789
Gm44148	4.084e-05	0.266174	0.212	0.008	0.807855
Trim44	4.10363e-05	0.63026	0.364	0.202	0.811739
Psma3	4.12042e-05	0.541264	0.97	0.866	0.81506
Naa16	4.12659e-05	0.548653	0.455	0.158	0.816281
Tm9sf3	4.1411e-05	0.514102	0.727	0.648	0.819151
Prr14l	4.16957e-05	0.484034	0.333	0.154	0.824783
9530068E07Rik	4.19585e-05	0.443835	0.424	0.206	0.829981
B230219D22Rik	4.24067e-05	0.50564	0.515	0.225	0.838848
Insig1	4.24399e-05	0.436099	0.364	0.126	0.839503
Ccz1	4.25307e-05	0.446203	0.576	0.285	0.841299
E2f5	4.30844e-05	0.32047	0.242	0.04	0.852253
Cbwd1	4.33158e-05	0.35899	0.242	0.063	0.856831
Gm13684	4.39803e-05	0.37618	0.242	0.004	0.869974
Uxs1	4.40868e-05	0.286523	0.242	0.043	0.87208
Ube2r2	4.43747e-05	0.557928	0.697	0.411	0.877775
Hdlbp	4.46284e-05	0.516535	0.485	0.289	0.882794
Mrs2	4.47303e-05	0.304168	0.303	0.047	0.884811
Senp5	4.49014e-05	0.394279	0.333	0.095	0.888195
Gfod1	4.49014e-05	0.394279	0.364	0.091	0.888195
Arhgap18	4.4914e-05	0.496762	0.545	0.237	0.888443
Tulp3	4.50056e-05	0.254903	0.182	0.016	0.890257
Irf4	4.50471e-05	0.730328	0.364	0.15	0.891077
Ube2g2	4.52072e-05	0.40982	0.242	0.095	0.894243
Chic2	4.52149e-05	0.486725	0.879	0.589	0.894395
Nkg7	4.57745e-05	-1.26475	0.242	0.617	0.905465
Arhgef10	4.62955e-05	0.37517	0.212	0.051	0.915772
Tpk1	4.63845e-05	0.268245	0.212	0.032	0.917532
Chst12	4.63845e-05	0.268245	0.212	0.032	0.917532
Vps8	4.63845e-05	0.268245	0.212	0.032	0.917532
B4galt5	4.63845e-05	0.268245	0.212	0.032	0.917532
Cox5b	4.63996e-05	0.571228	0.97	0.814	0.91783
Polr1d	4.64239e-05	0.572147	0.879	0.755	0.918311
Hmgcr	4.69225e-05	0.520609	0.424	0.237	0.928174
Irf8	4.70844e-05	0.806149	0.697	0.202	0.931377
Kmt2c	4.74624e-05	0.519275	0.545	0.265	0.938854
Gnai2	4.77101e-05	0.509373	1	0.933	0.943753
Ccnc	4.77102e-05	0.411352	0.394	0.15	0.943755
Ascc2	4.77256e-05	0.448029	0.273	0.107	0.94406
Smad2	4.77288e-05	0.417363	0.545	0.19	0.944122
Chst2	4.82928e-05	-0.847461	0.121	0.542	0.955279
Ramac	4.85265e-05	0.439028	0.576	0.277	0.959902
Vrk1	4.86063e-05	0.446203	0.515	0.265	0.96148
Shisa5	4.896e-05	0.486818	0.939	0.988	0.968477
Srpk1	4.9128e-05	0.567643	0.606	0.474	0.971801
Lrrc32	4.92868e-05	0.266174	0.182	0.008	0.974942
Capns1	4.9328e-05	0.544685	0.667	0.538	0.975756
Katna1	4.94597e-05	0.428542	0.485	0.233	0.978361
Ccr9	4.96053e-05	0.403678	0.152	0.008	0.981243
Phf11c	4.96808e-05	0.331942	0.273	0.055	0.982736
Vdac2	5.02241e-05	0.54032	0.727	0.601	0.993483
Hikeshi	5.04476e-05	0.493289	0.424	0.174	0.997905
Trmo	5.05599e-05	0.2493	0.212	0.02	1
Bcl2a1d	5.07675e-05	0.697591	0.545	0.502	1
Rrp1	5.1096e-05	0.502082	0.667	0.458	1
Rpsa	5.11435e-05	-0.63332	1	1	1
Nsf	5.16956e-05	0.567151	0.455	0.233	1
Gfpt1	5.1765e-05	0.409132	0.455	0.19	1
Smarca2	5.18625e-05	0.62105	0.485	0.221	1
Slu7	5.20066e-05	0.459299	0.485	0.261	1
Ubqln1	5.23756e-05	0.450313	0.394	0.174	1
Mul1	5.25332e-05	0.34322	0.333	0.095	1
Irak3	5.31699e-05	0.284924	0.182	0.02	1
Btf3	5.38714e-05	0.50743	0.97	0.96	1
Kctd6	5.39958e-05	0.291998	0.242	0.036	1
Wdr59	5.39958e-05	0.291998	0.212	0.04	1
Mbnl1	5.44183e-05	-0.62411	0.879	0.996	1
Pibf1	5.45029e-05	0.41022	0.424	0.166	1
4833439L19Rik	5.45838e-05	0.315882	0.273	0.071	1
Specc1	5.48885e-05	0.370511	0.152	0.008	1
Lims1	5.49063e-05	0.535967	0.697	0.372	1
Parl	5.56541e-05	0.400634	0.455	0.174	1
Arid5a	5.57583e-05	0.526969	0.303	0.095	1
Hspa5	5.67762e-05	0.707401	0.939	0.87	1
Ifnar2	5.72285e-05	0.486275	0.606	0.451	1
Clic1	5.73179e-05	0.496138	0.97	0.964	1
Ms4a4b	5.74026e-05	1.27407	0.576	0.462	1
Rabggtb	5.83243e-05	0.493289	0.394	0.178	1
Pabpn1	5.85807e-05	0.515694	0.697	0.49	1
Senp6	5.87572e-05	0.543462	0.606	0.391	1
Hnrnpd	5.89632e-05	0.542399	0.879	0.668	1
Atp6v1a	5.89951e-05	0.42994	0.394	0.217	1
Ly6e	5.93013e-05	-0.872367	0.424	0.696	1
Lamb3	5.97182e-05	0.457067	0.303	0.17	1
Derl2	6.02483e-05	0.434637	0.606	0.265	1
Hars	6.09856e-05	0.391856	0.394	0.166	1
Prdm10	6.11094e-05	0.32047	0.273	0.036	1
Srebf1	6.14228e-05	0.389136	0.303	0.107	1
Ralgapa1	6.14285e-05	0.518824	0.485	0.154	1
Sun1	6.17634e-05	0.348304	0.242	0.071	1
Tatdn2	6.18154e-05	0.374247	0.303	0.091	1
Dcaf10	6.20781e-05	0.34322	0.303	0.095	1
Srp14	6.30864e-05	0.473127	0.788	0.866	1
Ankhd1	6.33442e-05	0.537083	0.515	0.308	1
Golgb1	6.34552e-05	0.592825	0.515	0.34	1
Med21	6.34636e-05	0.479168	0.606	0.237	1
Ndufab1	6.3559e-05	0.559386	0.606	0.451	1
Csnk1e	6.39247e-05	0.405725	0.273	0.067	1
Rps6ka5	6.43274e-05	0.518268	0.212	0.071	1
Mfhas1	6.43739e-05	0.321215	0.242	0.067	1
Acyp2	6.45585e-05	0.401465	0.273	0.043	1
Qrich1	6.5051e-05	0.405419	0.364	0.178	1
Usp14	6.5051e-05	0.405419	0.455	0.166	1
Eif4e2	6.5621e-05	0.540723	0.636	0.395	1
Nle1	6.58433e-05	0.2493	0.182	0.02	1
Dync2h1	6.58433e-05	0.2493	0.182	0.02	1
Traf4	6.70509e-05	0.327165	0.303	0.087	1
Ptrh2	6.70509e-05	0.327165	0.303	0.087	1
Hmbox1	6.70568e-05	0.327165	0.333	0.083	1
Lnx2	6.71702e-05	0.327165	0.303	0.083	1
Dusp10	6.71702e-05	0.327165	0.303	0.083	1
Slc31a1	6.71817e-05	0.298775	0.242	0.059	1
Dcaf5	6.72951e-05	0.520456	0.394	0.19	1
Jak3	6.78106e-05	0.418592	0.485	0.17	1
Fdx1	6.81673e-05	0.459867	0.364	0.174	1
St13	6.86759e-05	0.666105	0.697	0.478	1
Smg1	6.93013e-05	0.495656	0.576	0.292	1
Sin3b	6.9711e-05	0.52566	0.758	0.542	1
Camk2n1	7.05407e-05	0.56865	0.515	0.245	1
Heatr5a	7.12673e-05	0.308549	0.212	0.024	1
Srp9	7.15444e-05	0.584963	0.697	0.601	1
Terf1	7.17046e-05	0.413854	0.424	0.186	1
Fam222b	7.29439e-05	0.281068	0.242	0.047	1
Togaram1	7.32697e-05	0.374699	0.242	0.071	1
Akap9	7.43331e-05	0.540635	0.758	0.494	1
Parp12	7.45374e-05	0.359112	0.212	0.036	1
Mpc1	7.4539e-05	0.54247	0.515	0.391	1
Acap1	7.49782e-05	0.539069	0.788	0.403	1
Ube2f	7.52641e-05	0.44506	0.485	0.229	1
Foxp3	7.61533e-05	0.713813	0.485	0.676	1
Srsf9	7.7618e-05	0.498027	0.697	0.474	1
Abcb9	7.76623e-05	0.460552	0.242	0.071	1
Rtl8a	7.82898e-05	0.369067	0.303	0.095	1
Ssr2	7.84939e-05	0.523562	0.576	0.407	1
Rad54l2	7.87961e-05	0.4411	0.333	0.123	1
Stag2	7.93701e-05	0.527173	0.636	0.415	1
Pfdn1	7.94335e-05	0.595455	0.606	0.419	1
Tomm5	7.98582e-05	0.521191	0.576	0.447	1
Pdap1	7.98652e-05	0.616671	0.545	0.407	1
Pip4k2a	8.1389e-05	0.628578	0.515	0.308	1
Mrpl32	8.18419e-05	0.457142	0.636	0.356	1
Slc12a4	8.21651e-05	0.243719	0.212	0.024	1
Gm33104	8.21651e-05	0.243719	0.212	0.024	1
Syce2	8.2391e-05	0.35924	0.152	0.016	1
Usp48	8.26654e-05	0.439367	0.394	0.134	1
Rcsd1	8.26718e-05	0.597812	0.576	0.36	1
Gabarapl1	8.33545e-05	0.286523	0.212	0.043	1
Armh3	8.33545e-05	0.286523	0.212	0.043	1
Cbll1	8.43106e-05	0.368434	0.394	0.138	1
Stx2	8.4521e-05	0.291998	0.212	0.04	1
Serpinb6b	8.47386e-05	0.736966	0.273	0.138	1
Vamp2	8.49351e-05	0.42994	0.424	0.209	1
Tpd52l2	8.54672e-05	0.422761	0.485	0.249	1
Adrm1	8.56259e-05	0.422761	0.606	0.237	1
A630089N07Rik	8.63094e-05	0.336563	0.152	0.008	1
Prkar1a	8.6483e-05	0.524879	0.939	0.814	1
Ubl4a	8.67276e-05	0.399733	0.545	0.182	1
Kat6a	8.97529e-05	0.498585	0.576	0.356	1
Lfng	8.99221e-05	0.553532	0.576	0.423	1
Ndufa11	9.06342e-05	0.503344	0.758	0.605	1
Slc35e1	9.08254e-05	0.315882	0.273	0.067	1
Faf1	9.23647e-05	0.395865	0.394	0.182	1
Sugt1	9.25671e-05	0.51194	0.848	0.514	1
Trpm7	9.26502e-05	0.544321	0.576	0.336	1
Foxp1	9.28252e-05	0.759276	0.727	0.439	1
Bcap29	9.29832e-05	0.488241	0.455	0.206	1
Sept11	9.30558e-05	0.598467	0.424	0.198	1
Yif1b	9.32216e-05	0.418592	0.485	0.174	1
Pex13	9.42347e-05	0.384011	0.303	0.107	1
Agl	9.43314e-05	0.393438	0.364	0.115	1
Rap2c	9.44184e-05	0.391112	0.485	0.186	1
Phip	9.44204e-05	0.635613	0.667	0.482	1
H2afz	9.44629e-05	0.79965	0.909	0.881	1
Pla2g12a	9.47425e-05	0.381223	0.182	0.02	1
Adnp2	9.49322e-05	0.308549	0.182	0.028	1
Mxd4	9.50917e-05	-0.730533	0.212	0.617	1
Psmd13	9.51483e-05	0.466295	0.667	0.419	1
Hspa4l	9.53674e-05	0.4212	0.333	0.138	1
Ifi208	9.66575e-05	0.416373	0.242	0.059	1
Actn2	9.71522e-05	0.35924	0.152	0.016	1
Ndufb7	9.72148e-05	0.472482	0.909	0.838	1
Vgll4	9.87203e-05	0.561295	0.727	0.561	1
Sugp1	9.92748e-05	0.321928	0.303	0.087	1
[truncated: 2,518 more rows]
