# Supplementary material for: BLIMP-1-dependent differentiation of T follicular helper cells into Foxp3+ T regulatory type 1 cells
Source: Front Immunol. 2025 Feb 24;16:1519780. doi: 10.3389/fimmu.2025.1519780 (PMC11891242; doi:10.3389/fimmu.2025.1519780)
Supplement: Supplementary file 7 [file DataSheet7.xlsx]

## Sheet: Sheet1
Population	Islets	Spleen
TFH	0.191117	0.306588
TR1-like	0.391655	0.492293
TR1	0.372813	0.180594
Foxp3+TR1	0.0444145	0.0205257
