# Supplementary material for: BLIMP-1-dependent differentiation of T follicular helper cells into Foxp3+ T regulatory type 1 cells
Source: Front Immunol. 2025 Feb 24;16:1519780. doi: 10.3389/fimmu.2025.1519780 (PMC11891242; doi:10.3389/fimmu.2025.1519780)
Supplement: Supplementary file 8 [file DataSheet8.xlsx]

## Sheet: Sheet1
stage	Shared with TFH	Not shared with TFH	Total	Percent_shared
TFH.1	1240	0	1240	1
TR1-like	627	207	834	0.751799
TR1	536	380	916	0.585153
Foxp3+TR1	337	367	704	0.478693
