# Supplementary material for: BLIMP-1-dependent differentiation of T follicular helper cells into Foxp3+ T regulatory type 1 cells
Source: Front Immunol. 2025 Feb 24;16:1519780. doi: 10.3389/fimmu.2025.1519780 (PMC11891242; doi:10.3389/fimmu.2025.1519780)
Supplement: Supplementary file 9 [file DataSheet9.xlsx]

## Sheet: Sheet1
stage	Shared with TR1	Not shared with TR1	Total	Percent
TR1	916	0	916	1
Foxp3+TR1	478	226	704	0.678977
