# Supplementary material for: BLIMP-1-dependent differentiation of T follicular helper cells into Foxp3+ T regulatory type 1 cells
Source: Front Immunol. 2025 Feb 24;16:1519780. doi: 10.3389/fimmu.2025.1519780 (PMC11891242; doi:10.3389/fimmu.2025.1519780)
Supplement: Supplementary file 10 [file DataSheet10.xlsx]

## Sheet: Sheet1
log2FC_ATAC	padj_ATAC	gene	log2FC_RNA	padj_RNA	sig
0.325118	2.72218e-07	Dcun1d4	0	1	Significant only in ATAC
0.251872	9.55901e-07	Cblb	-0.63243	1	Significant only in ATAC
0.326307	2.35664e-06	Foxp3	0.522117	5.50771e-05	Significant in RNA & ATAC
-0.496614	2.67159e-06	Foxp1	-1.61725	1.8804e-05	Significant in RNA & ATAC
-0.477889	1.29716e-05	Ngly1	0.393438	1	Significant only in ATAC
0.561995	6.18643e-05	Padi2	0.246024	1	Significant only in ATAC
0.340265	0.000163278	Gm26614	0	1	Significant only in ATAC
0.268016	0.00318061	Gm11027	0	1	Significant only in ATAC
0.281264	0.00368713	Plekhg5	0	1	Significant only in ATAC
0.306348	0.00412087	Lamc1	0.438105	0.000824941	Significant in RNA & ATAC
-0.324442	0.00523038	Foxp1	-1.61725	1.8804e-05	Significant in RNA & ATAC
0.172702	0.00772651	Ptger4	0.171787	1	Significant only in ATAC
-0.402035	0.0092666	Hivep3	0.0579627	1	Significant only in ATAC
0.189295	0.0119917	Slc41a2	0	1	Significant only in ATAC
0.223238	0.013282	Gzmb	1.86497	2.1368e-08	Significant in RNA & ATAC
-0.330802	0.0134312	Gm20696	0	1	Significant only in ATAC
-0.350564	0.0140817	Tbc1d4	-4.41158	1.82636e-15	Significant in RNA & ATAC
0.319998	0.0141416	Xylt1	-0.225188	1	Significant only in ATAC
-0.311199	0.0161327	Nrp1	-1.01529	0.161426	Significant only in ATAC
0.325996	0.0177185	Klrg1	1.66123	1	Significant only in ATAC
0.291963	0.020109	Arhgef28	0	1	Significant only in ATAC
0.247317	0.021415	Trpm2	0	1	Significant only in ATAC
-0.401501	0.0332747	Tbc1d4	-4.41158	1.82636e-15	Significant in RNA & ATAC
0.294598	0.0377243	Ern1	0.145269	1	Significant only in ATAC
-0.421731	0.0431796	Foxp1	-1.61725	1.8804e-05	Significant in RNA & ATAC
-0.279734	0.623337	Tnfsf8	-6.88066	5.68532e-08	Significant only in RNA
-0.311157	1	Fam107b	-1.07042	0.00028463	Significant only in RNA
0.134094	1	Lamc1	0.438105	0.000824941	Significant only in RNA
-0.420726	1	Eea1	-2.06651	0.00689386	Significant only in RNA
-0.186301	1	Pitpnc1	-2.77438	0.03023	Significant only in RNA
-0.372827	1	Fam107b	-1.07042	0.00028463	Significant only in RNA
0.158414	1	Nkg7	0.730593	1.53561e-05	Significant only in RNA
-0.348886	1	Inpp4b	10.2233	5.72412e-13	Significant only in RNA
-0.332529	1	Adk	-0.819365	6.11231e-05	Significant only in RNA
-0.231156	1	Foxp1	-1.61725	1.8804e-05	Significant only in RNA
-0.121745	1	Prkca	-13.8369	1.1476e-06	Significant only in RNA
-0.325886	1	Foxp1	-1.61725	1.8804e-05	Significant only in RNA
-0.223576	1	Zswim6	-2.12803	6.21723e-07	Significant only in RNA
-0.269151	1	Foxp1	-1.61725	1.8804e-05	Significant only in RNA
0.195812	1	Havcr2	0.237591	0.023703	Significant only in RNA
0.325464	1	Arnt2	0.792202	5.41677e-08	Significant only in RNA
-0.141176	1	Il6ra	-0.993276	0.00312233	Significant only in RNA
-0.2829	1	Btg1	-1.51067	0.0170124	Significant only in RNA
0.170144	1	Nkg7	0.730593	1.53561e-05	Significant only in RNA
-0.259249	1	Tbc1d4	-4.41158	1.82636e-15	Significant only in RNA
-0.214161	1	Bach2	-1.27571	0.0348195	Significant only in RNA
-0.158352	1	Foxp1	-1.61725	1.8804e-05	Significant only in RNA
0.237187	1	Itgb1	-0.474052	0.0466662	Significant only in RNA
-0.195402	1	Bach2	-1.27571	0.0348195	Significant only in RNA
0.137742	1	Hip1	1.74902	4.16559e-08	Significant only in RNA
0.133984	1	Nckap5	17.0425	1.86578e-18	Significant only in RNA
0.134533	1	S100a10	3.26783	2.23818e-05	Significant only in RNA
-0.145993	1	Tbc1d4	-4.41158	1.82636e-15	Significant only in RNA
-0.188514	1	Zeb1	-2.00895	0.0233812	Significant only in RNA
0.171516	1	Ly6a	2.49223	0.0480086	Significant only in RNA
-0.256744	1	Btg1	-1.51067	0.0170124	Significant only in RNA
-0.153109	1	Bach2	-1.27571	0.0348195	Significant only in RNA
-0.126627	1	Foxp1	-1.61725	1.8804e-05	Significant only in RNA
-0.165996	1	Inpp4b	10.2233	5.72412e-13	Significant only in RNA
-0.229304	1	Fam107b	-1.07042	0.00028463	Significant only in RNA
0.132904	1	Eea1	-2.06651	0.00689386	Significant only in RNA
-0.162714	1	Inpp4b	10.2233	5.72412e-13	Significant only in RNA
-0.171041	1	Eea1	-2.06651	0.00689386	Significant only in RNA
0.15896	1	Ccl5	24.5524	8.83408e-28	Significant only in RNA
-0.14572	1	Tnfsf8	-6.88066	5.68532e-08	Significant only in RNA
-0.129163	1	Bach2	-1.27571	0.0348195	Significant only in RNA
-0.15172	1	Inpp4b	10.2233	5.72412e-13	Significant only in RNA
-0.120974	1	Foxp1	-1.61725	1.8804e-05	Significant only in RNA
-0.222629	1	Arhgap15	-5.37641	1.33575e-06	Significant only in RNA
-0.135232	1	Foxp1	-1.61725	1.8804e-05	Significant only in RNA
0.0951651	1	Lamc1	0.438105	0.000824941	Significant only in RNA
-0.115283	1	Foxp1	-1.61725	1.8804e-05	Significant only in RNA
0.135361	1	Lcp1	1.11704	0.000146207	Significant only in RNA
-0.144138	1	Il6ra	-0.993276	0.00312233	Significant only in RNA
-0.155882	1	Il6ra	-0.993276	0.00312233	Significant only in RNA
0.0744122	1	Arnt2	0.792202	5.41677e-08	Significant only in RNA
-0.100636	1	Dleu2	-1.29825	0.00458887	Significant only in RNA
0.164883	1	Eea1	-2.06651	0.00689386	Significant only in RNA
-0.117007	1	Bach2	-1.27571	0.0348195	Significant only in RNA
-0.080873	1	Il6ra	-0.993276	0.00312233	Significant only in RNA
-0.0959193	1	Dleu2	-1.29825	0.00458887	Significant only in RNA
-0.100636	1	Btg1	-1.51067	0.0170124	Significant only in RNA
-0.0963983	1	Btg1	-1.51067	0.0170124	Significant only in RNA
-0.103088	1	Tnfsf8	-6.88066	5.68532e-08	Significant only in RNA
0.106207	1	Arnt2	0.792202	5.41677e-08	Significant only in RNA
-0.140543	1	Tnfsf8	-6.88066	5.68532e-08	Significant only in RNA
-0.100274	1	Tbc1d4	-4.41158	1.82636e-15	Significant only in RNA
-0.0907885	1	Prkca	-13.8369	1.1476e-06	Significant only in RNA
-0.0970832	1	Il6ra	-0.993276	0.00312233	Significant only in RNA
-0.206526	1	Btg1	-1.51067	0.0170124	Significant only in RNA
-0.182287	1	Zeb1	-2.00895	0.0233812	Significant only in RNA
-0.161737	1	Prkca	-13.8369	1.1476e-06	Significant only in RNA
-0.163952	1	Fam107b	-1.07042	0.00028463	Significant only in RNA
0.090429	1	Zc3hav1	-4.2703	0.0270474	Significant only in RNA
-0.161274	1	Ext1	-8.43658	4.56541e-10	Significant only in RNA
0.0838389	1	Ccr2	2.94317	4.10714e-18	Significant only in RNA
-0.232777	1	Neb	0.499638	0.00252775	Significant only in RNA
-0.151521	1	Il6ra	-0.993276	0.00312233	Significant only in RNA
-0.157536	1	Pitpnc1	-2.77438	0.03023	Significant only in RNA
-0.121009	1	Btg1	-1.51067	0.0170124	Significant only in RNA
-0.105626	1	Prkca	-13.8369	1.1476e-06	Significant only in RNA
-0.163346	1	Jak2	-2.6675	6.44253e-08	Significant only in RNA
-0.0755368	1	Bach2	-1.27571	0.0348195	Significant only in RNA
-0.150892	1	Bach2	-1.27571	0.0348195	Significant only in RNA
0.128343	1	Asb2	0.557983	6.10534e-05	Significant only in RNA
0.131846	1	Myo1f	0.802796	0.000332518	Significant only in RNA
-0.107716	1	Il6ra	-0.993276	0.00312233	Significant only in RNA
-0.0981806	1	Map3k5	-1.13869	0.00435166	Significant only in RNA
-0.149676	1	Jak2	-2.6675	6.44253e-08	Significant only in RNA
-0.157191	1	Prkca	-13.8369	1.1476e-06	Significant only in RNA
0.0855595	1	Jak2	-2.6675	6.44253e-08	Significant only in RNA
-0.177138	1	Btg1	-1.51067	0.0170124	Significant only in RNA
-0.108905	1	Zc3hav1	-4.2703	0.0270474	Significant only in RNA
-0.123865	1	Pitpnc1	-2.77438	0.03023	Significant only in RNA
-0.107692	1	Arhgap15	-5.37641	1.33575e-06	Significant only in RNA
-0.0753209	1	Dleu2	-1.29825	0.00458887	Significant only in RNA
-0.156511	1	Bach2	-1.27571	0.0348195	Significant only in RNA
-0.0989509	1	Zswim6	-2.12803	6.21723e-07	Significant only in RNA
-0.134373	1	Il6ra	-0.993276	0.00312233	Significant only in RNA
0.0771588	1	Asb2	0.557983	6.10534e-05	Significant only in RNA
0.204483	1	Hip1	1.74902	4.16559e-08	Significant only in RNA
-0.0852194	1	Btg1	-1.51067	0.0170124	Significant only in RNA
0.107127	1	Cmtm7	0.212459	0.0354692	Significant only in RNA
-0.0698091	1	H2-D1	1.67321	3.0621e-07	Significant only in RNA
-0.140218	1	Pitpnc1	-2.77438	0.03023	Significant only in RNA
0.135227	1	Myo1f	0.802796	0.000332518	Significant only in RNA
0.0812417	1	Map3k5	-1.13869	0.00435166	Significant only in RNA
-0.117903	1	Foxp1	-1.61725	1.8804e-05	Significant only in RNA
-0.13851	1	Eea1	-2.06651	0.00689386	Significant only in RNA
-0.110605	1	S100a10	3.26783	2.23818e-05	Significant only in RNA
0.0755319	1	Bach2	-1.27571	0.0348195	Significant only in RNA
-0.0775658	1	Bach2	-1.27571	0.0348195	Significant only in RNA
-0.101654	1	Tnfsf8	-6.88066	5.68532e-08	Significant only in RNA
-0.0636254	1	Adamts6	-1.33813	0.00208075	Significant only in RNA
-0.15704	1	Dleu2	-1.29825	0.00458887	Significant only in RNA
-0.0662965	1	Eea1	-2.06651	0.00689386	Significant only in RNA
-0.107772	1	Bach2	-1.27571	0.0348195	Significant only in RNA
-0.0657889	1	Btg1	-1.51067	0.0170124	Significant only in RNA
-0.244314	1	Dleu2	-1.29825	0.00458887	Significant only in RNA
-0.0785332	1	Inpp4b	10.2233	5.72412e-13	Significant only in RNA
0.0913463	1	Gzmb	1.86497	2.1368e-08	Significant only in RNA
-0.107012	1	Havcr2	0.237591	0.023703	Significant only in RNA
0.0782378	1	Btg1	-1.51067	0.0170124	Significant only in RNA
-0.173431	1	Foxp1	-1.61725	1.8804e-05	Significant only in RNA
-0.16968	1	S100a10	3.26783	2.23818e-05	Significant only in RNA
-0.073651	1	Jak2	-2.6675	6.44253e-08	Significant only in RNA
0.0696513	1	Lamc1	0.438105	0.000824941	Significant only in RNA
-0.0951025	1	Bach2	-1.27571	0.0348195	Significant only in RNA
0.118101	1	Nckap5	17.0425	1.86578e-18	Significant only in RNA
-0.0961034	1	Inpp4b	10.2233	5.72412e-13	Significant only in RNA
-0.0704648	1	Adamts6	-1.33813	0.00208075	Significant only in RNA
-0.11912	1	Cd52	4.69442	5.32306e-05	Significant only in RNA
0.065386	1	Havcr2	0.237591	0.023703	Significant only in RNA
-0.0881216	1	Lcp1	1.11704	0.000146207	Significant only in RNA
-0.117496	1	Dleu2	-1.29825	0.00458887	Significant only in RNA
-0.0704648	1	Fam107b	-1.07042	0.00028463	Significant only in RNA
0.0841966	1	Fam107b	-1.07042	0.00028463	Significant only in RNA
-0.0723119	1	Itpkb	-0.199182	0.00170143	Significant only in RNA
-0.0881627	1	Actb	7.89993	0.00141046	Significant only in RNA
0.0740141	1	Tmsb4x	11.7595	0.0269731	Significant only in RNA
-0.112585	1	Zswim6	-2.12803	6.21723e-07	Significant only in RNA
-0.0561569	1	Prkca	-13.8369	1.1476e-06	Significant only in RNA
-0.124188	1	Lcp1	1.11704	0.000146207	Significant only in RNA
-0.0755368	1	Lcp1	1.11704	0.000146207	Significant only in RNA
0.121624	1	Bach2	-1.27571	0.0348195	Significant only in RNA
0.0983032	1	AW112010	-1.16092	0.000100105	Significant only in RNA
0.069854	1	Ext1	-8.43658	4.56541e-10	Significant only in RNA
-0.0966543	1	Neb	0.499638	0.00252775	Significant only in RNA
-0.0608901	1	Map3k5	-1.13869	0.00435166	Significant only in RNA
-0.0852194	1	Maml2	-2.20244	1.10354e-05	Significant only in RNA
-0.061412	1	Inpp4b	10.2233	5.72412e-13	Significant only in RNA
0.0798179	1	Fam107b	-1.07042	0.00028463	Significant only in RNA
-0.00947467	1	Zc3hav1	-4.2703	0.0270474	Significant only in RNA
0.0681012	1	Arl5a	0.790446	0.000153953	Significant only in RNA
-0.0816678	1	Cish	0.381816	0.0183012	Significant only in RNA
0.0872888	1	Itpkb	-0.199182	0.00170143	Significant only in RNA
-0.0584344	1	Inpp4b	10.2233	5.72412e-13	Significant only in RNA
-0.0477447	1	Fam107b	-1.07042	0.00028463	Significant only in RNA
0.055658	1	Fgl2	0.748712	9.67105e-07	Significant only in RNA
-0.0726194	1	Cish	0.381816	0.0183012	Significant only in RNA
-0.0900364	1	Ext1	-8.43658	4.56541e-10	Significant only in RNA
-0.0733648	1	Cmtm7	0.212459	0.0354692	Significant only in RNA
-0.0756108	1	Actb	7.89993	0.00141046	Significant only in RNA
-0.0713499	1	Eea1	-2.06651	0.00689386	Significant only in RNA
-0.0757329	1	Kdm7a	-2.06264	0.00367499	Significant only in RNA
-0.0934165	1	Foxp1	-1.61725	1.8804e-05	Significant only in RNA
0.0876172	1	Arhgap15	-5.37641	1.33575e-06	Significant only in RNA
0.0377915	1	Ccl5	24.5524	8.83408e-28	Significant only in RNA
-0.0867816	1	Foxp1	-1.61725	1.8804e-05	Significant only in RNA
-0.211511	1	Asb2	0.557983	6.10534e-05	Significant only in RNA
-0.0691064	1	Itpkb	-0.199182	0.00170143	Significant only in RNA
-0.0577822	1	Zeb1	-2.00895	0.0233812	Significant only in RNA
0.0340948	1	Jak2	-2.6675	6.44253e-08	Significant only in RNA
-0.122667	1	Itpkb	-0.199182	0.00170143	Significant only in RNA
-0.0604125	1	Btg1	-1.51067	0.0170124	Significant only in RNA
-0.0429912	1	S100a6	11.0656	4.01051e-21	Significant only in RNA
0.129338	1	Asb2	0.557983	6.10534e-05	Significant only in RNA
-0.0749853	1	Abcb1a	0.966406	1.1035e-07	Significant only in RNA
-0.0508406	1	Tnfsf8	-6.88066	5.68532e-08	Significant only in RNA
-0.0469617	1	Btg1	-1.51067	0.0170124	Significant only in RNA
-0.0378753	1	Foxp1	-1.61725	1.8804e-05	Significant only in RNA
-0.0597235	1	Arhgap15	-5.37641	1.33575e-06	Significant only in RNA
-0.100082	1	AW112010	-1.16092	0.000100105	Significant only in RNA
-0.0361434	1	Zc3hav1	-4.2703	0.0270474	Significant only in RNA
0.0124622	1	Lcp1	1.11704	0.000146207	Significant only in RNA
-0.0105278	1	Dleu2	-1.29825	0.00458887	Significant only in RNA
0.052591	1	Cish	0.381816	0.0183012	Significant only in RNA
0.0351236	1	Kdm7a	-2.06264	0.00367499	Significant only in RNA
-0.0567255	1	Lgals1	0.944152	0.000239551	Significant only in RNA
0.0230263	1	Dleu2	-1.29825	0.00458887	Significant only in RNA
0.0395356	1	Pitpnc1	-2.77438	0.03023	Significant only in RNA
-0.0351019	1	Btg1	-1.51067	0.0170124	Significant only in RNA
-0.0595388	1	Prkca	-13.8369	1.1476e-06	Significant only in RNA
0.0878453	1	Abcb1a	0.966406	1.1035e-07	Significant only in RNA
0.0353022	1	Gzmb	1.86497	2.1368e-08	Significant only in RNA
0.0175914	1	Inpp4b	10.2233	5.72412e-13	Significant only in RNA
-0.0550495	1	Ly6a	2.49223	0.0480086	Significant only in RNA
0.0651916	1	Zswim6	-2.12803	6.21723e-07	Significant only in RNA
-0.0752027	1	Actb	7.89993	0.00141046	Significant only in RNA
0.048964	1	Havcr2	0.237591	0.023703	Significant only in RNA
-0.0357926	1	Bach2	-1.27571	0.0348195	Significant only in RNA
-0.0523286	1	Inpp4b	10.2233	5.72412e-13	Significant only in RNA
-0.0646449	1	Ext1	-8.43658	4.56541e-10	Significant only in RNA
-0.0485437	1	Fam107b	-1.07042	0.00028463	Significant only in RNA
0.0117219	1	Map3k5	-1.13869	0.00435166	Significant only in RNA
-0.140124	1	Kdm7a	-2.06264	0.00367499	Significant only in RNA
0.022953	1	Il7r	1.35779	0.00899149	Significant only in RNA
0.0161826	1	St6galnac3	1.83481	2.54605e-05	Significant only in RNA
-0.0298632	1	Eea1	-2.06651	0.00689386	Significant only in RNA
-0.0354966	1	Lgals1	0.944152	0.000239551	Significant only in RNA
0.020169	1	Actb	7.89993	0.00141046	Significant only in RNA
-0.0105759	1	Prkca	-13.8369	1.1476e-06	Significant only in RNA
-0.0051603	1	Gzmb	1.86497	2.1368e-08	Significant only in RNA
0.0280932	1	S100a10	3.26783	2.23818e-05	Significant only in RNA
-0.0452932	1	Inpp4b	10.2233	5.72412e-13	Significant only in RNA
-0.0432228	1	Inpp4b	10.2233	5.72412e-13	Significant only in RNA
0.0781923	1	Il7r	1.35779	0.00899149	Significant only in RNA
-0.0477447	1	Asb2	0.557983	6.10534e-05	Significant only in RNA
0.0302578	1	Prkca	-13.8369	1.1476e-06	Significant only in RNA
0.0302578	1	Asb2	0.557983	6.10534e-05	Significant only in RNA
-0.0260802	1	Pitpnc1	-2.77438	0.03023	Significant only in RNA
-0.0898186	1	Cish	0.381816	0.0183012	Significant only in RNA
0.0478162	1	Pitpnc1	-2.77438	0.03023	Significant only in RNA
-0.0248227	1	Lgals1	0.944152	0.000239551	Significant only in RNA
-0.0392831	1	Il6ra	-0.993276	0.00312233	Significant only in RNA
-0.0192623	1	Btg1	-1.51067	0.0170124	Significant only in RNA
0.0375258	1	Eea1	-2.06651	0.00689386	Significant only in RNA
-0.0250984	1	Arhgap15	-5.37641	1.33575e-06	Significant only in RNA
0.0603392	1	Jak2	-2.6675	6.44253e-08	Significant only in RNA
0.0327911	1	Inpp4b	10.2233	5.72412e-13	Significant only in RNA
0.0976857	1	H2-D1	1.67321	3.0621e-07	Significant only in RNA
-0.0224711	1	Inpp4b	10.2233	5.72412e-13	Significant only in RNA
-0.0592242	1	Prkca	-13.8369	1.1476e-06	Significant only in RNA
0.00570072	1	Kdm7a	-2.06264	0.00367499	Significant only in RNA
0.0325173	1	S100a6	11.0656	4.01051e-21	Significant only in RNA
-0.0569193	1	Il6ra	-0.993276	0.00312233	Significant only in RNA
-0.0883359	1	Adk	-0.819365	6.11231e-05	Significant only in RNA
0.0302578	1	Inpp4b	10.2233	5.72412e-13	Significant only in RNA
-0.0197106	1	Itpkb	-0.199182	0.00170143	Significant only in RNA
0.0206718	1	Inpp4b	10.2233	5.72412e-13	Significant only in RNA
-0.0255954	1	Zc3hav1	-4.2703	0.0270474	Significant only in RNA
-0.0581432	1	Prkca	-13.8369	1.1476e-06	Significant only in RNA
0.000663039	1	Arhgap15	-5.37641	1.33575e-06	Significant only in RNA
-0.00434084	1	Pitpnc1	-2.77438	0.03023	Significant only in RNA
-0.0354966	1	Zeb1	-2.00895	0.0233812	Significant only in RNA
-0.00456754	1	Map3k5	-1.13869	0.00435166	Significant only in RNA
-0.0321647	1	Itpkb	-0.199182	0.00170143	Significant only in RNA
-0.0248399	1	Dleu2	-1.29825	0.00458887	Significant only in RNA
-0.042067	1	Inpp4b	10.2233	5.72412e-13	Significant only in RNA
-0.0256582	1	AW112010	-1.16092	0.000100105	Significant only in RNA
-0.0643474	1	S100a10	3.26783	2.23818e-05	Significant only in RNA
-0.0232716	1	Ccr2	2.94317	4.10714e-18	Significant only in RNA
-0.102968	1	Adk	-0.819365	6.11231e-05	Significant only in RNA
-0.0407764	1	Rps15a	2.6904	0.00436835	Significant only in RNA
-0.0318987	1	Inpp4b	10.2233	5.72412e-13	Significant only in RNA
-0.0473631	1	Itpkb	-0.199182	0.00170143	Significant only in RNA
-0.0277828	1	Itpkb	-0.199182	0.00170143	Significant only in RNA
-0.0068315	1	Ext1	-8.43658	4.56541e-10	Significant only in RNA
-0.0201157	1	Zc3hav1	-4.2703	0.0270474	Significant only in RNA
0.0143568	1	Actb	7.89993	0.00141046	Significant only in RNA
0.00516684	1	Cish	0.381816	0.0183012	Significant only in RNA
-0.00351919	1	Cd52	4.69442	5.32306e-05	Significant only in RNA
0.0325388	1	Lcp1	1.11704	0.000146207	Significant only in RNA
-0.00641466	1	S100a10	3.26783	2.23818e-05	Significant only in RNA
0.0211268	1	Actb	7.89993	0.00141046	Significant only in RNA
-0.0149933	1	Asb2	0.557983	6.10534e-05	Significant only in RNA
0.0615683	1	Itpkb	-0.199182	0.00170143	Significant only in RNA
-0.0259423	1	Itpkb	-0.199182	0.00170143	Significant only in RNA
-0.0448583	1	Itpkb	-0.199182	0.00170143	Significant only in RNA
-0.0136855	1	Foxp1	-1.61725	1.8804e-05	Significant only in RNA
0.0323779	1	Pitpnc1	-2.77438	0.03023	Significant only in RNA
-0.0142806	1	Pitpnc1	-2.77438	0.03023	Significant only in RNA
-0.0327943	1	Dleu2	-1.29825	0.00458887	Significant only in RNA
-0.0123618	1	Arhgap15	-5.37641	1.33575e-06	Significant only in RNA
0.0182852	1	Map3k5	-1.13869	0.00435166	Significant only in RNA
-0.0292432	1	Inpp4b	10.2233	5.72412e-13	Significant only in RNA
-0.00129101	1	Lgals1	0.944152	0.000239551	Significant only in RNA
0.00782677	1	Jak2	-2.6675	6.44253e-08	Significant only in RNA
-0.0117654	1	Fam107b	-1.07042	0.00028463	Significant only in RNA
-0.0189647	1	Zswim6	-2.12803	6.21723e-07	Significant only in RNA
0.00468157	1	Zc3hav1	-4.2703	0.0270474	Significant only in RNA
0.0255508	1	Itpkb	-0.199182	0.00170143	Significant only in RNA
0.0878846	1	Itpkb	-0.199182	0.00170143	Significant only in RNA
0.0323686	1	Arl5a	0.790446	0.000153953	Significant only in RNA
0.00555354	1	Lcp1	1.11704	0.000146207	Significant only in RNA
-0.0170479	1	Btg1	-1.51067	0.0170124	Significant only in RNA
-0.0179513	1	Btg1	-1.51067	0.0170124	Significant only in RNA
-0.00474863	1	Arhgap15	-5.37641	1.33575e-06	Significant only in RNA
0.00516684	1	Itpkb	-0.199182	0.00170143	Significant only in RNA
-0.0345933	1	Actb	7.89993	0.00141046	Significant only in RNA
-0.0174953	1	Btg1	-1.51067	0.0170124	Significant only in RNA
-0.00572148	1	Actb	7.89993	0.00141046	Significant only in RNA
-0.0177749	1	Lamc1	0.438105	0.000824941	Significant only in RNA
0.0107616	1	Map3k5	-1.13869	0.00435166	Significant only in RNA
0.0056798	1	Pitpnc1	-2.77438	0.03023	Significant only in RNA
-0.0222096	1	Neb	0.499638	0.00252775	Significant only in RNA
-0.011922	1	Inpp4b	10.2233	5.72412e-13	Significant only in RNA
-0.0372051	1	Arl5a	0.790446	0.000153953	Significant only in RNA
-0.0442612	1	Hip1	1.74902	4.16559e-08	Significant only in RNA
-0.00335057	1	Lcp1	1.11704	0.000146207	Significant only in RNA
-0.0172941	1	Itpkb	-0.199182	0.00170143	Significant only in RNA
0.0130973	1	Prkca	-13.8369	1.1476e-06	Significant only in RNA
0.0515264	1	Prkca	-13.8369	1.1476e-06	Significant only in RNA
-0.0353984	1	H2-D1	1.67321	3.0621e-07	Significant only in RNA
0.00338212	1	Inpp4b	10.2233	5.72412e-13	Significant only in RNA
0.00317164	1	Neb	0.499638	0.00252775	Significant only in RNA
0.00806207	1	Itpkb	-0.199182	0.00170143	Significant only in RNA
0	1	S100a4	3.62091	8.49202e-21	Significant only in RNA
0	1	Gm42418	-7.93653	4.82563e-08	Significant only in RNA
0	1	Izumo1r	-1.7953	1.31279e-05	Significant only in RNA
0	1	Lilrb4a	0.562902	3.44028e-05	Significant only in RNA
0	1	Morrbid	2.66264	0.0352157	Significant only in RNA
0	1	Nup98	-1.10022	0.0478002	Significant only in RNA
