# Supplementary material for: BLIMP-1-dependent differentiation of T follicular helper cells into Foxp3+ T regulatory type 1 cells
Source: Front Immunol. 2025 Feb 24;16:1519780. doi: 10.3389/fimmu.2025.1519780 (PMC11891242; doi:10.3389/fimmu.2025.1519780)
Supplement: Supplementary file 11 [file DataSheet11.xlsx]

## Sheet: Sheet1
sample2	barcode	sample	TCR1	cdr3_aa1	cdr3_nt1	TCR2	cdr3_aa2	cdr3_nt2	CTgene	CTnt	CTaa	CTstrict
TFH	AAACCTGCAAGTAGTA-1	TFH	TRAV3-3.TRAJ40.TRAC	CAVSAALNTGNYKYVF	TGCGCAGTCAGTGCAGCCCTCAATACAGGAAACTACAAATACGTCTTT				TRAV3-3.TRAJ40.TRAC_NA	TGCGCAGTCAGTGCAGCCCTCAATACAGGAAACTACAAATACGTCTTT_NA	CAVSAALNTGNYKYVF_NA	TRAV3-3.TRAJ40.TRAC_TGCGCAGTCAGTGCAGCCCTCAATACAGGAAACTACAAATACGTCTTT_NA_NA
TFH	AAACCTGCACACTGCG-1	TFH	TRAV6D-6.TRAJ23.TRAC	CALGDLGYNQGKLIF	TGTGCTCTGGGTGATCTTGGCTATAACCAGGGGAAGCTTATCTTT	TRBV31.TRBD2.TRBJ2-1.TRBC2	CAWSGGADAEQFF	TGTGCCTGGAGTGGGGGGGCGGATGCTGAGCAGTTCTTC	TRAV6D-6.TRAJ23.TRAC_TRBV31.TRBD2.TRBJ2-1.TRBC2	TGTGCTCTGGGTGATCTTGGCTATAACCAGGGGAAGCTTATCTTT_TGTGCCTGGAGTGGGGGGGCGGATGCTGAGCAGTTCTTC	CALGDLGYNQGKLIF_CAWSGGADAEQFF	TRAV6D-6.TRAJ23.TRAC_TGTGCTCTGGGTGATCTTGGCTATAACCAGGGGAAGCTTATCTTT_TRBV31.TRBD2.TRBJ2-1.TRBC2_TGTGCCTGGAGTGGGGGGGCGGATGCTGAGCAGTTCTTC
TFH	AAACCTGGTGCGAAAC-1	TFH	TRAV16N.TRAJ32.TRAC	CAMREHYGGSGNKLIF	TGTGCTATGAGAGAGCATTATGGGGGCAGTGGCAACAAGCTCATCTTT	TRBV15.NA.TRBJ2-5.TRBC2	CASSLGDREDTQYF	TGTGCCAGCAGTTTAGGGGACAGGGAAGACACCCAGTACTTT	TRAV16N.TRAJ32.TRAC_TRBV15.NA.TRBJ2-5.TRBC2	TGTGCTATGAGAGAGCATTATGGGGGCAGTGGCAACAAGCTCATCTTT_TGTGCCAGCAGTTTAGGGGACAGGGAAGACACCCAGTACTTT	CAMREHYGGSGNKLIF_CASSLGDREDTQYF	TRAV16N.TRAJ32.TRAC_TGTGCTATGAGAGAGCATTATGGGGGCAGTGGCAACAAGCTCATCTTT_TRBV15.NA.TRBJ2-5.TRBC2_TGTGCCAGCAGTTTAGGGGACAGGGAAGACACCCAGTACTTT
TFH	AAACCTGGTTATTCTC-1	TFH	TRAV16N.TRAJ32.TRAC	CAMREVYGGSGNKLIF	TGTGCTATGAGAGAGGTTTATGGGGGCAGTGGCAACAAGCTCATCTTT	TRBV13-1.NA.TRBJ1-5.TRBC1	CASSAGTDNNQAPLF	TGTGCCAGCAGTGCCGGGACAGATAACAACCAGGCTCCGCTTTTT	TRAV16N.TRAJ32.TRAC_TRBV13-1.NA.TRBJ1-5.TRBC1	TGTGCTATGAGAGAGGTTTATGGGGGCAGTGGCAACAAGCTCATCTTT_TGTGCCAGCAGTGCCGGGACAGATAACAACCAGGCTCCGCTTTTT	CAMREVYGGSGNKLIF_CASSAGTDNNQAPLF	TRAV16N.TRAJ32.TRAC_TGTGCTATGAGAGAGGTTTATGGGGGCAGTGGCAACAAGCTCATCTTT_TRBV13-1.NA.TRBJ1-5.TRBC1_TGTGCCAGCAGTGCCGGGACAGATAACAACCAGGCTCCGCTTTTT
TFH	AAACCTGTCACTCTTA-1	TFH				TRBV12-2+TRBV13-2.TRBD1.TRBJ2-7.TRBC2	CASGETGGSSYEQYF	TGTGCCAGCGGTGAGACAGGGGGGAGCTCCTATGAACAGTACTTC	NA_TRBV12-2+TRBV13-2.TRBD1.TRBJ2-7.TRBC2	NA_TGTGCCAGCGGTGAGACAGGGGGGAGCTCCTATGAACAGTACTTC	NA_CASGETGGSSYEQYF	NA_NA_TRBV12-2+TRBV13-2.TRBD1.TRBJ2-7.TRBC2_TGTGCCAGCGGTGAGACAGGGGGGAGCTCCTATGAACAGTACTTC
TFH	AAACCTGTCCCTTGCA-1	TFH	TRAV6D-6.TRAJ32.TRAC	CALGDQYGGSGNKLIF	TGTGCTCTGGGTGATCAGTATGGGGGCAGTGGCAACAAGCTCATCTTT	TRBV12-2+TRBV13-2.NA.TRBJ2-1.TRBC2	CASGDVGGNYAEQFF	TGTGCCAGCGGTGATGTTGGGGGGAACTATGCTGAGCAGTTCTTC	TRAV6D-6.TRAJ32.TRAC_TRBV12-2+TRBV13-2.NA.TRBJ2-1.TRBC2	TGTGCTCTGGGTGATCAGTATGGGGGCAGTGGCAACAAGCTCATCTTT_TGTGCCAGCGGTGATGTTGGGGGGAACTATGCTGAGCAGTTCTTC	CALGDQYGGSGNKLIF_CASGDVGGNYAEQFF	TRAV6D-6.TRAJ32.TRAC_TGTGCTCTGGGTGATCAGTATGGGGGCAGTGGCAACAAGCTCATCTTT_TRBV12-2+TRBV13-2.NA.TRBJ2-1.TRBC2_TGTGCCAGCGGTGATGTTGGGGGGAACTATGCTGAGCAGTTCTTC
TFH	AAACCTGTCCGTAGTA-1	TFH				TRBV3.TRBD1.TRBJ1-2.TRBC1	CASSLAGTGDSDYTF	TGTGCCAGCAGCTTAGCCGGGACAGGGGACTCCGACTACACCTTC	NA_TRBV3.TRBD1.TRBJ1-2.TRBC1	NA_TGTGCCAGCAGCTTAGCCGGGACAGGGGACTCCGACTACACCTTC	NA_CASSLAGTGDSDYTF	NA_NA_TRBV3.TRBD1.TRBJ1-2.TRBC1_TGTGCCAGCAGCTTAGCCGGGACAGGGGACTCCGACTACACCTTC
TFH	AAACGGGAGCTAAACA-1	TFH	TRAV7D-4.TRAJ9.TRAC	CAARNMGYKLTF	TGTGCAGCTAGGAACATGGGCTACAAACTTACCTTC	TRBV2.TRBD1.TRBJ2-5.TRBC2	CASSPGQGQDTQYF	TGTGCCAGCAGCCCAGGACAGGGGCAAGACACCCAGTACTTT	TRAV7D-4.TRAJ9.TRAC_TRBV2.TRBD1.TRBJ2-5.TRBC2	TGTGCAGCTAGGAACATGGGCTACAAACTTACCTTC_TGTGCCAGCAGCCCAGGACAGGGGCAAGACACCCAGTACTTT	CAARNMGYKLTF_CASSPGQGQDTQYF	TRAV7D-4.TRAJ9.TRAC_TGTGCAGCTAGGAACATGGGCTACAAACTTACCTTC_TRBV2.TRBD1.TRBJ2-5.TRBC2_TGTGCCAGCAGCCCAGGACAGGGGCAAGACACCCAGTACTTT
TFH	AAACGGGGTTCCATGA-1	TFH				TRBV3.NA.TRBJ1-2.TRBC1	CASSLGQDSDYTF	TGTGCCAGCAGCTTAGGGCAGGACTCCGACTACACCTTC	NA_TRBV3.NA.TRBJ1-2.TRBC1	NA_TGTGCCAGCAGCTTAGGGCAGGACTCCGACTACACCTTC	NA_CASSLGQDSDYTF	NA_NA_TRBV3.NA.TRBJ1-2.TRBC1_TGTGCCAGCAGCTTAGGGCAGGACTCCGACTACACCTTC
TFH	AAACGGGTCAGAGGTG-1	TFH				TRBV31.NA.TRBJ1-5.TRBC1	CAWGGQDQAPLF	TGTGCCTGGGGCGGACAGGACCAGGCTCCGCTTTTT	NA_TRBV31.NA.TRBJ1-5.TRBC1	NA_TGTGCCTGGGGCGGACAGGACCAGGCTCCGCTTTTT	NA_CAWGGQDQAPLF	NA_NA_TRBV31.NA.TRBJ1-5.TRBC1_TGTGCCTGGGGCGGACAGGACCAGGCTCCGCTTTTT
TFH	AAAGATGAGAGTAAGG-1	TFH				TRBV15.NA.TRBJ2-5.TRBC2	CASSLGQQDTQYF	TGTGCCAGCAGTTTGGGACAGCAAGACACCCAGTACTTT	NA_TRBV15.NA.TRBJ2-5.TRBC2	NA_TGTGCCAGCAGTTTGGGACAGCAAGACACCCAGTACTTT	NA_CASSLGQQDTQYF	NA_NA_TRBV15.NA.TRBJ2-5.TRBC2_TGTGCCAGCAGTTTGGGACAGCAAGACACCCAGTACTTT
TFH	AAAGATGAGGCAAAGA-1	TFH	TRAV7D-4.TRAJ9.TRAC	CAARDMGYKLTF	TGTGCAGCTAGGGACATGGGCTACAAACTTACCTTC	TRBV2.NA.TRBJ2-5.TRBC2	CASSQGQGQDTQYF	TGTGCCAGCAGCCAAGGGCAAGGCCAAGACACCCAGTACTTT	TRAV7D-4.TRAJ9.TRAC_TRBV2.NA.TRBJ2-5.TRBC2	TGTGCAGCTAGGGACATGGGCTACAAACTTACCTTC_TGTGCCAGCAGCCAAGGGCAAGGCCAAGACACCCAGTACTTT	CAARDMGYKLTF_CASSQGQGQDTQYF	TRAV7D-4.TRAJ9.TRAC_TGTGCAGCTAGGGACATGGGCTACAAACTTACCTTC_TRBV2.NA.TRBJ2-5.TRBC2_TGTGCCAGCAGCCAAGGGCAAGGCCAAGACACCCAGTACTTT
TFH	AAAGCAAGTACAAGTA-1	TFH	TRAV6D-6.TRAJ23.TRAC	CALGDGGYNQGKLIF	TGTGCTCTGGGTGATGGGGGATATAACCAGGGGAAGCTTATCTTT	TRBV31.TRBD2.TRBJ2-5.TRBC2	CAWTGGVQDTQYF	TGTGCCTGGACTGGGGGGGTCCAAGACACCCAGTACTTT	TRAV6D-6.TRAJ23.TRAC_TRBV31.TRBD2.TRBJ2-5.TRBC2	TGTGCTCTGGGTGATGGGGGATATAACCAGGGGAAGCTTATCTTT_TGTGCCTGGACTGGGGGGGTCCAAGACACCCAGTACTTT	CALGDGGYNQGKLIF_CAWTGGVQDTQYF	TRAV6D-6.TRAJ23.TRAC_TGTGCTCTGGGTGATGGGGGATATAACCAGGGGAAGCTTATCTTT_TRBV31.TRBD2.TRBJ2-5.TRBC2_TGTGCCTGGACTGGGGGGGTCCAAGACACCCAGTACTTT
TFH	AAAGCAAGTTACGGAG-1	TFH				TRBV3.NA.TRBJ2-7.TRBC2	CASSLRGTGEYEQYF	TGTGCCAGCAGCTTACGCGGGACTGGGGAGTATGAACAGTACTTC	NA_TRBV3.NA.TRBJ2-7.TRBC2	NA_TGTGCCAGCAGCTTACGCGGGACTGGGGAGTATGAACAGTACTTC	NA_CASSLRGTGEYEQYF	NA_NA_TRBV3.NA.TRBJ2-7.TRBC2_TGTGCCAGCAGCTTACGCGGGACTGGGGAGTATGAACAGTACTTC
TFH	AAAGCAATCTCAAACG-1	TFH				TRBV13-1.NA.TRBJ1-1.TRBC1	CASSDVDTEVFF	TGTGCCAGCAGTGATGTAGACACAGAAGTCTTCTTT	NA_TRBV13-1.NA.TRBJ1-1.TRBC1	NA_TGTGCCAGCAGTGATGTAGACACAGAAGTCTTCTTT	NA_CASSDVDTEVFF	NA_NA_TRBV13-1.NA.TRBJ1-1.TRBC1_TGTGCCAGCAGTGATGTAGACACAGAAGTCTTCTTT
TFH	AAAGTAGAGAGACGAA-1	TFH				TRBV3.TRBD1.TRBJ2-7.TRBC2	CASSSSGTGDYEQYF	TGTGCCAGCAGCTCCTCCGGGACAGGGGACTATGAACAGTACTTC	NA_TRBV3.TRBD1.TRBJ2-7.TRBC2	NA_TGTGCCAGCAGCTCCTCCGGGACAGGGGACTATGAACAGTACTTC	NA_CASSSSGTGDYEQYF	NA_NA_TRBV3.TRBD1.TRBJ2-7.TRBC2_TGTGCCAGCAGCTCCTCCGGGACAGGGGACTATGAACAGTACTTC
TFH	AAAGTAGGTTTGGGCC-1	TFH				TRBV3.TRBD1.TRBJ2-7.TRBC2	CASSLRGQGEYEQYF	TGTGCCAGCAGCTTACGCGGACAGGGGGAGTATGAACAGTACTTC	NA_TRBV3.TRBD1.TRBJ2-7.TRBC2	NA_TGTGCCAGCAGCTTACGCGGACAGGGGGAGTATGAACAGTACTTC	NA_CASSLRGQGEYEQYF	NA_NA_TRBV3.TRBD1.TRBJ2-7.TRBC2_TGTGCCAGCAGCTTACGCGGACAGGGGGAGTATGAACAGTACTTC
TFH	AAATGCCAGAGACTTA-1	TFH	TRAV7N-4.TRAJ48.TRAC	CAVRSYGNEKITF	TGTGCAGTTAGGAGCTATGGAAATGAGAAAATAACTTTT	TRBV16.NA.TRBJ2-5.TRBC2	CASSFGWGDIQDTQYF	TGTGCAAGCAGCTTCGGCTGGGGGGATATCCAAGACACCCAGTACTTT	TRAV7N-4.TRAJ48.TRAC_TRBV16.NA.TRBJ2-5.TRBC2	TGTGCAGTTAGGAGCTATGGAAATGAGAAAATAACTTTT_TGTGCAAGCAGCTTCGGCTGGGGGGATATCCAAGACACCCAGTACTTT	CAVRSYGNEKITF_CASSFGWGDIQDTQYF	TRAV7N-4.TRAJ48.TRAC_TGTGCAGTTAGGAGCTATGGAAATGAGAAAATAACTTTT_TRBV16.NA.TRBJ2-5.TRBC2_TGTGCAAGCAGCTTCGGCTGGGGGGATATCCAAGACACCCAGTACTTT
TFH	AAATGCCAGTGGGCTA-1	TFH				TRBV3.TRBD2.TRBJ2-1.TRBC2	CASSLFGTGDAEQFF	TGTGCCAGCAGCTTATTCGGGACTGGGGATGCTGAGCAGTTCTTC	NA_TRBV3.TRBD2.TRBJ2-1.TRBC2	NA_TGTGCCAGCAGCTTATTCGGGACTGGGGATGCTGAGCAGTTCTTC	NA_CASSLFGTGDAEQFF	NA_NA_TRBV3.TRBD2.TRBJ2-1.TRBC2_TGTGCCAGCAGCTTATTCGGGACTGGGGATGCTGAGCAGTTCTTC
TFH	AAATGCCAGTGGTAGC-1	TFH				TRBV15.NA.TRBJ2-5.TRBC2	CASSFGTEGDTQYF	TGTGCCAGCAGTTTTGGGACAGAGGGGGACACCCAGTACTTT	NA_TRBV15.NA.TRBJ2-5.TRBC2	NA_TGTGCCAGCAGTTTTGGGACAGAGGGGGACACCCAGTACTTT	NA_CASSFGTEGDTQYF	NA_NA_TRBV15.NA.TRBJ2-5.TRBC2_TGTGCCAGCAGTTTTGGGACAGAGGGGGACACCCAGTACTTT
TFH	AAATGCCCATAGACTC-1	TFH	TRAV13-1.TRAJ32.TRAC	CAMGSYGGSGNKLIF	TGTGCTATGGGCTCTTATGGGGGCAGTGGCAACAAGCTCATCTTT	TRBV2.NA.TRBJ2-5.TRBC2	CASSQGGAQDTQYF	TGTGCCAGCAGCCAGGGGGGGGCCCAAGACACCCAGTACTTT	TRAV13-1.TRAJ32.TRAC_TRBV2.NA.TRBJ2-5.TRBC2	TGTGCTATGGGCTCTTATGGGGGCAGTGGCAACAAGCTCATCTTT_TGTGCCAGCAGCCAGGGGGGGGCCCAAGACACCCAGTACTTT	CAMGSYGGSGNKLIF_CASSQGGAQDTQYF	TRAV13-1.TRAJ32.TRAC_TGTGCTATGGGCTCTTATGGGGGCAGTGGCAACAAGCTCATCTTT_TRBV2.NA.TRBJ2-5.TRBC2_TGTGCCAGCAGCCAGGGGGGGGCCCAAGACACCCAGTACTTT
TFH	AAATGCCGTGAAGGCT-1	TFH	TRAV3-1.TRAJ49.TRAC	CAVSENTGYQNFYF	TGCGCAGTCAGTGAGAACACGGGTTACCAGAACTTCTATTTT	TRBV31.TRBD1.TRBJ1-1.TRBC1	CAWRQGAPDTEVFF	TGTGCCTGGAGACAGGGGGCGCCGGACACAGAAGTCTTCTTT	TRAV3-1.TRAJ49.TRAC_TRBV31.TRBD1.TRBJ1-1.TRBC1	TGCGCAGTCAGTGAGAACACGGGTTACCAGAACTTCTATTTT_TGTGCCTGGAGACAGGGGGCGCCGGACACAGAAGTCTTCTTT	CAVSENTGYQNFYF_CAWRQGAPDTEVFF	TRAV3-1.TRAJ49.TRAC_TGCGCAGTCAGTGAGAACACGGGTTACCAGAACTTCTATTTT_TRBV31.TRBD1.TRBJ1-1.TRBC1_TGTGCCTGGAGACAGGGGGCGCCGGACACAGAAGTCTTCTTT
TFH	AAATGCCGTTGAGGTG-1	TFH	TRAV13-1.TRAJ23.TRAC	CAWTSYNQGKLIF	TGTGCTTGGACGTCTTATAACCAGGGGAAGCTTATCTTT	TRBV15.NA.TRBJ1-1.TRBC1	CASSLQGDTEVFF	TGTGCCAGCAGTTTACAGGGGGACACAGAAGTCTTCTTT	TRAV13-1.TRAJ23.TRAC_TRBV15.NA.TRBJ1-1.TRBC1	TGTGCTTGGACGTCTTATAACCAGGGGAAGCTTATCTTT_TGTGCCAGCAGTTTACAGGGGGACACAGAAGTCTTCTTT	CAWTSYNQGKLIF_CASSLQGDTEVFF	TRAV13-1.TRAJ23.TRAC_TGTGCTTGGACGTCTTATAACCAGGGGAAGCTTATCTTT_TRBV15.NA.TRBJ1-1.TRBC1_TGTGCCAGCAGTTTACAGGGGGACACAGAAGTCTTCTTT
TFH	AAATGCCTCATAACCG-1	TFH				TRBV3.TRBD1.TRBJ1-1.TRBC1	CASSLAGQGDTEVFF	TGTGCCAGCAGCTTAGCCGGACAGGGGGACACAGAAGTCTTCTTT	NA_TRBV3.TRBD1.TRBJ1-1.TRBC1	NA_TGTGCCAGCAGCTTAGCCGGACAGGGGGACACAGAAGTCTTCTTT	NA_CASSLAGQGDTEVFF	NA_NA_TRBV3.TRBD1.TRBJ1-1.TRBC1_TGTGCCAGCAGCTTAGCCGGACAGGGGGACACAGAAGTCTTCTTT
TFH	AAATGCCTCCTAGTGA-1	TFH	TRAV6D-6.TRAJ23.TRAC	CALSGDYNQGKLIF	TGTGCTCTGAGTGGGGATTATAACCAGGGGAAGCTTATCTTT	TRBV31.TRBD1.TRBJ2-5.TRBC2	CAWSLHWGTGDTQYF	TGTGCCTGGAGTCTACACTGGGGGACAGGAGACACCCAGTACTTT	TRAV6D-6.TRAJ23.TRAC_TRBV31.TRBD1.TRBJ2-5.TRBC2	TGTGCTCTGAGTGGGGATTATAACCAGGGGAAGCTTATCTTT_TGTGCCTGGAGTCTACACTGGGGGACAGGAGACACCCAGTACTTT	CALSGDYNQGKLIF_CAWSLHWGTGDTQYF	TRAV6D-6.TRAJ23.TRAC_TGTGCTCTGAGTGGGGATTATAACCAGGGGAAGCTTATCTTT_TRBV31.TRBD1.TRBJ2-5.TRBC2_TGTGCCTGGAGTCTACACTGGGGGACAGGAGACACCCAGTACTTT
TFH	AACACGTAGCAGACTG-1	TFH	TRAV16N.TRAJ32.TRAC;TRAV5-4.TRAJ31.TRAC	CAMREEYGGSGNKLIF;CAASGGNRIFF	TGTGCTATGAGAGAGGAGTATGGGGGCAGTGGCAACAAGCTCATCTTT;TGTGCTGCAAGTGGGGGTAACAGAATCTTCTTT	TRBV15.TRBD1.TRBJ2-5.TRBC2	CASSLSGGEDTQYF	TGTGCCAGCAGTTTGTCAGGGGGCGAAGACACCCAGTACTTT	TRAV16N.TRAJ32.TRAC;TRAV5-4.TRAJ31.TRAC_TRBV15.TRBD1.TRBJ2-5.TRBC2	TGTGCTATGAGAGAGGAGTATGGGGGCAGTGGCAACAAGCTCATCTTT;TGTGCTGCAAGTGGGGGTAACAGAATCTTCTTT_TGTGCCAGCAGTTTGTCAGGGGGCGAAGACACCCAGTACTTT	CAMREEYGGSGNKLIF;CAASGGNRIFF_CASSLSGGEDTQYF	TRAV16N.TRAJ32.TRAC;TRAV5-4.TRAJ31.TRAC_TGTGCTATGAGAGAGGAGTATGGGGGCAGTGGCAACAAGCTCATCTTT;TGTGCTGCAAGTGGGGGTAACAGAATCTTCTTT_TRBV15.TRBD1.TRBJ2-5.TRBC2_TGTGCCAGCAGTTTGTCAGGGGGCGAAGACACCCAGTACTTT
TFH	AACACGTCATACGCTA-1	TFH	TRAV3-1.TRAJ27.TRAC;TRAV13-1.TRAJ23.TRAC	CAVSDNTNTGKLTF;CAWTSYNQGKLIF	TGCGCAGTCAGTGATAACACCAATACAGGCAAATTAACCTTT;TGTGCTTGGACGTCTTATAACCAGGGGAAGCTTATCTTT	TRBV15.NA.TRBJ1-1.TRBC1	CASSLQGDTEVFF	TGTGCCAGCAGTTTACAGGGGGACACAGAAGTCTTCTTT	TRAV3-1.TRAJ27.TRAC;TRAV13-1.TRAJ23.TRAC_TRBV15.NA.TRBJ1-1.TRBC1	TGCGCAGTCAGTGATAACACCAATACAGGCAAATTAACCTTT;TGTGCTTGGACGTCTTATAACCAGGGGAAGCTTATCTTT_TGTGCCAGCAGTTTACAGGGGGACACAGAAGTCTTCTTT	CAVSDNTNTGKLTF;CAWTSYNQGKLIF_CASSLQGDTEVFF	TRAV3-1.TRAJ27.TRAC;TRAV13-1.TRAJ23.TRAC_TGCGCAGTCAGTGATAACACCAATACAGGCAAATTAACCTTT;TGTGCTTGGACGTCTTATAACCAGGGGAAGCTTATCTTT_TRBV15.NA.TRBJ1-1.TRBC1_TGTGCCAGCAGTTTACAGGGGGACACAGAAGTCTTCTTT
TFH	AACCATGCATGGTAGG-1	TFH				TRBV3.NA.TRBJ2-7.TRBC2	CASSSSGTGEYEQYF	TGTGCCAGCAGCTCCTCCGGGACTGGGGAATATGAACAGTACTTC	NA_TRBV3.NA.TRBJ2-7.TRBC2	NA_TGTGCCAGCAGCTCCTCCGGGACTGGGGAATATGAACAGTACTTC	NA_CASSSSGTGEYEQYF	NA_NA_TRBV3.NA.TRBJ2-7.TRBC2_TGTGCCAGCAGCTCCTCCGGGACTGGGGAATATGAACAGTACTTC
TFH	AACCATGTCGCCGTGA-1	TFH				TRBV3.TRBD1.TRBJ2-7.TRBC2	CASSQRGTGDYEQYF	TGTGCCAGCAGCCAGAGAGGGACAGGGGACTATGAACAGTACTTC	NA_TRBV3.TRBD1.TRBJ2-7.TRBC2	NA_TGTGCCAGCAGCCAGAGAGGGACAGGGGACTATGAACAGTACTTC	NA_CASSQRGTGDYEQYF	NA_NA_TRBV3.TRBD1.TRBJ2-7.TRBC2_TGTGCCAGCAGCCAGAGAGGGACAGGGGACTATGAACAGTACTTC
TFH	AACCGCGAGTTGCAGG-1	TFH	TRAV6N-7.TRAJ52.TRAC	CALSDYGANTGKLTF	TGCGCTCTGAGTGATTATGGAGCTAACACTGGAAAGCTCACGTTT	TRBV1.NA.TRBJ2-1.TRBC2	CTCSADMDRDAEQFF	TGCACCTGCAGTGCAGATATGGACAGGGATGCTGAGCAGTTCTTC	TRAV6N-7.TRAJ52.TRAC_TRBV1.NA.TRBJ2-1.TRBC2	TGCGCTCTGAGTGATTATGGAGCTAACACTGGAAAGCTCACGTTT_TGCACCTGCAGTGCAGATATGGACAGGGATGCTGAGCAGTTCTTC	CALSDYGANTGKLTF_CTCSADMDRDAEQFF	TRAV6N-7.TRAJ52.TRAC_TGCGCTCTGAGTGATTATGGAGCTAACACTGGAAAGCTCACGTTT_TRBV1.NA.TRBJ2-1.TRBC2_TGCACCTGCAGTGCAGATATGGACAGGGATGCTGAGCAGTTCTTC
TFH	AACGTTGAGACCTTTG-1	TFH	TRAV13-1.TRAJ23.TRAC	CAWTSYNQGKLIF	TGTGCTTGGACGTCTTATAACCAGGGGAAGCTTATCTTT	TRBV15.NA.TRBJ1-1.TRBC1	CASSLQGDTEVFF	TGTGCCAGCAGTTTACAGGGGGACACAGAAGTCTTCTTT	TRAV13-1.TRAJ23.TRAC_TRBV15.NA.TRBJ1-1.TRBC1	TGTGCTTGGACGTCTTATAACCAGGGGAAGCTTATCTTT_TGTGCCAGCAGTTTACAGGGGGACACAGAAGTCTTCTTT	CAWTSYNQGKLIF_CASSLQGDTEVFF	TRAV13-1.TRAJ23.TRAC_TGTGCTTGGACGTCTTATAACCAGGGGAAGCTTATCTTT_TRBV15.NA.TRBJ1-1.TRBC1_TGTGCCAGCAGTTTACAGGGGGACACAGAAGTCTTCTTT
TFH	AACGTTGAGACTGTAA-1	TFH				TRBV13-1.NA.TRBJ2-5.TRBC2	CASSPGQQDTQYF	TGTGCCAGCAGTCCGGGACAGCAAGACACCCAGTACTTT	NA_TRBV13-1.NA.TRBJ2-5.TRBC2	NA_TGTGCCAGCAGTCCGGGACAGCAAGACACCCAGTACTTT	NA_CASSPGQQDTQYF	NA_NA_TRBV13-1.NA.TRBJ2-5.TRBC2_TGTGCCAGCAGTCCGGGACAGCAAGACACCCAGTACTTT
TFH	AACGTTGAGCAATATG-1	TFH	TRAV9D-1.TRAJ48.TRAC	CAVSNYGNEKITF	TGTGCTGTGAGCAACTATGGAAATGAGAAAATAACTTTT	TRBV12-2+TRBV13-2.NA.TRBJ2-7.TRBC2	CASGETGVSYEQYF	TGTGCCAGCGGTGAGACTGGGGTCTCCTATGAACAGTACTTC	TRAV9D-1.TRAJ48.TRAC_TRBV12-2+TRBV13-2.NA.TRBJ2-7.TRBC2	TGTGCTGTGAGCAACTATGGAAATGAGAAAATAACTTTT_TGTGCCAGCGGTGAGACTGGGGTCTCCTATGAACAGTACTTC	CAVSNYGNEKITF_CASGETGVSYEQYF	TRAV9D-1.TRAJ48.TRAC_TGTGCTGTGAGCAACTATGGAAATGAGAAAATAACTTTT_TRBV12-2+TRBV13-2.NA.TRBJ2-7.TRBC2_TGTGCCAGCGGTGAGACTGGGGTCTCCTATGAACAGTACTTC
TFH	AACGTTGCAAGGTTTC-1	TFH	TRAV16N.TRAJ7.TRAC	CAMREDYSNNRLTL	TGTGCTATGAGAGAGGACTACAGCAACAACAGACTTACTTTG	TRBV15.NA.TRBJ2-5.TRBC2	CASSLGTGQDTQYF	TGTGCCAGCAGTTTAGGGACTGGGCAAGACACCCAGTACTTT	TRAV16N.TRAJ7.TRAC_TRBV15.NA.TRBJ2-5.TRBC2	TGTGCTATGAGAGAGGACTACAGCAACAACAGACTTACTTTG_TGTGCCAGCAGTTTAGGGACTGGGCAAGACACCCAGTACTTT	CAMREDYSNNRLTL_CASSLGTGQDTQYF	TRAV16N.TRAJ7.TRAC_TGTGCTATGAGAGAGGACTACAGCAACAACAGACTTACTTTG_TRBV15.NA.TRBJ2-5.TRBC2_TGTGCCAGCAGTTTAGGGACTGGGCAAGACACCCAGTACTTT
TFH	AACGTTGCACATAACC-1	TFH	TRAV3-1.TRAJ22.TRAC;TRAV8D-2.TRAJ50.TRAC	CAVSASSGSWQLIF;CATDWSASSSFSKLVF	TGCGCAGTCAGTGCGTCTTCTGGCAGCTGGCAACTCATCTTT;TGTGCTACAGATTGGTCAGCATCCTCCTCCTTCAGCAAGCTGGTGTTT	TRBV31.NA.TRBJ2-7.TRBC2	CAWSPGLGYEQYF	TGTGCCTGGAGTCCGGGACTGGGGTATGAACAGTACTTC	TRAV3-1.TRAJ22.TRAC;TRAV8D-2.TRAJ50.TRAC_TRBV31.NA.TRBJ2-7.TRBC2	TGCGCAGTCAGTGCGTCTTCTGGCAGCTGGCAACTCATCTTT;TGTGCTACAGATTGGTCAGCATCCTCCTCCTTCAGCAAGCTGGTGTTT_TGTGCCTGGAGTCCGGGACTGGGGTATGAACAGTACTTC	CAVSASSGSWQLIF;CATDWSASSSFSKLVF_CAWSPGLGYEQYF	TRAV3-1.TRAJ22.TRAC;TRAV8D-2.TRAJ50.TRAC_TGCGCAGTCAGTGCGTCTTCTGGCAGCTGGCAACTCATCTTT;TGTGCTACAGATTGGTCAGCATCCTCCTCCTTCAGCAAGCTGGTGTTT_TRBV31.NA.TRBJ2-7.TRBC2_TGTGCCTGGAGTCCGGGACTGGGGTATGAACAGTACTTC
TFH	AACGTTGCACCGTTGG-1	TFH	TRAV6-1.TRAJ27.TRAC	CVLGENTNTGKLTF	TGTGTTCTGGGTGAGAACACCAATACAGGCAAATTAACCTTT	TRBV13-1.TRBD1.TRBJ2-7.TRBC2	CASSETGEEQYF	TGTGCCAGCAGTGAGACAGGGGAAGAACAGTACTTC	TRAV6-1.TRAJ27.TRAC_TRBV13-1.TRBD1.TRBJ2-7.TRBC2	TGTGTTCTGGGTGAGAACACCAATACAGGCAAATTAACCTTT_TGTGCCAGCAGTGAGACAGGGGAAGAACAGTACTTC	CVLGENTNTGKLTF_CASSETGEEQYF	TRAV6-1.TRAJ27.TRAC_TGTGTTCTGGGTGAGAACACCAATACAGGCAAATTAACCTTT_TRBV13-1.TRBD1.TRBJ2-7.TRBC2_TGTGCCAGCAGTGAGACAGGGGAAGAACAGTACTTC
TFH	AACGTTGTCAATAAGG-1	TFH				TRBV15.NA.TRBJ2-7.TRBC2	CASRRDTSYEQYF	TGTGCCAGCAGACGGGACACCTCCTATGAACAGTACTTC	NA_TRBV15.NA.TRBJ2-7.TRBC2	NA_TGTGCCAGCAGACGGGACACCTCCTATGAACAGTACTTC	NA_CASRRDTSYEQYF	NA_NA_TRBV15.NA.TRBJ2-7.TRBC2_TGTGCCAGCAGACGGGACACCTCCTATGAACAGTACTTC
TFH	AACGTTGTCGGCGGTT-1	TFH	TRAV6D-6.TRAJ23.TRAC	CALGEGYNQGKLIF	TGTGCTCTGGGTGAAGGTTATAACCAGGGAAAGCTTATCTTT	TRBV13-1.NA.TRBJ2-2.TRBC2	CASSDAEGGTGQLYF	TGTGCCAGCAGTGATGCAGAGGGTGGCACCGGGCAGCTCTACTTT	TRAV6D-6.TRAJ23.TRAC_TRBV13-1.NA.TRBJ2-2.TRBC2	TGTGCTCTGGGTGAAGGTTATAACCAGGGAAAGCTTATCTTT_TGTGCCAGCAGTGATGCAGAGGGTGGCACCGGGCAGCTCTACTTT	CALGEGYNQGKLIF_CASSDAEGGTGQLYF	TRAV6D-6.TRAJ23.TRAC_TGTGCTCTGGGTGAAGGTTATAACCAGGGAAAGCTTATCTTT_TRBV13-1.NA.TRBJ2-2.TRBC2_TGTGCCAGCAGTGATGCAGAGGGTGGCACCGGGCAGCTCTACTTT
TFH	AACTCAGAGTGAACGC-1	TFH				TRBV15.NA.TRBJ2-5.TRBC2	CASRLGSQDTQYF	TGTGCCAGCAGGTTGGGGTCTCAAGACACCCAGTACTTT	NA_TRBV15.NA.TRBJ2-5.TRBC2	NA_TGTGCCAGCAGGTTGGGGTCTCAAGACACCCAGTACTTT	NA_CASRLGSQDTQYF	NA_NA_TRBV15.NA.TRBJ2-5.TRBC2_TGTGCCAGCAGGTTGGGGTCTCAAGACACCCAGTACTTT
TFH	AACTCAGGTACTCGCG-1	TFH				TRBV10.NA.TRBJ1-1.TRBC1	CASSYSRDDTEVFF	TGTGCCAGCAGCTACAGCAGGGATGACACAGAAGTCTTCTTT	NA_TRBV10.NA.TRBJ1-1.TRBC1	NA_TGTGCCAGCAGCTACAGCAGGGATGACACAGAAGTCTTCTTT	NA_CASSYSRDDTEVFF	NA_NA_TRBV10.NA.TRBJ1-1.TRBC1_TGTGCCAGCAGCTACAGCAGGGATGACACAGAAGTCTTCTTT
TFH	AACTCAGGTGTGGTTT-1	TFH	TRAV6D-6.TRAJ27.TRAC	CALSDYTNTGKLTF	TGTGCTCTGAGTGATTACACCAATACAGGCAAATTAACCTTT	TRBV13-1.NA.TRBJ2-5.TRBC2	CASSPGQQDTQYF	TGTGCCAGCAGTCCGGGACAGCAAGACACCCAGTACTTT	TRAV6D-6.TRAJ27.TRAC_TRBV13-1.NA.TRBJ2-5.TRBC2	TGTGCTCTGAGTGATTACACCAATACAGGCAAATTAACCTTT_TGTGCCAGCAGTCCGGGACAGCAAGACACCCAGTACTTT	CALSDYTNTGKLTF_CASSPGQQDTQYF	TRAV6D-6.TRAJ27.TRAC_TGTGCTCTGAGTGATTACACCAATACAGGCAAATTAACCTTT_TRBV13-1.NA.TRBJ2-5.TRBC2_TGTGCCAGCAGTCCGGGACAGCAAGACACCCAGTACTTT
TFH	AACTCAGTCACAGGCC-1	TFH				TRBV12-2+TRBV13-2.NA.TRBJ2-2.TRBC2	CASGDADWGSTGQLYF	TGTGCCAGCGGTGATGCGGACTGGGGGTCCACCGGGCAGCTCTACTTT	NA_TRBV12-2+TRBV13-2.NA.TRBJ2-2.TRBC2	NA_TGTGCCAGCGGTGATGCGGACTGGGGGTCCACCGGGCAGCTCTACTTT	NA_CASGDADWGSTGQLYF	NA_NA_TRBV12-2+TRBV13-2.NA.TRBJ2-2.TRBC2_TGTGCCAGCGGTGATGCGGACTGGGGGTCCACCGGGCAGCTCTACTTT
TFH	AACTCAGTCCCTCAGT-1	TFH	TRAV5-4.TRAJ57.TRAC	CAASDQGGSAKLIF	TGTGCTGCAAGTGATCAAGGAGGGTCTGCGAAGCTCATCTTT	TRBV12-2+TRBV13-2.NA.TRBJ1-2.TRBC1	CASGVQDSDYTF	TGTGCCAGCGGTGTCCAAGACTCCGACTACACCTTC	TRAV5-4.TRAJ57.TRAC_TRBV12-2+TRBV13-2.NA.TRBJ1-2.TRBC1	TGTGCTGCAAGTGATCAAGGAGGGTCTGCGAAGCTCATCTTT_TGTGCCAGCGGTGTCCAAGACTCCGACTACACCTTC	CAASDQGGSAKLIF_CASGVQDSDYTF	TRAV5-4.TRAJ57.TRAC_TGTGCTGCAAGTGATCAAGGAGGGTCTGCGAAGCTCATCTTT_TRBV12-2+TRBV13-2.NA.TRBJ1-2.TRBC1_TGTGCCAGCGGTGTCCAAGACTCCGACTACACCTTC
TFH	AACTCCCAGATCGGGT-1	TFH	TRAV6N-7.TRAJ53.TRAC	CALISGGSNYKLTF	TGCGCTCTGATCAGTGGAGGCAGCAATTACAAACTGACATTT	TRBV12-2+TRBV13-2.NA.TRBJ2-3.TRBC2	CASGDGGWETLYF	TGTGCCAGCGGTGATGGGGGGTGGGAAACGCTGTATTTT	TRAV6N-7.TRAJ53.TRAC_TRBV12-2+TRBV13-2.NA.TRBJ2-3.TRBC2	TGCGCTCTGATCAGTGGAGGCAGCAATTACAAACTGACATTT_TGTGCCAGCGGTGATGGGGGGTGGGAAACGCTGTATTTT	CALISGGSNYKLTF_CASGDGGWETLYF	TRAV6N-7.TRAJ53.TRAC_TGCGCTCTGATCAGTGGAGGCAGCAATTACAAACTGACATTT_TRBV12-2+TRBV13-2.NA.TRBJ2-3.TRBC2_TGTGCCAGCGGTGATGGGGGGTGGGAAACGCTGTATTTT
TFH	AACTCCCAGCATGGCA-1	TFH	TRAV5-1.TRAJ42.TRAC	CSARLSGGSNAKLTF	TGCTCAGCAAGGTTATCTGGAGGAAGCAATGCAAAGCTAACCTTC	TRBV15.NA.TRBJ2-5.TRBC2	CASRTGSQDTQYF	TGTGCCAGCAGAACTGGGTCCCAAGACACCCAGTACTTT	TRAV5-1.TRAJ42.TRAC_TRBV15.NA.TRBJ2-5.TRBC2	TGCTCAGCAAGGTTATCTGGAGGAAGCAATGCAAAGCTAACCTTC_TGTGCCAGCAGAACTGGGTCCCAAGACACCCAGTACTTT	CSARLSGGSNAKLTF_CASRTGSQDTQYF	TRAV5-1.TRAJ42.TRAC_TGCTCAGCAAGGTTATCTGGAGGAAGCAATGCAAAGCTAACCTTC_TRBV15.NA.TRBJ2-5.TRBC2_TGTGCCAGCAGAACTGGGTCCCAAGACACCCAGTACTTT
TFH	AACTCCCAGGGATGGG-1	TFH	TRAV6D-6.TRAJ32.TRAC	CALGDQYGGSGNKLIF	TGTGCTCTGGGTGATCAGTATGGGGGCAGTGGCAACAAGCTCATCTTT	TRBV12-2+TRBV13-2.NA.TRBJ2-1.TRBC2	CASGDVGGNYAEQFF	TGTGCCAGCGGTGATGTTGGGGGGAACTATGCTGAGCAGTTCTTC	TRAV6D-6.TRAJ32.TRAC_TRBV12-2+TRBV13-2.NA.TRBJ2-1.TRBC2	TGTGCTCTGGGTGATCAGTATGGGGGCAGTGGCAACAAGCTCATCTTT_TGTGCCAGCGGTGATGTTGGGGGGAACTATGCTGAGCAGTTCTTC	CALGDQYGGSGNKLIF_CASGDVGGNYAEQFF	TRAV6D-6.TRAJ32.TRAC_TGTGCTCTGGGTGATCAGTATGGGGGCAGTGGCAACAAGCTCATCTTT_TRBV12-2+TRBV13-2.NA.TRBJ2-1.TRBC2_TGTGCCAGCGGTGATGTTGGGGGGAACTATGCTGAGCAGTTCTTC
TFH	AACTCCCCACCTCGGA-1	TFH	TRAV9-4.TRAJ17.TRAC	CAVSAHSAGNKLTF	TGTGCTGTGAGCGCGCACAGTGCAGGGAACAAGCTAACTTTT	TRBV13-2.NA.TRBJ2-1.TRBC2	CASGETNNYAEQFF	TGTGCCAGCGGTGAAACAAATAACTATGCTGAGCAGTTCTTC	TRAV9-4.TRAJ17.TRAC_TRBV13-2.NA.TRBJ2-1.TRBC2	TGTGCTGTGAGCGCGCACAGTGCAGGGAACAAGCTAACTTTT_TGTGCCAGCGGTGAAACAAATAACTATGCTGAGCAGTTCTTC	CAVSAHSAGNKLTF_CASGETNNYAEQFF	TRAV9-4.TRAJ17.TRAC_TGTGCTGTGAGCGCGCACAGTGCAGGGAACAAGCTAACTTTT_TRBV13-2.NA.TRBJ2-1.TRBC2_TGTGCCAGCGGTGAAACAAATAACTATGCTGAGCAGTTCTTC
TFH	AACTCCCGTTCGTGAT-1	TFH	TRAV11.TRAJ17.TRAC	CVVGAPNSAGNKLTF	TGTGTGGTGGGCGCGCCTAACAGTGCAGGGAACAAGCTAACTTTT	TRBV1.NA.TRBJ1-1.TRBC1	CTCSADLKGETEVFF	TGCACCTGCAGTGCAGATCTTAAGGGAGAGACAGAAGTCTTCTTT	TRAV11.TRAJ17.TRAC_TRBV1.NA.TRBJ1-1.TRBC1	TGTGTGGTGGGCGCGCCTAACAGTGCAGGGAACAAGCTAACTTTT_TGCACCTGCAGTGCAGATCTTAAGGGAGAGACAGAAGTCTTCTTT	CVVGAPNSAGNKLTF_CTCSADLKGETEVFF	TRAV11.TRAJ17.TRAC_TGTGTGGTGGGCGCGCCTAACAGTGCAGGGAACAAGCTAACTTTT_TRBV1.NA.TRBJ1-1.TRBC1_TGCACCTGCAGTGCAGATCTTAAGGGAGAGACAGAAGTCTTCTTT
TFH	AACTCCCGTTGCGCAC-1	TFH				TRBV3.TRBD2.TRBJ2-7.TRBC2	CASSWTGGDYEQYF	TGTGCCAGCAGCTGGACTGGGGGGGATTATGAACAGTACTTC	NA_TRBV3.TRBD2.TRBJ2-7.TRBC2	NA_TGTGCCAGCAGCTGGACTGGGGGGGATTATGAACAGTACTTC	NA_CASSWTGGDYEQYF	NA_NA_TRBV3.TRBD2.TRBJ2-7.TRBC2_TGTGCCAGCAGCTGGACTGGGGGGGATTATGAACAGTACTTC
TFH	AACTCCCTCACAATGC-1	TFH				TRBV15.NA.TRBJ2-7.TRBC2	CASRRDTSYEQYF	TGTGCCAGCAGACGGGACACCTCCTATGAACAGTACTTC	NA_TRBV15.NA.TRBJ2-7.TRBC2	NA_TGTGCCAGCAGACGGGACACCTCCTATGAACAGTACTTC	NA_CASRRDTSYEQYF	NA_NA_TRBV15.NA.TRBJ2-7.TRBC2_TGTGCCAGCAGACGGGACACCTCCTATGAACAGTACTTC
TFH	AACTCCCTCAGCAACT-1	TFH				TRBV31.TRBD2.TRBJ2-1.TRBC2	CAWSGGADAEQFF	TGTGCCTGGAGTGGGGGGGCGGATGCTGAGCAGTTCTTC	NA_TRBV31.TRBD2.TRBJ2-1.TRBC2	NA_TGTGCCTGGAGTGGGGGGGCGGATGCTGAGCAGTTCTTC	NA_CAWSGGADAEQFF	NA_NA_TRBV31.TRBD2.TRBJ2-1.TRBC2_TGTGCCTGGAGTGGGGGGGCGGATGCTGAGCAGTTCTTC
TFH	AACTCCCTCAGCATGT-1	TFH				TRBV3.TRBD1.TRBJ2-7.TRBC2	CASSLSGTGEYEQYF	TGTGCCAGCAGCTTATCCGGGACAGGGGAGTATGAACAGTACTTC	NA_TRBV3.TRBD1.TRBJ2-7.TRBC2	NA_TGTGCCAGCAGCTTATCCGGGACAGGGGAGTATGAACAGTACTTC	NA_CASSLSGTGEYEQYF	NA_NA_TRBV3.TRBD1.TRBJ2-7.TRBC2_TGTGCCAGCAGCTTATCCGGGACAGGGGAGTATGAACAGTACTTC
TFH	AACTCCCTCGTTGACA-1	TFH				TRBV3.NA.TRBJ2-5.TRBC2	CASSLGGKGEDTQYF	TGTGCCAGCAGCTTAGGAGGGAAGGGAGAAGACACCCAGTACTTT	NA_TRBV3.NA.TRBJ2-5.TRBC2	NA_TGTGCCAGCAGCTTAGGAGGGAAGGGAGAAGACACCCAGTACTTT	NA_CASSLGGKGEDTQYF	NA_NA_TRBV3.NA.TRBJ2-5.TRBC2_TGTGCCAGCAGCTTAGGAGGGAAGGGAGAAGACACCCAGTACTTT
TFH	AACTCTTGTAAGTTCC-1	TFH	TRAV5-4.TRAJ57.TRAC	CAASDQGGSAKLIF	TGTGCTGCAAGTGATCAAGGAGGGTCTGCGAAGCTCATCTTT	TRBV12-2+TRBV13-2.NA.TRBJ1-2.TRBC1	CASGVQDSDYTF	TGTGCCAGCGGTGTCCAAGACTCCGACTACACCTTC	TRAV5-4.TRAJ57.TRAC_TRBV12-2+TRBV13-2.NA.TRBJ1-2.TRBC1	TGTGCTGCAAGTGATCAAGGAGGGTCTGCGAAGCTCATCTTT_TGTGCCAGCGGTGTCCAAGACTCCGACTACACCTTC	CAASDQGGSAKLIF_CASGVQDSDYTF	TRAV5-4.TRAJ57.TRAC_TGTGCTGCAAGTGATCAAGGAGGGTCTGCGAAGCTCATCTTT_TRBV12-2+TRBV13-2.NA.TRBJ1-2.TRBC1_TGTGCCAGCGGTGTCCAAGACTCCGACTACACCTTC
TFH	AACTGGTAGGGTTTCT-1	TFH				TRBV31.TRBD2.TRBJ2-1.TRBC2	CAWSGGADAEQFF	TGTGCCTGGAGTGGGGGGGCGGATGCTGAGCAGTTCTTC	NA_TRBV31.TRBD2.TRBJ2-1.TRBC2	NA_TGTGCCTGGAGTGGGGGGGCGGATGCTGAGCAGTTCTTC	NA_CAWSGGADAEQFF	NA_NA_TRBV31.TRBD2.TRBJ2-1.TRBC2_TGTGCCTGGAGTGGGGGGGCGGATGCTGAGCAGTTCTTC
TFH	AACTGGTCAAACTGCT-1	TFH				TRBV16.NA.TRBJ1-4.TRBC1	CASSLDIRGSNERLFF	TGTGCAAGCAGCTTAGATATCAGGGGATCCAACGAAAGATTATTTTTC	NA_TRBV16.NA.TRBJ1-4.TRBC1	NA_TGTGCAAGCAGCTTAGATATCAGGGGATCCAACGAAAGATTATTTTTC	NA_CASSLDIRGSNERLFF	NA_NA_TRBV16.NA.TRBJ1-4.TRBC1_TGTGCAAGCAGCTTAGATATCAGGGGATCCAACGAAAGATTATTTTTC
TFH	AACTGGTGTACAGACG-1	TFH	TRAV13-1.TRAJ32.TRAC	CAMGSYGGSGNKLIF	TGTGCTATGGGCTCTTATGGGGGCAGTGGCAACAAGCTCATCTTT	TRBV2.NA.TRBJ2-5.TRBC2	CASSQGGAQDTQYF	TGTGCCAGCAGCCAGGGGGGGGCCCAAGACACCCAGTACTTT	TRAV13-1.TRAJ32.TRAC_TRBV2.NA.TRBJ2-5.TRBC2	TGTGCTATGGGCTCTTATGGGGGCAGTGGCAACAAGCTCATCTTT_TGTGCCAGCAGCCAGGGGGGGGCCCAAGACACCCAGTACTTT	CAMGSYGGSGNKLIF_CASSQGGAQDTQYF	TRAV13-1.TRAJ32.TRAC_TGTGCTATGGGCTCTTATGGGGGCAGTGGCAACAAGCTCATCTTT_TRBV2.NA.TRBJ2-5.TRBC2_TGTGCCAGCAGCCAGGGGGGGGCCCAAGACACCCAGTACTTT
TFH	AACTGGTGTCGGATCC-1	TFH	TRAV5-4.TRAJ57.TRAC	CAASDQGGSAKLIF	TGTGCTGCAAGTGATCAAGGAGGGTCTGCGAAGCTCATCTTT	TRBV12-2+TRBV13-2.NA.TRBJ1-2.TRBC1	CASGVQDSDYTF	TGTGCCAGCGGTGTCCAAGACTCCGACTACACCTTC	TRAV5-4.TRAJ57.TRAC_TRBV12-2+TRBV13-2.NA.TRBJ1-2.TRBC1	TGTGCTGCAAGTGATCAAGGAGGGTCTGCGAAGCTCATCTTT_TGTGCCAGCGGTGTCCAAGACTCCGACTACACCTTC	CAASDQGGSAKLIF_CASGVQDSDYTF	TRAV5-4.TRAJ57.TRAC_TGTGCTGCAAGTGATCAAGGAGGGTCTGCGAAGCTCATCTTT_TRBV12-2+TRBV13-2.NA.TRBJ1-2.TRBC1_TGTGCCAGCGGTGTCCAAGACTCCGACTACACCTTC
TFH	AACTGGTTCTGTCTCG-1	TFH				TRBV31.NA.TRBJ2-5.TRBC2	CAWRVQDTQYF	TGTGCCTGGCGGGTCCAAGACACCCAGTACTTT	NA_TRBV31.NA.TRBJ2-5.TRBC2	NA_TGTGCCTGGCGGGTCCAAGACACCCAGTACTTT	NA_CAWRVQDTQYF	NA_NA_TRBV31.NA.TRBJ2-5.TRBC2_TGTGCCTGGCGGGTCCAAGACACCCAGTACTTT
TFH	AACTTTCCAGAAGCAC-1	TFH				TRBV13-1.NA.TRBJ2-5.TRBC2	CASSGGQQDTQYF	TGTGCCAGCAGTGGGGGACAACAAGACACCCAGTACTTT	NA_TRBV13-1.NA.TRBJ2-5.TRBC2	NA_TGTGCCAGCAGTGGGGGACAACAAGACACCCAGTACTTT	NA_CASSGGQQDTQYF	NA_NA_TRBV13-1.NA.TRBJ2-5.TRBC2_TGTGCCAGCAGTGGGGGACAACAAGACACCCAGTACTTT
TFH	AACTTTCGTAACGCGA-1	TFH	TRAV3-3.TRAJ48.TRAC	CAVSRYGNEKITF	TGCGCAGTCAGTCGCTATGGAAATGAGAAAATAACTTTT	TRBV31.NA.TRBJ2-7.TRBC2	CAWGTGGYEQYF	TGTGCCTGGGGGACTGGGGGGTATGAACAGTACTTC	TRAV3-3.TRAJ48.TRAC_TRBV31.NA.TRBJ2-7.TRBC2	TGCGCAGTCAGTCGCTATGGAAATGAGAAAATAACTTTT_TGTGCCTGGGGGACTGGGGGGTATGAACAGTACTTC	CAVSRYGNEKITF_CAWGTGGYEQYF	TRAV3-3.TRAJ48.TRAC_TGCGCAGTCAGTCGCTATGGAAATGAGAAAATAACTTTT_TRBV31.NA.TRBJ2-7.TRBC2_TGTGCCTGGGGGACTGGGGGGTATGAACAGTACTTC
TFH	AACTTTCTCCTAGTGA-1	TFH				TRBV3.TRBD1.TRBJ1-2.TRBC1	CASSLEGTGDSDYTF	TGTGCCAGCAGCTTAGAGGGGACAGGGGACTCCGACTACACCTTC	NA_TRBV3.TRBD1.TRBJ1-2.TRBC1	NA_TGTGCCAGCAGCTTAGAGGGGACAGGGGACTCCGACTACACCTTC	NA_CASSLEGTGDSDYTF	NA_NA_TRBV3.TRBD1.TRBJ1-2.TRBC1_TGTGCCAGCAGCTTAGAGGGGACAGGGGACTCCGACTACACCTTC
TFH	AACTTTCTCTGCTGCT-1	TFH				TRBV13-1.NA.TRBJ2-5.TRBC2	CASSDAEAGGGTQYF	TGTGCCAGCAGTGATGCAGAGGCTGGGGGAGGCACCCAGTACTTT	NA_TRBV13-1.NA.TRBJ2-5.TRBC2	NA_TGTGCCAGCAGTGATGCAGAGGCTGGGGGAGGCACCCAGTACTTT	NA_CASSDAEAGGGTQYF	NA_NA_TRBV13-1.NA.TRBJ2-5.TRBC2_TGTGCCAGCAGTGATGCAGAGGCTGGGGGAGGCACCCAGTACTTT
TFH	AAGACCTAGCTAACAA-1	TFH	TRAV6-2.TRAJ7.TRAC	CVLGEDYSNNRLTL	TGTGTTCTGGGTGAGGACTACAGCAACAACAGACTTACTTTG	TRBV13-1.TRBD1.TRBJ1-3.TRBC1	CASSGDRGSGNTLYF	TGTGCCAGCAGTGGGGACAGGGGTTCTGGAAATACGCTCTATTTT	TRAV6-2.TRAJ7.TRAC_TRBV13-1.TRBD1.TRBJ1-3.TRBC1	TGTGTTCTGGGTGAGGACTACAGCAACAACAGACTTACTTTG_TGTGCCAGCAGTGGGGACAGGGGTTCTGGAAATACGCTCTATTTT	CVLGEDYSNNRLTL_CASSGDRGSGNTLYF	TRAV6-2.TRAJ7.TRAC_TGTGTTCTGGGTGAGGACTACAGCAACAACAGACTTACTTTG_TRBV13-1.TRBD1.TRBJ1-3.TRBC1_TGTGCCAGCAGTGGGGACAGGGGTTCTGGAAATACGCTCTATTTT
TFH	AAGACCTAGTACGCGA-1	TFH	TRAV6-3.TRAJ47.TRAC	CAIMDYANKMIF	TGTGCTATCATGGACTATGCAAACAAGATGATCTTT	TRBV13-1.NA.TRBJ2-5.TRBC2	CASSEGQQDTQYF	TGTGCCAGCAGTGAAGGACAACAAGACACCCAGTACTTT	TRAV6-3.TRAJ47.TRAC_TRBV13-1.NA.TRBJ2-5.TRBC2	TGTGCTATCATGGACTATGCAAACAAGATGATCTTT_TGTGCCAGCAGTGAAGGACAACAAGACACCCAGTACTTT	CAIMDYANKMIF_CASSEGQQDTQYF	TRAV6-3.TRAJ47.TRAC_TGTGCTATCATGGACTATGCAAACAAGATGATCTTT_TRBV13-1.NA.TRBJ2-5.TRBC2_TGTGCCAGCAGTGAAGGACAACAAGACACCCAGTACTTT
TFH	AAGACCTAGTGAACGC-1	TFH	TRAV6-1.TRAJ32.TRAC	CVLGEDGGSGNKLIF	TGTGTTCTGGGTGAAGATGGGGGCAGTGGCAACAAGCTCATCTTT	TRBV20.NA.TRBJ2-1.TRBC2	CGARDQVYAEQFF	TGTGGTGCTAGGGATCAAGTCTATGCTGAGCAGTTCTTC	TRAV6-1.TRAJ32.TRAC_TRBV20.NA.TRBJ2-1.TRBC2	TGTGTTCTGGGTGAAGATGGGGGCAGTGGCAACAAGCTCATCTTT_TGTGGTGCTAGGGATCAAGTCTATGCTGAGCAGTTCTTC	CVLGEDGGSGNKLIF_CGARDQVYAEQFF	TRAV6-1.TRAJ32.TRAC_TGTGTTCTGGGTGAAGATGGGGGCAGTGGCAACAAGCTCATCTTT_TRBV20.NA.TRBJ2-1.TRBC2_TGTGGTGCTAGGGATCAAGTCTATGCTGAGCAGTTCTTC
TFH	AAGACCTGTCTAAACC-1	TFH	TRAV9D-1.TRAJ48.TRAC	CAVSNYGNEKITF	TGTGCTGTGAGCAACTATGGAAATGAGAAAATAACTTTT	TRBV12-2+TRBV13-2.NA.TRBJ2-7.TRBC2	CASGETGVSYEQYF	TGTGCCAGCGGTGAGACTGGGGTCTCCTATGAACAGTACTTC	TRAV9D-1.TRAJ48.TRAC_TRBV12-2+TRBV13-2.NA.TRBJ2-7.TRBC2	TGTGCTGTGAGCAACTATGGAAATGAGAAAATAACTTTT_TGTGCCAGCGGTGAGACTGGGGTCTCCTATGAACAGTACTTC	CAVSNYGNEKITF_CASGETGVSYEQYF	TRAV9D-1.TRAJ48.TRAC_TGTGCTGTGAGCAACTATGGAAATGAGAAAATAACTTTT_TRBV12-2+TRBV13-2.NA.TRBJ2-7.TRBC2_TGTGCCAGCGGTGAGACTGGGGTCTCCTATGAACAGTACTTC
TFH	AAGCCGCCAGACACTT-1	TFH	TRAV16N.TRAJ32.TRAC	CAMREDYGGSGNKLIF	TGTGCTATGAGAGAGGATTATGGGGGCAGTGGCAACAAGCTCATCTTT	TRBV15.NA.TRBJ2-5.TRBC2	CASSVGQQDTQYF	TGTGCCAGCAGTGTGGGACAGCAAGACACCCAGTACTTT	TRAV16N.TRAJ32.TRAC_TRBV15.NA.TRBJ2-5.TRBC2	TGTGCTATGAGAGAGGATTATGGGGGCAGTGGCAACAAGCTCATCTTT_TGTGCCAGCAGTGTGGGACAGCAAGACACCCAGTACTTT	CAMREDYGGSGNKLIF_CASSVGQQDTQYF	TRAV16N.TRAJ32.TRAC_TGTGCTATGAGAGAGGATTATGGGGGCAGTGGCAACAAGCTCATCTTT_TRBV15.NA.TRBJ2-5.TRBC2_TGTGCCAGCAGTGTGGGACAGCAAGACACCCAGTACTTT
TFH	AAGCCGCCAGAGCCAA-1	TFH				TRBV3.NA.TRBJ2-7.TRBC2	CASSLRGLGEYEQYF	TGTGCCAGCAGCTTAAGGGGACTGGGGGAATATGAACAGTACTTC	NA_TRBV3.NA.TRBJ2-7.TRBC2	NA_TGTGCCAGCAGCTTAAGGGGACTGGGGGAATATGAACAGTACTTC	NA_CASSLRGLGEYEQYF	NA_NA_TRBV3.NA.TRBJ2-7.TRBC2_TGTGCCAGCAGCTTAAGGGGACTGGGGGAATATGAACAGTACTTC
TFH	AAGCCGCGTTCCCGAG-1	TFH				TRBV12-2+TRBV13-2.NA.TRBJ2-5.TRBC2	CASGETGGQDTQYF	TGTGCCAGCGGTGAAACTGGGGGTCAAGACACCCAGTACTTT	NA_TRBV12-2+TRBV13-2.NA.TRBJ2-5.TRBC2	NA_TGTGCCAGCGGTGAAACTGGGGGTCAAGACACCCAGTACTTT	NA_CASGETGGQDTQYF	NA_NA_TRBV12-2+TRBV13-2.NA.TRBJ2-5.TRBC2_TGTGCCAGCGGTGAAACTGGGGGTCAAGACACCCAGTACTTT
TFH	AAGCCGCTCTAACTCT-1	TFH				TRBV3.TRBD1.TRBJ2-7.TRBC2	CASSSSGTGDYEQYF	TGTGCCAGCAGCTCCTCCGGGACAGGGGACTATGAACAGTACTTC	NA_TRBV3.TRBD1.TRBJ2-7.TRBC2	NA_TGTGCCAGCAGCTCCTCCGGGACAGGGGACTATGAACAGTACTTC	NA_CASSSSGTGDYEQYF	NA_NA_TRBV3.TRBD1.TRBJ2-7.TRBC2_TGTGCCAGCAGCTCCTCCGGGACAGGGGACTATGAACAGTACTTC
TFH	AAGCCGCTCTATCCTA-1	TFH				TRBV13-1.NA.TRBJ2-5.TRBC2	CASSLQGDQDTQYF	TGTGCCAGCAGTCTACAGGGGGACCAAGACACCCAGTACTTT	NA_TRBV13-1.NA.TRBJ2-5.TRBC2	NA_TGTGCCAGCAGTCTACAGGGGGACCAAGACACCCAGTACTTT	NA_CASSLQGDQDTQYF	NA_NA_TRBV13-1.NA.TRBJ2-5.TRBC2_TGTGCCAGCAGTCTACAGGGGGACCAAGACACCCAGTACTTT
TFH	AAGGAGCGTCTCTTAT-1	TFH	TRAV6-2.TRAJ7.TRAC	CVLGDDYSNNRLTL	TGTGTTCTGGGTGATGACTACAGCAACAACAGACTTACTTTG	TRBV13-1.NA.TRBJ2-2.TRBC2	CASSDDRGDTGQLYF	TGTGCCAGCAGTGACGACAGGGGGGACACCGGGCAGCTCTACTTT	TRAV6-2.TRAJ7.TRAC_TRBV13-1.NA.TRBJ2-2.TRBC2	TGTGTTCTGGGTGATGACTACAGCAACAACAGACTTACTTTG_TGTGCCAGCAGTGACGACAGGGGGGACACCGGGCAGCTCTACTTT	CVLGDDYSNNRLTL_CASSDDRGDTGQLYF	TRAV6-2.TRAJ7.TRAC_TGTGTTCTGGGTGATGACTACAGCAACAACAGACTTACTTTG_TRBV13-1.NA.TRBJ2-2.TRBC2_TGTGCCAGCAGTGACGACAGGGGGGACACCGGGCAGCTCTACTTT
TFH	AAGGAGCGTGATAAAC-1	TFH	TRAV16N.TRAJ47.TRAC	CAMSPYANKMIF	TGTGCTATGAGCCCCTATGCAAACAAGATGATCTTT	TRBV13-1.TRBD1.TRBJ2-7.TRBC2	CASSDVGQGGSYEQYF	TGTGCCAGCAGTGATGTAGGACAGGGGGGCTCCTATGAACAGTACTTC	TRAV16N.TRAJ47.TRAC_TRBV13-1.TRBD1.TRBJ2-7.TRBC2	TGTGCTATGAGCCCCTATGCAAACAAGATGATCTTT_TGTGCCAGCAGTGATGTAGGACAGGGGGGCTCCTATGAACAGTACTTC	CAMSPYANKMIF_CASSDVGQGGSYEQYF	TRAV16N.TRAJ47.TRAC_TGTGCTATGAGCCCCTATGCAAACAAGATGATCTTT_TRBV13-1.TRBD1.TRBJ2-7.TRBC2_TGTGCCAGCAGTGATGTAGGACAGGGGGGCTCCTATGAACAGTACTTC
TFH	AAGGAGCTCAGCGATT-1	TFH				TRBV15.NA.TRBJ2-5.TRBC2	CASSTGQQDTQYF	TGTGCCAGCAGTACGGGACAACAAGACACCCAGTACTTT	NA_TRBV15.NA.TRBJ2-5.TRBC2	NA_TGTGCCAGCAGTACGGGACAACAAGACACCCAGTACTTT	NA_CASSTGQQDTQYF	NA_NA_TRBV15.NA.TRBJ2-5.TRBC2_TGTGCCAGCAGTACGGGACAACAAGACACCCAGTACTTT
TFH	AAGGAGCTCAGTGTTG-1	TFH	TRAV5-1.TRAJ48.TRAC	CSASPYGNEKITF	TGCTCAGCAAGTCCCTATGGAAATGAGAAAATAACTTTT	TRBV13-3.NA.TRBJ1-2.TRBC1	CASSEPDSDYTF	TGTGCCAGCAGTGAACCGGACTCCGACTACACCTTC	TRAV5-1.TRAJ48.TRAC_TRBV13-3.NA.TRBJ1-2.TRBC1	TGCTCAGCAAGTCCCTATGGAAATGAGAAAATAACTTTT_TGTGCCAGCAGTGAACCGGACTCCGACTACACCTTC	CSASPYGNEKITF_CASSEPDSDYTF	TRAV5-1.TRAJ48.TRAC_TGCTCAGCAAGTCCCTATGGAAATGAGAAAATAACTTTT_TRBV13-3.NA.TRBJ1-2.TRBC1_TGTGCCAGCAGTGAACCGGACTCCGACTACACCTTC
TFH	AAGGAGCTCATATCGG-1	TFH	TRAV16N.TRAJ7.TRAC	CAMREDYSNNRLTL	TGTGCTATGAGAGAGGACTACAGCAACAACAGACTTACTTTG	TRBV15.NA.TRBJ2-5.TRBC2	CASSLGQQDTQYF	TGTGCCAGCAGTTTAGGACAGCAAGACACCCAGTACTTT	TRAV16N.TRAJ7.TRAC_TRBV15.NA.TRBJ2-5.TRBC2	TGTGCTATGAGAGAGGACTACAGCAACAACAGACTTACTTTG_TGTGCCAGCAGTTTAGGACAGCAAGACACCCAGTACTTT	CAMREDYSNNRLTL_CASSLGQQDTQYF	TRAV16N.TRAJ7.TRAC_TGTGCTATGAGAGAGGACTACAGCAACAACAGACTTACTTTG_TRBV15.NA.TRBJ2-5.TRBC2_TGTGCCAGCAGTTTAGGACAGCAAGACACCCAGTACTTT
TFH	AAGGCAGCAAGGTTTC-1	TFH				TRBV31.TRBD2.TRBJ2-1.TRBC2	CAWSGGADAEQFF	TGTGCCTGGAGTGGGGGGGCGGATGCTGAGCAGTTCTTC	NA_TRBV31.TRBD2.TRBJ2-1.TRBC2	NA_TGTGCCTGGAGTGGGGGGGCGGATGCTGAGCAGTTCTTC	NA_CAWSGGADAEQFF	NA_NA_TRBV31.TRBD2.TRBJ2-1.TRBC2_TGTGCCTGGAGTGGGGGGGCGGATGCTGAGCAGTTCTTC
TFH	AAGGCAGCATTCACTT-1	TFH				TRBV1.NA.TRBJ1-1.TRBC1	CTCSADLKGETEVFF	TGCACCTGCAGTGCAGATCTTAAGGGAGAGACAGAAGTCTTCTTT	NA_TRBV1.NA.TRBJ1-1.TRBC1	NA_TGCACCTGCAGTGCAGATCTTAAGGGAGAGACAGAAGTCTTCTTT	NA_CTCSADLKGETEVFF	NA_NA_TRBV1.NA.TRBJ1-1.TRBC1_TGCACCTGCAGTGCAGATCTTAAGGGAGAGACAGAAGTCTTCTTT
TFH	AAGGCAGGTACCCAAT-1	TFH	TRAV6D-6.TRAJ57.TRAC	CALSDYQGGSAKLIF	TGTGCTCTGAGTGATTATCAAGGAGGGTCTGCGAAGCTCATCTTT	TRBV31.NA.TRBJ2-7.TRBC2	CAWSSGLGYEQYF	TGTGCCTGGAGCTCGGGACTGGGCTATGAACAGTACTTC	TRAV6D-6.TRAJ57.TRAC_TRBV31.NA.TRBJ2-7.TRBC2	TGTGCTCTGAGTGATTATCAAGGAGGGTCTGCGAAGCTCATCTTT_TGTGCCTGGAGCTCGGGACTGGGCTATGAACAGTACTTC	CALSDYQGGSAKLIF_CAWSSGLGYEQYF	TRAV6D-6.TRAJ57.TRAC_TGTGCTCTGAGTGATTATCAAGGAGGGTCTGCGAAGCTCATCTTT_TRBV31.NA.TRBJ2-7.TRBC2_TGTGCCTGGAGCTCGGGACTGGGCTATGAACAGTACTTC
TFH	AAGGCAGTCACCTCGT-1	TFH	TRAV16N.TRAJ39.TRAC	CAMREEYNAGAKLTF	TGTGCTATGAGAGAGGAGTATAATGCAGGTGCCAAGCTCACATTC	TRBV13-1.NA.TRBJ1-4.TRBC1	CASSDPRDREDERLFF	TGTGCCAGCAGTGATCCCCGGGACAGGGAGGACGAAAGATTATTTTTC	TRAV16N.TRAJ39.TRAC_TRBV13-1.NA.TRBJ1-4.TRBC1	TGTGCTATGAGAGAGGAGTATAATGCAGGTGCCAAGCTCACATTC_TGTGCCAGCAGTGATCCCCGGGACAGGGAGGACGAAAGATTATTTTTC	CAMREEYNAGAKLTF_CASSDPRDREDERLFF	TRAV16N.TRAJ39.TRAC_TGTGCTATGAGAGAGGAGTATAATGCAGGTGCCAAGCTCACATTC_TRBV13-1.NA.TRBJ1-4.TRBC1_TGTGCCAGCAGTGATCCCCGGGACAGGGAGGACGAAAGATTATTTTTC
TFH	AAGGTTCAGAGCTGGT-1	TFH				TRBV31.NA.TRBJ2-5.TRBC2	CAWSLGVQDTQYF	TGTGCCTGGAGTCTGGGGGTCCAAGACACCCAGTACTTT	NA_TRBV31.NA.TRBJ2-5.TRBC2	NA_TGTGCCTGGAGTCTGGGGGTCCAAGACACCCAGTACTTT	NA_CAWSLGVQDTQYF	NA_NA_TRBV31.NA.TRBJ2-5.TRBC2_TGTGCCTGGAGTCTGGGGGTCCAAGACACCCAGTACTTT
TFH	AAGGTTCCAGTTTACG-1	TFH	TRAV6N-7.TRAJ52.TRAC	CALSDYGANTGKLTF	TGCGCTCTGAGTGATTATGGAGCTAACACTGGAAAGCTCACGTTT	TRBV1.NA.TRBJ2-1.TRBC2	CTCSADMDRDAEQFF	TGCACCTGCAGTGCAGATATGGACAGGGATGCTGAGCAGTTCTTC	TRAV6N-7.TRAJ52.TRAC_TRBV1.NA.TRBJ2-1.TRBC2	TGCGCTCTGAGTGATTATGGAGCTAACACTGGAAAGCTCACGTTT_TGCACCTGCAGTGCAGATATGGACAGGGATGCTGAGCAGTTCTTC	CALSDYGANTGKLTF_CTCSADMDRDAEQFF	TRAV6N-7.TRAJ52.TRAC_TGCGCTCTGAGTGATTATGGAGCTAACACTGGAAAGCTCACGTTT_TRBV1.NA.TRBJ2-1.TRBC2_TGCACCTGCAGTGCAGATATGGACAGGGATGCTGAGCAGTTCTTC
TFH	AAGGTTCCATGTTGAC-1	TFH				TRBV3.NA.TRBJ2-7.TRBC2	CASSSSGTGEYEQYF	TGTGCCAGCAGCTCCTCCGGGACTGGGGAATATGAACAGTACTTC	NA_TRBV3.NA.TRBJ2-7.TRBC2	NA_TGTGCCAGCAGCTCCTCCGGGACTGGGGAATATGAACAGTACTTC	NA_CASSSSGTGEYEQYF	NA_NA_TRBV3.NA.TRBJ2-7.TRBC2_TGTGCCAGCAGCTCCTCCGGGACTGGGGAATATGAACAGTACTTC
TFH	AAGGTTCTCACCCGAG-1	TFH	TRAV3-1.TRAJ22.TRAC	CAVSASSGSWQLIF	TGCGCAGTCAGTGCGTCTTCTGGCAGCTGGCAACTCATCTTT	TRBV16.TRBD2.TRBJ2-1.TRBC2;TRBV31.NA.TRBJ2-7.TRBC2	CASSSLYWGGAYAEQFF;CAWSPGLGYEQYF	TGTGCAAGCAGCTCCCTCTACTGGGGGGGCGCCTATGCTGAGCAGTTCTTC;TGTGCCTGGAGTCCGGGACTGGGGTATGAACAGTACTTC	TRAV3-1.TRAJ22.TRAC_TRBV16.TRBD2.TRBJ2-1.TRBC2;TRBV31.NA.TRBJ2-7.TRBC2	TGCGCAGTCAGTGCGTCTTCTGGCAGCTGGCAACTCATCTTT_TGTGCAAGCAGCTCCCTCTACTGGGGGGGCGCCTATGCTGAGCAGTTCTTC;TGTGCCTGGAGTCCGGGACTGGGGTATGAACAGTACTTC	CAVSASSGSWQLIF_CASSSLYWGGAYAEQFF;CAWSPGLGYEQYF	TRAV3-1.TRAJ22.TRAC_TGCGCAGTCAGTGCGTCTTCTGGCAGCTGGCAACTCATCTTT_TRBV16.TRBD2.TRBJ2-1.TRBC2;TRBV31.NA.TRBJ2-7.TRBC2_TGTGCAAGCAGCTCCCTCTACTGGGGGGGCGCCTATGCTGAGCAGTTCTTC;TGTGCCTGGAGTCCGGGACTGGGGTATGAACAGTACTTC
TFH	AAGTCTGCACGTCTCT-1	TFH	TRAV8D-2.TRAJ50.TRAC	CALSSSFSKLVF	TGTGCTTTATCCTCCTCCTTCAGCAAGCTGGTGTTT	TRBV1.TRBD1.TRBJ2-7.TRBC2	CTCSADRGLYEQYF	TGCACCTGCAGTGCAGACAGGGGGCTGTATGAACAGTACTTC	TRAV8D-2.TRAJ50.TRAC_TRBV1.TRBD1.TRBJ2-7.TRBC2	TGTGCTTTATCCTCCTCCTTCAGCAAGCTGGTGTTT_TGCACCTGCAGTGCAGACAGGGGGCTGTATGAACAGTACTTC	CALSSSFSKLVF_CTCSADRGLYEQYF	TRAV8D-2.TRAJ50.TRAC_TGTGCTTTATCCTCCTCCTTCAGCAAGCTGGTGTTT_TRBV1.TRBD1.TRBJ2-7.TRBC2_TGCACCTGCAGTGCAGACAGGGGGCTGTATGAACAGTACTTC
TFH	AAGTCTGGTGGAAAGA-1	TFH				TRBV3.NA.TRBJ2-7.TRBC2	CASSLGGTGEYEQYF	TGTGCCAGCAGCTTAGGAGGGACTGGGGAATATGAACAGTACTTC	NA_TRBV3.NA.TRBJ2-7.TRBC2	NA_TGTGCCAGCAGCTTAGGAGGGACTGGGGAATATGAACAGTACTTC	NA_CASSLGGTGEYEQYF	NA_NA_TRBV3.NA.TRBJ2-7.TRBC2_TGTGCCAGCAGCTTAGGAGGGACTGGGGAATATGAACAGTACTTC
TFH	AATCCAGAGAACTCGG-1	TFH				TRBV3.TRBD1.TRBJ2-7.TRBC2	CASSSSGTGDYEQYF	TGTGCCAGCAGCTCCTCCGGGACAGGGGACTATGAACAGTACTTC	NA_TRBV3.TRBD1.TRBJ2-7.TRBC2	NA_TGTGCCAGCAGCTCCTCCGGGACAGGGGACTATGAACAGTACTTC	NA_CASSSSGTGDYEQYF	NA_NA_TRBV3.TRBD1.TRBJ2-7.TRBC2_TGTGCCAGCAGCTCCTCCGGGACAGGGGACTATGAACAGTACTTC
TFH	AATCCAGAGCGCCTTG-1	TFH	TRAV13-1.TRAJ45.TRAC	CAMEPYTGGADRLTF	TGTGCTATGGAACCTTATACAGGAGGTGCAGATAGACTCACCTTT	TRBV1.NA.TRBJ2-5.TRBC2;TRBV17.NA.TRBJ2-4.TRBC2	CTCSAPPGGRDTQYF;CASSREGGNTLYF	TGCACCTGCAGTGCGCCCCCGGGGGGAAGGGACACCCAGTACTTT;TGTGCTAGCAGTAGAGAGGGTGGGAACACCTTGTACTTT	TRAV13-1.TRAJ45.TRAC_TRBV1.NA.TRBJ2-5.TRBC2;TRBV17.NA.TRBJ2-4.TRBC2	TGTGCTATGGAACCTTATACAGGAGGTGCAGATAGACTCACCTTT_TGCACCTGCAGTGCGCCCCCGGGGGGAAGGGACACCCAGTACTTT;TGTGCTAGCAGTAGAGAGGGTGGGAACACCTTGTACTTT	CAMEPYTGGADRLTF_CTCSAPPGGRDTQYF;CASSREGGNTLYF	TRAV13-1.TRAJ45.TRAC_TGTGCTATGGAACCTTATACAGGAGGTGCAGATAGACTCACCTTT_TRBV1.NA.TRBJ2-5.TRBC2;TRBV17.NA.TRBJ2-4.TRBC2_TGCACCTGCAGTGCGCCCCCGGGGGGAAGGGACACCCAGTACTTT;TGTGCTAGCAGTAGAGAGGGTGGGAACACCTTGTACTTT
TFH	AATCCAGCACCAGCAC-1	TFH				TRBV3.NA.TRBJ1-2.TRBC1	CASSSGQDSDYTF	TGTGCCAGCAGCTCCGGACAGGACTCCGACTACACCTTC	NA_TRBV3.NA.TRBJ1-2.TRBC1	NA_TGTGCCAGCAGCTCCGGACAGGACTCCGACTACACCTTC	NA_CASSSGQDSDYTF	NA_NA_TRBV3.NA.TRBJ1-2.TRBC1_TGTGCCAGCAGCTCCGGACAGGACTCCGACTACACCTTC
TFH	AATCCAGGTCCAACTA-1	TFH	TRAV7D-4.TRAJ42.TRAC	CAANSGGSNAKLTF	TGTGCAGCTAATTCTGGAGGAAGCAATGCAAAGCTAACCTTC	TRBV12-2+TRBV13-2.NA.TRBJ2-2.TRBC2	CASGHWGSNTGQLYF	TGTGCCAGCGGGCACTGGGGGTCAAACACCGGGCAGCTCTACTTT	TRAV7D-4.TRAJ42.TRAC_TRBV12-2+TRBV13-2.NA.TRBJ2-2.TRBC2	TGTGCAGCTAATTCTGGAGGAAGCAATGCAAAGCTAACCTTC_TGTGCCAGCGGGCACTGGGGGTCAAACACCGGGCAGCTCTACTTT	CAANSGGSNAKLTF_CASGHWGSNTGQLYF	TRAV7D-4.TRAJ42.TRAC_TGTGCAGCTAATTCTGGAGGAAGCAATGCAAAGCTAACCTTC_TRBV12-2+TRBV13-2.NA.TRBJ2-2.TRBC2_TGTGCCAGCGGGCACTGGGGGTCAAACACCGGGCAGCTCTACTTT
TFH	AATCCAGGTTGCGCAC-1	TFH	TRAV16N.TRAJ15.TRAC	CAMREVYQGGRALIF	TGTGCTATGAGAGAGGTATACCAGGGAGGCAGAGCTCTGATATTT	TRBV15.NA.TRBJ2-5.TRBC2	CASSFGTEGDTQYF	TGTGCCAGCAGTTTTGGGACAGAGGGGGACACCCAGTACTTT	TRAV16N.TRAJ15.TRAC_TRBV15.NA.TRBJ2-5.TRBC2	TGTGCTATGAGAGAGGTATACCAGGGAGGCAGAGCTCTGATATTT_TGTGCCAGCAGTTTTGGGACAGAGGGGGACACCCAGTACTTT	CAMREVYQGGRALIF_CASSFGTEGDTQYF	TRAV16N.TRAJ15.TRAC_TGTGCTATGAGAGAGGTATACCAGGGAGGCAGAGCTCTGATATTT_TRBV15.NA.TRBJ2-5.TRBC2_TGTGCCAGCAGTTTTGGGACAGAGGGGGACACCCAGTACTTT
TFH	AATCCAGTCGCTAGCG-1	TFH	TRAV13-1.TRAJ48.TRAC	CAMGGYGNEKITF	TGTGCTATGGGGGGCTATGGAAATGAGAAAATAACTTTT	TRBV17.NA.TRBJ2-7.TRBC2	CASSRDPWSSYEQYF	TGTGCTAGCAGTAGAGATCCCTGGTCCTCCTATGAACAGTACTTC	TRAV13-1.TRAJ48.TRAC_TRBV17.NA.TRBJ2-7.TRBC2	TGTGCTATGGGGGGCTATGGAAATGAGAAAATAACTTTT_TGTGCTAGCAGTAGAGATCCCTGGTCCTCCTATGAACAGTACTTC	CAMGGYGNEKITF_CASSRDPWSSYEQYF	TRAV13-1.TRAJ48.TRAC_TGTGCTATGGGGGGCTATGGAAATGAGAAAATAACTTTT_TRBV17.NA.TRBJ2-7.TRBC2_TGTGCTAGCAGTAGAGATCCCTGGTCCTCCTATGAACAGTACTTC
TFH	AATCGGTAGCCAGTAG-1	TFH				TRBV3.TRBD2.TRBJ2-1.TRBC2	CASSLDGTGDAEQFF	TGTGCCAGCAGCTTAGACGGGACTGGGGATGCTGAGCAGTTCTTC	NA_TRBV3.TRBD2.TRBJ2-1.TRBC2	NA_TGTGCCAGCAGCTTAGACGGGACTGGGGATGCTGAGCAGTTCTTC	NA_CASSLDGTGDAEQFF	NA_NA_TRBV3.TRBD2.TRBJ2-1.TRBC2_TGTGCCAGCAGCTTAGACGGGACTGGGGATGCTGAGCAGTTCTTC
TFH	AATCGGTAGTGTACTC-1	TFH	TRAV5-1.TRAJ7.TRAC	CSASTYSNNRLTL	TGCTCAGCAAGTACCTACAGCAACAACAGACTTACTTTG	TRBV2.TRBD1.TRBJ2-5.TRBC2	CASSGDWGQDTQYF	TGTGCCAGCAGCGGGGACTGGGGGCAAGACACCCAGTACTTT	TRAV5-1.TRAJ7.TRAC_TRBV2.TRBD1.TRBJ2-5.TRBC2	TGCTCAGCAAGTACCTACAGCAACAACAGACTTACTTTG_TGTGCCAGCAGCGGGGACTGGGGGCAAGACACCCAGTACTTT	CSASTYSNNRLTL_CASSGDWGQDTQYF	TRAV5-1.TRAJ7.TRAC_TGCTCAGCAAGTACCTACAGCAACAACAGACTTACTTTG_TRBV2.TRBD1.TRBJ2-5.TRBC2_TGTGCCAGCAGCGGGGACTGGGGGCAAGACACCCAGTACTTT
TFH	AATCGGTGTAGCTAAA-1	TFH				TRBV16.NA.TRBJ1-4.TRBC1	CASSYRDREAERLFF	TGTGCAAGCAGCTACCGGGACAGGGAAGCCGAAAGATTATTTTTC	NA_TRBV16.NA.TRBJ1-4.TRBC1	NA_TGTGCAAGCAGCTACCGGGACAGGGAAGCCGAAAGATTATTTTTC	NA_CASSYRDREAERLFF	NA_NA_TRBV16.NA.TRBJ1-4.TRBC1_TGTGCAAGCAGCTACCGGGACAGGGAAGCCGAAAGATTATTTTTC
TFH	AATCGGTTCCTATGTT-1	TFH				TRBV3.TRBD2.TRBJ2-1.TRBC2	CASSLDGTGDAEQFF	TGTGCCAGCAGCTTAGACGGGACTGGGGATGCTGAGCAGTTCTTC	NA_TRBV3.TRBD2.TRBJ2-1.TRBC2	NA_TGTGCCAGCAGCTTAGACGGGACTGGGGATGCTGAGCAGTTCTTC	NA_CASSLDGTGDAEQFF	NA_NA_TRBV3.TRBD2.TRBJ2-1.TRBC2_TGTGCCAGCAGCTTAGACGGGACTGGGGATGCTGAGCAGTTCTTC
TFH	AATCGGTTCTGGCGAC-1	TFH				TRBV3.TRBD1.TRBJ2-7.TRBC2	CASSPSGQGEYEQYF	TGTGCCAGCAGCCCCTCGGGACAGGGGGAGTATGAACAGTACTTC	NA_TRBV3.TRBD1.TRBJ2-7.TRBC2	NA_TGTGCCAGCAGCCCCTCGGGACAGGGGGAGTATGAACAGTACTTC	NA_CASSPSGQGEYEQYF	NA_NA_TRBV3.TRBD1.TRBJ2-7.TRBC2_TGTGCCAGCAGCCCCTCGGGACAGGGGGAGTATGAACAGTACTTC
TFH	AATCGGTTCTTCAACT-1	TFH				TRBV31.TRBD1.TRBJ1-1.TRBC1	CAWRQGAPDTEVFF	TGTGCCTGGAGACAGGGGGCGCCGGACACAGAAGTCTTCTTT	NA_TRBV31.TRBD1.TRBJ1-1.TRBC1	NA_TGTGCCTGGAGACAGGGGGCGCCGGACACAGAAGTCTTCTTT	NA_CAWRQGAPDTEVFF	NA_NA_TRBV31.TRBD1.TRBJ1-1.TRBC1_TGTGCCTGGAGACAGGGGGCGCCGGACACAGAAGTCTTCTTT
TFH	ACACCAAAGGAACTGC-1	TFH	TRAV6D-6.TRAJ23.TRAC	CALGDLGYNQGKLIF	TGTGCTCTGGGTGATCTTGGCTATAACCAGGGGAAGCTTATCTTT	TRBV31.TRBD2.TRBJ2-1.TRBC2	CAWSGGADAEQFF	TGTGCCTGGAGTGGGGGGGCGGATGCTGAGCAGTTCTTC	TRAV6D-6.TRAJ23.TRAC_TRBV31.TRBD2.TRBJ2-1.TRBC2	TGTGCTCTGGGTGATCTTGGCTATAACCAGGGGAAGCTTATCTTT_TGTGCCTGGAGTGGGGGGGCGGATGCTGAGCAGTTCTTC	CALGDLGYNQGKLIF_CAWSGGADAEQFF	TRAV6D-6.TRAJ23.TRAC_TGTGCTCTGGGTGATCTTGGCTATAACCAGGGGAAGCTTATCTTT_TRBV31.TRBD2.TRBJ2-1.TRBC2_TGTGCCTGGAGTGGGGGGGCGGATGCTGAGCAGTTCTTC
TFH	ACACCAAAGGGCTCTC-1	TFH	TRAV16N.TRAJ23.TRAC	CAMRGYNQGKLIF	TGTGCTATGAGAGGGTATAACCAGGGGAAGCTTATCTTT	TRBV15.NA.TRBJ2-7.TRBC2	CASSRDSSYEQYF	TGTGCCAGCAGTCGGGACAGCTCCTATGAACAGTACTTC	TRAV16N.TRAJ23.TRAC_TRBV15.NA.TRBJ2-7.TRBC2	TGTGCTATGAGAGGGTATAACCAGGGGAAGCTTATCTTT_TGTGCCAGCAGTCGGGACAGCTCCTATGAACAGTACTTC	CAMRGYNQGKLIF_CASSRDSSYEQYF	TRAV16N.TRAJ23.TRAC_TGTGCTATGAGAGGGTATAACCAGGGGAAGCTTATCTTT_TRBV15.NA.TRBJ2-7.TRBC2_TGTGCCAGCAGTCGGGACAGCTCCTATGAACAGTACTTC
TFH	ACACCAACAGCAGTTT-1	TFH	TRAV1.TRAJ42.TRAC	CAVRMAGGSNAKLTF	TGTGCTGTGAGGATGGCTGGAGGAAGCAATGCAAAGCTAACCTTC	TRBV3.TRBD1.TRBJ1-2.TRBC1	CASSLAGTGDSDYTF	TGTGCCAGCAGCTTAGCCGGGACAGGGGACTCCGACTACACCTTC	TRAV1.TRAJ42.TRAC_TRBV3.TRBD1.TRBJ1-2.TRBC1	TGTGCTGTGAGGATGGCTGGAGGAAGCAATGCAAAGCTAACCTTC_TGTGCCAGCAGCTTAGCCGGGACAGGGGACTCCGACTACACCTTC	CAVRMAGGSNAKLTF_CASSLAGTGDSDYTF	TRAV1.TRAJ42.TRAC_TGTGCTGTGAGGATGGCTGGAGGAAGCAATGCAAAGCTAACCTTC_TRBV3.TRBD1.TRBJ1-2.TRBC1_TGTGCCAGCAGCTTAGCCGGGACAGGGGACTCCGACTACACCTTC
TFH	ACACCAACAGCTCGCA-1	TFH				TRBV3.NA.TRBJ2-5.TRBC2	CASSLGGKGEDTQYF	TGTGCCAGCAGCTTAGGAGGGAAGGGAGAAGACACCCAGTACTTT	NA_TRBV3.NA.TRBJ2-5.TRBC2	NA_TGTGCCAGCAGCTTAGGAGGGAAGGGAGAAGACACCCAGTACTTT	NA_CASSLGGKGEDTQYF	NA_NA_TRBV3.NA.TRBJ2-5.TRBC2_TGTGCCAGCAGCTTAGGAGGGAAGGGAGAAGACACCCAGTACTTT
TFH	ACACCAAGTCGCTTCT-1	TFH	TRAV6D-6.TRAJ32.TRAC	CALGDQYGGSGNKLIF	TGTGCTCTGGGTGATCAGTATGGGGGCAGTGGCAACAAGCTCATCTTT	TRBV12-2+TRBV13-2.NA.TRBJ2-1.TRBC2	CASGDVGGNYAEQFF	TGTGCCAGCGGTGATGTTGGGGGGAACTATGCTGAGCAGTTCTTC	TRAV6D-6.TRAJ32.TRAC_TRBV12-2+TRBV13-2.NA.TRBJ2-1.TRBC2	TGTGCTCTGGGTGATCAGTATGGGGGCAGTGGCAACAAGCTCATCTTT_TGTGCCAGCGGTGATGTTGGGGGGAACTATGCTGAGCAGTTCTTC	CALGDQYGGSGNKLIF_CASGDVGGNYAEQFF	TRAV6D-6.TRAJ32.TRAC_TGTGCTCTGGGTGATCAGTATGGGGGCAGTGGCAACAAGCTCATCTTT_TRBV12-2+TRBV13-2.NA.TRBJ2-1.TRBC2_TGTGCCAGCGGTGATGTTGGGGGGAACTATGCTGAGCAGTTCTTC
TFH	ACACCAAGTGGGTCAA-1	TFH	TRAV5-1.TRAJ7.TRAC	CSASHYSNNRLTL	TGCTCAGCAAGTCACTACAGCAACAACAGACTTACTTTG	TRBV2.NA.TRBJ2-5.TRBC2	CASSQDATAQDTQYF	TGTGCCAGCAGCCAAGACGCCACAGCCCAAGACACCCAGTACTTT	TRAV5-1.TRAJ7.TRAC_TRBV2.NA.TRBJ2-5.TRBC2	TGCTCAGCAAGTCACTACAGCAACAACAGACTTACTTTG_TGTGCCAGCAGCCAAGACGCCACAGCCCAAGACACCCAGTACTTT	CSASHYSNNRLTL_CASSQDATAQDTQYF	TRAV5-1.TRAJ7.TRAC_TGCTCAGCAAGTCACTACAGCAACAACAGACTTACTTTG_TRBV2.NA.TRBJ2-5.TRBC2_TGTGCCAGCAGCCAAGACGCCACAGCCCAAGACACCCAGTACTTT
TFH	ACACCAATCCGAATGT-1	TFH				TRBV3.NA.TRBJ2-7.TRBC2	CASSLAGTGEYEQYF	TGTGCCAGCAGCTTAGCCGGGACTGGGGAGTATGAACAGTACTTC	NA_TRBV3.NA.TRBJ2-7.TRBC2	NA_TGTGCCAGCAGCTTAGCCGGGACTGGGGAGTATGAACAGTACTTC	NA_CASSLAGTGEYEQYF	NA_NA_TRBV3.NA.TRBJ2-7.TRBC2_TGTGCCAGCAGCTTAGCCGGGACTGGGGAGTATGAACAGTACTTC
TFH	ACACCCTAGCTACCTA-1	TFH	TRAV13-1.TRAJ48.TRAC	CAMGGYGNEKITF	TGTGCTATGGGGGGCTATGGAAATGAGAAAATAACTTTT	TRBV17.NA.TRBJ2-7.TRBC2	CASSRDPWSSYEQYF	TGTGCTAGCAGTAGAGATCCCTGGTCCTCCTATGAACAGTACTTC	TRAV13-1.TRAJ48.TRAC_TRBV17.NA.TRBJ2-7.TRBC2	TGTGCTATGGGGGGCTATGGAAATGAGAAAATAACTTTT_TGTGCTAGCAGTAGAGATCCCTGGTCCTCCTATGAACAGTACTTC	CAMGGYGNEKITF_CASSRDPWSSYEQYF	TRAV13-1.TRAJ48.TRAC_TGTGCTATGGGGGGCTATGGAAATGAGAAAATAACTTTT_TRBV17.NA.TRBJ2-7.TRBC2_TGTGCTAGCAGTAGAGATCCCTGGTCCTCCTATGAACAGTACTTC
TFH	ACACCCTTCGTGGGAA-1	TFH				TRBV15.NA.TRBJ2-5.TRBC2	CASSLGQQDTQYF	TGTGCCAGCAGTTTGGGACAACAAGACACCCAGTACTTT	NA_TRBV15.NA.TRBJ2-5.TRBC2	NA_TGTGCCAGCAGTTTGGGACAACAAGACACCCAGTACTTT	NA_CASSLGQQDTQYF	NA_NA_TRBV15.NA.TRBJ2-5.TRBC2_TGTGCCAGCAGTTTGGGACAACAAGACACCCAGTACTTT
TFH	ACACCGGAGTGCCAGA-1	TFH	TRAV14N-2.TRAJ47.TRAC	CAATPYANKMIF	TGTGCAGCAACCCCCTATGCAAACAAGATGATCTTT	TRBV13-1.NA.TRBJ2-1.TRBC2	CASSEDWGYYAEQFF	TGTGCCAGCAGTGAGGACTGGGGGTACTATGCTGAGCAGTTCTTC	TRAV14N-2.TRAJ47.TRAC_TRBV13-1.NA.TRBJ2-1.TRBC2	TGTGCAGCAACCCCCTATGCAAACAAGATGATCTTT_TGTGCCAGCAGTGAGGACTGGGGGTACTATGCTGAGCAGTTCTTC	CAATPYANKMIF_CASSEDWGYYAEQFF	TRAV14N-2.TRAJ47.TRAC_TGTGCAGCAACCCCCTATGCAAACAAGATGATCTTT_TRBV13-1.NA.TRBJ2-1.TRBC2_TGTGCCAGCAGTGAGGACTGGGGGTACTATGCTGAGCAGTTCTTC
TFH	ACACCGGAGTTCGCAT-1	TFH	TRAV3-1.TRAJ22.TRAC;TRAV8D-2.TRAJ50.TRAC	CAVSASSGSWQLIF;CATDWSASSSFSKLVF	TGCGCAGTCAGTGCGTCTTCTGGCAGCTGGCAACTCATCTTT;TGTGCTACAGATTGGTCAGCATCCTCCTCCTTCAGCAAGCTGGTGTTT	TRBV16.TRBD2.TRBJ2-1.TRBC2;TRBV31.NA.TRBJ2-7.TRBC2	CASSSLYWGGAYAEQFF;CAWSPGLGYEQYF	TGTGCAAGCAGCTCCCTCTACTGGGGGGGCGCCTATGCTGAGCAGTTCTTC;TGTGCCTGGAGTCCGGGACTGGGGTATGAACAGTACTTC	TRAV3-1.TRAJ22.TRAC;TRAV8D-2.TRAJ50.TRAC_TRBV16.TRBD2.TRBJ2-1.TRBC2;TRBV31.NA.TRBJ2-7.TRBC2	TGCGCAGTCAGTGCGTCTTCTGGCAGCTGGCAACTCATCTTT;TGTGCTACAGATTGGTCAGCATCCTCCTCCTTCAGCAAGCTGGTGTTT_TGTGCAAGCAGCTCCCTCTACTGGGGGGGCGCCTATGCTGAGCAGTTCTTC;TGTGCCTGGAGTCCGGGACTGGGGTATGAACAGTACTTC	CAVSASSGSWQLIF;CATDWSASSSFSKLVF_CASSSLYWGGAYAEQFF;CAWSPGLGYEQYF	TRAV3-1.TRAJ22.TRAC;TRAV8D-2.TRAJ50.TRAC_TGCGCAGTCAGTGCGTCTTCTGGCAGCTGGCAACTCATCTTT;TGTGCTACAGATTGGTCAGCATCCTCCTCCTTCAGCAAGCTGGTGTTT_TRBV16.TRBD2.TRBJ2-1.TRBC2;TRBV31.NA.TRBJ2-7.TRBC2_TGTGCAAGCAGCTCCCTCTACTGGGGGGGCGCCTATGCTGAGCAGTTCTTC;TGTGCCTGGAGTCCGGGACTGGGGTATGAACAGTACTTC
TFH	ACACCGGTCCTTCAAT-1	TFH				TRBV3.NA.TRBJ2-7.TRBC2	CASSLRGLGEYEQYF	TGTGCCAGCAGCTTAAGGGGACTGGGGGAATATGAACAGTACTTC	NA_TRBV3.NA.TRBJ2-7.TRBC2	NA_TGTGCCAGCAGCTTAAGGGGACTGGGGGAATATGAACAGTACTTC	NA_CASSLRGLGEYEQYF	NA_NA_TRBV3.NA.TRBJ2-7.TRBC2_TGTGCCAGCAGCTTAAGGGGACTGGGGGAATATGAACAGTACTTC
TFH	ACACTGAAGAATGTGT-1	TFH				TRBV16.TRBD1.TRBJ2-3.TRBC2	CASSLEDREAETLYF	TGTGCAAGCAGCTTAGAGGACAGGGAGGCAGAAACGCTGTATTTT	NA_TRBV16.TRBD1.TRBJ2-3.TRBC2	NA_TGTGCAAGCAGCTTAGAGGACAGGGAGGCAGAAACGCTGTATTTT	NA_CASSLEDREAETLYF	NA_NA_TRBV16.TRBD1.TRBJ2-3.TRBC2_TGTGCAAGCAGCTTAGAGGACAGGGAGGCAGAAACGCTGTATTTT
TFH	ACACTGATCGCCATAA-1	TFH				TRBV12-2+TRBV13-2.TRBD2.TRBJ2-5.TRBC2	CASGDGTGGEDTQYF	TGTGCCAGCGGTGACGGGACTGGGGGGGAAGACACCCAGTACTTT	NA_TRBV12-2+TRBV13-2.TRBD2.TRBJ2-5.TRBC2	NA_TGTGCCAGCGGTGACGGGACTGGGGGGGAAGACACCCAGTACTTT	NA_CASGDGTGGEDTQYF	NA_NA_TRBV12-2+TRBV13-2.TRBD2.TRBJ2-5.TRBC2_TGTGCCAGCGGTGACGGGACTGGGGGGGAAGACACCCAGTACTTT
TFH	ACACTGATCGGTCTAA-1	TFH				TRBV12-2+TRBV13-2.TRBD1.TRBJ2-7.TRBC2	CASGETGVSYEQYF	TGTGCCAGCGGTGAGACAGGGGTTTCCTATGAACAGTACTTC	NA_TRBV12-2+TRBV13-2.TRBD1.TRBJ2-7.TRBC2	NA_TGTGCCAGCGGTGAGACAGGGGTTTCCTATGAACAGTACTTC	NA_CASGETGVSYEQYF	NA_NA_TRBV12-2+TRBV13-2.TRBD1.TRBJ2-7.TRBC2_TGTGCCAGCGGTGAGACAGGGGTTTCCTATGAACAGTACTTC
TFH	ACAGCCGAGTGCCATT-1	TFH	TRAV3-3.TRAJ48.TRAC	CAVRNYGNEKITF	TGCGCAGTCAGGAACTATGGAAATGAGAAAATAACTTTT	TRBV13-1.NA.TRBJ2-5.TRBC2	CASSPGQQDTQYF	TGTGCCAGCAGTCCGGGACAACAAGACACCCAGTACTTT	TRAV3-3.TRAJ48.TRAC_TRBV13-1.NA.TRBJ2-5.TRBC2	TGCGCAGTCAGGAACTATGGAAATGAGAAAATAACTTTT_TGTGCCAGCAGTCCGGGACAACAAGACACCCAGTACTTT	CAVRNYGNEKITF_CASSPGQQDTQYF	TRAV3-3.TRAJ48.TRAC_TGCGCAGTCAGGAACTATGGAAATGAGAAAATAACTTTT_TRBV13-1.NA.TRBJ2-5.TRBC2_TGTGCCAGCAGTCCGGGACAACAAGACACCCAGTACTTT
TFH	ACAGCCGCAGATCGGA-1	TFH	TRAV7D-4.TRAJ42.TRAC	CAARHSGGSNAKLTF	TGTGCAGCTAGGCATTCTGGAGGAAGCAATGCAAAGCTAACCTTC	TRBV12-2+TRBV13-2.TRBD1.TRBJ1-4.TRBC1	CASGEGTGGERLFF	TGTGCCAGCGGTGAGGGGACAGGGGGCGAAAGATTATTTTTC	TRAV7D-4.TRAJ42.TRAC_TRBV12-2+TRBV13-2.TRBD1.TRBJ1-4.TRBC1	TGTGCAGCTAGGCATTCTGGAGGAAGCAATGCAAAGCTAACCTTC_TGTGCCAGCGGTGAGGGGACAGGGGGCGAAAGATTATTTTTC	CAARHSGGSNAKLTF_CASGEGTGGERLFF	TRAV7D-4.TRAJ42.TRAC_TGTGCAGCTAGGCATTCTGGAGGAAGCAATGCAAAGCTAACCTTC_TRBV12-2+TRBV13-2.TRBD1.TRBJ1-4.TRBC1_TGTGCCAGCGGTGAGGGGACAGGGGGCGAAAGATTATTTTTC
TFH	ACAGCCGGTGCACGAA-1	TFH				TRBV1.TRBD1.TRBJ2-1.TRBC2	CTCSGDRVNYAEQFF	TGCACCTGCAGTGGGGACAGGGTTAACTATGCTGAGCAGTTCTTC	NA_TRBV1.TRBD1.TRBJ2-1.TRBC2	NA_TGCACCTGCAGTGGGGACAGGGTTAACTATGCTGAGCAGTTCTTC	NA_CTCSGDRVNYAEQFF	NA_NA_TRBV1.TRBD1.TRBJ2-1.TRBC2_TGCACCTGCAGTGGGGACAGGGTTAACTATGCTGAGCAGTTCTTC
TFH	ACAGCCGGTGTTAAGA-1	TFH	TRAV9-1.TRAJ48.TRAC	CAASTYGNEKITF	TGTGCTGCGAGCACCTATGGAAATGAGAAAATAACTTTT	TRBV12-2+TRBV13-2.NA.TRBJ2-7.TRBC2	CASGELGVSYEQYF	TGTGCCAGCGGTGAGCTGGGGGTCTCCTATGAACAGTACTTC	TRAV9-1.TRAJ48.TRAC_TRBV12-2+TRBV13-2.NA.TRBJ2-7.TRBC2	TGTGCTGCGAGCACCTATGGAAATGAGAAAATAACTTTT_TGTGCCAGCGGTGAGCTGGGGGTCTCCTATGAACAGTACTTC	CAASTYGNEKITF_CASGELGVSYEQYF	TRAV9-1.TRAJ48.TRAC_TGTGCTGCGAGCACCTATGGAAATGAGAAAATAACTTTT_TRBV12-2+TRBV13-2.NA.TRBJ2-7.TRBC2_TGTGCCAGCGGTGAGCTGGGGGTCTCCTATGAACAGTACTTC
TFH	ACAGCCGTCCCAAGTA-1	TFH				TRBV3.TRBD1.TRBJ2-7.TRBC2	CASSLSGTGEYEQYF	TGTGCCAGCAGCTTATCCGGGACAGGGGAGTATGAACAGTACTTC	NA_TRBV3.TRBD1.TRBJ2-7.TRBC2	NA_TGTGCCAGCAGCTTATCCGGGACAGGGGAGTATGAACAGTACTTC	NA_CASSLSGTGEYEQYF	NA_NA_TRBV3.TRBD1.TRBJ2-7.TRBC2_TGTGCCAGCAGCTTATCCGGGACAGGGGAGTATGAACAGTACTTC
TFH	ACAGCCGTCGGAATCT-1	TFH	TRAV9N-3.TRAJ7.TRAC	CAVRDYSNNRLTL	TGTGCTGTGAGAGACTACAGCAACAACAGACTTACTTTG	TRBV2.TRBD1.TRBJ2-7.TRBC2	CASSQGQGEDEQYF	TGTGCCAGCAGCCAAGGACAGGGGGAAGATGAACAGTACTTC	TRAV9N-3.TRAJ7.TRAC_TRBV2.TRBD1.TRBJ2-7.TRBC2	TGTGCTGTGAGAGACTACAGCAACAACAGACTTACTTTG_TGTGCCAGCAGCCAAGGACAGGGGGAAGATGAACAGTACTTC	CAVRDYSNNRLTL_CASSQGQGEDEQYF	TRAV9N-3.TRAJ7.TRAC_TGTGCTGTGAGAGACTACAGCAACAACAGACTTACTTTG_TRBV2.TRBD1.TRBJ2-7.TRBC2_TGTGCCAGCAGCCAAGGACAGGGGGAAGATGAACAGTACTTC
TFH	ACAGCCGTCTGCAAGT-1	TFH				TRBV3.NA.TRBJ2-7.TRBC2	CASSPSGTGEYEQYF	TGTGCCAGCAGCCCCTCCGGGACTGGGGAGTATGAACAGTACTTC	NA_TRBV3.NA.TRBJ2-7.TRBC2	NA_TGTGCCAGCAGCCCCTCCGGGACTGGGGAGTATGAACAGTACTTC	NA_CASSPSGTGEYEQYF	NA_NA_TRBV3.NA.TRBJ2-7.TRBC2_TGTGCCAGCAGCCCCTCCGGGACTGGGGAGTATGAACAGTACTTC
TFH	ACAGCTAAGTATCGAA-1	TFH				TRBV3.NA.TRBJ2-7.TRBC2	CASSSSGTGEYEQYF	TGTGCCAGCAGCTCCTCCGGGACTGGGGAATATGAACAGTACTTC	NA_TRBV3.NA.TRBJ2-7.TRBC2	NA_TGTGCCAGCAGCTCCTCCGGGACTGGGGAATATGAACAGTACTTC	NA_CASSSSGTGEYEQYF	NA_NA_TRBV3.NA.TRBJ2-7.TRBC2_TGTGCCAGCAGCTCCTCCGGGACTGGGGAATATGAACAGTACTTC
TFH	ACAGCTAAGTGACTCT-1	TFH				TRBV3.NA.TRBJ2-5.TRBC2	CASSLGGKGEDTQYF	TGTGCCAGCAGCTTAGGTGGGAAGGGGGAAGACACCCAGTACTTT	NA_TRBV3.NA.TRBJ2-5.TRBC2	NA_TGTGCCAGCAGCTTAGGTGGGAAGGGGGAAGACACCCAGTACTTT	NA_CASSLGGKGEDTQYF	NA_NA_TRBV3.NA.TRBJ2-5.TRBC2_TGTGCCAGCAGCTTAGGTGGGAAGGGGGAAGACACCCAGTACTTT
TFH	ACAGCTACATGTAAGA-1	TFH	TRAV16N.TRAJ7.TRAC	CAMREDYSNNRLTL	TGTGCTATGAGAGAGGACTACAGCAACAACAGACTTACTTTG	TRBV15.NA.TRBJ2-5.TRBC2	CASSLGQQDTQYF	TGTGCCAGCAGTTTAGGACAGCAAGACACCCAGTACTTT	TRAV16N.TRAJ7.TRAC_TRBV15.NA.TRBJ2-5.TRBC2	TGTGCTATGAGAGAGGACTACAGCAACAACAGACTTACTTTG_TGTGCCAGCAGTTTAGGACAGCAAGACACCCAGTACTTT	CAMREDYSNNRLTL_CASSLGQQDTQYF	TRAV16N.TRAJ7.TRAC_TGTGCTATGAGAGAGGACTACAGCAACAACAGACTTACTTTG_TRBV15.NA.TRBJ2-5.TRBC2_TGTGCCAGCAGTTTAGGACAGCAAGACACCCAGTACTTT
TFH	ACAGCTAGTCGTCTTC-1	TFH	TRAV6D-6.TRAJ23.TRAC	CALGDRGYNQGKLIF	TGTGCTCTGGGTGATCGGGGGTATAACCAGGGGAAGCTTATCTTT	TRBV31.TRBD1.TRBJ1-2.TRBC1	CAWKQGADSDYTF	TGTGCCTGGAAACAGGGGGCGGACTCCGACTACACCTTC	TRAV6D-6.TRAJ23.TRAC_TRBV31.TRBD1.TRBJ1-2.TRBC1	TGTGCTCTGGGTGATCGGGGGTATAACCAGGGGAAGCTTATCTTT_TGTGCCTGGAAACAGGGGGCGGACTCCGACTACACCTTC	CALGDRGYNQGKLIF_CAWKQGADSDYTF	TRAV6D-6.TRAJ23.TRAC_TGTGCTCTGGGTGATCGGGGGTATAACCAGGGGAAGCTTATCTTT_TRBV31.TRBD1.TRBJ1-2.TRBC1_TGTGCCTGGAAACAGGGGGCGGACTCCGACTACACCTTC
TFH	ACATCAGCAGTAACGG-1	TFH				TRBV12-2+TRBV13-2.NA.TRBJ2-1.TRBC2	CASGDVGGNYAEQFF	TGTGCCAGCGGTGATGTTGGGGGGAACTATGCTGAGCAGTTCTTC	NA_TRBV12-2+TRBV13-2.NA.TRBJ2-1.TRBC2	NA_TGTGCCAGCGGTGATGTTGGGGGGAACTATGCTGAGCAGTTCTTC	NA_CASGDVGGNYAEQFF	NA_NA_TRBV12-2+TRBV13-2.NA.TRBJ2-1.TRBC2_TGTGCCAGCGGTGATGTTGGGGGGAACTATGCTGAGCAGTTCTTC
TFH	ACATCAGCATAAAGGT-1	TFH	TRAV3-3.TRAJ7.TRAC	CAVSAYSNNRLTL	TGCGCAGTCAGTGCTTACAGCAACAACAGACTTACTTTG	TRBV3.NA.TRBJ2-5.TRBC2	CASSLGGKGEDTQYF	TGTGCCAGCAGCTTAGGTGGGAAGGGGGAAGACACCCAGTACTTT	TRAV3-3.TRAJ7.TRAC_TRBV3.NA.TRBJ2-5.TRBC2	TGCGCAGTCAGTGCTTACAGCAACAACAGACTTACTTTG_TGTGCCAGCAGCTTAGGTGGGAAGGGGGAAGACACCCAGTACTTT	CAVSAYSNNRLTL_CASSLGGKGEDTQYF	TRAV3-3.TRAJ7.TRAC_TGCGCAGTCAGTGCTTACAGCAACAACAGACTTACTTTG_TRBV3.NA.TRBJ2-5.TRBC2_TGTGCCAGCAGCTTAGGTGGGAAGGGGGAAGACACCCAGTACTTT
TFH	ACATCAGGTCGTTGTA-1	TFH				TRBV2.TRBD1.TRBJ2-5.TRBC2	CASSQGQGEDTQYF	TGTGCCAGCAGCCAAGGACAGGGTGAAGACACCCAGTACTTT	NA_TRBV2.TRBD1.TRBJ2-5.TRBC2	NA_TGTGCCAGCAGCCAAGGACAGGGTGAAGACACCCAGTACTTT	NA_CASSQGQGEDTQYF	NA_NA_TRBV2.TRBD1.TRBJ2-5.TRBC2_TGTGCCAGCAGCCAAGGACAGGGTGAAGACACCCAGTACTTT
TFH	ACATGGTAGAAACGAG-1	TFH				TRBV1.NA.TRBJ2-7.TRBC2	CTCSADRVGEYEQYF	TGCACCTGCAGTGCAGATAGGGTGGGGGAGTATGAACAGTACTTC	NA_TRBV1.NA.TRBJ2-7.TRBC2	NA_TGCACCTGCAGTGCAGATAGGGTGGGGGAGTATGAACAGTACTTC	NA_CTCSADRVGEYEQYF	NA_NA_TRBV1.NA.TRBJ2-7.TRBC2_TGCACCTGCAGTGCAGATAGGGTGGGGGAGTATGAACAGTACTTC
TFH	ACATGGTCACGACGAA-1	TFH	TRAV13-1.TRAJ23.TRAC	CAWTSYNQGKLIF	TGTGCTTGGACGTCTTATAACCAGGGGAAGCTTATCTTT	TRBV15.NA.TRBJ1-1.TRBC1	CASSLQGDTEVFF	TGTGCCAGCAGTTTACAGGGGGACACAGAAGTCTTCTTT	TRAV13-1.TRAJ23.TRAC_TRBV15.NA.TRBJ1-1.TRBC1	TGTGCTTGGACGTCTTATAACCAGGGGAAGCTTATCTTT_TGTGCCAGCAGTTTACAGGGGGACACAGAAGTCTTCTTT	CAWTSYNQGKLIF_CASSLQGDTEVFF	TRAV13-1.TRAJ23.TRAC_TGTGCTTGGACGTCTTATAACCAGGGGAAGCTTATCTTT_TRBV15.NA.TRBJ1-1.TRBC1_TGTGCCAGCAGTTTACAGGGGGACACAGAAGTCTTCTTT
TFH	ACATGGTCATGGTCTA-1	TFH	TRAV3-1.TRAJ22.TRAC	CAVSASSGSWQLIF	TGCGCAGTCAGTGCATCTTCTGGCAGCTGGCAACTCATCTTT	TRBV31.NA.TRBJ2-7.TRBC2	CAWSPGLGYEQYF	TGTGCCTGGAGCCCGGGACTGGGATATGAACAGTACTTC	TRAV3-1.TRAJ22.TRAC_TRBV31.NA.TRBJ2-7.TRBC2	TGCGCAGTCAGTGCATCTTCTGGCAGCTGGCAACTCATCTTT_TGTGCCTGGAGCCCGGGACTGGGATATGAACAGTACTTC	CAVSASSGSWQLIF_CAWSPGLGYEQYF	TRAV3-1.TRAJ22.TRAC_TGCGCAGTCAGTGCATCTTCTGGCAGCTGGCAACTCATCTTT_TRBV31.NA.TRBJ2-7.TRBC2_TGTGCCTGGAGCCCGGGACTGGGATATGAACAGTACTTC
TFH	ACATGGTTCACAATGC-1	TFH				TRBV3.NA.TRBJ2-5.TRBC2	CASSLGGKGEDTQYF	TGTGCCAGCAGCTTAGGAGGGAAGGGAGAAGACACCCAGTACTTT	NA_TRBV3.NA.TRBJ2-5.TRBC2	NA_TGTGCCAGCAGCTTAGGAGGGAAGGGAGAAGACACCCAGTACTTT	NA_CASSLGGKGEDTQYF	NA_NA_TRBV3.NA.TRBJ2-5.TRBC2_TGTGCCAGCAGCTTAGGAGGGAAGGGAGAAGACACCCAGTACTTT
TFH	ACATGGTTCTGTTTGT-1	TFH				TRBV3.TRBD1.TRBJ2-7.TRBC2	CASSSSGTGDYEQYF	TGTGCCAGCAGCTCCTCCGGGACAGGGGACTATGAACAGTACTTC	NA_TRBV3.TRBD1.TRBJ2-7.TRBC2	NA_TGTGCCAGCAGCTCCTCCGGGACAGGGGACTATGAACAGTACTTC	NA_CASSSSGTGDYEQYF	NA_NA_TRBV3.TRBD1.TRBJ2-7.TRBC2_TGTGCCAGCAGCTCCTCCGGGACAGGGGACTATGAACAGTACTTC
TFH	ACCAGTACAAGAAAGG-1	TFH	TRAV12N-2.TRAJ7.TRAC	CALSPDYSNNRLTL	TGTGCTCTGTCTCCCGACTACAGCAACAACAGACTTACTTTG	TRBV1.NA.TRBJ2-7.TRBC2	CTCSAGGTGEYEQYF	TGCACCTGCAGTGCAGGCGGGACTGGGGAGTATGAACAGTACTTC	TRAV12N-2.TRAJ7.TRAC_TRBV1.NA.TRBJ2-7.TRBC2	TGTGCTCTGTCTCCCGACTACAGCAACAACAGACTTACTTTG_TGCACCTGCAGTGCAGGCGGGACTGGGGAGTATGAACAGTACTTC	CALSPDYSNNRLTL_CTCSAGGTGEYEQYF	TRAV12N-2.TRAJ7.TRAC_TGTGCTCTGTCTCCCGACTACAGCAACAACAGACTTACTTTG_TRBV1.NA.TRBJ2-7.TRBC2_TGCACCTGCAGTGCAGGCGGGACTGGGGAGTATGAACAGTACTTC
TFH	ACCCACTAGGCTAGGT-1	TFH	TRAV16N.TRAJ7.TRAC	CAMREEYSNNRLTL	TGTGCTATGAGAGAGGAATACAGCAACAACAGACTTACTTTG	TRBV15.NA.TRBJ2-5.TRBC2	CASSLGDRGDTQYF	TGTGCCAGCAGTTTAGGGGACAGGGGAGACACCCAGTACTTT	TRAV16N.TRAJ7.TRAC_TRBV15.NA.TRBJ2-5.TRBC2	TGTGCTATGAGAGAGGAATACAGCAACAACAGACTTACTTTG_TGTGCCAGCAGTTTAGGGGACAGGGGAGACACCCAGTACTTT	CAMREEYSNNRLTL_CASSLGDRGDTQYF	TRAV16N.TRAJ7.TRAC_TGTGCTATGAGAGAGGAATACAGCAACAACAGACTTACTTTG_TRBV15.NA.TRBJ2-5.TRBC2_TGTGCCAGCAGTTTAGGGGACAGGGGAGACACCCAGTACTTT
TFH	ACCCACTCACACCGAC-1	TFH	TRAV3-3.TRAJ48.TRAC	CAVSNYGNEKITF	TGCGCAGTCAGCAACTATGGAAATGAGAAAATAACTTTT	TRBV31.NA.TRBJ2-2.TRBC2	CAWSLGTDTGQLYF	TGTGCCTGGAGTCTAGGGACAGACACCGGGCAGCTCTACTTT	TRAV3-3.TRAJ48.TRAC_TRBV31.NA.TRBJ2-2.TRBC2	TGCGCAGTCAGCAACTATGGAAATGAGAAAATAACTTTT_TGTGCCTGGAGTCTAGGGACAGACACCGGGCAGCTCTACTTT	CAVSNYGNEKITF_CAWSLGTDTGQLYF	TRAV3-3.TRAJ48.TRAC_TGCGCAGTCAGCAACTATGGAAATGAGAAAATAACTTTT_TRBV31.NA.TRBJ2-2.TRBC2_TGTGCCTGGAGTCTAGGGACAGACACCGGGCAGCTCTACTTT
TFH	ACCGTAAAGATCACGG-1	TFH				TRBV3.TRBD2.TRBJ2-1.TRBC2	CASSLFGTGDAEQFF	TGTGCCAGCAGCTTATTCGGGACTGGGGATGCTGAGCAGTTCTTC	NA_TRBV3.TRBD2.TRBJ2-1.TRBC2	NA_TGTGCCAGCAGCTTATTCGGGACTGGGGATGCTGAGCAGTTCTTC	NA_CASSLFGTGDAEQFF	NA_NA_TRBV3.TRBD2.TRBJ2-1.TRBC2_TGTGCCAGCAGCTTATTCGGGACTGGGGATGCTGAGCAGTTCTTC
TFH	ACCGTAAAGTGTGAAT-1	TFH	TRAV6D-6.TRAJ23.TRAC	CALGEGYNQGKLIF	TGTGCTCTGGGTGAAGGGTATAACCAGGGGAAGCTTATCTTT	TRBV13-1.NA.TRBJ2-2.TRBC2	CASSDAEGGTGQLYF	TGTGCCAGCAGTGATGCTGAGGGCGGCACCGGGCAGCTCTACTTT	TRAV6D-6.TRAJ23.TRAC_TRBV13-1.NA.TRBJ2-2.TRBC2	TGTGCTCTGGGTGAAGGGTATAACCAGGGGAAGCTTATCTTT_TGTGCCAGCAGTGATGCTGAGGGCGGCACCGGGCAGCTCTACTTT	CALGEGYNQGKLIF_CASSDAEGGTGQLYF	TRAV6D-6.TRAJ23.TRAC_TGTGCTCTGGGTGAAGGGTATAACCAGGGGAAGCTTATCTTT_TRBV13-1.NA.TRBJ2-2.TRBC2_TGTGCCAGCAGTGATGCTGAGGGCGGCACCGGGCAGCTCTACTTT
TFH	ACCGTAAGTAATCGTC-1	TFH	TRAV14N-2.TRAJ7.TRAC	CAASDYSNNRLTL	TGTGCAGCAAGTGACTACAGCAACAACAGACTTACTTTG	TRBV31.NA.TRBJ2-5.TRBC2	CAWSLWEDTQYF	TGTGCCTGGAGTCTCTGGGAAGACACCCAGTACTTT	TRAV14N-2.TRAJ7.TRAC_TRBV31.NA.TRBJ2-5.TRBC2	TGTGCAGCAAGTGACTACAGCAACAACAGACTTACTTTG_TGTGCCTGGAGTCTCTGGGAAGACACCCAGTACTTT	CAASDYSNNRLTL_CAWSLWEDTQYF	TRAV14N-2.TRAJ7.TRAC_TGTGCAGCAAGTGACTACAGCAACAACAGACTTACTTTG_TRBV31.NA.TRBJ2-5.TRBC2_TGTGCCTGGAGTCTCTGGGAAGACACCCAGTACTTT
TFH	ACCTTTAGTGATAAGT-1	TFH	TRAV13-1.TRAJ23.TRAC	CAWTSYNQGKLIF	TGTGCTTGGACGTCTTATAACCAGGGGAAGCTTATCTTT	TRBV15.NA.TRBJ1-1.TRBC1	CASSLQGDTEVFF	TGTGCCAGCAGTTTACAGGGGGACACAGAAGTCTTCTTT	TRAV13-1.TRAJ23.TRAC_TRBV15.NA.TRBJ1-1.TRBC1	TGTGCTTGGACGTCTTATAACCAGGGGAAGCTTATCTTT_TGTGCCAGCAGTTTACAGGGGGACACAGAAGTCTTCTTT	CAWTSYNQGKLIF_CASSLQGDTEVFF	TRAV13-1.TRAJ23.TRAC_TGTGCTTGGACGTCTTATAACCAGGGGAAGCTTATCTTT_TRBV15.NA.TRBJ1-1.TRBC1_TGTGCCAGCAGTTTACAGGGGGACACAGAAGTCTTCTTT
TFH	ACCTTTAGTTGAGGTG-1	TFH				TRBV15.NA.TRBJ2-7.TRBC2	CASRRDTSYEQYF	TGTGCCAGCAGACGGGACACCTCCTATGAACAGTACTTC	NA_TRBV15.NA.TRBJ2-7.TRBC2	NA_TGTGCCAGCAGACGGGACACCTCCTATGAACAGTACTTC	NA_CASRRDTSYEQYF	NA_NA_TRBV15.NA.TRBJ2-7.TRBC2_TGTGCCAGCAGACGGGACACCTCCTATGAACAGTACTTC
TFH	ACGAGCCCATTGCGGC-1	TFH	TRAV3-3.TRAJ7.TRAC	CAVRSYSNNRLTL	TGCGCAGTCAGATCCTACAGCAACAACAGACTTACTTTG	TRBV12-2.NA.TRBJ2-7.TRBC2	CASSPTGGDSYEQYF	TGTGCCAGCTCTCCCACTGGGGGGGACTCCTATGAACAGTACTTC	TRAV3-3.TRAJ7.TRAC_TRBV12-2.NA.TRBJ2-7.TRBC2	TGCGCAGTCAGATCCTACAGCAACAACAGACTTACTTTG_TGTGCCAGCTCTCCCACTGGGGGGGACTCCTATGAACAGTACTTC	CAVRSYSNNRLTL_CASSPTGGDSYEQYF	TRAV3-3.TRAJ7.TRAC_TGCGCAGTCAGATCCTACAGCAACAACAGACTTACTTTG_TRBV12-2.NA.TRBJ2-7.TRBC2_TGTGCCAGCTCTCCCACTGGGGGGGACTCCTATGAACAGTACTTC
TFH	ACGAGCCGTCGCATAT-1	TFH				TRBV31.NA.TRBJ2-7.TRBC2	CAWSPSLGYEQYF	TGTGCCTGGAGCCCCTCACTGGGTTATGAACAGTACTTC	NA_TRBV31.NA.TRBJ2-7.TRBC2	NA_TGTGCCTGGAGCCCCTCACTGGGTTATGAACAGTACTTC	NA_CAWSPSLGYEQYF	NA_NA_TRBV31.NA.TRBJ2-7.TRBC2_TGTGCCTGGAGCCCCTCACTGGGTTATGAACAGTACTTC
TFH	ACGAGCCTCTAACGGT-1	TFH				TRBV12-2+TRBV13-2.NA.TRBJ2-7.TRBC2	CASGADWEQYF	TGTGCCAGCGGTGCGGACTGGGAACAGTACTTC	NA_TRBV12-2+TRBV13-2.NA.TRBJ2-7.TRBC2	NA_TGTGCCAGCGGTGCGGACTGGGAACAGTACTTC	NA_CASGADWEQYF	NA_NA_TRBV12-2+TRBV13-2.NA.TRBJ2-7.TRBC2_TGTGCCAGCGGTGCGGACTGGGAACAGTACTTC
TFH	ACGAGCCTCTTGCATT-1	TFH				TRBV3.TRBD1.TRBJ2-7.TRBC2	CASSPSGQGEYEQYF	TGTGCCAGCAGCCCCTCGGGACAGGGGGAGTATGAACAGTACTTC	NA_TRBV3.TRBD1.TRBJ2-7.TRBC2	NA_TGTGCCAGCAGCCCCTCGGGACAGGGGGAGTATGAACAGTACTTC	NA_CASSPSGQGEYEQYF	NA_NA_TRBV3.TRBD1.TRBJ2-7.TRBC2_TGTGCCAGCAGCCCCTCGGGACAGGGGGAGTATGAACAGTACTTC
TFH	ACGAGGACACACATGT-1	TFH	TRAV9-4.TRAJ17.TRAC;TRAV12N-1.TRAJ7.TRAC	CAVSAHSAGNKLTF;CALSSYSNNRLTL	TGTGCTGTGAGCGCGCACAGTGCAGGGAACAAGCTAACTTTT;TGTGCTTTGAGTTCCTACAGCAACAACAGACTTACTTTG	TRBV12-2+TRBV13-2.NA.TRBJ2-1.TRBC2	CASGETNNYAEQFF	TGTGCCAGCGGTGAAACAAATAACTATGCTGAGCAGTTCTTC	TRAV9-4.TRAJ17.TRAC;TRAV12N-1.TRAJ7.TRAC_TRBV12-2+TRBV13-2.NA.TRBJ2-1.TRBC2	TGTGCTGTGAGCGCGCACAGTGCAGGGAACAAGCTAACTTTT;TGTGCTTTGAGTTCCTACAGCAACAACAGACTTACTTTG_TGTGCCAGCGGTGAAACAAATAACTATGCTGAGCAGTTCTTC	CAVSAHSAGNKLTF;CALSSYSNNRLTL_CASGETNNYAEQFF	TRAV9-4.TRAJ17.TRAC;TRAV12N-1.TRAJ7.TRAC_TGTGCTGTGAGCGCGCACAGTGCAGGGAACAAGCTAACTTTT;TGTGCTTTGAGTTCCTACAGCAACAACAGACTTACTTTG_TRBV12-2+TRBV13-2.NA.TRBJ2-1.TRBC2_TGTGCCAGCGGTGAAACAAATAACTATGCTGAGCAGTTCTTC
TFH	ACGATACAGTGGCACA-1	TFH	TRAV8D-2.TRAJ7.TRAC	CATGDYSNNRLTL	TGTGCTACAGGGGACTACAGCAACAACAGACTTACTTTG				TRAV8D-2.TRAJ7.TRAC_NA	TGTGCTACAGGGGACTACAGCAACAACAGACTTACTTTG_NA	CATGDYSNNRLTL_NA	TRAV8D-2.TRAJ7.TRAC_TGTGCTACAGGGGACTACAGCAACAACAGACTTACTTTG_NA_NA
TFH	ACGATACGTGACTACT-1	TFH				TRBV3.TRBD1.TRBJ2-7.TRBC2	CASSPSGQGEYEQYF	TGTGCCAGCAGCCCCTCGGGACAGGGGGAGTATGAACAGTACTTC	NA_TRBV3.TRBD1.TRBJ2-7.TRBC2	NA_TGTGCCAGCAGCCCCTCGGGACAGGGGGAGTATGAACAGTACTTC	NA_CASSPSGQGEYEQYF	NA_NA_TRBV3.TRBD1.TRBJ2-7.TRBC2_TGTGCCAGCAGCCCCTCGGGACAGGGGGAGTATGAACAGTACTTC
TFH	ACGATACTCCAACCAA-1	TFH				TRBV12-2.NA.TRBJ2-7.TRBC2	CASSPTGGDSYEQYF	TGTGCCAGCTCTCCCACTGGGGGGGACTCCTATGAACAGTACTTC	NA_TRBV12-2.NA.TRBJ2-7.TRBC2	NA_TGTGCCAGCTCTCCCACTGGGGGGGACTCCTATGAACAGTACTTC	NA_CASSPTGGDSYEQYF	NA_NA_TRBV12-2.NA.TRBJ2-7.TRBC2_TGTGCCAGCTCTCCCACTGGGGGGGACTCCTATGAACAGTACTTC
TFH	ACGATACTCGTATCAG-1	TFH	TRAV9-1.TRAJ7.TRAC	CAVSDYSNNRLTL	TGTGCTGTGAGCGACTACAGCAACAACAGACTTACTTTG	TRBV12-2+TRBV13-2.TRBD1.TRBJ2-7.TRBC2	CASGETGGSSYEQYF	TGTGCCAGCGGTGAGACAGGGGGGAGCTCCTATGAACAGTACTTC	TRAV9-1.TRAJ7.TRAC_TRBV12-2+TRBV13-2.TRBD1.TRBJ2-7.TRBC2	TGTGCTGTGAGCGACTACAGCAACAACAGACTTACTTTG_TGTGCCAGCGGTGAGACAGGGGGGAGCTCCTATGAACAGTACTTC	CAVSDYSNNRLTL_CASGETGGSSYEQYF	TRAV9-1.TRAJ7.TRAC_TGTGCTGTGAGCGACTACAGCAACAACAGACTTACTTTG_TRBV12-2+TRBV13-2.TRBD1.TRBJ2-7.TRBC2_TGTGCCAGCGGTGAGACAGGGGGGAGCTCCTATGAACAGTACTTC
TFH	ACGATGTCAGCCTATA-1	TFH				TRBV20.NA.TRBJ1-4.TRBC1	CGAREGVDERLFF	TGTGGTGCAAGAGAGGGGGTAGACGAAAGATTATTTTTC	NA_TRBV20.NA.TRBJ1-4.TRBC1	NA_TGTGGTGCAAGAGAGGGGGTAGACGAAAGATTATTTTTC	NA_CGAREGVDERLFF	NA_NA_TRBV20.NA.TRBJ1-4.TRBC1_TGTGGTGCAAGAGAGGGGGTAGACGAAAGATTATTTTTC
TFH	ACGATGTGTAAATGAC-1	TFH				TRBV12-2+TRBV13-2.NA.TRBJ2-7.TRBC2	CASGETGVSYEQYF	TGTGCCAGCGGTGAGACTGGGGTCTCCTATGAACAGTACTTC	NA_TRBV12-2+TRBV13-2.NA.TRBJ2-7.TRBC2	NA_TGTGCCAGCGGTGAGACTGGGGTCTCCTATGAACAGTACTTC	NA_CASGETGVSYEQYF	NA_NA_TRBV12-2+TRBV13-2.NA.TRBJ2-7.TRBC2_TGTGCCAGCGGTGAGACTGGGGTCTCCTATGAACAGTACTTC
TFH	ACGATGTGTAGCGTAG-1	TFH				TRBV15.NA.TRBJ2-7.TRBC2	CASRRDTSYEQYF	TGTGCCAGCAGACGGGACACCTCCTATGAACAGTACTTC	NA_TRBV15.NA.TRBJ2-7.TRBC2	NA_TGTGCCAGCAGACGGGACACCTCCTATGAACAGTACTTC	NA_CASRRDTSYEQYF	NA_NA_TRBV15.NA.TRBJ2-7.TRBC2_TGTGCCAGCAGACGGGACACCTCCTATGAACAGTACTTC
TFH	ACGATGTGTCGCTTTC-1	TFH	TRAV12N-1.TRAJ7.TRAC	CALSPDYSNNRLTL	TGTGCTTTGAGTCCGGACTACAGCAACAACAGACTTACTTTG	TRBV12-2+TRBV13-2.TRBD2.TRBJ2-5.TRBC2	CASAPTGGPAQDTQYF	TGTGCCAGCGCCCCGACTGGGGGGCCGGCCCAAGACACCCAGTACTTT	TRAV12N-1.TRAJ7.TRAC_TRBV12-2+TRBV13-2.TRBD2.TRBJ2-5.TRBC2	TGTGCTTTGAGTCCGGACTACAGCAACAACAGACTTACTTTG_TGTGCCAGCGCCCCGACTGGGGGGCCGGCCCAAGACACCCAGTACTTT	CALSPDYSNNRLTL_CASAPTGGPAQDTQYF	TRAV12N-1.TRAJ7.TRAC_TGTGCTTTGAGTCCGGACTACAGCAACAACAGACTTACTTTG_TRBV12-2+TRBV13-2.TRBD2.TRBJ2-5.TRBC2_TGTGCCAGCGCCCCGACTGGGGGGCCGGCCCAAGACACCCAGTACTTT
TFH	ACGATGTTCACAGTAC-1	TFH	TRAV3-3.TRAJ7.TRAC	CAVKDYSNNRLTL	TGCGCAGTCAAGGACTACAGCAACAACAGACTTACTTTG	TRBV3.TRBD2.TRBJ2-7.TRBC2	CASSWTGGDYEQYF	TGTGCCAGCAGCTGGACTGGGGGGGATTATGAACAGTACTTC	TRAV3-3.TRAJ7.TRAC_TRBV3.TRBD2.TRBJ2-7.TRBC2	TGCGCAGTCAAGGACTACAGCAACAACAGACTTACTTTG_TGTGCCAGCAGCTGGACTGGGGGGGATTATGAACAGTACTTC	CAVKDYSNNRLTL_CASSWTGGDYEQYF	TRAV3-3.TRAJ7.TRAC_TGCGCAGTCAAGGACTACAGCAACAACAGACTTACTTTG_TRBV3.TRBD2.TRBJ2-7.TRBC2_TGTGCCAGCAGCTGGACTGGGGGGGATTATGAACAGTACTTC
TFH	ACGCAGCAGGCTCATT-1	TFH	TRAV16N.TRAJ15.TRAC	CAMREVYQGGRALIF	TGTGCTATGAGAGAGGTATACCAGGGAGGCAGAGCTCTGATATTT	TRBV15.NA.TRBJ2-5.TRBC2	CASSFGTEGDTQYF	TGTGCCAGCAGTTTTGGGACAGAGGGGGACACCCAGTACTTT	TRAV16N.TRAJ15.TRAC_TRBV15.NA.TRBJ2-5.TRBC2	TGTGCTATGAGAGAGGTATACCAGGGAGGCAGAGCTCTGATATTT_TGTGCCAGCAGTTTTGGGACAGAGGGGGACACCCAGTACTTT	CAMREVYQGGRALIF_CASSFGTEGDTQYF	TRAV16N.TRAJ15.TRAC_TGTGCTATGAGAGAGGTATACCAGGGAGGCAGAGCTCTGATATTT_TRBV15.NA.TRBJ2-5.TRBC2_TGTGCCAGCAGTTTTGGGACAGAGGGGGACACCCAGTACTTT
TFH	ACGCAGCAGTCTTGCA-1	TFH				TRBV1.TRBD1.TRBJ2-5.TRBC2	CTCSGTGDQDTQYF	TGCACCTGCAGTGGGACTGGGGACCAAGACACCCAGTACTTT	NA_TRBV1.TRBD1.TRBJ2-5.TRBC2	NA_TGCACCTGCAGTGGGACTGGGGACCAAGACACCCAGTACTTT	NA_CTCSGTGDQDTQYF	NA_NA_TRBV1.TRBD1.TRBJ2-5.TRBC2_TGCACCTGCAGTGGGACTGGGGACCAAGACACCCAGTACTTT
TFH	ACGCAGCCAGCTGGCT-1	TFH				TRBV3.TRBD1.TRBJ2-7.TRBC2	CASSQRGTGDYEQYF	TGTGCCAGCAGCCAGAGAGGGACAGGGGACTATGAACAGTACTTC	NA_TRBV3.TRBD1.TRBJ2-7.TRBC2	NA_TGTGCCAGCAGCCAGAGAGGGACAGGGGACTATGAACAGTACTTC	NA_CASSQRGTGDYEQYF	NA_NA_TRBV3.TRBD1.TRBJ2-7.TRBC2_TGTGCCAGCAGCCAGAGAGGGACAGGGGACTATGAACAGTACTTC
TFH	ACGCAGCGTCAGATAA-1	TFH				TRBV3.TRBD2.TRBJ2-1.TRBC2	CASSLDGTGDAEQFF	TGTGCCAGCAGCTTAGACGGGACTGGGGATGCTGAGCAGTTCTTC	NA_TRBV3.TRBD2.TRBJ2-1.TRBC2	NA_TGTGCCAGCAGCTTAGACGGGACTGGGGATGCTGAGCAGTTCTTC	NA_CASSLDGTGDAEQFF	NA_NA_TRBV3.TRBD2.TRBJ2-1.TRBC2_TGTGCCAGCAGCTTAGACGGGACTGGGGATGCTGAGCAGTTCTTC
TFH	ACGCAGCGTGACTCAT-1	TFH	TRAV13-1.TRAJ49.TRAC	CAMEPGGYQNFYF	TGTGCTATGGAACCGGGGGGTTACCAGAACTTCTATTTT	TRBV15.NA.TRBJ1-5.TRBC1	CASSLGSNNQAPLF	TGTGCCAGCAGTTTGGGCAGTAACAACCAGGCTCCGCTTTTT	TRAV13-1.TRAJ49.TRAC_TRBV15.NA.TRBJ1-5.TRBC1	TGTGCTATGGAACCGGGGGGTTACCAGAACTTCTATTTT_TGTGCCAGCAGTTTGGGCAGTAACAACCAGGCTCCGCTTTTT	CAMEPGGYQNFYF_CASSLGSNNQAPLF	TRAV13-1.TRAJ49.TRAC_TGTGCTATGGAACCGGGGGGTTACCAGAACTTCTATTTT_TRBV15.NA.TRBJ1-5.TRBC1_TGTGCCAGCAGTTTGGGCAGTAACAACCAGGCTCCGCTTTTT
TFH	ACGCAGCGTTGGTTTG-1	TFH				TRBV3.NA.TRBJ2-5.TRBC2	CASSLGGKGEDTQYF	TGTGCCAGCAGCTTAGGAGGGAAGGGAGAAGACACCCAGTACTTT	NA_TRBV3.NA.TRBJ2-5.TRBC2	NA_TGTGCCAGCAGCTTAGGAGGGAAGGGAGAAGACACCCAGTACTTT	NA_CASSLGGKGEDTQYF	NA_NA_TRBV3.NA.TRBJ2-5.TRBC2_TGTGCCAGCAGCTTAGGAGGGAAGGGAGAAGACACCCAGTACTTT
TFH	ACGCAGCTCAGTACGT-1	TFH	TRAV16N.TRAJ23.TRAC	CAMRDYNQGKLIF	TGTGCTATGAGAGATTATAACCAGGGGAAGCTTATCTTT	TRBV16.NA.TRBJ2-5.TRBC2	CASSFGGAEDTQYF	TGTGCAAGCAGCTTCGGGGGGGCGGAGGACACCCAGTACTTT	TRAV16N.TRAJ23.TRAC_TRBV16.NA.TRBJ2-5.TRBC2	TGTGCTATGAGAGATTATAACCAGGGGAAGCTTATCTTT_TGTGCAAGCAGCTTCGGGGGGGCGGAGGACACCCAGTACTTT	CAMRDYNQGKLIF_CASSFGGAEDTQYF	TRAV16N.TRAJ23.TRAC_TGTGCTATGAGAGATTATAACCAGGGGAAGCTTATCTTT_TRBV16.NA.TRBJ2-5.TRBC2_TGTGCAAGCAGCTTCGGGGGGGCGGAGGACACCCAGTACTTT
TFH	ACGCAGCTCCTACAGA-1	TFH	TRAV9N-3.TRAJ7.TRAC	CAATDYSNNRLTL	TGTGCTGCCACGGACTACAGCAACAACAGACTTACTTTG	TRBV15.NA.TRBJ2-5.TRBC2	CASSLGTQDTQYF	TGTGCCAGCAGTCTGGGGACCCAAGACACCCAGTACTTT	TRAV9N-3.TRAJ7.TRAC_TRBV15.NA.TRBJ2-5.TRBC2	TGTGCTGCCACGGACTACAGCAACAACAGACTTACTTTG_TGTGCCAGCAGTCTGGGGACCCAAGACACCCAGTACTTT	CAATDYSNNRLTL_CASSLGTQDTQYF	TRAV9N-3.TRAJ7.TRAC_TGTGCTGCCACGGACTACAGCAACAACAGACTTACTTTG_TRBV15.NA.TRBJ2-5.TRBC2_TGTGCCAGCAGTCTGGGGACCCAAGACACCCAGTACTTT
TFH	ACGCAGCTCGGCATCG-1	TFH	TRAV6D-6.TRAJ23.TRAC	CALGDRGYNQGKLIF	TGTGCTCTGGGTGATCGGGGTTATAACCAGGGGAAGCTTATCTTT	TRBV31.NA.TRBJ2-1.TRBC2	CAWGLGGDAEQFF	TGTGCCTGGGGTCTGGGGGGCGATGCTGAGCAGTTCTTC	TRAV6D-6.TRAJ23.TRAC_TRBV31.NA.TRBJ2-1.TRBC2	TGTGCTCTGGGTGATCGGGGTTATAACCAGGGGAAGCTTATCTTT_TGTGCCTGGGGTCTGGGGGGCGATGCTGAGCAGTTCTTC	CALGDRGYNQGKLIF_CAWGLGGDAEQFF	TRAV6D-6.TRAJ23.TRAC_TGTGCTCTGGGTGATCGGGGTTATAACCAGGGGAAGCTTATCTTT_TRBV31.NA.TRBJ2-1.TRBC2_TGTGCCTGGGGTCTGGGGGGCGATGCTGAGCAGTTCTTC
TFH	ACGCCAGCACATTAGC-1	TFH	TRAV6N-7.TRAJ7.TRAC	CALSDQDYSNNRLTL	TGCGCTCTGAGTGATCAGGACTACAGCAACAACAGACTTACTTTG	TRBV15.NA.TRBJ2-5.TRBC2	CASRRGSQDTQYF	TGTGCCAGCAGAAGGGGTTCCCAAGACACCCAGTACTTT	TRAV6N-7.TRAJ7.TRAC_TRBV15.NA.TRBJ2-5.TRBC2	TGCGCTCTGAGTGATCAGGACTACAGCAACAACAGACTTACTTTG_TGTGCCAGCAGAAGGGGTTCCCAAGACACCCAGTACTTT	CALSDQDYSNNRLTL_CASRRGSQDTQYF	TRAV6N-7.TRAJ7.TRAC_TGCGCTCTGAGTGATCAGGACTACAGCAACAACAGACTTACTTTG_TRBV15.NA.TRBJ2-5.TRBC2_TGTGCCAGCAGAAGGGGTTCCCAAGACACCCAGTACTTT
TFH	ACGCCAGCATCGGACC-1	TFH				TRBV15.NA.TRBJ2-5.TRBC2	CASRLGQQDTQYF	TGTGCCAGCAGGCTGGGACAACAAGACACCCAGTACTTT	NA_TRBV15.NA.TRBJ2-5.TRBC2	NA_TGTGCCAGCAGGCTGGGACAACAAGACACCCAGTACTTT	NA_CASRLGQQDTQYF	NA_NA_TRBV15.NA.TRBJ2-5.TRBC2_TGTGCCAGCAGGCTGGGACAACAAGACACCCAGTACTTT
TFH	ACGCCAGGTGTAACGG-1	TFH	TRAV6D-4.TRAJ18.TRAC	CALVGGSALGRLHF	TGTGCTCTGGTTGGAGGTTCAGCCTTAGGGAGGCTGCATTTT	TRBV13-1.NA.TRBJ2-4.TRBC2	CASSDAGQNTLYF	TGTGCCAGCAGTGACGCGGGTCAAAACACCTTGTACTTT	TRAV6D-4.TRAJ18.TRAC_TRBV13-1.NA.TRBJ2-4.TRBC2	TGTGCTCTGGTTGGAGGTTCAGCCTTAGGGAGGCTGCATTTT_TGTGCCAGCAGTGACGCGGGTCAAAACACCTTGTACTTT	CALVGGSALGRLHF_CASSDAGQNTLYF	TRAV6D-4.TRAJ18.TRAC_TGTGCTCTGGTTGGAGGTTCAGCCTTAGGGAGGCTGCATTTT_TRBV13-1.NA.TRBJ2-4.TRBC2_TGTGCCAGCAGTGACGCGGGTCAAAACACCTTGTACTTT
TFH	ACGCCAGTCCACGCAG-1	TFH	TRAV3-3.TRAJ7.TRAC	CAVRDYSNNRLTL	TGCGCAGTCAGGGACTACAGCAACAACAGACTTACTTTG	TRBV13-1.NA.TRBJ2-5.TRBC2	CASTPGQQDTQYF	TGTGCCAGCACGCCGGGACAGCAAGACACCCAGTACTTT	TRAV3-3.TRAJ7.TRAC_TRBV13-1.NA.TRBJ2-5.TRBC2	TGCGCAGTCAGGGACTACAGCAACAACAGACTTACTTTG_TGTGCCAGCACGCCGGGACAGCAAGACACCCAGTACTTT	CAVRDYSNNRLTL_CASTPGQQDTQYF	TRAV3-3.TRAJ7.TRAC_TGCGCAGTCAGGGACTACAGCAACAACAGACTTACTTTG_TRBV13-1.NA.TRBJ2-5.TRBC2_TGTGCCAGCACGCCGGGACAGCAAGACACCCAGTACTTT
TFH	ACGCCAGTCCAGATCA-1	TFH	TRAV16N.TRAJ7.TRAC	CAMREDYSNNRLTL	TGTGCTATGAGAGAGGACTACAGCAACAACAGACTTACTTTG	TRBV15.NA.TRBJ2-5.TRBC2	CASSTGQQDTQYF	TGTGCCAGCAGTACGGGACAACAAGACACCCAGTACTTT	TRAV16N.TRAJ7.TRAC_TRBV15.NA.TRBJ2-5.TRBC2	TGTGCTATGAGAGAGGACTACAGCAACAACAGACTTACTTTG_TGTGCCAGCAGTACGGGACAACAAGACACCCAGTACTTT	CAMREDYSNNRLTL_CASSTGQQDTQYF	TRAV16N.TRAJ7.TRAC_TGTGCTATGAGAGAGGACTACAGCAACAACAGACTTACTTTG_TRBV15.NA.TRBJ2-5.TRBC2_TGTGCCAGCAGTACGGGACAACAAGACACCCAGTACTTT
TFH	ACGCCAGTCCCGGATG-1	TFH	TRAV14N-1.TRAJ49.TRAC	CAASTGYQNFYF	TGTGCAGCAAGTACGGGTTACCAGAACTTCTATTTT	TRBV12-2+TRBV13-2.NA.TRBJ2-3.TRBC2	CASGDWQNSAETLYF	TGTGCCAGCGGTGATTGGCAAAATAGTGCAGAAACGCTGTATTTT	TRAV14N-1.TRAJ49.TRAC_TRBV12-2+TRBV13-2.NA.TRBJ2-3.TRBC2	TGTGCAGCAAGTACGGGTTACCAGAACTTCTATTTT_TGTGCCAGCGGTGATTGGCAAAATAGTGCAGAAACGCTGTATTTT	CAASTGYQNFYF_CASGDWQNSAETLYF	TRAV14N-1.TRAJ49.TRAC_TGTGCAGCAAGTACGGGTTACCAGAACTTCTATTTT_TRBV12-2+TRBV13-2.NA.TRBJ2-3.TRBC2_TGTGCCAGCGGTGATTGGCAAAATAGTGCAGAAACGCTGTATTTT
TFH	ACGCCAGTCTCAACTT-1	TFH				TRBV3.TRBD1.TRBJ2-7.TRBC2	CASSPSGQGEYEQYF	TGTGCCAGCAGCCCCTCGGGACAGGGGGAGTATGAACAGTACTTC	NA_TRBV3.TRBD1.TRBJ2-7.TRBC2	NA_TGTGCCAGCAGCCCCTCGGGACAGGGGGAGTATGAACAGTACTTC	NA_CASSPSGQGEYEQYF	NA_NA_TRBV3.TRBD1.TRBJ2-7.TRBC2_TGTGCCAGCAGCCCCTCGGGACAGGGGGAGTATGAACAGTACTTC
TFH	ACGCCGAAGTCAATAG-1	TFH				TRBV3.TRBD2.TRBJ2-7.TRBC2	CASSWTGGDYEQYF	TGTGCCAGCAGCTGGACTGGGGGGGATTATGAACAGTACTTC	NA_TRBV3.TRBD2.TRBJ2-7.TRBC2	NA_TGTGCCAGCAGCTGGACTGGGGGGGATTATGAACAGTACTTC	NA_CASSWTGGDYEQYF	NA_NA_TRBV3.TRBD2.TRBJ2-7.TRBC2_TGTGCCAGCAGCTGGACTGGGGGGGATTATGAACAGTACTTC
TFH	ACGCCGAAGTGACTCT-1	TFH				TRBV12-2+TRBV13-2.TRBD1.TRBJ2-7.TRBC2	CASGETGVSYEQYF	TGTGCCAGCGGTGAGACAGGGGTTTCCTATGAACAGTACTTC	NA_TRBV12-2+TRBV13-2.TRBD1.TRBJ2-7.TRBC2	NA_TGTGCCAGCGGTGAGACAGGGGTTTCCTATGAACAGTACTTC	NA_CASGETGVSYEQYF	NA_NA_TRBV12-2+TRBV13-2.TRBD1.TRBJ2-7.TRBC2_TGTGCCAGCGGTGAGACAGGGGTTTCCTATGAACAGTACTTC
TFH	ACGCCGAGTAGGCATG-1	TFH				TRBV3.TRBD2.TRBJ2-7.TRBC2	CASSLTGGDYEQYF	TGTGCCAGCAGCTTGACTGGGGGGGACTATGAACAGTACTTC	NA_TRBV3.TRBD2.TRBJ2-7.TRBC2	NA_TGTGCCAGCAGCTTGACTGGGGGGGACTATGAACAGTACTTC	NA_CASSLTGGDYEQYF	NA_NA_TRBV3.TRBD2.TRBJ2-7.TRBC2_TGTGCCAGCAGCTTGACTGGGGGGGACTATGAACAGTACTTC
TFH	ACGCCGAGTCTTCAAG-1	TFH				TRBV3.NA.TRBJ2-7.TRBC2	CASSPSGTGEYEQYF	TGTGCCAGCAGCCCCTCCGGGACTGGGGAGTATGAACAGTACTTC	NA_TRBV3.NA.TRBJ2-7.TRBC2	NA_TGTGCCAGCAGCCCCTCCGGGACTGGGGAGTATGAACAGTACTTC	NA_CASSPSGTGEYEQYF	NA_NA_TRBV3.NA.TRBJ2-7.TRBC2_TGTGCCAGCAGCCCCTCCGGGACTGGGGAGTATGAACAGTACTTC
TFH	ACGCCGAGTGACCAAG-1	TFH	TRAV1.TRAJ32.TRAC	CAVQNYGGSGNKLIF	TGTGCTGTGCAAAATTATGGGGGCAGTGGCAACAAGCTCATCTTT	TRBV16.TRBD1.TRBJ2-3.TRBC2	CASSLRDREAETLYF	TGTGCAAGCAGCCTCCGGGACAGGGAGGCAGAAACGCTGTATTTT	TRAV1.TRAJ32.TRAC_TRBV16.TRBD1.TRBJ2-3.TRBC2	TGTGCTGTGCAAAATTATGGGGGCAGTGGCAACAAGCTCATCTTT_TGTGCAAGCAGCCTCCGGGACAGGGAGGCAGAAACGCTGTATTTT	CAVQNYGGSGNKLIF_CASSLRDREAETLYF	TRAV1.TRAJ32.TRAC_TGTGCTGTGCAAAATTATGGGGGCAGTGGCAACAAGCTCATCTTT_TRBV16.TRBD1.TRBJ2-3.TRBC2_TGTGCAAGCAGCCTCCGGGACAGGGAGGCAGAAACGCTGTATTTT
TFH	ACGCCGAGTTACCGAT-1	TFH	TRAV16N.TRAJ32.TRAC	CAMREEYGGSGNKLIF	TGTGCTATGAGAGAGGAGTATGGGGGCAGTGGCAACAAGCTCATCTTT	TRBV19.TRBD1.TRBJ2-5.TRBC2	CASSPPLTGDQDTQYF	TGTGCCAGCAGTCCCCCCCTGACAGGGGACCAAGACACCCAGTACTTT	TRAV16N.TRAJ32.TRAC_TRBV19.TRBD1.TRBJ2-5.TRBC2	TGTGCTATGAGAGAGGAGTATGGGGGCAGTGGCAACAAGCTCATCTTT_TGTGCCAGCAGTCCCCCCCTGACAGGGGACCAAGACACCCAGTACTTT	CAMREEYGGSGNKLIF_CASSPPLTGDQDTQYF	TRAV16N.TRAJ32.TRAC_TGTGCTATGAGAGAGGAGTATGGGGGCAGTGGCAACAAGCTCATCTTT_TRBV19.TRBD1.TRBJ2-5.TRBC2_TGTGCCAGCAGTCCCCCCCTGACAGGGGACCAAGACACCCAGTACTTT
TFH	ACGGAGAAGATGGGTC-1	TFH				TRBV3.NA.TRBJ2-7.TRBC2	CASSPSGTGEYEQYF	TGTGCCAGCAGCCCCTCCGGGACTGGGGAGTATGAACAGTACTTC	NA_TRBV3.NA.TRBJ2-7.TRBC2	NA_TGTGCCAGCAGCCCCTCCGGGACTGGGGAGTATGAACAGTACTTC	NA_CASSPSGTGEYEQYF	NA_NA_TRBV3.NA.TRBJ2-7.TRBC2_TGTGCCAGCAGCCCCTCCGGGACTGGGGAGTATGAACAGTACTTC
TFH	ACGGAGACAAGGTTTC-1	TFH	TRAV5-1.TRAJ48.TRAC	CSAANYGNEKITF	TGCTCAGCAGCCAACTATGGAAATGAGAAAATAACTTTT	TRBV29.NA.TRBJ2-4.TRBC2	CASSFRGQNTLYF	TGTGCTAGCAGTTTCAGGGGTCAAAACACCTTGTACTTT	TRAV5-1.TRAJ48.TRAC_TRBV29.NA.TRBJ2-4.TRBC2	TGCTCAGCAGCCAACTATGGAAATGAGAAAATAACTTTT_TGTGCTAGCAGTTTCAGGGGTCAAAACACCTTGTACTTT	CSAANYGNEKITF_CASSFRGQNTLYF	TRAV5-1.TRAJ48.TRAC_TGCTCAGCAGCCAACTATGGAAATGAGAAAATAACTTTT_TRBV29.NA.TRBJ2-4.TRBC2_TGTGCTAGCAGTTTCAGGGGTCAAAACACCTTGTACTTT
TFH	ACGGAGAGTGGCCCTA-1	TFH	TRAV3-3.TRAJ48.TRAC;TRAV3-1.TRAJ40.TRAC	CAVKNYGNEKITF;CAVSAALNTGNYKYVF	TGCGCAGTCAAGAACTATGGAAATGAGAAAATAACTTTT;TGCGCAGTCAGTGCAGCCCTCAATACAGGAAACTACAAATACGTCTTT	TRBV12-2+TRBV13-2.TRBD1.TRBJ2-5.TRBC2	CASGETGGQDTQYF	TGTGCCAGCGGTGAGACAGGGGGCCAAGACACCCAGTACTTT	TRAV3-3.TRAJ48.TRAC;TRAV3-1.TRAJ40.TRAC_TRBV12-2+TRBV13-2.TRBD1.TRBJ2-5.TRBC2	TGCGCAGTCAAGAACTATGGAAATGAGAAAATAACTTTT;TGCGCAGTCAGTGCAGCCCTCAATACAGGAAACTACAAATACGTCTTT_TGTGCCAGCGGTGAGACAGGGGGCCAAGACACCCAGTACTTT	CAVKNYGNEKITF;CAVSAALNTGNYKYVF_CASGETGGQDTQYF	TRAV3-3.TRAJ48.TRAC;TRAV3-1.TRAJ40.TRAC_TGCGCAGTCAAGAACTATGGAAATGAGAAAATAACTTTT;TGCGCAGTCAGTGCAGCCCTCAATACAGGAAACTACAAATACGTCTTT_TRBV12-2+TRBV13-2.TRBD1.TRBJ2-5.TRBC2_TGTGCCAGCGGTGAGACAGGGGGCCAAGACACCCAGTACTTT
TFH	ACGGAGATCAGTACGT-1	TFH				TRBV15.NA.TRBJ2-7.TRBC2	CASRRDTSYEQYF	TGTGCCAGCAGACGGGACACCTCCTATGAACAGTACTTC	NA_TRBV15.NA.TRBJ2-7.TRBC2	NA_TGTGCCAGCAGACGGGACACCTCCTATGAACAGTACTTC	NA_CASRRDTSYEQYF	NA_NA_TRBV15.NA.TRBJ2-7.TRBC2_TGTGCCAGCAGACGGGACACCTCCTATGAACAGTACTTC
TFH	ACGGAGATCGCCATAA-1	TFH	TRAV9-1.TRAJ7.TRAC	CAASDYSNNRLTL	TGTGCTGCGAGTGACTACAGCAACAACAGACTTACTTTG	TRBV12-2+TRBV13-2.NA.TRBJ2-7.TRBC2	CASGASGDSSYEQYF	TGTGCCAGCGGCGCGTCTGGGGATAGCTCCTATGAACAGTACTTC	TRAV9-1.TRAJ7.TRAC_TRBV12-2+TRBV13-2.NA.TRBJ2-7.TRBC2	TGTGCTGCGAGTGACTACAGCAACAACAGACTTACTTTG_TGTGCCAGCGGCGCGTCTGGGGATAGCTCCTATGAACAGTACTTC	CAASDYSNNRLTL_CASGASGDSSYEQYF	TRAV9-1.TRAJ7.TRAC_TGTGCTGCGAGTGACTACAGCAACAACAGACTTACTTTG_TRBV12-2+TRBV13-2.NA.TRBJ2-7.TRBC2_TGTGCCAGCGGCGCGTCTGGGGATAGCTCCTATGAACAGTACTTC
TFH	ACGGAGATCGCCCTTA-1	TFH	TRAV19.TRAJ48.TRAC	CAASNYGNEKITF	TGCGCAGCCTCCAACTATGGAAATGAGAAAATAACTTTT	TRBV31.NA.TRBJ1-4.TRBC1	CAWSQGRDNERLFF	TGTGCCTGGAGTCAGGGACGGGACAACGAAAGATTATTTTTC	TRAV19.TRAJ48.TRAC_TRBV31.NA.TRBJ1-4.TRBC1	TGCGCAGCCTCCAACTATGGAAATGAGAAAATAACTTTT_TGTGCCTGGAGTCAGGGACGGGACAACGAAAGATTATTTTTC	CAASNYGNEKITF_CAWSQGRDNERLFF	TRAV19.TRAJ48.TRAC_TGCGCAGCCTCCAACTATGGAAATGAGAAAATAACTTTT_TRBV31.NA.TRBJ1-4.TRBC1_TGTGCCTGGAGTCAGGGACGGGACAACGAAAGATTATTTTTC
TFH	ACGGCCACATTTCAGG-1	TFH	TRAV3-1.TRAJ58.TRAC	CAVQGTGSKLSF	TGCGCAGTCCAAGGCACTGGGTCTAAGCTGTCATTT	TRBV12-2+TRBV13-2.NA.TRBJ2-4.TRBC2	CASGDSGENTLYF	TGTGCCAGCGGTGATTCTGGGGAGAACACCTTGTACTTT	TRAV3-1.TRAJ58.TRAC_TRBV12-2+TRBV13-2.NA.TRBJ2-4.TRBC2	TGCGCAGTCCAAGGCACTGGGTCTAAGCTGTCATTT_TGTGCCAGCGGTGATTCTGGGGAGAACACCTTGTACTTT	CAVQGTGSKLSF_CASGDSGENTLYF	TRAV3-1.TRAJ58.TRAC_TGCGCAGTCCAAGGCACTGGGTCTAAGCTGTCATTT_TRBV12-2+TRBV13-2.NA.TRBJ2-4.TRBC2_TGTGCCAGCGGTGATTCTGGGGAGAACACCTTGTACTTT
TFH	ACGGCCAGTTGAGTTC-1	TFH	TRAV9-1.TRAJ7.TRAC	CAAADYSNNRLTL	TGTGCTGCGGCGGACTACAGCAACAACAGACTTACTTTG	TRBV12-2+TRBV13-2.TRBD1.TRBJ2-7.TRBC2	CASGETGGSSYEQYF	TGTGCCAGCGGTGAGACAGGGGGGAGCTCCTATGAACAGTACTTC	TRAV9-1.TRAJ7.TRAC_TRBV12-2+TRBV13-2.TRBD1.TRBJ2-7.TRBC2	TGTGCTGCGGCGGACTACAGCAACAACAGACTTACTTTG_TGTGCCAGCGGTGAGACAGGGGGGAGCTCCTATGAACAGTACTTC	CAAADYSNNRLTL_CASGETGGSSYEQYF	TRAV9-1.TRAJ7.TRAC_TGTGCTGCGGCGGACTACAGCAACAACAGACTTACTTTG_TRBV12-2+TRBV13-2.TRBD1.TRBJ2-7.TRBC2_TGTGCCAGCGGTGAGACAGGGGGGAGCTCCTATGAACAGTACTTC
TFH	ACGGGCTAGATCCCGC-1	TFH	TRAV14N-1.TRAJ49.TRAC	CAASTGYQNFYF	TGTGCAGCAAGTACGGGTTACCAGAACTTCTATTTT	TRBV12-2+TRBV13-2.NA.TRBJ2-3.TRBC2	CASGDWQNSAETLYF	TGTGCCAGCGGTGATTGGCAAAATAGTGCAGAAACGCTGTATTTT	TRAV14N-1.TRAJ49.TRAC_TRBV12-2+TRBV13-2.NA.TRBJ2-3.TRBC2	TGTGCAGCAAGTACGGGTTACCAGAACTTCTATTTT_TGTGCCAGCGGTGATTGGCAAAATAGTGCAGAAACGCTGTATTTT	CAASTGYQNFYF_CASGDWQNSAETLYF	TRAV14N-1.TRAJ49.TRAC_TGTGCAGCAAGTACGGGTTACCAGAACTTCTATTTT_TRBV12-2+TRBV13-2.NA.TRBJ2-3.TRBC2_TGTGCCAGCGGTGATTGGCAAAATAGTGCAGAAACGCTGTATTTT
TFH	ACGGGCTCAATGTAAG-1	TFH				TRBV3.TRBD1.TRBJ1-1.TRBC1	CASSLAGQGDTEVFF	TGTGCCAGCAGCTTAGCAGGACAGGGAGACACAGAAGTCTTCTTT	NA_TRBV3.TRBD1.TRBJ1-1.TRBC1	NA_TGTGCCAGCAGCTTAGCAGGACAGGGAGACACAGAAGTCTTCTTT	NA_CASSLAGQGDTEVFF	NA_NA_TRBV3.TRBD1.TRBJ1-1.TRBC1_TGTGCCAGCAGCTTAGCAGGACAGGGAGACACAGAAGTCTTCTTT
TFH	ACGGGCTCACTAAGTC-1	TFH	TRAV3-3.TRAJ7.TRAC	CAVSPYYSNNRLTL	TGCGCAGTCAGTCCCTACTACAGCAACAACAGACTTACTTTG	TRBV3.NA.TRBJ2-7.TRBC2	CASSLRGLGEYEQYF	TGTGCCAGCAGCTTAAGGGGACTGGGGGAATATGAACAGTACTTC	TRAV3-3.TRAJ7.TRAC_TRBV3.NA.TRBJ2-7.TRBC2	TGCGCAGTCAGTCCCTACTACAGCAACAACAGACTTACTTTG_TGTGCCAGCAGCTTAAGGGGACTGGGGGAATATGAACAGTACTTC	CAVSPYYSNNRLTL_CASSLRGLGEYEQYF	TRAV3-3.TRAJ7.TRAC_TGCGCAGTCAGTCCCTACTACAGCAACAACAGACTTACTTTG_TRBV3.NA.TRBJ2-7.TRBC2_TGTGCCAGCAGCTTAAGGGGACTGGGGGAATATGAACAGTACTTC
TFH	ACGGGCTTCGTAGGAG-1	TFH				TRBV16.TRBD1.TRBJ2-3.TRBC2	CASSLRDREAETLYF	TGTGCAAGCAGCCTCCGGGACAGGGAGGCAGAAACGCTGTATTTT	NA_TRBV16.TRBD1.TRBJ2-3.TRBC2	NA_TGTGCAAGCAGCCTCCGGGACAGGGAGGCAGAAACGCTGTATTTT	NA_CASSLRDREAETLYF	NA_NA_TRBV16.TRBD1.TRBJ2-3.TRBC2_TGTGCAAGCAGCCTCCGGGACAGGGAGGCAGAAACGCTGTATTTT
TFH	ACGGGCTTCTTACCTA-1	TFH	TRAV6N-7.TRAJ52.TRAC	CALSDYGANTGKLTF	TGCGCTCTGAGTGATTATGGAGCTAACACTGGAAAGCTCACGTTT	TRBV1.NA.TRBJ2-1.TRBC2	CTCSADMDRDAEQFF	TGCACCTGCAGTGCAGATATGGACAGGGATGCTGAGCAGTTCTTC	TRAV6N-7.TRAJ52.TRAC_TRBV1.NA.TRBJ2-1.TRBC2	TGCGCTCTGAGTGATTATGGAGCTAACACTGGAAAGCTCACGTTT_TGCACCTGCAGTGCAGATATGGACAGGGATGCTGAGCAGTTCTTC	CALSDYGANTGKLTF_CTCSADMDRDAEQFF	TRAV6N-7.TRAJ52.TRAC_TGCGCTCTGAGTGATTATGGAGCTAACACTGGAAAGCTCACGTTT_TRBV1.NA.TRBJ2-1.TRBC2_TGCACCTGCAGTGCAGATATGGACAGGGATGCTGAGCAGTTCTTC
TFH	ACGGGTCAGCAGGTCA-1	TFH				TRBV2.TRBD1.TRBJ2-5.TRBC2	CASSPGQGQDTQYF	TGTGCCAGCAGTCCGGGACAGGGCCAAGACACCCAGTACTTT	NA_TRBV2.TRBD1.TRBJ2-5.TRBC2	NA_TGTGCCAGCAGTCCGGGACAGGGCCAAGACACCCAGTACTTT	NA_CASSPGQGQDTQYF	NA_NA_TRBV2.TRBD1.TRBJ2-5.TRBC2_TGTGCCAGCAGTCCGGGACAGGGCCAAGACACCCAGTACTTT
TFH	ACGGGTCAGGAGTTGC-1	TFH				TRBV31.TRBD1.TRBJ1-2.TRBC1	CAWKQGADSDYTF	TGTGCCTGGAAACAGGGGGCGGACTCCGACTACACCTTC	NA_TRBV31.TRBD1.TRBJ1-2.TRBC1	NA_TGTGCCTGGAAACAGGGGGCGGACTCCGACTACACCTTC	NA_CAWKQGADSDYTF	NA_NA_TRBV31.TRBD1.TRBJ1-2.TRBC1_TGTGCCTGGAAACAGGGGGCGGACTCCGACTACACCTTC
TFH	ACGGGTCTCAGTGCAT-1	TFH	TRAV5-4.TRAJ57.TRAC	CAASDQGGSAKLIF	TGTGCTGCAAGTGACCAAGGAGGGTCTGCGAAGCTCATCTTT	TRBV12-2+TRBV13-2.NA.TRBJ1-2.TRBC1	CASGVQDSDYTF	TGTGCCAGCGGGGTACAGGACTCCGACTACACCTTC	TRAV5-4.TRAJ57.TRAC_TRBV12-2+TRBV13-2.NA.TRBJ1-2.TRBC1	TGTGCTGCAAGTGACCAAGGAGGGTCTGCGAAGCTCATCTTT_TGTGCCAGCGGGGTACAGGACTCCGACTACACCTTC	CAASDQGGSAKLIF_CASGVQDSDYTF	TRAV5-4.TRAJ57.TRAC_TGTGCTGCAAGTGACCAAGGAGGGTCTGCGAAGCTCATCTTT_TRBV12-2+TRBV13-2.NA.TRBJ1-2.TRBC1_TGTGCCAGCGGGGTACAGGACTCCGACTACACCTTC
TFH	ACGGGTCTCCTCATTA-1	TFH	TRAV16N.TRAJ32.TRAC	CAMREEYGGSGNKLIF	TGTGCTATGAGAGAGGAGTATGGGGGCAGTGGCAACAAGCTCATCTTT				TRAV16N.TRAJ32.TRAC_NA	TGTGCTATGAGAGAGGAGTATGGGGGCAGTGGCAACAAGCTCATCTTT_NA	CAMREEYGGSGNKLIF_NA	TRAV16N.TRAJ32.TRAC_TGTGCTATGAGAGAGGAGTATGGGGGCAGTGGCAACAAGCTCATCTTT_NA_NA
TFH	ACGTCAAAGTACCGGA-1	TFH				TRBV3.NA.TRBJ2-7.TRBC2	CASSLAGTGEYEQYF	TGTGCCAGCAGCTTAGCCGGGACTGGGGAGTATGAACAGTACTTC	NA_TRBV3.NA.TRBJ2-7.TRBC2	NA_TGTGCCAGCAGCTTAGCCGGGACTGGGGAGTATGAACAGTACTTC	NA_CASSLAGTGEYEQYF	NA_NA_TRBV3.NA.TRBJ2-7.TRBC2_TGTGCCAGCAGCTTAGCCGGGACTGGGGAGTATGAACAGTACTTC
TFH	ACGTCAATCGCCTGAG-1	TFH	TRAV6-3.TRAJ7.TRAC	CAMRVYSNNRLTL	TGTGCTATGAGGGTCTACAGCAACAACAGACTTACTTTG	TRBV13-1.NA.TRBJ2-5.TRBC2	CASSAGQQDTQYF	TGTGCCAGCAGTGCAGGACAGCAAGACACCCAGTACTTT	TRAV6-3.TRAJ7.TRAC_TRBV13-1.NA.TRBJ2-5.TRBC2	TGTGCTATGAGGGTCTACAGCAACAACAGACTTACTTTG_TGTGCCAGCAGTGCAGGACAGCAAGACACCCAGTACTTT	CAMRVYSNNRLTL_CASSAGQQDTQYF	TRAV6-3.TRAJ7.TRAC_TGTGCTATGAGGGTCTACAGCAACAACAGACTTACTTTG_TRBV13-1.NA.TRBJ2-5.TRBC2_TGTGCCAGCAGTGCAGGACAGCAAGACACCCAGTACTTT
TFH	ACGTCAATCTGAAAGA-1	TFH	TRAV16N.TRAJ32.TRAC	CAMREEYGGSGNKLIF	TGTGCTATGAGAGAGGAGTATGGGGGCAGTGGCAACAAGCTCATCTTT	TRBV19.TRBD1.TRBJ2-5.TRBC2	CASSPPLTGDQDTQYF	TGTGCCAGCAGTCCCCCCCTGACAGGGGACCAAGACACCCAGTACTTT	TRAV16N.TRAJ32.TRAC_TRBV19.TRBD1.TRBJ2-5.TRBC2	TGTGCTATGAGAGAGGAGTATGGGGGCAGTGGCAACAAGCTCATCTTT_TGTGCCAGCAGTCCCCCCCTGACAGGGGACCAAGACACCCAGTACTTT	CAMREEYGGSGNKLIF_CASSPPLTGDQDTQYF	TRAV16N.TRAJ32.TRAC_TGTGCTATGAGAGAGGAGTATGGGGGCAGTGGCAACAAGCTCATCTTT_TRBV19.TRBD1.TRBJ2-5.TRBC2_TGTGCCAGCAGTCCCCCCCTGACAGGGGACCAAGACACCCAGTACTTT
TFH	ACTATCTCACACGCTG-1	TFH	TRAV6-5.TRAJ48.TRAC	CALRGYGNEKITF	TGTGCTCTGAGGGGCTATGGAAATGAGAAAATAACTTTT	TRBV1.NA.TRBJ2-5.TRBC2	CTCTPGQQDTQYF	TGCACCTGCACTCCGGGACAGCAAGACACCCAGTACTTT	TRAV6-5.TRAJ48.TRAC_TRBV1.NA.TRBJ2-5.TRBC2	TGTGCTCTGAGGGGCTATGGAAATGAGAAAATAACTTTT_TGCACCTGCACTCCGGGACAGCAAGACACCCAGTACTTT	CALRGYGNEKITF_CTCTPGQQDTQYF	TRAV6-5.TRAJ48.TRAC_TGTGCTCTGAGGGGCTATGGAAATGAGAAAATAACTTTT_TRBV1.NA.TRBJ2-5.TRBC2_TGCACCTGCACTCCGGGACAGCAAGACACCCAGTACTTT
TFH	ACTGAACAGCGATAGC-1	TFH	TRAV16N.TRAJ15.TRAC	CAMREVYQGGRALIF	TGTGCTATGAGAGAGGTATACCAGGGAGGCAGAGCTCTGATATTT	TRBV15.NA.TRBJ2-5.TRBC2	CASSFGTEGDTQYF	TGTGCCAGCAGTTTTGGGACAGAGGGGGACACCCAGTACTTT	TRAV16N.TRAJ15.TRAC_TRBV15.NA.TRBJ2-5.TRBC2	TGTGCTATGAGAGAGGTATACCAGGGAGGCAGAGCTCTGATATTT_TGTGCCAGCAGTTTTGGGACAGAGGGGGACACCCAGTACTTT	CAMREVYQGGRALIF_CASSFGTEGDTQYF	TRAV16N.TRAJ15.TRAC_TGTGCTATGAGAGAGGTATACCAGGGAGGCAGAGCTCTGATATTT_TRBV15.NA.TRBJ2-5.TRBC2_TGTGCCAGCAGTTTTGGGACAGAGGGGGACACCCAGTACTTT
TFH	ACTGAACCATATACGC-1	TFH	TRAV16N.TRAJ7.TRAC	CAMREGYSNNRLTL	TGTGCTATGAGAGAGGGCTACAGCAACAACAGACTTACTTTG	TRBV19.NA.TRBJ2-5.TRBC2	CASSMGDWQDTQYF	TGTGCCAGCAGTATGGGGGACTGGCAAGACACCCAGTACTTT	TRAV16N.TRAJ7.TRAC_TRBV19.NA.TRBJ2-5.TRBC2	TGTGCTATGAGAGAGGGCTACAGCAACAACAGACTTACTTTG_TGTGCCAGCAGTATGGGGGACTGGCAAGACACCCAGTACTTT	CAMREGYSNNRLTL_CASSMGDWQDTQYF	TRAV16N.TRAJ7.TRAC_TGTGCTATGAGAGAGGGCTACAGCAACAACAGACTTACTTTG_TRBV19.NA.TRBJ2-5.TRBC2_TGTGCCAGCAGTATGGGGGACTGGCAAGACACCCAGTACTTT
TFH	ACTGAACGTCTCACCT-1	TFH	TRAV3-1.TRAJ58.TRAC	CAVQGTGSKLSF	TGCGCAGTCCAAGGCACTGGGTCTAAGCTGTCATTT	TRBV12-2+TRBV13-2.NA.TRBJ2-4.TRBC2	CASGDSGENTLYF	TGTGCCAGCGGTGATTCTGGGGAGAACACCTTGTACTTT	TRAV3-1.TRAJ58.TRAC_TRBV12-2+TRBV13-2.NA.TRBJ2-4.TRBC2	TGCGCAGTCCAAGGCACTGGGTCTAAGCTGTCATTT_TGTGCCAGCGGTGATTCTGGGGAGAACACCTTGTACTTT	CAVQGTGSKLSF_CASGDSGENTLYF	TRAV3-1.TRAJ58.TRAC_TGCGCAGTCCAAGGCACTGGGTCTAAGCTGTCATTT_TRBV12-2+TRBV13-2.NA.TRBJ2-4.TRBC2_TGTGCCAGCGGTGATTCTGGGGAGAACACCTTGTACTTT
TFH	ACTGAGTAGGTTCCTA-1	TFH	TRAV16N.TRAJ47.TRAC;TRAV16N.TRAJ7.TRAC	CAMRDPYANKMIF;CAMREDYSNNRLTL	TGTGCTATGAGAGACCCTTATGCAAACAAGATGATCTTT;TGTGCTATGAGAGAGGACTACAGCAACAACAGACTTACTTTG	TRBV15.NA.TRBJ2-5.TRBC2;TRBV12-2+TRBV13-2.NA.TRBJ1-5.TRBC1	CASSLGTGQDTQYF;CASGEGQDNNQAPLF	TGTGCCAGCAGTTTAGGGACTGGGCAAGACACCCAGTACTTT;TGTGCCAGCGGTGAAGGGCAGGATAACAACCAGGCTCCGCTTTTT	TRAV16N.TRAJ47.TRAC;TRAV16N.TRAJ7.TRAC_TRBV15.NA.TRBJ2-5.TRBC2;TRBV12-2+TRBV13-2.NA.TRBJ1-5.TRBC1	TGTGCTATGAGAGACCCTTATGCAAACAAGATGATCTTT;TGTGCTATGAGAGAGGACTACAGCAACAACAGACTTACTTTG_TGTGCCAGCAGTTTAGGGACTGGGCAAGACACCCAGTACTTT;TGTGCCAGCGGTGAAGGGCAGGATAACAACCAGGCTCCGCTTTTT	CAMRDPYANKMIF;CAMREDYSNNRLTL_CASSLGTGQDTQYF;CASGEGQDNNQAPLF	TRAV16N.TRAJ47.TRAC;TRAV16N.TRAJ7.TRAC_TGTGCTATGAGAGACCCTTATGCAAACAAGATGATCTTT;TGTGCTATGAGAGAGGACTACAGCAACAACAGACTTACTTTG_TRBV15.NA.TRBJ2-5.TRBC2;TRBV12-2+TRBV13-2.NA.TRBJ1-5.TRBC1_TGTGCCAGCAGTTTAGGGACTGGGCAAGACACCCAGTACTTT;TGTGCCAGCGGTGAAGGGCAGGATAACAACCAGGCTCCGCTTTTT
TFH	ACTGAGTAGTCTTGCA-1	TFH				TRBV1.NA.TRBJ2-7.TRBC2	CTCSADSTGEYEQYF	TGCACCTGCAGTGCAGATTCGACTGGGGAATATGAACAGTACTTC	NA_TRBV1.NA.TRBJ2-7.TRBC2	NA_TGCACCTGCAGTGCAGATTCGACTGGGGAATATGAACAGTACTTC	NA_CTCSADSTGEYEQYF	NA_NA_TRBV1.NA.TRBJ2-7.TRBC2_TGCACCTGCAGTGCAGATTCGACTGGGGAATATGAACAGTACTTC
TFH	ACTGAGTCACTTACGA-1	TFH				TRBV30.NA.TRBJ1-2.TRBC1	CSSRDHSENSDYTF	TGTAGTTCTAGAGATCACAGTGAAAACTCCGACTACACCTTC	NA_TRBV30.NA.TRBJ1-2.TRBC1	NA_TGTAGTTCTAGAGATCACAGTGAAAACTCCGACTACACCTTC	NA_CSSRDHSENSDYTF	NA_NA_TRBV30.NA.TRBJ1-2.TRBC1_TGTAGTTCTAGAGATCACAGTGAAAACTCCGACTACACCTTC
TFH	ACTGAGTTCCCTGACT-1	TFH				TRBV3.TRBD2.TRBJ2-7.TRBC2	CASSLTGGDYEQYF	TGTGCCAGCAGCTTGACTGGGGGGGACTATGAACAGTACTTC	NA_TRBV3.TRBD2.TRBJ2-7.TRBC2	NA_TGTGCCAGCAGCTTGACTGGGGGGGACTATGAACAGTACTTC	NA_CASSLTGGDYEQYF	NA_NA_TRBV3.TRBD2.TRBJ2-7.TRBC2_TGTGCCAGCAGCTTGACTGGGGGGGACTATGAACAGTACTTC
TFH	ACTGATGCACGGCGTT-1	TFH				TRBV31.NA.TRBJ2-2.TRBC2	CAWSLGTDTGQLYF	TGTGCCTGGAGTCTAGGGACAGACACCGGGCAGCTCTACTTT	NA_TRBV31.NA.TRBJ2-2.TRBC2	NA_TGTGCCTGGAGTCTAGGGACAGACACCGGGCAGCTCTACTTT	NA_CAWSLGTDTGQLYF	NA_NA_TRBV31.NA.TRBJ2-2.TRBC2_TGTGCCTGGAGTCTAGGGACAGACACCGGGCAGCTCTACTTT
TFH	ACTGATGCAGGCGATA-1	TFH	TRAV9N-3.TRAJ7.TRAC	CAVRDYSNNRLTL	TGTGCTGTGAGAGACTACAGCAACAACAGACTTACTTTG				TRAV9N-3.TRAJ7.TRAC_NA	TGTGCTGTGAGAGACTACAGCAACAACAGACTTACTTTG_NA	CAVRDYSNNRLTL_NA	TRAV9N-3.TRAJ7.TRAC_TGTGCTGTGAGAGACTACAGCAACAACAGACTTACTTTG_NA_NA
TFH	ACTGATGTCAAGATCC-1	TFH				TRBV15.NA.TRBJ2-5.TRBC2	CASSVGQQDTQYF	TGTGCCAGCAGTGTGGGACAGCAAGACACCCAGTACTTT	NA_TRBV15.NA.TRBJ2-5.TRBC2	NA_TGTGCCAGCAGTGTGGGACAGCAAGACACCCAGTACTTT	NA_CASSVGQQDTQYF	NA_NA_TRBV15.NA.TRBJ2-5.TRBC2_TGTGCCAGCAGTGTGGGACAGCAAGACACCCAGTACTTT
TFH	ACTGCTCAGCCGATTT-1	TFH	TRAV13-1.TRAJ45.TRAC	CAMEPYTGGADRLTF	TGTGCTATGGAACCTTATACAGGAGGTGCAGATAGACTCACCTTT	TRBV1.NA.TRBJ2-5.TRBC2;TRBV17.NA.TRBJ2-4.TRBC2	CTCSAPPGGRDTQYF;CASSREGGNTLYF	TGCACCTGCAGTGCGCCCCCGGGGGGAAGGGACACCCAGTACTTT;TGTGCTAGCAGTAGAGAGGGTGGGAACACCTTGTACTTT	TRAV13-1.TRAJ45.TRAC_TRBV1.NA.TRBJ2-5.TRBC2;TRBV17.NA.TRBJ2-4.TRBC2	TGTGCTATGGAACCTTATACAGGAGGTGCAGATAGACTCACCTTT_TGCACCTGCAGTGCGCCCCCGGGGGGAAGGGACACCCAGTACTTT;TGTGCTAGCAGTAGAGAGGGTGGGAACACCTTGTACTTT	CAMEPYTGGADRLTF_CTCSAPPGGRDTQYF;CASSREGGNTLYF	TRAV13-1.TRAJ45.TRAC_TGTGCTATGGAACCTTATACAGGAGGTGCAGATAGACTCACCTTT_TRBV1.NA.TRBJ2-5.TRBC2;TRBV17.NA.TRBJ2-4.TRBC2_TGCACCTGCAGTGCGCCCCCGGGGGGAAGGGACACCCAGTACTTT;TGTGCTAGCAGTAGAGAGGGTGGGAACACCTTGTACTTT
TFH	ACTGCTCCACCGTTGG-1	TFH	TRAV13-1.TRAJ45.TRAC	CAMEPYTGGADRLTF	TGTGCTATGGAACCTTATACAGGAGGTGCAGATAGACTCACCTTT	TRBV1.NA.TRBJ2-5.TRBC2;TRBV17.NA.TRBJ2-4.TRBC2	CTCSAPPGGRDTQYF;CASSREGGNTLYF	TGCACCTGCAGTGCGCCCCCGGGGGGAAGGGACACCCAGTACTTT;TGTGCTAGCAGTAGAGAGGGTGGGAACACCTTGTACTTT	TRAV13-1.TRAJ45.TRAC_TRBV1.NA.TRBJ2-5.TRBC2;TRBV17.NA.TRBJ2-4.TRBC2	TGTGCTATGGAACCTTATACAGGAGGTGCAGATAGACTCACCTTT_TGCACCTGCAGTGCGCCCCCGGGGGGAAGGGACACCCAGTACTTT;TGTGCTAGCAGTAGAGAGGGTGGGAACACCTTGTACTTT	CAMEPYTGGADRLTF_CTCSAPPGGRDTQYF;CASSREGGNTLYF	TRAV13-1.TRAJ45.TRAC_TGTGCTATGGAACCTTATACAGGAGGTGCAGATAGACTCACCTTT_TRBV1.NA.TRBJ2-5.TRBC2;TRBV17.NA.TRBJ2-4.TRBC2_TGCACCTGCAGTGCGCCCCCGGGGGGAAGGGACACCCAGTACTTT;TGTGCTAGCAGTAGAGAGGGTGGGAACACCTTGTACTTT
TFH	ACTGCTCTCCTATTCA-1	TFH	TRAV3-1.TRAJ58.TRAC	CAVQGTGSKLSF	TGCGCAGTCCAAGGCACTGGGTCTAAGCTGTCATTT	TRBV12-2+TRBV13-2.TRBD1.TRBJ2-4.TRBC2	CASGETGENTLYF	TGTGCCAGCGGTGAGACAGGGGAAAACACCTTGTACTTT	TRAV3-1.TRAJ58.TRAC_TRBV12-2+TRBV13-2.TRBD1.TRBJ2-4.TRBC2	TGCGCAGTCCAAGGCACTGGGTCTAAGCTGTCATTT_TGTGCCAGCGGTGAGACAGGGGAAAACACCTTGTACTTT	CAVQGTGSKLSF_CASGETGENTLYF	TRAV3-1.TRAJ58.TRAC_TGCGCAGTCCAAGGCACTGGGTCTAAGCTGTCATTT_TRBV12-2+TRBV13-2.TRBD1.TRBJ2-4.TRBC2_TGTGCCAGCGGTGAGACAGGGGAAAACACCTTGTACTTT
TFH	ACTGTCCAGATTACCC-1	TFH				TRBV12-2+TRBV13-2.NA.TRBJ2-7.TRBC2	CASGADWEQYF	TGTGCCAGCGGTGCGGACTGGGAACAGTACTTC	NA_TRBV12-2+TRBV13-2.NA.TRBJ2-7.TRBC2	NA_TGTGCCAGCGGTGCGGACTGGGAACAGTACTTC	NA_CASGADWEQYF	NA_NA_TRBV12-2+TRBV13-2.NA.TRBJ2-7.TRBC2_TGTGCCAGCGGTGCGGACTGGGAACAGTACTTC
TFH	ACTGTCCAGCGAAGGG-1	TFH	TRAV3-1.TRAJ58.TRAC	CAVQGTGSKLSF	TGCGCAGTCCAAGGCACTGGGTCTAAGCTGTCATTT	TRBV12-2+TRBV13-2.NA.TRBJ2-4.TRBC2	CASGDSGENTLYF	TGTGCCAGCGGTGATTCTGGGGAGAACACCTTGTACTTT	TRAV3-1.TRAJ58.TRAC_TRBV12-2+TRBV13-2.NA.TRBJ2-4.TRBC2	TGCGCAGTCCAAGGCACTGGGTCTAAGCTGTCATTT_TGTGCCAGCGGTGATTCTGGGGAGAACACCTTGTACTTT	CAVQGTGSKLSF_CASGDSGENTLYF	TRAV3-1.TRAJ58.TRAC_TGCGCAGTCCAAGGCACTGGGTCTAAGCTGTCATTT_TRBV12-2+TRBV13-2.NA.TRBJ2-4.TRBC2_TGTGCCAGCGGTGATTCTGGGGAGAACACCTTGTACTTT
TFH	ACTGTCCAGTGTTGAA-1	TFH	TRAV6-3.TRAJ7.TRAC	CAMRDYSNNRLTL	TGTGCTATGAGGGACTACAGCAACAACAGACTTACTTTG	TRBV13-1.NA.TRBJ2-5.TRBC2	CASSAGQQDTQYF	TGTGCCAGCAGTGCGGGACAGCAAGACACCCAGTACTTT	TRAV6-3.TRAJ7.TRAC_TRBV13-1.NA.TRBJ2-5.TRBC2	TGTGCTATGAGGGACTACAGCAACAACAGACTTACTTTG_TGTGCCAGCAGTGCGGGACAGCAAGACACCCAGTACTTT	CAMRDYSNNRLTL_CASSAGQQDTQYF	TRAV6-3.TRAJ7.TRAC_TGTGCTATGAGGGACTACAGCAACAACAGACTTACTTTG_TRBV13-1.NA.TRBJ2-5.TRBC2_TGTGCCAGCAGTGCGGGACAGCAAGACACCCAGTACTTT
TFH	ACTGTCCGTTCCGTCT-1	TFH				TRBV3.TRBD1.TRBJ2-7.TRBC2	CASSSSGTGDYEQYF	TGTGCCAGCAGCTCCTCCGGGACAGGGGACTATGAACAGTACTTC	NA_TRBV3.TRBD1.TRBJ2-7.TRBC2	NA_TGTGCCAGCAGCTCCTCCGGGACAGGGGACTATGAACAGTACTTC	NA_CASSSSGTGDYEQYF	NA_NA_TRBV3.TRBD1.TRBJ2-7.TRBC2_TGTGCCAGCAGCTCCTCCGGGACAGGGGACTATGAACAGTACTTC
TFH	ACTGTCCTCCTTGGTC-1	TFH	TRAV7N-5.TRAJ7.TRAC	CAMSINYSNNRLTL	TGTGCAATGAGCATAAACTACAGCAACAACAGACTTACTTTG				TRAV7N-5.TRAJ7.TRAC_NA	TGTGCAATGAGCATAAACTACAGCAACAACAGACTTACTTTG_NA	CAMSINYSNNRLTL_NA	TRAV7N-5.TRAJ7.TRAC_TGTGCAATGAGCATAAACTACAGCAACAACAGACTTACTTTG_NA_NA
TFH	ACTTACTCAAGTAATG-1	TFH	TRAV7N-5.TRAJ42.TRAC	CAMSMEGSNAKLTF	TGTGCAATGAGCATGGAAGGAAGCAATGCAAAGCTAACCTTC	TRBV15.NA.TRBJ2-5.TRBC2	CASRQGQQDTQYF	TGTGCCAGCAGACAAGGACAGCAAGACACCCAGTACTTT	TRAV7N-5.TRAJ42.TRAC_TRBV15.NA.TRBJ2-5.TRBC2	TGTGCAATGAGCATGGAAGGAAGCAATGCAAAGCTAACCTTC_TGTGCCAGCAGACAAGGACAGCAAGACACCCAGTACTTT	CAMSMEGSNAKLTF_CASRQGQQDTQYF	TRAV7N-5.TRAJ42.TRAC_TGTGCAATGAGCATGGAAGGAAGCAATGCAAAGCTAACCTTC_TRBV15.NA.TRBJ2-5.TRBC2_TGTGCCAGCAGACAAGGACAGCAAGACACCCAGTACTTT
TFH	ACTTACTCACTGCCAG-1	TFH	TRAV5-1.TRAJ26.TRAC	CSACNYAQGLTF	TGCTCAGCATGTAACTATGCCCAGGGATTAACCTTC	TRBV13-1.NA.TRBJ2-7.TRBC2	CASSDMDRGGEQYF	TGTGCCAGCAGTGACATGGACAGGGGAGGGGAACAGTACTTC	TRAV5-1.TRAJ26.TRAC_TRBV13-1.NA.TRBJ2-7.TRBC2	TGCTCAGCATGTAACTATGCCCAGGGATTAACCTTC_TGTGCCAGCAGTGACATGGACAGGGGAGGGGAACAGTACTTC	CSACNYAQGLTF_CASSDMDRGGEQYF	TRAV5-1.TRAJ26.TRAC_TGCTCAGCATGTAACTATGCCCAGGGATTAACCTTC_TRBV13-1.NA.TRBJ2-7.TRBC2_TGTGCCAGCAGTGACATGGACAGGGGAGGGGAACAGTACTTC
TFH	ACTTGTTAGGACAGAA-1	TFH				TRBV15.NA.TRBJ2-5.TRBC2	CASSSGGEDTQYF	TGTGCCAGCAGTTCTGGGGGCGAAGACACCCAGTACTTT	NA_TRBV15.NA.TRBJ2-5.TRBC2	NA_TGTGCCAGCAGTTCTGGGGGCGAAGACACCCAGTACTTT	NA_CASSSGGEDTQYF	NA_NA_TRBV15.NA.TRBJ2-5.TRBC2_TGTGCCAGCAGTTCTGGGGGCGAAGACACCCAGTACTTT
TFH	ACTTGTTAGTGAAGAG-1	TFH				TRBV15.NA.TRBJ2-5.TRBC2	CASSLGQQDTQYF	TGTGCCAGCAGTTTGGGACAGCAAGACACCCAGTACTTT	NA_TRBV15.NA.TRBJ2-5.TRBC2	NA_TGTGCCAGCAGTTTGGGACAGCAAGACACCCAGTACTTT	NA_CASSLGQQDTQYF	NA_NA_TRBV15.NA.TRBJ2-5.TRBC2_TGTGCCAGCAGTTTGGGACAGCAAGACACCCAGTACTTT
TFH	ACTTTCAAGTCCGTAT-1	TFH	TRAV12N-1.TRAJ7.TRAC	CALSSYSNNRLTL	TGTGCTTTGAGTTCCTACAGCAACAACAGACTTACTTTG	TRBV12-2+TRBV13-2.NA.TRBJ2-1.TRBC2	CASGETNNYAEQFF	TGTGCCAGCGGTGAAACAAATAACTATGCTGAGCAGTTCTTC	TRAV12N-1.TRAJ7.TRAC_TRBV12-2+TRBV13-2.NA.TRBJ2-1.TRBC2	TGTGCTTTGAGTTCCTACAGCAACAACAGACTTACTTTG_TGTGCCAGCGGTGAAACAAATAACTATGCTGAGCAGTTCTTC	CALSSYSNNRLTL_CASGETNNYAEQFF	TRAV12N-1.TRAJ7.TRAC_TGTGCTTTGAGTTCCTACAGCAACAACAGACTTACTTTG_TRBV12-2+TRBV13-2.NA.TRBJ2-1.TRBC2_TGTGCCAGCGGTGAAACAAATAACTATGCTGAGCAGTTCTTC
TFH	ACTTTCATCGGTTCGG-1	TFH				TRBV31.NA.TRBJ2-7.TRBC2	CAWSLGGAYEQYF	TGTGCCTGGAGTCTTGGGGGGGCATATGAACAGTACTTC	NA_TRBV31.NA.TRBJ2-7.TRBC2	NA_TGTGCCTGGAGTCTTGGGGGGGCATATGAACAGTACTTC	NA_CAWSLGGAYEQYF	NA_NA_TRBV31.NA.TRBJ2-7.TRBC2_TGTGCCTGGAGTCTTGGGGGGGCATATGAACAGTACTTC
TFH	ACTTTCATCTACCAGA-1	TFH	TRAV7D-2.TRAJ26.TRAC	CAASTYAQGLTF	TGTGCAGCAAGCACCTATGCCCAGGGATTAACCTTC	TRBV13-1.TRBD1.TRBJ2-7.TRBC2	CASSEGTGLSYEQYF	TGTGCCAGCAGTGAAGGGACAGGGCTCTCCTATGAACAGTACTTC	TRAV7D-2.TRAJ26.TRAC_TRBV13-1.TRBD1.TRBJ2-7.TRBC2	TGTGCAGCAAGCACCTATGCCCAGGGATTAACCTTC_TGTGCCAGCAGTGAAGGGACAGGGCTCTCCTATGAACAGTACTTC	CAASTYAQGLTF_CASSEGTGLSYEQYF	TRAV7D-2.TRAJ26.TRAC_TGTGCAGCAAGCACCTATGCCCAGGGATTAACCTTC_TRBV13-1.TRBD1.TRBJ2-7.TRBC2_TGTGCCAGCAGTGAAGGGACAGGGCTCTCCTATGAACAGTACTTC
TFH	ACTTTCATCTTACCTA-1	TFH				TRBV16.NA.TRBJ2-5.TRBC2	CASSLAGEKEDTQYF	TGTGCAAGCAGCTTAGCAGGGGAAAAGGAAGACACCCAGTACTTT	NA_TRBV16.NA.TRBJ2-5.TRBC2	NA_TGTGCAAGCAGCTTAGCAGGGGAAAAGGAAGACACCCAGTACTTT	NA_CASSLAGEKEDTQYF	NA_NA_TRBV16.NA.TRBJ2-5.TRBC2_TGTGCAAGCAGCTTAGCAGGGGAAAAGGAAGACACCCAGTACTTT
TFH	AGAATAGAGGTGCAAC-1	TFH	TRAV14N-3.TRAJ7.TRAC	CAASTYSNNRLTL	TGTGCAGCAAGTACCTACAGCAACAACAGACTTACTTTG	TRBV2.NA.TRBJ2-7.TRBC2	CASSQDPREEYEQYF	TGTGCCAGCAGCCAAGATCCCAGGGAAGAGTATGAACAGTACTTC	TRAV14N-3.TRAJ7.TRAC_TRBV2.NA.TRBJ2-7.TRBC2	TGTGCAGCAAGTACCTACAGCAACAACAGACTTACTTTG_TGTGCCAGCAGCCAAGATCCCAGGGAAGAGTATGAACAGTACTTC	CAASTYSNNRLTL_CASSQDPREEYEQYF	TRAV14N-3.TRAJ7.TRAC_TGTGCAGCAAGTACCTACAGCAACAACAGACTTACTTTG_TRBV2.NA.TRBJ2-7.TRBC2_TGTGCCAGCAGCCAAGATCCCAGGGAAGAGTATGAACAGTACTTC
TFH	AGAATAGCATGCATGT-1	TFH	TRAV5-4.TRAJ57.TRAC	CAAADQGGSAKLIF	TGTGCTGCGGCCGATCAAGGAGGGTCTGCGAAGCTCATCTTT	TRBV12-2+TRBV13-2.NA.TRBJ1-2.TRBC1	CASARQDSDYTF	TGTGCCAGCGCCAGACAGGACTCCGACTACACCTTC	TRAV5-4.TRAJ57.TRAC_TRBV12-2+TRBV13-2.NA.TRBJ1-2.TRBC1	TGTGCTGCGGCCGATCAAGGAGGGTCTGCGAAGCTCATCTTT_TGTGCCAGCGCCAGACAGGACTCCGACTACACCTTC	CAAADQGGSAKLIF_CASARQDSDYTF	TRAV5-4.TRAJ57.TRAC_TGTGCTGCGGCCGATCAAGGAGGGTCTGCGAAGCTCATCTTT_TRBV12-2+TRBV13-2.NA.TRBJ1-2.TRBC1_TGTGCCAGCGCCAGACAGGACTCCGACTACACCTTC
TFH	AGACGTTCAAGTAGTA-1	TFH	TRAV16N.TRAJ48.NA	CAMRTYGNEKITF	TGTGCTATGAGAACCTATGGAAATGAGAAAATAACTTTT	TRBV13-1.NA.TRBJ2-1.TRBC2	CASSDVGANYAEQFF	TGTGCCAGCAGTGATGTGGGGGCTAACTATGCTGAGCAGTTCTTC	TRAV16N.TRAJ48.NA_TRBV13-1.NA.TRBJ2-1.TRBC2	TGTGCTATGAGAACCTATGGAAATGAGAAAATAACTTTT_TGTGCCAGCAGTGATGTGGGGGCTAACTATGCTGAGCAGTTCTTC	CAMRTYGNEKITF_CASSDVGANYAEQFF	TRAV16N.TRAJ48.NA_TGTGCTATGAGAACCTATGGAAATGAGAAAATAACTTTT_TRBV13-1.NA.TRBJ2-1.TRBC2_TGTGCCAGCAGTGATGTGGGGGCTAACTATGCTGAGCAGTTCTTC
TFH	AGACGTTTCCTAAGTG-1	TFH				TRBV3.TRBD2.TRBJ2-7.TRBC2	CASSWTGGDYEQYF	TGTGCCAGCAGCTGGACTGGGGGGGATTATGAACAGTACTTC	NA_TRBV3.TRBD2.TRBJ2-7.TRBC2	NA_TGTGCCAGCAGCTGGACTGGGGGGGATTATGAACAGTACTTC	NA_CASSWTGGDYEQYF	NA_NA_TRBV3.TRBD2.TRBJ2-7.TRBC2_TGTGCCAGCAGCTGGACTGGGGGGGATTATGAACAGTACTTC
TFH	AGACGTTTCTGTCTCG-1	TFH				TRBV3.NA.TRBJ2-7.TRBC2	CASSSSGTGEYEQYF	TGTGCCAGCAGCTCCTCCGGGACTGGGGAATATGAACAGTACTTC	NA_TRBV3.NA.TRBJ2-7.TRBC2	NA_TGTGCCAGCAGCTCCTCCGGGACTGGGGAATATGAACAGTACTTC	NA_CASSSSGTGEYEQYF	NA_NA_TRBV3.NA.TRBJ2-7.TRBC2_TGTGCCAGCAGCTCCTCCGGGACTGGGGAATATGAACAGTACTTC
TFH	AGAGCGAAGGCGACAT-1	TFH	TRAV6D-6.TRAJ23.TRAC	CALGDLGYNQGKLIF	TGTGCTCTGGGTGATCTTGGCTATAACCAGGGGAAGCTTATCTTT	TRBV31.TRBD2.TRBJ2-1.TRBC2	CAWSGGADAEQFF	TGTGCCTGGAGTGGGGGGGCGGATGCTGAGCAGTTCTTC	TRAV6D-6.TRAJ23.TRAC_TRBV31.TRBD2.TRBJ2-1.TRBC2	TGTGCTCTGGGTGATCTTGGCTATAACCAGGGGAAGCTTATCTTT_TGTGCCTGGAGTGGGGGGGCGGATGCTGAGCAGTTCTTC	CALGDLGYNQGKLIF_CAWSGGADAEQFF	TRAV6D-6.TRAJ23.TRAC_TGTGCTCTGGGTGATCTTGGCTATAACCAGGGGAAGCTTATCTTT_TRBV31.TRBD2.TRBJ2-1.TRBC2_TGTGCCTGGAGTGGGGGGGCGGATGCTGAGCAGTTCTTC
TFH	AGAGCGAAGGCTACGA-1	TFH				TRBV1.NA.TRBJ1-1.TRBC1	CTCSAGQQNTEVFF	TGCACCTGCAGTGCAGGCCAACAAAACACAGAAGTCTTCTTT	NA_TRBV1.NA.TRBJ1-1.TRBC1	NA_TGCACCTGCAGTGCAGGCCAACAAAACACAGAAGTCTTCTTT	NA_CTCSAGQQNTEVFF	NA_NA_TRBV1.NA.TRBJ1-1.TRBC1_TGCACCTGCAGTGCAGGCCAACAAAACACAGAAGTCTTCTTT
TFH	AGAGCGAAGGGATACC-1	TFH				TRBV1.TRBD1.TRBJ2-1.TRBC2	CTCSGDRVNYAEQFF	TGCACCTGCAGTGGGGACAGGGTTAACTATGCTGAGCAGTTCTTC	NA_TRBV1.TRBD1.TRBJ2-1.TRBC2	NA_TGCACCTGCAGTGGGGACAGGGTTAACTATGCTGAGCAGTTCTTC	NA_CTCSGDRVNYAEQFF	NA_NA_TRBV1.TRBD1.TRBJ2-1.TRBC2_TGCACCTGCAGTGGGGACAGGGTTAACTATGCTGAGCAGTTCTTC
TFH	AGAGCGACACGGTAAG-1	TFH	TRAV3-1.TRAJ49.TRAC	CAVSENTGYQNFYF	TGCGCAGTCAGTGAGAACACGGGTTACCAGAACTTCTATTTT	TRBV31.TRBD1.TRBJ1-1.TRBC1	CAWRQGAPDTEVFF	TGTGCCTGGAGACAGGGGGCGCCGGACACAGAAGTCTTCTTT	TRAV3-1.TRAJ49.TRAC_TRBV31.TRBD1.TRBJ1-1.TRBC1	TGCGCAGTCAGTGAGAACACGGGTTACCAGAACTTCTATTTT_TGTGCCTGGAGACAGGGGGCGCCGGACACAGAAGTCTTCTTT	CAVSENTGYQNFYF_CAWRQGAPDTEVFF	TRAV3-1.TRAJ49.TRAC_TGCGCAGTCAGTGAGAACACGGGTTACCAGAACTTCTATTTT_TRBV31.TRBD1.TRBJ1-1.TRBC1_TGTGCCTGGAGACAGGGGGCGCCGGACACAGAAGTCTTCTTT
TFH	AGAGCGAGTAAACGCG-1	TFH	TRAV14N-1.TRAJ7.TRAC	CAASRYSNNRLTL	TGTGCAGCAAGTCGCTACAGCAACAACAGACTTACTTTG	TRBV2.NA.TRBJ1-5.TRBC1	CASSQDWGDGNQAPLF	TGTGCCAGCAGCCAAGATTGGGGGGATGGCAACCAGGCTCCGCTTTTT	TRAV14N-1.TRAJ7.TRAC_TRBV2.NA.TRBJ1-5.TRBC1	TGTGCAGCAAGTCGCTACAGCAACAACAGACTTACTTTG_TGTGCCAGCAGCCAAGATTGGGGGGATGGCAACCAGGCTCCGCTTTTT	CAASRYSNNRLTL_CASSQDWGDGNQAPLF	TRAV14N-1.TRAJ7.TRAC_TGTGCAGCAAGTCGCTACAGCAACAACAGACTTACTTTG_TRBV2.NA.TRBJ1-5.TRBC1_TGTGCCAGCAGCCAAGATTGGGGGGATGGCAACCAGGCTCCGCTTTTT
TFH	AGAGCTTAGGTGCAAC-1	TFH				TRBV16.NA.TRBJ2-5.TRBC2	CASSLGGDQDTQYF	TGTGCAAGCAGCTTAGGTGGGGACCAAGACACCCAGTACTTT	NA_TRBV16.NA.TRBJ2-5.TRBC2	NA_TGTGCAAGCAGCTTAGGTGGGGACCAAGACACCCAGTACTTT	NA_CASSLGGDQDTQYF	NA_NA_TRBV16.NA.TRBJ2-5.TRBC2_TGTGCAAGCAGCTTAGGTGGGGACCAAGACACCCAGTACTTT
TFH	AGAGCTTCAAGCCGCT-1	TFH				TRBV31.NA.TRBJ2-2.TRBC2	CAWSLKGDTGQLYF	TGTGCCTGGAGTCTAAAGGGTGACACCGGGCAGCTCTACTTT	NA_TRBV31.NA.TRBJ2-2.TRBC2	NA_TGTGCCTGGAGTCTAAAGGGTGACACCGGGCAGCTCTACTTT	NA_CAWSLKGDTGQLYF	NA_NA_TRBV31.NA.TRBJ2-2.TRBC2_TGTGCCTGGAGTCTAAAGGGTGACACCGGGCAGCTCTACTTT
TFH	AGAGCTTGTAGTAGTA-1	TFH				TRBV3.NA.TRBJ2-7.TRBC2	CASSLAGTGEYEQYF	TGTGCCAGCAGCTTAGCCGGGACTGGGGAGTATGAACAGTACTTC	NA_TRBV3.NA.TRBJ2-7.TRBC2	NA_TGTGCCAGCAGCTTAGCCGGGACTGGGGAGTATGAACAGTACTTC	NA_CASSLAGTGEYEQYF	NA_NA_TRBV3.NA.TRBJ2-7.TRBC2_TGTGCCAGCAGCTTAGCCGGGACTGGGGAGTATGAACAGTACTTC
TFH	AGAGCTTTCAGGCGAA-1	TFH	TRAV3-1.TRAJ22.TRAC	CAVSASSGSWQLIF	TGCGCAGTCAGTGCATCTTCTGGCAGCTGGCAACTCATCTTT	TRBV31.NA.TRBJ2-7.TRBC2	CAWSPGLGYEQYF	TGTGCCTGGAGCCCGGGACTGGGATATGAACAGTACTTC	TRAV3-1.TRAJ22.TRAC_TRBV31.NA.TRBJ2-7.TRBC2	TGCGCAGTCAGTGCATCTTCTGGCAGCTGGCAACTCATCTTT_TGTGCCTGGAGCCCGGGACTGGGATATGAACAGTACTTC	CAVSASSGSWQLIF_CAWSPGLGYEQYF	TRAV3-1.TRAJ22.TRAC_TGCGCAGTCAGTGCATCTTCTGGCAGCTGGCAACTCATCTTT_TRBV31.NA.TRBJ2-7.TRBC2_TGTGCCTGGAGCCCGGGACTGGGATATGAACAGTACTTC
TFH	AGAGCTTTCGGCGCTA-1	TFH				TRBV12-2+TRBV13-2.TRBD1.TRBJ2-7.TRBC2	CASGETGVSYEQYF	TGTGCCAGCGGTGAGACAGGGGTTTCCTATGAACAGTACTTC	NA_TRBV12-2+TRBV13-2.TRBD1.TRBJ2-7.TRBC2	NA_TGTGCCAGCGGTGAGACAGGGGTTTCCTATGAACAGTACTTC	NA_CASGETGVSYEQYF	NA_NA_TRBV12-2+TRBV13-2.TRBD1.TRBJ2-7.TRBC2_TGTGCCAGCGGTGAGACAGGGGTTTCCTATGAACAGTACTTC
TFH	AGAGTGGAGACTAAGT-1	TFH	TRAV19.TRAJ52.TRAC;TRAV7D-4.TRAJ32.TRAC	CAAGTGANTGKLTF;CAARSYGGSGNKLIF	TGCGCAGCAGGTACTGGAGCTAACACTGGAAAGCTCACGTTT;TGTGCAGCTAGGAGTTATGGGGGCAGTGGCAACAAGCTCATCTTT	TRBV13-1.NA.TRBJ2-7.TRBC2	CASSDGPDISYEQYF	TGTGCCAGCAGTGATGGCCCCGACATCTCCTATGAACAGTACTTC	TRAV19.TRAJ52.TRAC;TRAV7D-4.TRAJ32.TRAC_TRBV13-1.NA.TRBJ2-7.TRBC2	TGCGCAGCAGGTACTGGAGCTAACACTGGAAAGCTCACGTTT;TGTGCAGCTAGGAGTTATGGGGGCAGTGGCAACAAGCTCATCTTT_TGTGCCAGCAGTGATGGCCCCGACATCTCCTATGAACAGTACTTC	CAAGTGANTGKLTF;CAARSYGGSGNKLIF_CASSDGPDISYEQYF	TRAV19.TRAJ52.TRAC;TRAV7D-4.TRAJ32.TRAC_TGCGCAGCAGGTACTGGAGCTAACACTGGAAAGCTCACGTTT;TGTGCAGCTAGGAGTTATGGGGGCAGTGGCAACAAGCTCATCTTT_TRBV13-1.NA.TRBJ2-7.TRBC2_TGTGCCAGCAGTGATGGCCCCGACATCTCCTATGAACAGTACTTC
TFH	AGAGTGGAGAGACTTA-1	TFH				TRBV12-2+TRBV13-2.TRBD1.TRBJ2-5.TRBC2	CASGETGGQDTQYF	TGTGCCAGCGGTGAAACTGGGGGCCAAGACACCCAGTACTTT	NA_TRBV12-2+TRBV13-2.TRBD1.TRBJ2-5.TRBC2	NA_TGTGCCAGCGGTGAAACTGGGGGCCAAGACACCCAGTACTTT	NA_CASGETGGQDTQYF	NA_NA_TRBV12-2+TRBV13-2.TRBD1.TRBJ2-5.TRBC2_TGTGCCAGCGGTGAAACTGGGGGCCAAGACACCCAGTACTTT
TFH	AGATCTGCAAACGCGA-1	TFH	TRAV6D-6.TRAJ23.TRAC	CALGDLGYNQGKLIF	TGTGCTCTGGGTGATCTTGGCTATAACCAGGGGAAGCTTATCTTT	TRBV31.TRBD2.TRBJ2-1.TRBC2	CAWSGGADAEQFF	TGTGCCTGGAGTGGGGGGGCGGATGCTGAGCAGTTCTTC	TRAV6D-6.TRAJ23.TRAC_TRBV31.TRBD2.TRBJ2-1.TRBC2	TGTGCTCTGGGTGATCTTGGCTATAACCAGGGGAAGCTTATCTTT_TGTGCCTGGAGTGGGGGGGCGGATGCTGAGCAGTTCTTC	CALGDLGYNQGKLIF_CAWSGGADAEQFF	TRAV6D-6.TRAJ23.TRAC_TGTGCTCTGGGTGATCTTGGCTATAACCAGGGGAAGCTTATCTTT_TRBV31.TRBD2.TRBJ2-1.TRBC2_TGTGCCTGGAGTGGGGGGGCGGATGCTGAGCAGTTCTTC
TFH	AGATCTGCATTAACCG-1	TFH				TRBV19.TRBD1.TRBJ2-5.NA	CASSPPLTGDQDTQYF	TGTGCCAGCAGTCCCCCCCTGACAGGGGACCAAGACACCCAGTACTTT	NA_TRBV19.TRBD1.TRBJ2-5.NA	NA_TGTGCCAGCAGTCCCCCCCTGACAGGGGACCAAGACACCCAGTACTTT	NA_CASSPPLTGDQDTQYF	NA_NA_TRBV19.TRBD1.TRBJ2-5.NA_TGTGCCAGCAGTCCCCCCCTGACAGGGGACCAAGACACCCAGTACTTT
TFH	AGATCTGTCAAGAAGT-1	TFH				TRBV3.TRBD1.TRBJ2-7.TRBC2	CASSLSGTGEYEQYF	TGTGCCAGCAGCTTATCCGGGACAGGGGAGTATGAACAGTACTTC	NA_TRBV3.TRBD1.TRBJ2-7.TRBC2	NA_TGTGCCAGCAGCTTATCCGGGACAGGGGAGTATGAACAGTACTTC	NA_CASSLSGTGEYEQYF	NA_NA_TRBV3.TRBD1.TRBJ2-7.TRBC2_TGTGCCAGCAGCTTATCCGGGACAGGGGAGTATGAACAGTACTTC
TFH	AGATCTGTCCCAGGTG-1	TFH				TRBV31.NA.TRBJ2-5.TRBC2	CAWSLGVQDTQYF	TGTGCCTGGAGTCTGGGGGTCCAAGACACCCAGTACTTT	NA_TRBV31.NA.TRBJ2-5.TRBC2	NA_TGTGCCTGGAGTCTGGGGGTCCAAGACACCCAGTACTTT	NA_CAWSLGVQDTQYF	NA_NA_TRBV31.NA.TRBJ2-5.TRBC2_TGTGCCTGGAGTCTGGGGGTCCAAGACACCCAGTACTTT
TFH	AGATTGCCATGGTCAT-1	TFH				TRBV2.TRBD1.TRBJ2-5.TRBC2	CASSQGQGQDTQYF	TGTGCCAGCAGCCAGGGACAGGGGCAAGACACCCAGTACTTT	NA_TRBV2.TRBD1.TRBJ2-5.TRBC2	NA_TGTGCCAGCAGCCAGGGACAGGGGCAAGACACCCAGTACTTT	NA_CASSQGQGQDTQYF	NA_NA_TRBV2.TRBD1.TRBJ2-5.TRBC2_TGTGCCAGCAGCCAGGGACAGGGGCAAGACACCCAGTACTTT
TFH	AGATTGCTCAATAAGG-1	TFH				TRBV3.NA.TRBJ2-7.TRBC2	CASSLRGTGEYEQYF	TGTGCCAGCAGCTTACGCGGGACTGGGGAGTATGAACAGTACTTC	NA_TRBV3.NA.TRBJ2-7.TRBC2	NA_TGTGCCAGCAGCTTACGCGGGACTGGGGAGTATGAACAGTACTTC	NA_CASSLRGTGEYEQYF	NA_NA_TRBV3.NA.TRBJ2-7.TRBC2_TGTGCCAGCAGCTTACGCGGGACTGGGGAGTATGAACAGTACTTC
TFH	AGATTGCTCAATCTCT-1	TFH	TRAV6-3.TRAJ7.TRAC	CAMRDYSNNRLTL	TGTGCTATGAGGGACTACAGCAACAACAGACTTACTTTG	TRBV13-1.NA.TRBJ2-5.TRBC2	CASSAGQQDTQYF	TGTGCCAGCAGTGCGGGACAGCAAGACACCCAGTACTTT	TRAV6-3.TRAJ7.TRAC_TRBV13-1.NA.TRBJ2-5.TRBC2	TGTGCTATGAGGGACTACAGCAACAACAGACTTACTTTG_TGTGCCAGCAGTGCGGGACAGCAAGACACCCAGTACTTT	CAMRDYSNNRLTL_CASSAGQQDTQYF	TRAV6-3.TRAJ7.TRAC_TGTGCTATGAGGGACTACAGCAACAACAGACTTACTTTG_TRBV13-1.NA.TRBJ2-5.TRBC2_TGTGCCAGCAGTGCGGGACAGCAAGACACCCAGTACTTT
TFH	AGATTGCTCTGCGGCA-1	TFH				TRBV12-2+TRBV13-2.NA.TRBJ2-2.TRBC2	CASGDQGGRNTGQLYF	TGTGCCAGCGGTGATCAGGGGGGGCGAAACACCGGGCAGCTCTACTTT	NA_TRBV12-2+TRBV13-2.NA.TRBJ2-2.TRBC2	NA_TGTGCCAGCGGTGATCAGGGGGGGCGAAACACCGGGCAGCTCTACTTT	NA_CASGDQGGRNTGQLYF	NA_NA_TRBV12-2+TRBV13-2.NA.TRBJ2-2.TRBC2_TGTGCCAGCGGTGATCAGGGGGGGCGAAACACCGGGCAGCTCTACTTT
TFH	AGCAGCCAGCACCGCT-1	TFH				TRBV31.NA.TRBJ2-7.TRBC2	CAWSPSLGYEQYF	TGTGCCTGGAGCCCCTCACTGGGTTATGAACAGTACTTC	NA_TRBV31.NA.TRBJ2-7.TRBC2	NA_TGTGCCTGGAGCCCCTCACTGGGTTATGAACAGTACTTC	NA_CAWSPSLGYEQYF	NA_NA_TRBV31.NA.TRBJ2-7.TRBC2_TGTGCCTGGAGCCCCTCACTGGGTTATGAACAGTACTTC
TFH	AGCAGCCAGTAACCCT-1	TFH	TRAV6D-6.TRAJ32.TRAC	CALSDQGYGGSGNKLIF	TGTGCTCTGAGTGATCAAGGTTATGGGGGCAGTGGCAACAAGCTCATCTTT	TRBV31.NA.TRBJ2-5.TRBC2	CAWSLGLQDTQYF	TGTGCCTGGAGTCTAGGACTGCAAGACACCCAGTACTTT	TRAV6D-6.TRAJ32.TRAC_TRBV31.NA.TRBJ2-5.TRBC2	TGTGCTCTGAGTGATCAAGGTTATGGGGGCAGTGGCAACAAGCTCATCTTT_TGTGCCTGGAGTCTAGGACTGCAAGACACCCAGTACTTT	CALSDQGYGGSGNKLIF_CAWSLGLQDTQYF	TRAV6D-6.TRAJ32.TRAC_TGTGCTCTGAGTGATCAAGGTTATGGGGGCAGTGGCAACAAGCTCATCTTT_TRBV31.NA.TRBJ2-5.TRBC2_TGTGCCTGGAGTCTAGGACTGCAAGACACCCAGTACTTT
TFH	AGCAGCCCAAACCTAC-1	TFH				TRBV3.TRBD1.TRBJ2-7.TRBC2	CASSPSGQGEYEQYF	TGTGCCAGCAGCCCCTCGGGACAGGGGGAGTATGAACAGTACTTC	NA_TRBV3.TRBD1.TRBJ2-7.TRBC2	NA_TGTGCCAGCAGCCCCTCGGGACAGGGGGAGTATGAACAGTACTTC	NA_CASSPSGQGEYEQYF	NA_NA_TRBV3.TRBD1.TRBJ2-7.TRBC2_TGTGCCAGCAGCCCCTCGGGACAGGGGGAGTATGAACAGTACTTC
TFH	AGCAGCCCACACTGCG-1	TFH	TRAV6D-6.TRAJ23.TRAC	CALGDLGYNQGKLIF	TGTGCTCTGGGTGATCTTGGCTATAACCAGGGGAAGCTTATCTTT	TRBV31.TRBD2.TRBJ2-1.TRBC2	CAWSGGADAEQFF	TGTGCCTGGAGTGGGGGGGCGGATGCTGAGCAGTTCTTC	TRAV6D-6.TRAJ23.TRAC_TRBV31.TRBD2.TRBJ2-1.TRBC2	TGTGCTCTGGGTGATCTTGGCTATAACCAGGGGAAGCTTATCTTT_TGTGCCTGGAGTGGGGGGGCGGATGCTGAGCAGTTCTTC	CALGDLGYNQGKLIF_CAWSGGADAEQFF	TRAV6D-6.TRAJ23.TRAC_TGTGCTCTGGGTGATCTTGGCTATAACCAGGGGAAGCTTATCTTT_TRBV31.TRBD2.TRBJ2-1.TRBC2_TGTGCCTGGAGTGGGGGGGCGGATGCTGAGCAGTTCTTC
TFH	AGCAGCCCATGTTCCC-1	TFH	TRAV13-1.TRAJ23.TRAC	CAWTSYNQGKLIF	TGTGCTTGGACGTCTTATAACCAGGGGAAGCTTATCTTT	TRBV15.NA.TRBJ1-1.TRBC1	CASSLQGDTEVFF	TGTGCCAGCAGTTTACAGGGGGACACAGAAGTCTTCTTT	TRAV13-1.TRAJ23.TRAC_TRBV15.NA.TRBJ1-1.TRBC1	TGTGCTTGGACGTCTTATAACCAGGGGAAGCTTATCTTT_TGTGCCAGCAGTTTACAGGGGGACACAGAAGTCTTCTTT	CAWTSYNQGKLIF_CASSLQGDTEVFF	TRAV13-1.TRAJ23.TRAC_TGTGCTTGGACGTCTTATAACCAGGGGAAGCTTATCTTT_TRBV15.NA.TRBJ1-1.TRBC1_TGTGCCAGCAGTTTACAGGGGGACACAGAAGTCTTCTTT
TFH	AGCAGCCGTCCAAGTT-1	TFH	TRAV16N.TRAJ7.TRAC	CAMREDYSNNRLTL	TGTGCTATGAGAGAGGACTACAGCAACAACAGACTTACTTTG	TRBV15.NA.TRBJ2-5.TRBC2	CASSLGQQDTQYF	TGTGCCAGCAGTTTGGGACAGCAAGACACCCAGTACTTT	TRAV16N.TRAJ7.TRAC_TRBV15.NA.TRBJ2-5.TRBC2	TGTGCTATGAGAGAGGACTACAGCAACAACAGACTTACTTTG_TGTGCCAGCAGTTTGGGACAGCAAGACACCCAGTACTTT	CAMREDYSNNRLTL_CASSLGQQDTQYF	TRAV16N.TRAJ7.TRAC_TGTGCTATGAGAGAGGACTACAGCAACAACAGACTTACTTTG_TRBV15.NA.TRBJ2-5.TRBC2_TGTGCCAGCAGTTTGGGACAGCAAGACACCCAGTACTTT
TFH	AGCAGCCGTTGGTTTG-1	TFH	TRAV13-1.TRAJ23.TRAC	CAWTSYNQGKLIF	TGTGCTTGGACGTCTTATAACCAGGGGAAGCTTATCTTT	TRBV15.NA.TRBJ1-1.TRBC1	CASSLQGDTEVFF	TGTGCCAGCAGTTTACAGGGGGACACAGAAGTCTTCTTT	TRAV13-1.TRAJ23.TRAC_TRBV15.NA.TRBJ1-1.TRBC1	TGTGCTTGGACGTCTTATAACCAGGGGAAGCTTATCTTT_TGTGCCAGCAGTTTACAGGGGGACACAGAAGTCTTCTTT	CAWTSYNQGKLIF_CASSLQGDTEVFF	TRAV13-1.TRAJ23.TRAC_TGTGCTTGGACGTCTTATAACCAGGGGAAGCTTATCTTT_TRBV15.NA.TRBJ1-1.TRBC1_TGTGCCAGCAGTTTACAGGGGGACACAGAAGTCTTCTTT
TFH	AGCAGCCTCCAGGGCT-1	TFH				TRBV12-2+TRBV13-2.TRBD2.TRBJ2-7.TRBC2	CASGGPTGGARDEQYF	TGTGCCAGCGGTGGCCCGACTGGGGGGGCGCGGGATGAACAGTACTTC	NA_TRBV12-2+TRBV13-2.TRBD2.TRBJ2-7.TRBC2	NA_TGTGCCAGCGGTGGCCCGACTGGGGGGGCGCGGGATGAACAGTACTTC	NA_CASGGPTGGARDEQYF	NA_NA_TRBV12-2+TRBV13-2.TRBD2.TRBJ2-7.TRBC2_TGTGCCAGCGGTGGCCCGACTGGGGGGGCGCGGGATGAACAGTACTTC
TFH	AGCATACGTTCGAATC-1	TFH				TRBV13-1.NA.TRBJ1-1.TRBC1	CASSDVDTEVFF	TGTGCCAGCAGTGATGTAGACACAGAAGTCTTCTTT	NA_TRBV13-1.NA.TRBJ1-1.TRBC1	NA_TGTGCCAGCAGTGATGTAGACACAGAAGTCTTCTTT	NA_CASSDVDTEVFF	NA_NA_TRBV13-1.NA.TRBJ1-1.TRBC1_TGTGCCAGCAGTGATGTAGACACAGAAGTCTTCTTT
TFH	AGCCTAACAAGCTGGA-1	TFH	TRAV6-3.TRAJ7.TRAC	CAMRVYSNNRLTL	TGTGCTATGAGGGTCTACAGCAACAACAGACTTACTTTG	TRBV13-1.NA.TRBJ2-5.TRBC2	CASSAGQQDTQYF	TGTGCCAGCAGTGCAGGACAGCAAGACACCCAGTACTTT	TRAV6-3.TRAJ7.TRAC_TRBV13-1.NA.TRBJ2-5.TRBC2	TGTGCTATGAGGGTCTACAGCAACAACAGACTTACTTTG_TGTGCCAGCAGTGCAGGACAGCAAGACACCCAGTACTTT	CAMRVYSNNRLTL_CASSAGQQDTQYF	TRAV6-3.TRAJ7.TRAC_TGTGCTATGAGGGTCTACAGCAACAACAGACTTACTTTG_TRBV13-1.NA.TRBJ2-5.TRBC2_TGTGCCAGCAGTGCAGGACAGCAAGACACCCAGTACTTT
TFH	AGCCTAACACAGGTTT-1	TFH	TRAV3-1.TRAJ49.TRAC	CAVSENTGYQNFYF	TGCGCAGTCAGTGAGAACACGGGTTACCAGAACTTCTATTTT	TRBV31.TRBD1.TRBJ1-1.TRBC1	CAWRQGAPDTEVFF	TGTGCCTGGAGACAGGGGGCGCCGGACACAGAAGTCTTCTTT	TRAV3-1.TRAJ49.TRAC_TRBV31.TRBD1.TRBJ1-1.TRBC1	TGCGCAGTCAGTGAGAACACGGGTTACCAGAACTTCTATTTT_TGTGCCTGGAGACAGGGGGCGCCGGACACAGAAGTCTTCTTT	CAVSENTGYQNFYF_CAWRQGAPDTEVFF	TRAV3-1.TRAJ49.TRAC_TGCGCAGTCAGTGAGAACACGGGTTACCAGAACTTCTATTTT_TRBV31.TRBD1.TRBJ1-1.TRBC1_TGTGCCTGGAGACAGGGGGCGCCGGACACAGAAGTCTTCTTT
TFH	AGCCTAAGTAACGACG-1	TFH				TRBV15.NA.TRBJ2-5.TRBC2	CASRLGSQDTQYF	TGTGCCAGCAGGCTGGGGAGCCAAGACACCCAGTACTTT	NA_TRBV15.NA.TRBJ2-5.TRBC2	NA_TGTGCCAGCAGGCTGGGGAGCCAAGACACCCAGTACTTT	NA_CASRLGSQDTQYF	NA_NA_TRBV15.NA.TRBJ2-5.TRBC2_TGTGCCAGCAGGCTGGGGAGCCAAGACACCCAGTACTTT
TFH	AGCCTAAGTAATCGTC-1	TFH	TRAV3-3.TRAJ7.TRAC	CAVKDYSNNRLTL	TGCGCAGTCAAAGACTACAGCAACAACAGACTTACTTTG	TRBV3.TRBD1.TRBJ2-7.TRBC2	CASSQRGTGDYEQYF	TGTGCCAGCAGCCAGAGAGGGACAGGGGACTATGAACAGTACTTC	TRAV3-3.TRAJ7.TRAC_TRBV3.TRBD1.TRBJ2-7.TRBC2	TGCGCAGTCAAAGACTACAGCAACAACAGACTTACTTTG_TGTGCCAGCAGCCAGAGAGGGACAGGGGACTATGAACAGTACTTC	CAVKDYSNNRLTL_CASSQRGTGDYEQYF	TRAV3-3.TRAJ7.TRAC_TGCGCAGTCAAAGACTACAGCAACAACAGACTTACTTTG_TRBV3.TRBD1.TRBJ2-7.TRBC2_TGTGCCAGCAGCCAGAGAGGGACAGGGGACTATGAACAGTACTTC
TFH	AGCCTAAGTGTAAGTA-1	TFH				TRBV3.NA.TRBJ2-7.TRBC2	CASSLRGLGEYEQYF	TGTGCCAGCAGCTTAAGGGGACTGGGGGAATATGAACAGTACTTC	NA_TRBV3.NA.TRBJ2-7.TRBC2	NA_TGTGCCAGCAGCTTAAGGGGACTGGGGGAATATGAACAGTACTTC	NA_CASSLRGLGEYEQYF	NA_NA_TRBV3.NA.TRBJ2-7.TRBC2_TGTGCCAGCAGCTTAAGGGGACTGGGGGAATATGAACAGTACTTC
TFH	AGCCTAATCAGGTTCA-1	TFH				TRBV12-2+TRBV13-2.TRBD1.TRBJ2-7.TRBC2	CASGETGVSYEQYF	TGTGCCAGCGGTGAAACAGGGGTCTCCTATGAACAGTACTTC	NA_TRBV12-2+TRBV13-2.TRBD1.TRBJ2-7.TRBC2	NA_TGTGCCAGCGGTGAAACAGGGGTCTCCTATGAACAGTACTTC	NA_CASGETGVSYEQYF	NA_NA_TRBV12-2+TRBV13-2.TRBD1.TRBJ2-7.TRBC2_TGTGCCAGCGGTGAAACAGGGGTCTCCTATGAACAGTACTTC
TFH	AGCCTAATCATGGTCA-1	TFH	TRAV13-1.TRAJ49.TRAC	CAMEPGGYQNFYF	TGTGCTATGGAACCGGGGGGTTACCAGAACTTCTATTTT	TRBV15.NA.TRBJ1-5.TRBC1	CASSLGSNNQAPLF	TGTGCCAGCAGTTTGGGCAGTAACAACCAGGCTCCGCTTTTT	TRAV13-1.TRAJ49.TRAC_TRBV15.NA.TRBJ1-5.TRBC1	TGTGCTATGGAACCGGGGGGTTACCAGAACTTCTATTTT_TGTGCCAGCAGTTTGGGCAGTAACAACCAGGCTCCGCTTTTT	CAMEPGGYQNFYF_CASSLGSNNQAPLF	TRAV13-1.TRAJ49.TRAC_TGTGCTATGGAACCGGGGGGTTACCAGAACTTCTATTTT_TRBV15.NA.TRBJ1-5.TRBC1_TGTGCCAGCAGTTTGGGCAGTAACAACCAGGCTCCGCTTTTT
TFH	AGCGGTCAGCTAACTC-1	TFH				TRBV2.NA.TRBJ2-4.TRBC2	CASSQDPQGENTLYF	TGTGCCAGCAGCCAAGATCCACAGGGGGAAAACACCTTGTACTTT	NA_TRBV2.NA.TRBJ2-4.TRBC2	NA_TGTGCCAGCAGCCAAGATCCACAGGGGGAAAACACCTTGTACTTT	NA_CASSQDPQGENTLYF	NA_NA_TRBV2.NA.TRBJ2-4.TRBC2_TGTGCCAGCAGCCAAGATCCACAGGGGGAAAACACCTTGTACTTT
TFH	AGCGGTCAGGAGTCTG-1	TFH	TRAV6D-6.TRAJ23.TRAC	CALGEDYNQGKLIF	TGTGCTCTGGGTGAGGATTATAACCAGGGGAAGCTTATCTTT	TRBV13-1.TRBD1.TRBJ1-1.TRBC1;TRBV17.TRBD2.TRBJ2-1.TRBC2	CASSDPGTGPTEVFF;CASSREDWGGYAEQFF	TGTGCCAGCAGTGATCCCGGGACAGGGCCCACAGAAGTCTTCTTT;TGTGCTAGCAGTAGAGAAGACTGGGGGGGCTATGCTGAGCAGTTCTTC	TRAV6D-6.TRAJ23.TRAC_TRBV13-1.TRBD1.TRBJ1-1.TRBC1;TRBV17.TRBD2.TRBJ2-1.TRBC2	TGTGCTCTGGGTGAGGATTATAACCAGGGGAAGCTTATCTTT_TGTGCCAGCAGTGATCCCGGGACAGGGCCCACAGAAGTCTTCTTT;TGTGCTAGCAGTAGAGAAGACTGGGGGGGCTATGCTGAGCAGTTCTTC	CALGEDYNQGKLIF_CASSDPGTGPTEVFF;CASSREDWGGYAEQFF	TRAV6D-6.TRAJ23.TRAC_TGTGCTCTGGGTGAGGATTATAACCAGGGGAAGCTTATCTTT_TRBV13-1.TRBD1.TRBJ1-1.TRBC1;TRBV17.TRBD2.TRBJ2-1.TRBC2_TGTGCCAGCAGTGATCCCGGGACAGGGCCCACAGAAGTCTTCTTT;TGTGCTAGCAGTAGAGAAGACTGGGGGGGCTATGCTGAGCAGTTCTTC
TFH	AGCGGTCAGTGTGGCA-1	TFH	TRAV16N.TRAJ58.TRAC;TRAV13-1.TRAJ57.TRAC	CAMRPMQQGTGSKLSF;CAPPNQGGSAKLIF	TGTGCTATGAGACCAATGCAGCAAGGCACTGGGTCTAAGCTGTCATTT;TGTGCTCCTCCGAATCAAGGAGGGTCTGCGAAGCTCATCTTT	TRBV13-1.NA.TRBJ2-5.TRBC2	CASSWDNQDTQYF	TGTGCCAGCAGTTGGGACAACCAAGACACCCAGTACTTT	TRAV16N.TRAJ58.TRAC;TRAV13-1.TRAJ57.TRAC_TRBV13-1.NA.TRBJ2-5.TRBC2	TGTGCTATGAGACCAATGCAGCAAGGCACTGGGTCTAAGCTGTCATTT;TGTGCTCCTCCGAATCAAGGAGGGTCTGCGAAGCTCATCTTT_TGTGCCAGCAGTTGGGACAACCAAGACACCCAGTACTTT	CAMRPMQQGTGSKLSF;CAPPNQGGSAKLIF_CASSWDNQDTQYF	TRAV16N.TRAJ58.TRAC;TRAV13-1.TRAJ57.TRAC_TGTGCTATGAGACCAATGCAGCAAGGCACTGGGTCTAAGCTGTCATTT;TGTGCTCCTCCGAATCAAGGAGGGTCTGCGAAGCTCATCTTT_TRBV13-1.NA.TRBJ2-5.TRBC2_TGTGCCAGCAGTTGGGACAACCAAGACACCCAGTACTTT
TFH	AGCGGTCCAAGACGTG-1	TFH	TRAV5-1.TRAJ48.TRAC	CSAANYGNEKITF	TGCTCAGCAGCCAACTATGGAAATGAGAAAATAACTTTT	TRBV29.NA.TRBJ2-4.TRBC2	CASSFRGQNTLYF	TGTGCTAGCAGTTTCAGGGGTCAAAACACCTTGTACTTT	TRAV5-1.TRAJ48.TRAC_TRBV29.NA.TRBJ2-4.TRBC2	TGCTCAGCAGCCAACTATGGAAATGAGAAAATAACTTTT_TGTGCTAGCAGTTTCAGGGGTCAAAACACCTTGTACTTT	CSAANYGNEKITF_CASSFRGQNTLYF	TRAV5-1.TRAJ48.TRAC_TGCTCAGCAGCCAACTATGGAAATGAGAAAATAACTTTT_TRBV29.NA.TRBJ2-4.TRBC2_TGTGCTAGCAGTTTCAGGGGTCAAAACACCTTGTACTTT
TFH	AGCGGTCCAATGACCT-1	TFH	TRAV14D-3-DV8.TRAJ26.TRAC	CAAREYAQGLTF	TGTGCAGCAAGGGAGTATGCCCAGGGATTAACCTTC	TRBV12-2+TRBV13-2.NA.TRBJ2-7.TRBC2	CASGPTGFYEQYF	TGTGCCAGCGGCCCGACTGGGTTCTATGAACAGTACTTC	TRAV14D-3-DV8.TRAJ26.TRAC_TRBV12-2+TRBV13-2.NA.TRBJ2-7.TRBC2	TGTGCAGCAAGGGAGTATGCCCAGGGATTAACCTTC_TGTGCCAGCGGCCCGACTGGGTTCTATGAACAGTACTTC	CAAREYAQGLTF_CASGPTGFYEQYF	TRAV14D-3-DV8.TRAJ26.TRAC_TGTGCAGCAAGGGAGTATGCCCAGGGATTAACCTTC_TRBV12-2+TRBV13-2.NA.TRBJ2-7.TRBC2_TGTGCCAGCGGCCCGACTGGGTTCTATGAACAGTACTTC
TFH	AGCGGTCGTTGTGGCC-1	TFH	TRAV6D-6.TRAJ23.TRAC	CALGDSGYNQGKLIF	TGTGCTCTGGGTGATTCGGGGTATAACCAGGGGAAGCTTATCTTT	TRBV20.NA.TRBJ1-4.TRBC1	CGAREGVDERLFF	TGTGGTGCAAGAGAGGGGGTAGACGAAAGATTATTTTTC	TRAV6D-6.TRAJ23.TRAC_TRBV20.NA.TRBJ1-4.TRBC1	TGTGCTCTGGGTGATTCGGGGTATAACCAGGGGAAGCTTATCTTT_TGTGGTGCAAGAGAGGGGGTAGACGAAAGATTATTTTTC	CALGDSGYNQGKLIF_CGAREGVDERLFF	TRAV6D-6.TRAJ23.TRAC_TGTGCTCTGGGTGATTCGGGGTATAACCAGGGGAAGCTTATCTTT_TRBV20.NA.TRBJ1-4.TRBC1_TGTGGTGCAAGAGAGGGGGTAGACGAAAGATTATTTTTC
TFH	AGCGTATAGAACTGTA-1	TFH				TRBV16.NA.TRBJ1-4.TRBC1	CASSLDIRGSNERLFF	TGTGCAAGCAGCTTAGATATCAGGGGATCCAACGAAAGATTATTTTTC	NA_TRBV16.NA.TRBJ1-4.TRBC1	NA_TGTGCAAGCAGCTTAGATATCAGGGGATCCAACGAAAGATTATTTTTC	NA_CASSLDIRGSNERLFF	NA_NA_TRBV16.NA.TRBJ1-4.TRBC1_TGTGCAAGCAGCTTAGATATCAGGGGATCCAACGAAAGATTATTTTTC
TFH	AGCGTATAGCCACGCT-1	TFH				TRBV3.NA.TRBJ2-7.TRBC2	CASSSSGTGEYEQYF	TGTGCCAGCAGCTCCTCCGGGACTGGGGAATATGAACAGTACTTC	NA_TRBV3.NA.TRBJ2-7.TRBC2	NA_TGTGCCAGCAGCTCCTCCGGGACTGGGGAATATGAACAGTACTTC	NA_CASSSSGTGEYEQYF	NA_NA_TRBV3.NA.TRBJ2-7.TRBC2_TGTGCCAGCAGCTCCTCCGGGACTGGGGAATATGAACAGTACTTC
TFH	AGCGTATAGGAATTAC-1	TFH	TRAV6N-7.TRAJ7.TRAC	CALSDKGYSNNRLTL	TGCGCTCTGAGTGATAAGGGCTACAGCAACAACAGACTTACTTTG	TRBV1.NA.TRBJ1-2.TRBC1	CTCSAGQDSDYTF	TGCACCTGCAGTGCGGGACAAGACTCCGACTACACCTTC	TRAV6N-7.TRAJ7.TRAC_TRBV1.NA.TRBJ1-2.TRBC1	TGCGCTCTGAGTGATAAGGGCTACAGCAACAACAGACTTACTTTG_TGCACCTGCAGTGCGGGACAAGACTCCGACTACACCTTC	CALSDKGYSNNRLTL_CTCSAGQDSDYTF	TRAV6N-7.TRAJ7.TRAC_TGCGCTCTGAGTGATAAGGGCTACAGCAACAACAGACTTACTTTG_TRBV1.NA.TRBJ1-2.TRBC1_TGCACCTGCAGTGCGGGACAAGACTCCGACTACACCTTC
TFH	AGCGTATGTAGTAGTA-1	TFH				TRBV31.TRBD1.TRBJ1-2.TRBC1	CAWKQGADSDYTF	TGTGCCTGGAAACAGGGGGCGGACTCCGACTACACCTTC	NA_TRBV31.TRBD1.TRBJ1-2.TRBC1	NA_TGTGCCTGGAAACAGGGGGCGGACTCCGACTACACCTTC	NA_CAWKQGADSDYTF	NA_NA_TRBV31.TRBD1.TRBJ1-2.TRBC1_TGTGCCTGGAAACAGGGGGCGGACTCCGACTACACCTTC
TFH	AGCGTATGTTACGCGC-1	TFH	TRAV16N.TRAJ23.TRAC	CAMRGYNQGKLIF	TGTGCTATGAGAGGGTATAACCAGGGGAAGCTTATCTTT	TRBV15.NA.TRBJ2-7.TRBC2	CASSRDSSYEQYF	TGTGCCAGCAGTCGGGACAGCTCCTATGAACAGTACTTC	TRAV16N.TRAJ23.TRAC_TRBV15.NA.TRBJ2-7.TRBC2	TGTGCTATGAGAGGGTATAACCAGGGGAAGCTTATCTTT_TGTGCCAGCAGTCGGGACAGCTCCTATGAACAGTACTTC	CAMRGYNQGKLIF_CASSRDSSYEQYF	TRAV16N.TRAJ23.TRAC_TGTGCTATGAGAGGGTATAACCAGGGGAAGCTTATCTTT_TRBV15.NA.TRBJ2-7.TRBC2_TGTGCCAGCAGTCGGGACAGCTCCTATGAACAGTACTTC
TFH	AGCGTATGTTCAGTAC-1	TFH				TRBV3.NA.TRBJ2-7.TRBC2	CASSLAGTGEYEQYF	TGTGCCAGCAGCTTAGCCGGGACTGGGGAGTATGAACAGTACTTC	NA_TRBV3.NA.TRBJ2-7.TRBC2	NA_TGTGCCAGCAGCTTAGCCGGGACTGGGGAGTATGAACAGTACTTC	NA_CASSLAGTGEYEQYF	NA_NA_TRBV3.NA.TRBJ2-7.TRBC2_TGTGCCAGCAGCTTAGCCGGGACTGGGGAGTATGAACAGTACTTC
TFH	AGCGTATGTTGGTAAA-1	TFH	TRAV5N-4.TRAJ37.TRAC	CAASETGNTRKLIF	TGTGCTGCAAGTGAAACAGGCAATACTAGAAAACTCATCTTT	TRBV2.NA.TRBJ1-2.TRBC1	CASSQDAGDSDYTF	TGTGCCAGCAGCCAAGATGCAGGGGACTCCGACTACACCTTC	TRAV5N-4.TRAJ37.TRAC_TRBV2.NA.TRBJ1-2.TRBC1	TGTGCTGCAAGTGAAACAGGCAATACTAGAAAACTCATCTTT_TGTGCCAGCAGCCAAGATGCAGGGGACTCCGACTACACCTTC	CAASETGNTRKLIF_CASSQDAGDSDYTF	TRAV5N-4.TRAJ37.TRAC_TGTGCTGCAAGTGAAACAGGCAATACTAGAAAACTCATCTTT_TRBV2.NA.TRBJ1-2.TRBC1_TGTGCCAGCAGCCAAGATGCAGGGGACTCCGACTACACCTTC
TFH	AGCGTATTCAGCTTAG-1	TFH	TRAV16N.TRAJ7.TRAC	CAMREEYSNNRLTL	TGTGCTATGAGAGAGGAATACAGCAACAACAGACTTACTTTG	TRBV15.NA.TRBJ2-5.TRBC2	CASSLGDRGDTQYF	TGTGCCAGCAGTTTAGGGGACAGGGGAGACACCCAGTACTTT	TRAV16N.TRAJ7.TRAC_TRBV15.NA.TRBJ2-5.TRBC2	TGTGCTATGAGAGAGGAATACAGCAACAACAGACTTACTTTG_TGTGCCAGCAGTTTAGGGGACAGGGGAGACACCCAGTACTTT	CAMREEYSNNRLTL_CASSLGDRGDTQYF	TRAV16N.TRAJ7.TRAC_TGTGCTATGAGAGAGGAATACAGCAACAACAGACTTACTTTG_TRBV15.NA.TRBJ2-5.TRBC2_TGTGCCAGCAGTTTAGGGGACAGGGGAGACACCCAGTACTTT
TFH	AGCTCCTAGACAGGCT-1	TFH	TRAV13-1.TRAJ49.TRAC	CAMEPGGYQNFYF	TGTGCTATGGAACCGGGGGGTTACCAGAACTTCTATTTT	TRBV15.NA.TRBJ1-5.TRBC1	CASSLGSNNQAPLF	TGTGCCAGCAGTTTGGGCAGTAACAACCAGGCTCCGCTTTTT	TRAV13-1.TRAJ49.TRAC_TRBV15.NA.TRBJ1-5.TRBC1	TGTGCTATGGAACCGGGGGGTTACCAGAACTTCTATTTT_TGTGCCAGCAGTTTGGGCAGTAACAACCAGGCTCCGCTTTTT	CAMEPGGYQNFYF_CASSLGSNNQAPLF	TRAV13-1.TRAJ49.TRAC_TGTGCTATGGAACCGGGGGGTTACCAGAACTTCTATTTT_TRBV15.NA.TRBJ1-5.TRBC1_TGTGCCAGCAGTTTGGGCAGTAACAACCAGGCTCCGCTTTTT
TFH	AGCTCCTTCCAAGCCG-1	TFH				TRBV31.NA.TRBJ1-5.TRBC1	CAWGGQDQAPLF	TGTGCCTGGGGCGGACAGGACCAGGCTCCGCTTTTT	NA_TRBV31.NA.TRBJ1-5.TRBC1	NA_TGTGCCTGGGGCGGACAGGACCAGGCTCCGCTTTTT	NA_CAWGGQDQAPLF	NA_NA_TRBV31.NA.TRBJ1-5.TRBC1_TGTGCCTGGGGCGGACAGGACCAGGCTCCGCTTTTT
TFH	AGCTCTCAGAGCAATT-1	TFH	TRAV6D-6.TRAJ57.TRAC	CALSDYQGGSAKLIF	TGTGCTCTGAGTGATTATCAAGGAGGGTCTGCGAAGCTCATCTTT	TRBV31.NA.TRBJ2-7.TRBC2	CAWSSGLGYEQYF	TGTGCCTGGAGCTCGGGACTGGGCTATGAACAGTACTTC	TRAV6D-6.TRAJ57.TRAC_TRBV31.NA.TRBJ2-7.TRBC2	TGTGCTCTGAGTGATTATCAAGGAGGGTCTGCGAAGCTCATCTTT_TGTGCCTGGAGCTCGGGACTGGGCTATGAACAGTACTTC	CALSDYQGGSAKLIF_CAWSSGLGYEQYF	TRAV6D-6.TRAJ57.TRAC_TGTGCTCTGAGTGATTATCAAGGAGGGTCTGCGAAGCTCATCTTT_TRBV31.NA.TRBJ2-7.TRBC2_TGTGCCTGGAGCTCGGGACTGGGCTATGAACAGTACTTC
TFH	AGCTCTCAGGTAGCTG-1	TFH				TRBV15.NA.TRBJ2-7.TRBC2	CASSRDSSYEQYF	TGTGCCAGCAGTAGGGACAGCTCCTATGAACAGTACTTC	NA_TRBV15.NA.TRBJ2-7.TRBC2	NA_TGTGCCAGCAGTAGGGACAGCTCCTATGAACAGTACTTC	NA_CASSRDSSYEQYF	NA_NA_TRBV15.NA.TRBJ2-7.TRBC2_TGTGCCAGCAGTAGGGACAGCTCCTATGAACAGTACTTC
TFH	AGCTCTCAGTGAACAT-1	TFH	TRAV7D-3.TRAJ47.TRAC;TRAV5-4.TRAJ49.TRAC	CAVMDYANKMIF;CAASDTGYQNFYF	TGTGCAGTGATGGACTATGCAAACAAGATGATCTTT;TGTGCTGCAAGTGACACGGGTTACCAGAACTTCTATTTT	TRBV13-1.TRBD1.TRBJ1-1.TRBC1	CASSVGPGGADTEVFF	TGTGCCAGCAGTGTGGGTCCAGGGGGCGCAGACACAGAAGTCTTCTTT	TRAV7D-3.TRAJ47.TRAC;TRAV5-4.TRAJ49.TRAC_TRBV13-1.TRBD1.TRBJ1-1.TRBC1	TGTGCAGTGATGGACTATGCAAACAAGATGATCTTT;TGTGCTGCAAGTGACACGGGTTACCAGAACTTCTATTTT_TGTGCCAGCAGTGTGGGTCCAGGGGGCGCAGACACAGAAGTCTTCTTT	CAVMDYANKMIF;CAASDTGYQNFYF_CASSVGPGGADTEVFF	TRAV7D-3.TRAJ47.TRAC;TRAV5-4.TRAJ49.TRAC_TGTGCAGTGATGGACTATGCAAACAAGATGATCTTT;TGTGCTGCAAGTGACACGGGTTACCAGAACTTCTATTTT_TRBV13-1.TRBD1.TRBJ1-1.TRBC1_TGTGCCAGCAGTGTGGGTCCAGGGGGCGCAGACACAGAAGTCTTCTTT
TFH	AGCTCTCGTCCAGTGC-1	TFH	TRAV7N-4.TRAJ13.TRAC	CAVSEQAGTYQRF	TGTGCAGTTAGTGAGCAGGCTGGGACTTACCAGAGGTTT				TRAV7N-4.TRAJ13.TRAC_NA	TGTGCAGTTAGTGAGCAGGCTGGGACTTACCAGAGGTTT_NA	CAVSEQAGTYQRF_NA	TRAV7N-4.TRAJ13.TRAC_TGTGCAGTTAGTGAGCAGGCTGGGACTTACCAGAGGTTT_NA_NA
TFH	AGCTCTCGTTAAGGGC-1	TFH				TRBV12-2+TRBV13-2.NA.TRBJ2-7.TRBC2	CASGETGVSYEQYF	TGTGCCAGCGGTGAGACTGGGGTCTCCTATGAACAGTACTTC	NA_TRBV12-2+TRBV13-2.NA.TRBJ2-7.TRBC2	NA_TGTGCCAGCGGTGAGACTGGGGTCTCCTATGAACAGTACTTC	NA_CASGETGVSYEQYF	NA_NA_TRBV12-2+TRBV13-2.NA.TRBJ2-7.TRBC2_TGTGCCAGCGGTGAGACTGGGGTCTCCTATGAACAGTACTTC
TFH	AGCTCTCTCAAGAAGT-1	TFH	TRAV16N.TRAJ39.TRAC	CAMREEYNAGAKLTF	TGTGCTATGAGAGAGGAGTATAATGCAGGTGCCAAGCTCACATTC	TRBV15.TRBD1.TRBJ1-4.TRBC1	CASSLTGGDNERLFF	TGTGCCAGCAGTTTGACAGGGGGCGACAACGAAAGATTATTTTTC	TRAV16N.TRAJ39.TRAC_TRBV15.TRBD1.TRBJ1-4.TRBC1	TGTGCTATGAGAGAGGAGTATAATGCAGGTGCCAAGCTCACATTC_TGTGCCAGCAGTTTGACAGGGGGCGACAACGAAAGATTATTTTTC	CAMREEYNAGAKLTF_CASSLTGGDNERLFF	TRAV16N.TRAJ39.TRAC_TGTGCTATGAGAGAGGAGTATAATGCAGGTGCCAAGCTCACATTC_TRBV15.TRBD1.TRBJ1-4.TRBC1_TGTGCCAGCAGTTTGACAGGGGGCGACAACGAAAGATTATTTTTC
TFH	AGCTCTCTCCGAGCCA-1	TFH	TRAV16N.TRAJ15.TRAC	CAMREVYQGGRALIF	TGTGCTATGAGAGAGGTATACCAGGGAGGCAGAGCTCTGATATTT	TRBV15.NA.TRBJ2-5.TRBC2	CASSFGTEGDTQYF	TGTGCCAGCAGTTTTGGGACAGAGGGGGACACCCAGTACTTT	TRAV16N.TRAJ15.TRAC_TRBV15.NA.TRBJ2-5.TRBC2	TGTGCTATGAGAGAGGTATACCAGGGAGGCAGAGCTCTGATATTT_TGTGCCAGCAGTTTTGGGACAGAGGGGGACACCCAGTACTTT	CAMREVYQGGRALIF_CASSFGTEGDTQYF	TRAV16N.TRAJ15.TRAC_TGTGCTATGAGAGAGGTATACCAGGGAGGCAGAGCTCTGATATTT_TRBV15.NA.TRBJ2-5.TRBC2_TGTGCCAGCAGTTTTGGGACAGAGGGGGACACCCAGTACTTT
TFH	AGCTTGAAGGTGATTA-1	TFH	TRAV9-1.TRAJ48.TRAC	CAVSAYGNEKITF	TGTGCTGTGAGCGCCTATGGAAATGAGAAAATAACTTTT	TRBV12-2+TRBV13-2.TRBD1.TRBJ2-7.TRBC2	CASGATGDSYEQYF	TGTGCCAGCGGTGCGACAGGGGACTCCTATGAACAGTACTTC	TRAV9-1.TRAJ48.TRAC_TRBV12-2+TRBV13-2.TRBD1.TRBJ2-7.TRBC2	TGTGCTGTGAGCGCCTATGGAAATGAGAAAATAACTTTT_TGTGCCAGCGGTGCGACAGGGGACTCCTATGAACAGTACTTC	CAVSAYGNEKITF_CASGATGDSYEQYF	TRAV9-1.TRAJ48.TRAC_TGTGCTGTGAGCGCCTATGGAAATGAGAAAATAACTTTT_TRBV12-2+TRBV13-2.TRBD1.TRBJ2-7.TRBC2_TGTGCCAGCGGTGCGACAGGGGACTCCTATGAACAGTACTTC
TFH	AGCTTGACACTTACGA-1	TFH				TRBV31.NA.TRBJ1-4.TRBC1	CAWRQDRGDHERLFF	TGTGCCTGGAGACAAGACAGGGGGGACCACGAAAGATTATTTTTC	NA_TRBV31.NA.TRBJ1-4.TRBC1	NA_TGTGCCTGGAGACAAGACAGGGGGGACCACGAAAGATTATTTTTC	NA_CAWRQDRGDHERLFF	NA_NA_TRBV31.NA.TRBJ1-4.TRBC1_TGTGCCTGGAGACAAGACAGGGGGGACCACGAAAGATTATTTTTC
TFH	AGCTTGACATCGATGT-1	TFH	TRAV14N-2.TRAJ58.TRAC	CAGLQGTGSKLSF	TGTGCAGGTCTGCAAGGCACTGGGTCTAAGCTGTCATTT	TRBV29.NA.TRBJ2-7.TRBC2	CASPGTVSYEQYF	TGTGCTAGTCCCGGGACAGTCTCCTATGAACAGTACTTC	TRAV14N-2.TRAJ58.TRAC_TRBV29.NA.TRBJ2-7.TRBC2	TGTGCAGGTCTGCAAGGCACTGGGTCTAAGCTGTCATTT_TGTGCTAGTCCCGGGACAGTCTCCTATGAACAGTACTTC	CAGLQGTGSKLSF_CASPGTVSYEQYF	TRAV14N-2.TRAJ58.TRAC_TGTGCAGGTCTGCAAGGCACTGGGTCTAAGCTGTCATTT_TRBV29.NA.TRBJ2-7.TRBC2_TGTGCTAGTCCCGGGACAGTCTCCTATGAACAGTACTTC
TFH	AGCTTGAGTCATATCG-1	TFH				TRBV15.NA.TRBJ2-5.TRBC2	CASRLGSQDTQYF	TGTGCCAGCAGACTGGGTTCTCAAGACACCCAGTACTTT	NA_TRBV15.NA.TRBJ2-5.TRBC2	NA_TGTGCCAGCAGACTGGGTTCTCAAGACACCCAGTACTTT	NA_CASRLGSQDTQYF	NA_NA_TRBV15.NA.TRBJ2-5.TRBC2_TGTGCCAGCAGACTGGGTTCTCAAGACACCCAGTACTTT
TFH	AGGCCACCACATGGGA-1	TFH				TRBV1.TRBD1.TRBJ2-1.TRBC2	CTCSGDRVNYAEQFF	TGCACCTGCAGTGGGGACAGGGTTAACTATGCTGAGCAGTTCTTC	NA_TRBV1.TRBD1.TRBJ2-1.TRBC2	NA_TGCACCTGCAGTGGGGACAGGGTTAACTATGCTGAGCAGTTCTTC	NA_CTCSGDRVNYAEQFF	NA_NA_TRBV1.TRBD1.TRBJ2-1.TRBC2_TGCACCTGCAGTGGGGACAGGGTTAACTATGCTGAGCAGTTCTTC
TFH	AGGCCACTCTGTGCAA-1	TFH	TRAV6D-6.TRAJ32.TRAC	CALSDQGYGGSGNKLIF	TGTGCTCTGAGTGATCAGGGTTATGGGGGCAGTGGCAACAAGCTCATCTTT	TRBV31.NA.TRBJ2-4.TRBC2	CAWSQTVQNTLYF	TGTGCCTGGAGTCAGACGGTTCAAAACACCTTGTACTTT	TRAV6D-6.TRAJ32.TRAC_TRBV31.NA.TRBJ2-4.TRBC2	TGTGCTCTGAGTGATCAGGGTTATGGGGGCAGTGGCAACAAGCTCATCTTT_TGTGCCTGGAGTCAGACGGTTCAAAACACCTTGTACTTT	CALSDQGYGGSGNKLIF_CAWSQTVQNTLYF	TRAV6D-6.TRAJ32.TRAC_TGTGCTCTGAGTGATCAGGGTTATGGGGGCAGTGGCAACAAGCTCATCTTT_TRBV31.NA.TRBJ2-4.TRBC2_TGTGCCTGGAGTCAGACGGTTCAAAACACCTTGTACTTT
TFH	AGGCCGTAGAGTGACC-1	TFH				TRBV3.TRBD2.TRBJ2-1.TRBC2	CASSLFGTGDAEQFF	TGTGCCAGCAGCTTATTCGGGACTGGGGATGCTGAGCAGTTCTTC	NA_TRBV3.TRBD2.TRBJ2-1.TRBC2	NA_TGTGCCAGCAGCTTATTCGGGACTGGGGATGCTGAGCAGTTCTTC	NA_CASSLFGTGDAEQFF	NA_NA_TRBV3.TRBD2.TRBJ2-1.TRBC2_TGTGCCAGCAGCTTATTCGGGACTGGGGATGCTGAGCAGTTCTTC
TFH	AGGCCGTAGTCCTCCT-1	TFH				TRBV15.NA.TRBJ2-7.TRBC2	CASRRDTSYEQYF	TGTGCCAGCAGACGGGACACCTCCTATGAACAGTACTTC	NA_TRBV15.NA.TRBJ2-7.TRBC2	NA_TGTGCCAGCAGACGGGACACCTCCTATGAACAGTACTTC	NA_CASRRDTSYEQYF	NA_NA_TRBV15.NA.TRBJ2-7.TRBC2_TGTGCCAGCAGACGGGACACCTCCTATGAACAGTACTTC
TFH	AGGCCGTTCGCTGATA-1	TFH				TRBV31.NA.TRBJ2-5.TRBC2	CAWSLGLQDTQYF	TGTGCCTGGAGTCTAGGACTGCAAGACACCCAGTACTTT	NA_TRBV31.NA.TRBJ2-5.TRBC2	NA_TGTGCCTGGAGTCTAGGACTGCAAGACACCCAGTACTTT	NA_CAWSLGLQDTQYF	NA_NA_TRBV31.NA.TRBJ2-5.TRBC2_TGTGCCTGGAGTCTAGGACTGCAAGACACCCAGTACTTT
TFH	AGGCCGTTCTGGTGTA-1	TFH				TRBV3.TRBD2.TRBJ2-1.TRBC2	CASSPSGTGDAEQFF	TGTGCCAGCAGCCCCTCCGGGACTGGGGATGCTGAGCAGTTCTTC	NA_TRBV3.TRBD2.TRBJ2-1.TRBC2	NA_TGTGCCAGCAGCCCCTCCGGGACTGGGGATGCTGAGCAGTTCTTC	NA_CASSPSGTGDAEQFF	NA_NA_TRBV3.TRBD2.TRBJ2-1.TRBC2_TGTGCCAGCAGCCCCTCCGGGACTGGGGATGCTGAGCAGTTCTTC
TFH	AGGGAGTCACCTGGTG-1	TFH	TRAV9-1.TRAJ7.TRAC	CAVRDYSNNRLTL	TGTGCTGTGAGGGACTACAGCAACAACAGACTTACTTTG	TRBV12-2+TRBV13-2.TRBD1.TRBJ2-1.TRBC2	CASGETGDYAEQFF	TGTGCCAGCGGTGAAACAGGGGACTATGCTGAGCAGTTCTTC	TRAV9-1.TRAJ7.TRAC_TRBV12-2+TRBV13-2.TRBD1.TRBJ2-1.TRBC2	TGTGCTGTGAGGGACTACAGCAACAACAGACTTACTTTG_TGTGCCAGCGGTGAAACAGGGGACTATGCTGAGCAGTTCTTC	CAVRDYSNNRLTL_CASGETGDYAEQFF	TRAV9-1.TRAJ7.TRAC_TGTGCTGTGAGGGACTACAGCAACAACAGACTTACTTTG_TRBV12-2+TRBV13-2.TRBD1.TRBJ2-1.TRBC2_TGTGCCAGCGGTGAAACAGGGGACTATGCTGAGCAGTTCTTC
TFH	AGGGAGTCACGGCGTT-1	TFH	TRAV3-3.TRAJ7.TRAC	CAVTDYSNNRLTL	TGCGCAGTCACCGACTACAGCAACAACAGACTTACTTTG	TRBV16.TRBD1.TRBJ2-3.TRBC2	CASSLRDREAETLYF	TGTGCAAGCAGCCTCCGGGACAGGGAGGCAGAAACGCTGTATTTT	TRAV3-3.TRAJ7.TRAC_TRBV16.TRBD1.TRBJ2-3.TRBC2	TGCGCAGTCACCGACTACAGCAACAACAGACTTACTTTG_TGTGCAAGCAGCCTCCGGGACAGGGAGGCAGAAACGCTGTATTTT	CAVTDYSNNRLTL_CASSLRDREAETLYF	TRAV3-3.TRAJ7.TRAC_TGCGCAGTCACCGACTACAGCAACAACAGACTTACTTTG_TRBV16.TRBD1.TRBJ2-3.TRBC2_TGTGCAAGCAGCCTCCGGGACAGGGAGGCAGAAACGCTGTATTTT
TFH	AGGGAGTCAGCTATTG-1	TFH				TRBV3.NA.TRBJ2-5.TRBC2	CASSLGGKGEDTQYF	TGTGCCAGCAGCTTAGGAGGGAAGGGAGAAGACACCCAGTACTTT	NA_TRBV3.NA.TRBJ2-5.TRBC2	NA_TGTGCCAGCAGCTTAGGAGGGAAGGGAGAAGACACCCAGTACTTT	NA_CASSLGGKGEDTQYF	NA_NA_TRBV3.NA.TRBJ2-5.TRBC2_TGTGCCAGCAGCTTAGGAGGGAAGGGAGAAGACACCCAGTACTTT
TFH	AGGGATGAGGTGCACA-1	TFH	TRAV6-4.TRAJ7.TRAC	CALVRYSNNRLTL	TGTGCTCTGGTGAGGTACAGCAACAACAGACTTACTTTG	TRBV15.TRBD2.TRBJ2-5.TRBC2	CASRLGGQDTQYF	TGTGCCAGCAGACTGGGGGGGCAAGACACCCAGTACTTT	TRAV6-4.TRAJ7.TRAC_TRBV15.TRBD2.TRBJ2-5.TRBC2	TGTGCTCTGGTGAGGTACAGCAACAACAGACTTACTTTG_TGTGCCAGCAGACTGGGGGGGCAAGACACCCAGTACTTT	CALVRYSNNRLTL_CASRLGGQDTQYF	TRAV6-4.TRAJ7.TRAC_TGTGCTCTGGTGAGGTACAGCAACAACAGACTTACTTTG_TRBV15.TRBD2.TRBJ2-5.TRBC2_TGTGCCAGCAGACTGGGGGGGCAAGACACCCAGTACTTT
TFH	AGGGATGCAAAGTCAA-1	TFH	TRAV6-3.TRAJ7.TRAC	CAMRVYSNNRLTL	TGTGCTATGAGGGTCTACAGCAACAACAGACTTACTTTG	TRBV13-1.NA.TRBJ2-5.TRBC2	CASSAGQQDTQYF	TGTGCCAGCAGTGCAGGACAGCAAGACACCCAGTACTTT	TRAV6-3.TRAJ7.TRAC_TRBV13-1.NA.TRBJ2-5.TRBC2	TGTGCTATGAGGGTCTACAGCAACAACAGACTTACTTTG_TGTGCCAGCAGTGCAGGACAGCAAGACACCCAGTACTTT	CAMRVYSNNRLTL_CASSAGQQDTQYF	TRAV6-3.TRAJ7.TRAC_TGTGCTATGAGGGTCTACAGCAACAACAGACTTACTTTG_TRBV13-1.NA.TRBJ2-5.TRBC2_TGTGCCAGCAGTGCAGGACAGCAAGACACCCAGTACTTT
TFH	AGGGATGCAAGTCTGT-1	TFH	TRAV6-5.TRAJ48.TRAC	CALRGYGNEKITF	TGTGCTCTGAGGGGCTATGGAAATGAGAAAATAACTTTT	TRBV1.NA.TRBJ2-5.TRBC2	CTCTPGQQDTQYF	TGCACCTGCACTCCGGGACAGCAAGACACCCAGTACTTT	TRAV6-5.TRAJ48.TRAC_TRBV1.NA.TRBJ2-5.TRBC2	TGTGCTCTGAGGGGCTATGGAAATGAGAAAATAACTTTT_TGCACCTGCACTCCGGGACAGCAAGACACCCAGTACTTT	CALRGYGNEKITF_CTCTPGQQDTQYF	TRAV6-5.TRAJ48.TRAC_TGTGCTCTGAGGGGCTATGGAAATGAGAAAATAACTTTT_TRBV1.NA.TRBJ2-5.TRBC2_TGCACCTGCACTCCGGGACAGCAAGACACCCAGTACTTT
TFH	AGGGATGGTGCTAGCC-1	TFH	TRAV6D-3.TRAJ48.TRAC	CAMSEDYGNEKITF	TGTGCTATGAGTGAAGACTATGGAAATGAGAAAATAACTTTT	TRBV5.NA.TRBJ2-2.TRBC2	CASSQGTQNTGQLYF	TGTGCCAGCAGCCAAGGGACACAAAACACCGGGCAGCTCTACTTT	TRAV6D-3.TRAJ48.TRAC_TRBV5.NA.TRBJ2-2.TRBC2	TGTGCTATGAGTGAAGACTATGGAAATGAGAAAATAACTTTT_TGTGCCAGCAGCCAAGGGACACAAAACACCGGGCAGCTCTACTTT	CAMSEDYGNEKITF_CASSQGTQNTGQLYF	TRAV6D-3.TRAJ48.TRAC_TGTGCTATGAGTGAAGACTATGGAAATGAGAAAATAACTTTT_TRBV5.NA.TRBJ2-2.TRBC2_TGTGCCAGCAGCCAAGGGACACAAAACACCGGGCAGCTCTACTTT
TFH	AGGGATGTCGTAGATC-1	TFH				TRBV1.NA.TRBJ2-5.TRBC2	CTCSAGGDQDTQYF	TGCACCTGCAGTGCTGGGGGGGACCAAGACACCCAGTACTTT	NA_TRBV1.NA.TRBJ2-5.TRBC2	NA_TGCACCTGCAGTGCTGGGGGGGACCAAGACACCCAGTACTTT	NA_CTCSAGGDQDTQYF	NA_NA_TRBV1.NA.TRBJ2-5.TRBC2_TGCACCTGCAGTGCTGGGGGGGACCAAGACACCCAGTACTTT
TFH	AGGGTGAGTTCCTCCA-1	TFH	TRAV16N.TRAJ7.TRAC	CAMREDYSNNRLTL	TGTGCTATGAGAGAGGACTACAGCAACAACAGACTTACTTTG	TRBV15.NA.TRBJ2-5.TRBC2	CASSLGQQDTQYF	TGTGCCAGCAGTTTAGGACAGCAAGACACCCAGTACTTT	TRAV16N.TRAJ7.TRAC_TRBV15.NA.TRBJ2-5.TRBC2	TGTGCTATGAGAGAGGACTACAGCAACAACAGACTTACTTTG_TGTGCCAGCAGTTTAGGACAGCAAGACACCCAGTACTTT	CAMREDYSNNRLTL_CASSLGQQDTQYF	TRAV16N.TRAJ7.TRAC_TGTGCTATGAGAGAGGACTACAGCAACAACAGACTTACTTTG_TRBV15.NA.TRBJ2-5.TRBC2_TGTGCCAGCAGTTTAGGACAGCAAGACACCCAGTACTTT
TFH	AGGGTGATCAGAGGTG-1	TFH	TRAV13-1.TRAJ32.TRAC	CAMGSYGGSGNKLIF	TGTGCTATGGGCTCTTATGGGGGCAGTGGCAACAAGCTCATCTTT				TRAV13-1.TRAJ32.TRAC_NA	TGTGCTATGGGCTCTTATGGGGGCAGTGGCAACAAGCTCATCTTT_NA	CAMGSYGGSGNKLIF_NA	TRAV13-1.TRAJ32.TRAC_TGTGCTATGGGCTCTTATGGGGGCAGTGGCAACAAGCTCATCTTT_NA_NA
TFH	AGGTCATCAGGGTATG-1	TFH				TRBV3.TRBD1.TRBJ2-7.TRBC2	CASSFVGTGDYEQYF	TGTGCCAGCAGCTTTGTCGGGACTGGGGACTATGAACAGTACTTC	NA_TRBV3.TRBD1.TRBJ2-7.TRBC2	NA_TGTGCCAGCAGCTTTGTCGGGACTGGGGACTATGAACAGTACTTC	NA_CASSFVGTGDYEQYF	NA_NA_TRBV3.TRBD1.TRBJ2-7.TRBC2_TGTGCCAGCAGCTTTGTCGGGACTGGGGACTATGAACAGTACTTC
TFH	AGGTCATCATGCTGGC-1	TFH	TRAV16N.TRAJ23.TRAC	CAMRDYNQGKLIF	TGTGCTATGAGAGATTATAACCAGGGGAAGCTTATCTTT	TRBV15.NA.TRBJ2-1.TRBC2	CASSFGDNYAEQFF	TGTGCCAGCAGTTTTGGGGATAACTATGCTGAGCAGTTCTTC	TRAV16N.TRAJ23.TRAC_TRBV15.NA.TRBJ2-1.TRBC2	TGTGCTATGAGAGATTATAACCAGGGGAAGCTTATCTTT_TGTGCCAGCAGTTTTGGGGATAACTATGCTGAGCAGTTCTTC	CAMRDYNQGKLIF_CASSFGDNYAEQFF	TRAV16N.TRAJ23.TRAC_TGTGCTATGAGAGATTATAACCAGGGGAAGCTTATCTTT_TRBV15.NA.TRBJ2-1.TRBC2_TGTGCCAGCAGTTTTGGGGATAACTATGCTGAGCAGTTCTTC
TFH	AGGTCATTCAACGGGA-1	TFH				TRBV13-1.NA.TRBJ2-5.TRBC2	CASSPGQQDTQYF	TGTGCCAGCAGTCCGGGACAACAAGACACCCAGTACTTT	NA_TRBV13-1.NA.TRBJ2-5.TRBC2	NA_TGTGCCAGCAGTCCGGGACAACAAGACACCCAGTACTTT	NA_CASSPGQQDTQYF	NA_NA_TRBV13-1.NA.TRBJ2-5.TRBC2_TGTGCCAGCAGTCCGGGACAACAAGACACCCAGTACTTT
TFH	AGGTCATTCAGGCGAA-1	TFH	TRAV9D-1.TRAJ48.TRAC	CAVSPYGNEKITF	TGTGCTGTGAGCCCGTATGGAAATGAGAAAATAACTTTT	TRBV15.NA.TRBJ2-1.TRBC2	CASSFPGGANYAEQFF	TGTGCCAGCAGTTTCCCTGGGGGGGCAAACTATGCTGAGCAGTTCTTC	TRAV9D-1.TRAJ48.TRAC_TRBV15.NA.TRBJ2-1.TRBC2	TGTGCTGTGAGCCCGTATGGAAATGAGAAAATAACTTTT_TGTGCCAGCAGTTTCCCTGGGGGGGCAAACTATGCTGAGCAGTTCTTC	CAVSPYGNEKITF_CASSFPGGANYAEQFF	TRAV9D-1.TRAJ48.TRAC_TGTGCTGTGAGCCCGTATGGAAATGAGAAAATAACTTTT_TRBV15.NA.TRBJ2-1.TRBC2_TGTGCCAGCAGTTTCCCTGGGGGGGCAAACTATGCTGAGCAGTTCTTC
TFH	AGGTCATTCCGTTGTC-1	TFH	TRAV3-1.TRAJ22.TRAC	CAVSASSGSWQLIF	TGCGCAGTCAGCGCATCTTCTGGCAGCTGGCAACTCATCTTT	TRBV31.NA.TRBJ2-3.TRBC2	CAWSWGGGAETLYF	TGTGCCTGGAGTTGGGGGGGGGGCGCAGAAACGCTGTATTTT	TRAV3-1.TRAJ22.TRAC_TRBV31.NA.TRBJ2-3.TRBC2	TGCGCAGTCAGCGCATCTTCTGGCAGCTGGCAACTCATCTTT_TGTGCCTGGAGTTGGGGGGGGGGCGCAGAAACGCTGTATTTT	CAVSASSGSWQLIF_CAWSWGGGAETLYF	TRAV3-1.TRAJ22.TRAC_TGCGCAGTCAGCGCATCTTCTGGCAGCTGGCAACTCATCTTT_TRBV31.NA.TRBJ2-3.TRBC2_TGTGCCTGGAGTTGGGGGGGGGGCGCAGAAACGCTGTATTTT
TFH	AGGTCCGCAGGGTATG-1	TFH				TRBV13-1.NA.TRBJ1-5.TRBC1	CASSPQTGQAPLF	TGTGCCAGCAGTCCGCAGACAGGACAGGCTCCGCTTTTT	NA_TRBV13-1.NA.TRBJ1-5.TRBC1	NA_TGTGCCAGCAGTCCGCAGACAGGACAGGCTCCGCTTTTT	NA_CASSPQTGQAPLF	NA_NA_TRBV13-1.NA.TRBJ1-5.TRBC1_TGTGCCAGCAGTCCGCAGACAGGACAGGCTCCGCTTTTT
TFH	AGGTCCGGTAGGGACT-1	TFH	TRAV14-3.TRAJ48.TRAC	CAARTYGNEKITF	TGTGCAGCAAGAACCTATGGAAATGAGAAAATAACTTTT	TRBV1.NA.TRBJ1-3.TRBC1	CTCSAPGDGNTLYF	TGCACCTGCAGTGCACCCGGGGATGGAAATACGCTCTATTTT	TRAV14-3.TRAJ48.TRAC_TRBV1.NA.TRBJ1-3.TRBC1	TGTGCAGCAAGAACCTATGGAAATGAGAAAATAACTTTT_TGCACCTGCAGTGCACCCGGGGATGGAAATACGCTCTATTTT	CAARTYGNEKITF_CTCSAPGDGNTLYF	TRAV14-3.TRAJ48.TRAC_TGTGCAGCAAGAACCTATGGAAATGAGAAAATAACTTTT_TRBV1.NA.TRBJ1-3.TRBC1_TGCACCTGCAGTGCACCCGGGGATGGAAATACGCTCTATTTT
TFH	AGGTCCGGTCAAAGCG-1	TFH				TRBV15.NA.TRBJ2-1.TRBC2	CASSLGGNYAEQFF	TGTGCCAGCAGTTTAGGGGGTAACTATGCTGAGCAGTTCTTC	NA_TRBV15.NA.TRBJ2-1.TRBC2	NA_TGTGCCAGCAGTTTAGGGGGTAACTATGCTGAGCAGTTCTTC	NA_CASSLGGNYAEQFF	NA_NA_TRBV15.NA.TRBJ2-1.TRBC2_TGTGCCAGCAGTTTAGGGGGTAACTATGCTGAGCAGTTCTTC
TFH	AGTAGTCAGGCCCTCA-1	TFH	TRAV16N.TRAJ7.NA	CAMREDYSNNRLTL	TGTGCTATGAGAGAGGACTACAGCAACAACAGACTTACTTTG	TRBV15.NA.TRBJ2-5.TRBC2	CASSLGQQDTQYF	TGTGCCAGCAGTTTGGGACAGCAAGACACCCAGTACTTT	TRAV16N.TRAJ7.NA_TRBV15.NA.TRBJ2-5.TRBC2	TGTGCTATGAGAGAGGACTACAGCAACAACAGACTTACTTTG_TGTGCCAGCAGTTTGGGACAGCAAGACACCCAGTACTTT	CAMREDYSNNRLTL_CASSLGQQDTQYF	TRAV16N.TRAJ7.NA_TGTGCTATGAGAGAGGACTACAGCAACAACAGACTTACTTTG_TRBV15.NA.TRBJ2-5.TRBC2_TGTGCCAGCAGTTTGGGACAGCAAGACACCCAGTACTTT
TFH	AGTAGTCCATCACGAT-1	TFH				TRBV13-2.NA.TRBJ2-1.TRBC2	CASGDAWGRGAEQFF	TGTGCCAGCGGTGATGCCTGGGGGAGGGGTGCTGAGCAGTTCTTC	NA_TRBV13-2.NA.TRBJ2-1.TRBC2	NA_TGTGCCAGCGGTGATGCCTGGGGGAGGGGTGCTGAGCAGTTCTTC	NA_CASGDAWGRGAEQFF	NA_NA_TRBV13-2.NA.TRBJ2-1.TRBC2_TGTGCCAGCGGTGATGCCTGGGGGAGGGGTGCTGAGCAGTTCTTC
TFH	AGTAGTCGTGCACTTA-1	TFH				TRBV1.NA.TRBJ2-1.TRBC2	CTCSAEQNYAEQFF	TGCACCTGCAGTGCAGAACAAAACTATGCTGAGCAGTTCTTC	NA_TRBV1.NA.TRBJ2-1.TRBC2	NA_TGCACCTGCAGTGCAGAACAAAACTATGCTGAGCAGTTCTTC	NA_CTCSAEQNYAEQFF	NA_NA_TRBV1.NA.TRBJ2-1.TRBC2_TGCACCTGCAGTGCAGAACAAAACTATGCTGAGCAGTTCTTC
TFH	AGTAGTCGTTCCACTC-1	TFH				TRBV12-2+TRBV13-2.TRBD1.TRBJ1-2.TRBC1	CASGEGTGDSDYTF	TGTGCCAGCGGTGAGGGGACAGGGGACTCCGACTACACCTTC	NA_TRBV12-2+TRBV13-2.TRBD1.TRBJ1-2.TRBC1	NA_TGTGCCAGCGGTGAGGGGACAGGGGACTCCGACTACACCTTC	NA_CASGEGTGDSDYTF	NA_NA_TRBV12-2+TRBV13-2.TRBD1.TRBJ1-2.TRBC1_TGTGCCAGCGGTGAGGGGACAGGGGACTCCGACTACACCTTC
TFH	AGTAGTCTCCAAACAC-1	TFH	TRAV13D-3.TRAJ9.TRAC	CARNMGYKLTF	TGTGCTAGGAACATGGGCTACAAACTTACCTTC	TRBV31.NA.TRBJ2-5.TRBC2	CAWSLGVQDTQYF	TGTGCCTGGAGTCTGGGGGTCCAAGACACCCAGTACTTT	TRAV13D-3.TRAJ9.TRAC_TRBV31.NA.TRBJ2-5.TRBC2	TGTGCTAGGAACATGGGCTACAAACTTACCTTC_TGTGCCTGGAGTCTGGGGGTCCAAGACACCCAGTACTTT	CARNMGYKLTF_CAWSLGVQDTQYF	TRAV13D-3.TRAJ9.TRAC_TGTGCTAGGAACATGGGCTACAAACTTACCTTC_TRBV31.NA.TRBJ2-5.TRBC2_TGTGCCTGGAGTCTGGGGGTCCAAGACACCCAGTACTTT
TFH	AGTCTTTAGAGGACGG-1	TFH	TRAV6-3.TRAJ7.TRAC	CAMRVYSNNRLTL	TGTGCTATGAGGGTCTACAGCAACAACAGACTTACTTTG	TRBV13-1.NA.TRBJ2-5.TRBC2	CASSAGQQDTQYF	TGTGCCAGCAGTGCAGGACAGCAAGACACCCAGTACTTT	TRAV6-3.TRAJ7.TRAC_TRBV13-1.NA.TRBJ2-5.TRBC2	TGTGCTATGAGGGTCTACAGCAACAACAGACTTACTTTG_TGTGCCAGCAGTGCAGGACAGCAAGACACCCAGTACTTT	CAMRVYSNNRLTL_CASSAGQQDTQYF	TRAV6-3.TRAJ7.TRAC_TGTGCTATGAGGGTCTACAGCAACAACAGACTTACTTTG_TRBV13-1.NA.TRBJ2-5.TRBC2_TGTGCCAGCAGTGCAGGACAGCAAGACACCCAGTACTTT
TFH	AGTCTTTGTATATGAG-1	TFH				TRBV3.TRBD1.TRBJ2-7.TRBC2	CASSQRGTGDYEQYF	TGTGCCAGCAGCCAGAGAGGGACAGGGGACTATGAACAGTACTTC	NA_TRBV3.TRBD1.TRBJ2-7.TRBC2	NA_TGTGCCAGCAGCCAGAGAGGGACAGGGGACTATGAACAGTACTTC	NA_CASSQRGTGDYEQYF	NA_NA_TRBV3.TRBD1.TRBJ2-7.TRBC2_TGTGCCAGCAGCCAGAGAGGGACAGGGGACTATGAACAGTACTTC
TFH	AGTCTTTGTTCACCTC-1	TFH	TRAV7D-4.TRAJ47.TRAC	CAASSYANKMIF	TGTGCAGCTAGTTCCTATGCAAACAAGATGATCTTT	TRBV13-1.NA.TRBJ2-5.TRBC2	CASSELGGANQDTQYF	TGTGCCAGCAGTGAACTGGGGGGTGCCAACCAAGACACCCAGTACTTT	TRAV7D-4.TRAJ47.TRAC_TRBV13-1.NA.TRBJ2-5.TRBC2	TGTGCAGCTAGTTCCTATGCAAACAAGATGATCTTT_TGTGCCAGCAGTGAACTGGGGGGTGCCAACCAAGACACCCAGTACTTT	CAASSYANKMIF_CASSELGGANQDTQYF	TRAV7D-4.TRAJ47.TRAC_TGTGCAGCTAGTTCCTATGCAAACAAGATGATCTTT_TRBV13-1.NA.TRBJ2-5.TRBC2_TGTGCCAGCAGTGAACTGGGGGGTGCCAACCAAGACACCCAGTACTTT
TFH	AGTCTTTTCTGTTGAG-1	TFH	TRAV7-6.TRAJ49.TRAC	CAVSSAGYQNFYF	TGTGCAGTGAGCAGCGCGGGTTACCAGAACTTCTATTTT	TRBV15.TRBD1.TRBJ1-1.TRBC1	CASSLGTENTEVFF	TGTGCCAGCAGTTTGGGGACAGAGAACACAGAAGTCTTCTTT	TRAV7-6.TRAJ49.TRAC_TRBV15.TRBD1.TRBJ1-1.TRBC1	TGTGCAGTGAGCAGCGCGGGTTACCAGAACTTCTATTTT_TGTGCCAGCAGTTTGGGGACAGAGAACACAGAAGTCTTCTTT	CAVSSAGYQNFYF_CASSLGTENTEVFF	TRAV7-6.TRAJ49.TRAC_TGTGCAGTGAGCAGCGCGGGTTACCAGAACTTCTATTTT_TRBV15.TRBD1.TRBJ1-1.TRBC1_TGTGCCAGCAGTTTGGGGACAGAGAACACAGAAGTCTTCTTT
TFH	AGTGAGGAGAGACTTA-1	TFH				TRBV10.NA.TRBJ1-1.TRBC1	CASSYSRDDTEVFF	TGTGCCAGCAGCTACAGCAGGGATGACACAGAAGTCTTCTTT	NA_TRBV10.NA.TRBJ1-1.TRBC1	NA_TGTGCCAGCAGCTACAGCAGGGATGACACAGAAGTCTTCTTT	NA_CASSYSRDDTEVFF	NA_NA_TRBV10.NA.TRBJ1-1.TRBC1_TGTGCCAGCAGCTACAGCAGGGATGACACAGAAGTCTTCTTT
TFH	AGTGAGGAGGGATGGG-1	TFH				TRBV31.TRBD1.TRBJ1-2.TRBC1	CAWSQGADSDYTF	TGTGCCTGGAGTCAGGGGGCGGACTCCGACTACACCTTC	NA_TRBV31.TRBD1.TRBJ1-2.TRBC1	NA_TGTGCCTGGAGTCAGGGGGCGGACTCCGACTACACCTTC	NA_CAWSQGADSDYTF	NA_NA_TRBV31.TRBD1.TRBJ1-2.TRBC1_TGTGCCTGGAGTCAGGGGGCGGACTCCGACTACACCTTC
TFH	AGTGAGGAGTGAAGAG-1	TFH				TRBV12-2+TRBV13-2.NA.TRBJ2-1.TRBC2	CASGDVGGNYAEQFF	TGTGCCAGCGGTGATGTTGGGGGGAACTATGCTGAGCAGTTCTTC	NA_TRBV12-2+TRBV13-2.NA.TRBJ2-1.TRBC2	NA_TGTGCCAGCGGTGATGTTGGGGGGAACTATGCTGAGCAGTTCTTC	NA_CASGDVGGNYAEQFF	NA_NA_TRBV12-2+TRBV13-2.NA.TRBJ2-1.TRBC2_TGTGCCAGCGGTGATGTTGGGGGGAACTATGCTGAGCAGTTCTTC
TFH	AGTGGGAAGTCATGCT-1	TFH	TRAV6-1.TRAJ16.TRAC	CVLGDRASSGQKLVF	TGTGTTCTGGGTGATAGGGCTTCAAGTGGCCAGAAGCTGGTTTTT	TRBV12-2.TRBD1.TRBJ2-7.TRBC2	CASSPTGTGEYEQYF	TGTGCCAGCTCGCCAACCGGGACAGGGGAATATGAACAGTACTTC	TRAV6-1.TRAJ16.TRAC_TRBV12-2.TRBD1.TRBJ2-7.TRBC2	TGTGTTCTGGGTGATAGGGCTTCAAGTGGCCAGAAGCTGGTTTTT_TGTGCCAGCTCGCCAACCGGGACAGGGGAATATGAACAGTACTTC	CVLGDRASSGQKLVF_CASSPTGTGEYEQYF	TRAV6-1.TRAJ16.TRAC_TGTGTTCTGGGTGATAGGGCTTCAAGTGGCCAGAAGCTGGTTTTT_TRBV12-2.TRBD1.TRBJ2-7.TRBC2_TGTGCCAGCTCGCCAACCGGGACAGGGGAATATGAACAGTACTTC
TFH	AGTGGGACAAGTCTGT-1	TFH	TRAV6-3.TRAJ7.TRAC	CAMTSYSNNRLTL	TGTGCTATGACCTCCTACAGCAACAACAGACTTACTTTG	TRBV2.NA.TRBJ2-5.TRBC2	CASSQGQGQDTQYF	TGTGCCAGCAGCCAAGGACAGGGCCAAGACACCCAGTACTTT	TRAV6-3.TRAJ7.TRAC_TRBV2.NA.TRBJ2-5.TRBC2	TGTGCTATGACCTCCTACAGCAACAACAGACTTACTTTG_TGTGCCAGCAGCCAAGGACAGGGCCAAGACACCCAGTACTTT	CAMTSYSNNRLTL_CASSQGQGQDTQYF	TRAV6-3.TRAJ7.TRAC_TGTGCTATGACCTCCTACAGCAACAACAGACTTACTTTG_TRBV2.NA.TRBJ2-5.TRBC2_TGTGCCAGCAGCCAAGGACAGGGCCAAGACACCCAGTACTTT
TFH	AGTGGGAGTACAAGTA-1	TFH	TRAV13-1.TRAJ45.TRAC	CAMEPYTGGADRLTF	TGTGCTATGGAACCTTATACAGGAGGTGCAGATAGACTCACCTTT	TRBV1.NA.TRBJ2-5.TRBC2;TRBV17.NA.TRBJ2-4.TRBC2	CTCSAPPGGRDTQYF;CASSREGGNTLYF	TGCACCTGCAGTGCGCCCCCGGGGGGAAGGGACACCCAGTACTTT;TGTGCTAGCAGTAGAGAGGGTGGGAACACCTTGTACTTT	TRAV13-1.TRAJ45.TRAC_TRBV1.NA.TRBJ2-5.TRBC2;TRBV17.NA.TRBJ2-4.TRBC2	TGTGCTATGGAACCTTATACAGGAGGTGCAGATAGACTCACCTTT_TGCACCTGCAGTGCGCCCCCGGGGGGAAGGGACACCCAGTACTTT;TGTGCTAGCAGTAGAGAGGGTGGGAACACCTTGTACTTT	CAMEPYTGGADRLTF_CTCSAPPGGRDTQYF;CASSREGGNTLYF	TRAV13-1.TRAJ45.TRAC_TGTGCTATGGAACCTTATACAGGAGGTGCAGATAGACTCACCTTT_TRBV1.NA.TRBJ2-5.TRBC2;TRBV17.NA.TRBJ2-4.TRBC2_TGCACCTGCAGTGCGCCCCCGGGGGGAAGGGACACCCAGTACTTT;TGTGCTAGCAGTAGAGAGGGTGGGAACACCTTGTACTTT
TFH	AGTGGGAGTGCAGTAG-1	TFH	TRAV6-3.TRAJ7.TRAC	CAMRDYSNNRLTL	TGTGCTATGAGGGACTACAGCAACAACAGACTTACTTTG	TRBV13-1.NA.TRBJ2-5.TRBC2	CASSAGQQDTQYF	TGTGCCAGCAGTGCGGGACAGCAAGACACCCAGTACTTT	TRAV6-3.TRAJ7.TRAC_TRBV13-1.NA.TRBJ2-5.TRBC2	TGTGCTATGAGGGACTACAGCAACAACAGACTTACTTTG_TGTGCCAGCAGTGCGGGACAGCAAGACACCCAGTACTTT	CAMRDYSNNRLTL_CASSAGQQDTQYF	TRAV6-3.TRAJ7.TRAC_TGTGCTATGAGGGACTACAGCAACAACAGACTTACTTTG_TRBV13-1.NA.TRBJ2-5.TRBC2_TGTGCCAGCAGTGCGGGACAGCAAGACACCCAGTACTTT
TFH	AGTGGGATCAGCAACT-1	TFH	TRAV3-1.TRAJ58.TRAC	CAVQGTGSKLSF	TGCGCAGTCCAAGGCACTGGGTCTAAGCTGTCATTT	TRBV13-2.TRBD1.TRBJ2-4.TRBC2	CASGETGENTLYF	TGTGCCAGCGGTGAGACAGGGGAAAACACCTTGTACTTT	TRAV3-1.TRAJ58.TRAC_TRBV13-2.TRBD1.TRBJ2-4.TRBC2	TGCGCAGTCCAAGGCACTGGGTCTAAGCTGTCATTT_TGTGCCAGCGGTGAGACAGGGGAAAACACCTTGTACTTT	CAVQGTGSKLSF_CASGETGENTLYF	TRAV3-1.TRAJ58.TRAC_TGCGCAGTCCAAGGCACTGGGTCTAAGCTGTCATTT_TRBV13-2.TRBD1.TRBJ2-4.TRBC2_TGTGCCAGCGGTGAGACAGGGGAAAACACCTTGTACTTT
TFH	AGTGTCAGTATTACCG-1	TFH	TRAV3-1.TRAJ58.TRAC	CAVQGTGSKLSF	TGCGCAGTCCAAGGCACTGGGTCTAAGCTGTCATTT	TRBV13-2.NA.TRBJ2-4.TRBC2	CASGDSGENTLYF	TGTGCCAGCGGTGATTCTGGGGAGAACACCTTGTACTTT	TRAV3-1.TRAJ58.TRAC_TRBV13-2.NA.TRBJ2-4.TRBC2	TGCGCAGTCCAAGGCACTGGGTCTAAGCTGTCATTT_TGTGCCAGCGGTGATTCTGGGGAGAACACCTTGTACTTT	CAVQGTGSKLSF_CASGDSGENTLYF	TRAV3-1.TRAJ58.TRAC_TGCGCAGTCCAAGGCACTGGGTCTAAGCTGTCATTT_TRBV13-2.NA.TRBJ2-4.TRBC2_TGTGCCAGCGGTGATTCTGGGGAGAACACCTTGTACTTT
TFH	AGTTGGTAGCCCTAAT-1	TFH				TRBV12-2+TRBV13-2.TRBD2.TRBJ2-5.TRBC2	CASAPTGGPAQDTQYF	TGTGCCAGCGCCCCGACTGGGGGGCCGGCCCAAGACACCCAGTACTTT	NA_TRBV12-2+TRBV13-2.TRBD2.TRBJ2-5.TRBC2	NA_TGTGCCAGCGCCCCGACTGGGGGGCCGGCCCAAGACACCCAGTACTTT	NA_CASAPTGGPAQDTQYF	NA_NA_TRBV12-2+TRBV13-2.TRBD2.TRBJ2-5.TRBC2_TGTGCCAGCGCCCCGACTGGGGGGCCGGCCCAAGACACCCAGTACTTT
TFH	AGTTGGTAGCCTATGT-1	TFH	TRAV6N-7.TRAJ48.TRAC	CALTNYGNEKITF	TGCGCTCTGACCAACTATGGAAATGAGAAAATAACTTTT	TRBV15.NA.TRBJ2-5.TRBC2	CASRLGSQDTQYF	TGTGCCAGCAGACTGGGTTCTCAAGACACCCAGTACTTT	TRAV6N-7.TRAJ48.TRAC_TRBV15.NA.TRBJ2-5.TRBC2	TGCGCTCTGACCAACTATGGAAATGAGAAAATAACTTTT_TGTGCCAGCAGACTGGGTTCTCAAGACACCCAGTACTTT	CALTNYGNEKITF_CASRLGSQDTQYF	TRAV6N-7.TRAJ48.TRAC_TGCGCTCTGACCAACTATGGAAATGAGAAAATAACTTTT_TRBV15.NA.TRBJ2-5.TRBC2_TGTGCCAGCAGACTGGGTTCTCAAGACACCCAGTACTTT
TFH	AGTTGGTAGCGTTCCG-1	TFH				TRBV16.NA.TRBJ1-1.TRBC1	CASSLDRRDDTEVFF	TGTGCAAGCAGCTTAGATCGCAGGGATGACACAGAAGTCTTCTTT	NA_TRBV16.NA.TRBJ1-1.TRBC1	NA_TGTGCAAGCAGCTTAGATCGCAGGGATGACACAGAAGTCTTCTTT	NA_CASSLDRRDDTEVFF	NA_NA_TRBV16.NA.TRBJ1-1.TRBC1_TGTGCAAGCAGCTTAGATCGCAGGGATGACACAGAAGTCTTCTTT
TFH	AGTTGGTAGTAGGTGC-1	TFH				TRBV3.NA.TRBJ2-7.TRBC2	CASSSSGTGEYEQYF	TGTGCCAGCAGCTCCTCCGGGACTGGGGAATATGAACAGTACTTC	NA_TRBV3.NA.TRBJ2-7.TRBC2	NA_TGTGCCAGCAGCTCCTCCGGGACTGGGGAATATGAACAGTACTTC	NA_CASSSSGTGEYEQYF	NA_NA_TRBV3.NA.TRBJ2-7.TRBC2_TGTGCCAGCAGCTCCTCCGGGACTGGGGAATATGAACAGTACTTC
TFH	AGTTGGTGTCTCCATC-1	TFH				TRBV3.TRBD1.TRBJ2-7.TRBC2	CASSPSGQGEYEQYF	TGTGCCAGCAGCCCCTCGGGACAGGGGGAGTATGAACAGTACTTC	NA_TRBV3.TRBD1.TRBJ2-7.TRBC2	NA_TGTGCCAGCAGCCCCTCGGGACAGGGGGAGTATGAACAGTACTTC	NA_CASSPSGQGEYEQYF	NA_NA_TRBV3.TRBD1.TRBJ2-7.TRBC2_TGTGCCAGCAGCCCCTCGGGACAGGGGGAGTATGAACAGTACTTC
TFH	AGTTGGTTCTTGTATC-1	TFH	TRAV6-2.TRAJ7.TRAC	CVLGDDYSNNRLTL	TGTGTTCTGGGTGATGACTACAGCAACAACAGACTTACTTTG	TRBV13-1.NA.TRBJ2-2.TRBC2	CASSDDRGDTGQLYF	TGTGCCAGCAGTGACGACAGGGGGGACACCGGGCAGCTCTACTTT	TRAV6-2.TRAJ7.TRAC_TRBV13-1.NA.TRBJ2-2.TRBC2	TGTGTTCTGGGTGATGACTACAGCAACAACAGACTTACTTTG_TGTGCCAGCAGTGACGACAGGGGGGACACCGGGCAGCTCTACTTT	CVLGDDYSNNRLTL_CASSDDRGDTGQLYF	TRAV6-2.TRAJ7.TRAC_TGTGTTCTGGGTGATGACTACAGCAACAACAGACTTACTTTG_TRBV13-1.NA.TRBJ2-2.TRBC2_TGTGCCAGCAGTGACGACAGGGGGGACACCGGGCAGCTCTACTTT
TFH	ATAACGCAGCTAGTTC-1	TFH				TRBV12-2.NA.TRBJ2-7.TRBC2	CASSPTGGDSYEQYF	TGTGCCAGCTCTCCCACTGGGGGGGACTCCTATGAACAGTACTTC	NA_TRBV12-2.NA.TRBJ2-7.TRBC2	NA_TGTGCCAGCTCTCCCACTGGGGGGGACTCCTATGAACAGTACTTC	NA_CASSPTGGDSYEQYF	NA_NA_TRBV12-2.NA.TRBJ2-7.TRBC2_TGTGCCAGCTCTCCCACTGGGGGGGACTCCTATGAACAGTACTTC
TFH	ATAACGCAGTCATGCT-1	TFH	TRAV9-1.TRAJ27.TRAC	CAVSLYTNTGKLTF	TGTGCTGTGAGCCTTTACACCAATACAGGCAAATTAACCTTT	TRBV13-1.NA.TRBJ2-5.TRBC2	CASSGGQQDTQYF	TGTGCCAGCAGTGGGGGACAGCAAGACACCCAGTACTTT	TRAV9-1.TRAJ27.TRAC_TRBV13-1.NA.TRBJ2-5.TRBC2	TGTGCTGTGAGCCTTTACACCAATACAGGCAAATTAACCTTT_TGTGCCAGCAGTGGGGGACAGCAAGACACCCAGTACTTT	CAVSLYTNTGKLTF_CASSGGQQDTQYF	TRAV9-1.TRAJ27.TRAC_TGTGCTGTGAGCCTTTACACCAATACAGGCAAATTAACCTTT_TRBV13-1.NA.TRBJ2-5.TRBC2_TGTGCCAGCAGTGGGGGACAGCAAGACACCCAGTACTTT
TFH	ATAACGCCAATGTTGC-1	TFH				TRBV16.TRBD1.TRBJ2-3.TRBC2	CASSLRDREAETLYF	TGTGCAAGCAGCCTCCGGGACAGGGAGGCAGAAACGCTGTATTTT	NA_TRBV16.TRBD1.TRBJ2-3.TRBC2	NA_TGTGCAAGCAGCCTCCGGGACAGGGAGGCAGAAACGCTGTATTTT	NA_CASSLRDREAETLYF	NA_NA_TRBV16.TRBD1.TRBJ2-3.TRBC2_TGTGCAAGCAGCCTCCGGGACAGGGAGGCAGAAACGCTGTATTTT
TFH	ATAACGCGTCTCCCTA-1	TFH	TRAV7D-3.TRAJ47.TRAC	CAVMDYANKMIF	TGTGCAGTGATGGACTATGCAAACAAGATGATCTTT	TRBV13-1.TRBD1.TRBJ1-1.TRBC1	CASSVGPGGADTEVFF	TGTGCCAGCAGTGTGGGTCCAGGGGGCGCAGACACAGAAGTCTTCTTT	TRAV7D-3.TRAJ47.TRAC_TRBV13-1.TRBD1.TRBJ1-1.TRBC1	TGTGCAGTGATGGACTATGCAAACAAGATGATCTTT_TGTGCCAGCAGTGTGGGTCCAGGGGGCGCAGACACAGAAGTCTTCTTT	CAVMDYANKMIF_CASSVGPGGADTEVFF	TRAV7D-3.TRAJ47.TRAC_TGTGCAGTGATGGACTATGCAAACAAGATGATCTTT_TRBV13-1.TRBD1.TRBJ1-1.TRBC1_TGTGCCAGCAGTGTGGGTCCAGGGGGCGCAGACACAGAAGTCTTCTTT
TFH	ATAACGCTCATAAAGG-1	TFH	TRAV16N.TRAJ27.TRAC	CAMRDYNTNTGKLTF	TGTGCTATGAGAGATTATAACACCAATACAGGCAAATTAACCTTT	TRBV15.NA.TRBJ2-5.TRBC2	CASSPDNNQDTQYF	TGTGCCAGCAGCCCAGACAATAACCAAGACACCCAGTACTTT	TRAV16N.TRAJ27.TRAC_TRBV15.NA.TRBJ2-5.TRBC2	TGTGCTATGAGAGATTATAACACCAATACAGGCAAATTAACCTTT_TGTGCCAGCAGCCCAGACAATAACCAAGACACCCAGTACTTT	CAMRDYNTNTGKLTF_CASSPDNNQDTQYF	TRAV16N.TRAJ27.TRAC_TGTGCTATGAGAGATTATAACACCAATACAGGCAAATTAACCTTT_TRBV15.NA.TRBJ2-5.TRBC2_TGTGCCAGCAGCCCAGACAATAACCAAGACACCCAGTACTTT
TFH	ATAACGCTCCAGAAGG-1	TFH				TRBV3.TRBD1.TRBJ2-7.TRBC2	CASSQRGTGDYEQYF	TGTGCCAGCAGCCAGAGAGGGACAGGGGACTATGAACAGTACTTC	NA_TRBV3.TRBD1.TRBJ2-7.TRBC2	NA_TGTGCCAGCAGCCAGAGAGGGACAGGGGACTATGAACAGTACTTC	NA_CASSQRGTGDYEQYF	NA_NA_TRBV3.TRBD1.TRBJ2-7.TRBC2_TGTGCCAGCAGCCAGAGAGGGACAGGGGACTATGAACAGTACTTC
TFH	ATAACGCTCGCATGGC-1	TFH	TRAV13-1.TRAJ23.TRAC	CAWTSYNQGKLIF	TGTGCTTGGACGTCTTATAACCAGGGGAAGCTTATCTTT	TRBV15.NA.TRBJ1-1.TRBC1	CASSLQGDTEVFF	TGTGCCAGCAGTTTACAGGGGGACACAGAAGTCTTCTTT	TRAV13-1.TRAJ23.TRAC_TRBV15.NA.TRBJ1-1.TRBC1	TGTGCTTGGACGTCTTATAACCAGGGGAAGCTTATCTTT_TGTGCCAGCAGTTTACAGGGGGACACAGAAGTCTTCTTT	CAWTSYNQGKLIF_CASSLQGDTEVFF	TRAV13-1.TRAJ23.TRAC_TGTGCTTGGACGTCTTATAACCAGGGGAAGCTTATCTTT_TRBV15.NA.TRBJ1-1.TRBC1_TGTGCCAGCAGTTTACAGGGGGACACAGAAGTCTTCTTT
TFH	ATAACGCTCTGCTGCT-1	TFH	TRAV16N.TRAJ7.TRAC	CAMREDYSNNRLTL	TGTGCTATGAGAGAGGACTACAGCAACAACAGACTTACTTTG	TRBV15.NA.TRBJ2-5.TRBC2	CASSLGQQDTQYF	TGTGCCAGCAGTTTGGGACAGCAAGACACCCAGTACTTT	TRAV16N.TRAJ7.TRAC_TRBV15.NA.TRBJ2-5.TRBC2	TGTGCTATGAGAGAGGACTACAGCAACAACAGACTTACTTTG_TGTGCCAGCAGTTTGGGACAGCAAGACACCCAGTACTTT	CAMREDYSNNRLTL_CASSLGQQDTQYF	TRAV16N.TRAJ7.TRAC_TGTGCTATGAGAGAGGACTACAGCAACAACAGACTTACTTTG_TRBV15.NA.TRBJ2-5.TRBC2_TGTGCCAGCAGTTTGGGACAGCAAGACACCCAGTACTTT
TFH	ATAACGCTCTTCAACT-1	TFH	TRAV16N.TRAJ56.TRAC	CAMREGYTGGNNKLTF	TGTGCTATGAGAGAGGGTTATACTGGAGGCAATAATAAGCTGACTTTT	TRBV12-2+TRBV13-2.NA.TRBJ1-4.TRBC1	CASGDRTDNERLFF	TGTGCCAGCGGTGATCGGACAGACAACGAAAGATTATTTTTC	TRAV16N.TRAJ56.TRAC_TRBV12-2+TRBV13-2.NA.TRBJ1-4.TRBC1	TGTGCTATGAGAGAGGGTTATACTGGAGGCAATAATAAGCTGACTTTT_TGTGCCAGCGGTGATCGGACAGACAACGAAAGATTATTTTTC	CAMREGYTGGNNKLTF_CASGDRTDNERLFF	TRAV16N.TRAJ56.TRAC_TGTGCTATGAGAGAGGGTTATACTGGAGGCAATAATAAGCTGACTTTT_TRBV12-2+TRBV13-2.NA.TRBJ1-4.TRBC1_TGTGCCAGCGGTGATCGGACAGACAACGAAAGATTATTTTTC
TFH	ATAAGAGAGGAATCGC-1	TFH				TRBV3.NA.TRBJ2-7.TRBC2	CASSSSGTGEYEQYF	TGTGCCAGCAGCTCCTCCGGGACTGGGGAATATGAACAGTACTTC	NA_TRBV3.NA.TRBJ2-7.TRBC2	NA_TGTGCCAGCAGCTCCTCCGGGACTGGGGAATATGAACAGTACTTC	NA_CASSSSGTGEYEQYF	NA_NA_TRBV3.NA.TRBJ2-7.TRBC2_TGTGCCAGCAGCTCCTCCGGGACTGGGGAATATGAACAGTACTTC
TFH	ATAAGAGCACATCTTT-1	TFH	TRAV16N.TRAJ39.TRAC	CAMREEYNAGAKLTF	TGTGCTATGAGAGAGGAGTATAATGCAGGTGCCAAGCTCACATTC	TRBV15.TRBD1.TRBJ1-4.TRBC1	CASSLTGGDNERLFF	TGTGCCAGCAGTTTGACAGGGGGCGACAACGAAAGATTATTTTTC	TRAV16N.TRAJ39.TRAC_TRBV15.TRBD1.TRBJ1-4.TRBC1	TGTGCTATGAGAGAGGAGTATAATGCAGGTGCCAAGCTCACATTC_TGTGCCAGCAGTTTGACAGGGGGCGACAACGAAAGATTATTTTTC	CAMREEYNAGAKLTF_CASSLTGGDNERLFF	TRAV16N.TRAJ39.TRAC_TGTGCTATGAGAGAGGAGTATAATGCAGGTGCCAAGCTCACATTC_TRBV15.TRBD1.TRBJ1-4.TRBC1_TGTGCCAGCAGTTTGACAGGGGGCGACAACGAAAGATTATTTTTC
TFH	ATAAGAGTCATGCTCC-1	TFH	TRAV7N-5.TRAJ2.TRAC	CAVSRTGGLSGKLTF	TGTGCAGTGAGCAGAACTGGAGGACTAAGTGGTAAATTAACATTC	TRBV15.NA.TRBJ2-7.TRBC2;TRBV10.NA.TRBJ1-1.TRBC1	CASSFSGGDYEQYF;CAMGNTEVFF	TGTGCCAGCAGTTTTTCTGGGGGGGACTATGAACAGTACTTC;TGTGCCATGGGGAACACAGAAGTCTTCTTT	TRAV7N-5.TRAJ2.TRAC_TRBV15.NA.TRBJ2-7.TRBC2;TRBV10.NA.TRBJ1-1.TRBC1	TGTGCAGTGAGCAGAACTGGAGGACTAAGTGGTAAATTAACATTC_TGTGCCAGCAGTTTTTCTGGGGGGGACTATGAACAGTACTTC;TGTGCCATGGGGAACACAGAAGTCTTCTTT	CAVSRTGGLSGKLTF_CASSFSGGDYEQYF;CAMGNTEVFF	TRAV7N-5.TRAJ2.TRAC_TGTGCAGTGAGCAGAACTGGAGGACTAAGTGGTAAATTAACATTC_TRBV15.NA.TRBJ2-7.TRBC2;TRBV10.NA.TRBJ1-1.TRBC1_TGTGCCAGCAGTTTTTCTGGGGGGGACTATGAACAGTACTTC;TGTGCCATGGGGAACACAGAAGTCTTCTTT
TFH	ATAAGAGTCTACCTGC-1	TFH				TRBV12-2+TRBV13-2.NA.TRBJ2-4.TRBC2	CASGDREGQNTLYF	TGTGCCAGCGGAGACAGGGAGGGACAAAACACCTTGTACTTT	NA_TRBV12-2+TRBV13-2.NA.TRBJ2-4.TRBC2	NA_TGTGCCAGCGGAGACAGGGAGGGACAAAACACCTTGTACTTT	NA_CASGDREGQNTLYF	NA_NA_TRBV12-2+TRBV13-2.NA.TRBJ2-4.TRBC2_TGTGCCAGCGGAGACAGGGAGGGACAAAACACCTTGTACTTT
TFH	ATAGACCCAATTGCTG-1	TFH				TRBV15.NA.TRBJ2-5.TRBC2	CASRLGSQDTQYF	TGTGCCAGCAGGTTGGGGTCTCAAGACACCCAGTACTTT	NA_TRBV15.NA.TRBJ2-5.TRBC2	NA_TGTGCCAGCAGGTTGGGGTCTCAAGACACCCAGTACTTT	NA_CASRLGSQDTQYF	NA_NA_TRBV15.NA.TRBJ2-5.TRBC2_TGTGCCAGCAGGTTGGGGTCTCAAGACACCCAGTACTTT
TFH	ATAGACCCAGTTCCCT-1	TFH				TRBV3.NA.TRBJ2-7.TRBC2	CASSSSGTGEYEQYF	TGTGCCAGCAGCTCCTCCGGGACTGGGGAATATGAACAGTACTTC	NA_TRBV3.NA.TRBJ2-7.TRBC2	NA_TGTGCCAGCAGCTCCTCCGGGACTGGGGAATATGAACAGTACTTC	NA_CASSSSGTGEYEQYF	NA_NA_TRBV3.NA.TRBJ2-7.TRBC2_TGTGCCAGCAGCTCCTCCGGGACTGGGGAATATGAACAGTACTTC
TFH	ATAGACCCATGGTCTA-1	TFH				TRBV15.NA.TRBJ2-5.TRBC2	CASSLGQQDTQYF	TGTGCCAGCAGTTTGGGACAGCAAGACACCCAGTACTTT	NA_TRBV15.NA.TRBJ2-5.TRBC2	NA_TGTGCCAGCAGTTTGGGACAGCAAGACACCCAGTACTTT	NA_CASSLGQQDTQYF	NA_NA_TRBV15.NA.TRBJ2-5.TRBC2_TGTGCCAGCAGTTTGGGACAGCAAGACACCCAGTACTTT
TFH	ATAGACCGTACAGCAG-1	TFH				TRBV2.NA.TRBJ2-4.TRBC2	CASSQDPQGENTLYF	TGTGCCAGCAGCCAAGATCCACAGGGGGAAAACACCTTGTACTTT	NA_TRBV2.NA.TRBJ2-4.TRBC2	NA_TGTGCCAGCAGCCAAGATCCACAGGGGGAAAACACCTTGTACTTT	NA_CASSQDPQGENTLYF	NA_NA_TRBV2.NA.TRBJ2-4.TRBC2_TGTGCCAGCAGCCAAGATCCACAGGGGGAAAACACCTTGTACTTT
TFH	ATAGACCGTAGCGCAA-1	TFH	TRAV5N-4.TRAJ30.TRAC	CAAKGTNAYKVIF	TGTGCTGCAAAGGGCACAAATGCTTACAAAGTCATCTTT	TRBV3.NA.TRBJ2-7.TRBC2	CASSLGGTGEYEQYF	TGTGCCAGCAGCTTAGGAGGGACTGGGGAATATGAACAGTACTTC	TRAV5N-4.TRAJ30.TRAC_TRBV3.NA.TRBJ2-7.TRBC2	TGTGCTGCAAAGGGCACAAATGCTTACAAAGTCATCTTT_TGTGCCAGCAGCTTAGGAGGGACTGGGGAATATGAACAGTACTTC	CAAKGTNAYKVIF_CASSLGGTGEYEQYF	TRAV5N-4.TRAJ30.TRAC_TGTGCTGCAAAGGGCACAAATGCTTACAAAGTCATCTTT_TRBV3.NA.TRBJ2-7.TRBC2_TGTGCCAGCAGCTTAGGAGGGACTGGGGAATATGAACAGTACTTC
TFH	ATAGACCGTATAAACG-1	TFH				TRBV15.NA.TRBJ2-1.TRBC2	CASSLGGNYAEQFF	TGTGCCAGCAGTTTAGGGGGTAACTATGCTGAGCAGTTCTTC	NA_TRBV15.NA.TRBJ2-1.TRBC2	NA_TGTGCCAGCAGTTTAGGGGGTAACTATGCTGAGCAGTTCTTC	NA_CASSLGGNYAEQFF	NA_NA_TRBV15.NA.TRBJ2-1.TRBC2_TGTGCCAGCAGTTTAGGGGGTAACTATGCTGAGCAGTTCTTC
TFH	ATAGACCGTCATCGGC-1	TFH				TRBV3.TRBD1.TRBJ2-7.TRBC2	CASSPSGQGEYEQYF	TGTGCCAGCAGCCCCTCGGGACAGGGGGAGTATGAACAGTACTTC	NA_TRBV3.TRBD1.TRBJ2-7.TRBC2	NA_TGTGCCAGCAGCCCCTCGGGACAGGGGGAGTATGAACAGTACTTC	NA_CASSPSGQGEYEQYF	NA_NA_TRBV3.TRBD1.TRBJ2-7.TRBC2_TGTGCCAGCAGCCCCTCGGGACAGGGGGAGTATGAACAGTACTTC
TFH	ATAGACCGTGGCGAAT-1	TFH				TRBV3.NA.TRBJ2-5.TRBC2	CASSPPTGEGTQYF	TGTGCCAGCAGCCCCCCGACTGGGGAAGGCACCCAGTACTTT	NA_TRBV3.NA.TRBJ2-5.TRBC2	NA_TGTGCCAGCAGCCCCCCGACTGGGGAAGGCACCCAGTACTTT	NA_CASSPPTGEGTQYF	NA_NA_TRBV3.NA.TRBJ2-5.TRBC2_TGTGCCAGCAGCCCCCCGACTGGGGAAGGCACCCAGTACTTT
TFH	ATAGACCTCTGTTTGT-1	TFH				TRBV1.NA.TRBJ2-1.TRBC2	CTCSAEQNYAEQFF	TGCACCTGCAGTGCAGAACAAAACTATGCTGAGCAGTTCTTC	NA_TRBV1.NA.TRBJ2-1.TRBC2	NA_TGCACCTGCAGTGCAGAACAAAACTATGCTGAGCAGTTCTTC	NA_CTCSAEQNYAEQFF	NA_NA_TRBV1.NA.TRBJ2-1.TRBC2_TGCACCTGCAGTGCAGAACAAAACTATGCTGAGCAGTTCTTC
TFH	ATCACGACAGGATTGG-1	TFH				TRBV2.NA.TRBJ2-5.TRBC2	CASSQGQGQDTQYF	TGTGCCAGCAGCCAAGGGCAAGGCCAAGACACCCAGTACTTT	NA_TRBV2.NA.TRBJ2-5.TRBC2	NA_TGTGCCAGCAGCCAAGGGCAAGGCCAAGACACCCAGTACTTT	NA_CASSQGQGQDTQYF	NA_NA_TRBV2.NA.TRBJ2-5.TRBC2_TGTGCCAGCAGCCAAGGGCAAGGCCAAGACACCCAGTACTTT
TFH	ATCACGACAGTCTTCC-1	TFH				TRBV31.NA.TRBJ2-7.TRBC2	CAWSPGLGYEQYF	TGTGCCTGGAGCCCGGGACTGGGATATGAACAGTACTTC	NA_TRBV31.NA.TRBJ2-7.TRBC2	NA_TGTGCCTGGAGCCCGGGACTGGGATATGAACAGTACTTC	NA_CAWSPGLGYEQYF	NA_NA_TRBV31.NA.TRBJ2-7.TRBC2_TGTGCCTGGAGCCCGGGACTGGGATATGAACAGTACTTC
TFH	ATCACGAGTTATCCGA-1	TFH	TRAV12N-1.TRAJ7.TRAC	CALSSYSNNRLTL	TGTGCTTTGAGTTCCTACAGCAACAACAGACTTACTTTG	TRBV12-2+TRBV13-2.NA.TRBJ2-1.TRBC2	CASGETNNYAEQFF	TGTGCCAGCGGTGAAACAAATAACTATGCTGAGCAGTTCTTC	TRAV12N-1.TRAJ7.TRAC_TRBV12-2+TRBV13-2.NA.TRBJ2-1.TRBC2	TGTGCTTTGAGTTCCTACAGCAACAACAGACTTACTTTG_TGTGCCAGCGGTGAAACAAATAACTATGCTGAGCAGTTCTTC	CALSSYSNNRLTL_CASGETNNYAEQFF	TRAV12N-1.TRAJ7.TRAC_TGTGCTTTGAGTTCCTACAGCAACAACAGACTTACTTTG_TRBV12-2+TRBV13-2.NA.TRBJ2-1.TRBC2_TGTGCCAGCGGTGAAACAAATAACTATGCTGAGCAGTTCTTC
TFH	ATCATCTCAAGGTTCT-1	TFH	TRAV6-4.TRAJ32.TRAC	CALVDQYGGSGNKLIF	TGTGCTCTGGTTGATCAGTATGGGGGCAGTGGCAACAAGCTCATCTTT	TRBV5.NA.TRBJ1-6.TRBC1	CASSQDLWGDNSPLYF	TGTGCCAGCAGCCAAGATCTCTGGGGGGATAATTCGCCCCTCTACTTT	TRAV6-4.TRAJ32.TRAC_TRBV5.NA.TRBJ1-6.TRBC1	TGTGCTCTGGTTGATCAGTATGGGGGCAGTGGCAACAAGCTCATCTTT_TGTGCCAGCAGCCAAGATCTCTGGGGGGATAATTCGCCCCTCTACTTT	CALVDQYGGSGNKLIF_CASSQDLWGDNSPLYF	TRAV6-4.TRAJ32.TRAC_TGTGCTCTGGTTGATCAGTATGGGGGCAGTGGCAACAAGCTCATCTTT_TRBV5.NA.TRBJ1-6.TRBC1_TGTGCCAGCAGCCAAGATCTCTGGGGGGATAATTCGCCCCTCTACTTT
TFH	ATCATCTCACATCCAA-1	TFH	TRAV6D-6.TRAJ23.TRAC	CALGDSGYNQGKLIF	TGTGCTCTGGGTGATTCGGGGTATAACCAGGGGAAGCTTATCTTT	TRBV20.NA.TRBJ1-4.TRBC1	CGAREGVDERLFF	TGTGGTGCAAGAGAGGGGGTAGACGAAAGATTATTTTTC	TRAV6D-6.TRAJ23.TRAC_TRBV20.NA.TRBJ1-4.TRBC1	TGTGCTCTGGGTGATTCGGGGTATAACCAGGGGAAGCTTATCTTT_TGTGGTGCAAGAGAGGGGGTAGACGAAAGATTATTTTTC	CALGDSGYNQGKLIF_CGAREGVDERLFF	TRAV6D-6.TRAJ23.TRAC_TGTGCTCTGGGTGATTCGGGGTATAACCAGGGGAAGCTTATCTTT_TRBV20.NA.TRBJ1-4.TRBC1_TGTGGTGCAAGAGAGGGGGTAGACGAAAGATTATTTTTC
TFH	ATCATCTGTTTAAGCC-1	TFH	TRAV3-1.TRAJ58.TRAC	CAVQGTGSKLSF	TGCGCAGTCCAAGGCACTGGGTCTAAGCTGTCATTT	TRBV13-2.NA.TRBJ2-4.TRBC2	CASGDSGENTLYF	TGTGCCAGCGGTGATTCTGGGGAGAACACCTTGTACTTT	TRAV3-1.TRAJ58.TRAC_TRBV13-2.NA.TRBJ2-4.TRBC2	TGCGCAGTCCAAGGCACTGGGTCTAAGCTGTCATTT_TGTGCCAGCGGTGATTCTGGGGAGAACACCTTGTACTTT	CAVQGTGSKLSF_CASGDSGENTLYF	TRAV3-1.TRAJ58.TRAC_TGCGCAGTCCAAGGCACTGGGTCTAAGCTGTCATTT_TRBV13-2.NA.TRBJ2-4.TRBC2_TGTGCCAGCGGTGATTCTGGGGAGAACACCTTGTACTTT
TFH	ATCATGGAGATAGGAG-1	TFH				TRBV3.TRBD1.TRBJ1-1.TRBC1	CASSLAGQGDTEVFF	TGTGCCAGCAGCTTAGCCGGACAGGGGGACACAGAAGTCTTCTTT	NA_TRBV3.TRBD1.TRBJ1-1.TRBC1	NA_TGTGCCAGCAGCTTAGCCGGACAGGGGGACACAGAAGTCTTCTTT	NA_CASSLAGQGDTEVFF	NA_NA_TRBV3.TRBD1.TRBJ1-1.TRBC1_TGTGCCAGCAGCTTAGCCGGACAGGGGGACACAGAAGTCTTCTTT
TFH	ATCATGGAGGATGGTC-1	TFH	TRAV3-1.TRAJ22.TRAC	CAVSASSGSWQLIF	TGCGCAGTCAGTGCATCTTCTGGCAGCTGGCAACTCATCTTT	TRBV31.NA.TRBJ2-7.TRBC2	CAWSPGLGYEQYF	TGTGCCTGGAGCCCGGGACTGGGATATGAACAGTACTTC	TRAV3-1.TRAJ22.TRAC_TRBV31.NA.TRBJ2-7.TRBC2	TGCGCAGTCAGTGCATCTTCTGGCAGCTGGCAACTCATCTTT_TGTGCCTGGAGCCCGGGACTGGGATATGAACAGTACTTC	CAVSASSGSWQLIF_CAWSPGLGYEQYF	TRAV3-1.TRAJ22.TRAC_TGCGCAGTCAGTGCATCTTCTGGCAGCTGGCAACTCATCTTT_TRBV31.NA.TRBJ2-7.TRBC2_TGTGCCTGGAGCCCGGGACTGGGATATGAACAGTACTTC
TFH	ATCATGGTCTCTAAGG-1	TFH	TRAV3-1.TRAJ22.TRAC	CAVSASSGSWQLIF	TGCGCAGTCAGTGCATCTTCTGGCAGCTGGCAACTCATCTTT	TRBV31.NA.TRBJ2-7.TRBC2	CAWSPGLGYEQYF	TGTGCCTGGAGCCCGGGACTGGGATATGAACAGTACTTC	TRAV3-1.TRAJ22.TRAC_TRBV31.NA.TRBJ2-7.TRBC2	TGCGCAGTCAGTGCATCTTCTGGCAGCTGGCAACTCATCTTT_TGTGCCTGGAGCCCGGGACTGGGATATGAACAGTACTTC	CAVSASSGSWQLIF_CAWSPGLGYEQYF	TRAV3-1.TRAJ22.TRAC_TGCGCAGTCAGTGCATCTTCTGGCAGCTGGCAACTCATCTTT_TRBV31.NA.TRBJ2-7.TRBC2_TGTGCCTGGAGCCCGGGACTGGGATATGAACAGTACTTC
TFH	ATCCACCAGATGTGGC-1	TFH	TRAV13-1.TRAJ45.TRAC	CAMEPYTGGADRLTF	TGTGCTATGGAACCTTATACAGGAGGTGCAGATAGACTCACCTTT	TRBV1.NA.TRBJ2-5.TRBC2;TRBV17.NA.TRBJ2-4.TRBC2	CTCSAPPGGRDTQYF;CASSREGGNTLYF	TGCACCTGCAGTGCGCCCCCGGGGGGAAGGGACACCCAGTACTTT;TGTGCTAGCAGTAGAGAGGGTGGGAACACCTTGTACTTT	TRAV13-1.TRAJ45.TRAC_TRBV1.NA.TRBJ2-5.TRBC2;TRBV17.NA.TRBJ2-4.TRBC2	TGTGCTATGGAACCTTATACAGGAGGTGCAGATAGACTCACCTTT_TGCACCTGCAGTGCGCCCCCGGGGGGAAGGGACACCCAGTACTTT;TGTGCTAGCAGTAGAGAGGGTGGGAACACCTTGTACTTT	CAMEPYTGGADRLTF_CTCSAPPGGRDTQYF;CASSREGGNTLYF	TRAV13-1.TRAJ45.TRAC_TGTGCTATGGAACCTTATACAGGAGGTGCAGATAGACTCACCTTT_TRBV1.NA.TRBJ2-5.TRBC2;TRBV17.NA.TRBJ2-4.TRBC2_TGCACCTGCAGTGCGCCCCCGGGGGGAAGGGACACCCAGTACTTT;TGTGCTAGCAGTAGAGAGGGTGGGAACACCTTGTACTTT
TFH	ATCCACCAGCTAGGCA-1	TFH	TRAV16N.TRAJ57.TRAC	CAMREEYQGGSAKLIF	TGTGCTATGAGAGAGGAGTATCAAGGAGGGTCTGCGAAGCTCATCTTT	TRBV15.NA.TRBJ2-1.TRBC2	CASSLDGNYAEQFF	TGTGCCAGCAGTTTAGACGGTAACTATGCTGAGCAGTTCTTC	TRAV16N.TRAJ57.TRAC_TRBV15.NA.TRBJ2-1.TRBC2	TGTGCTATGAGAGAGGAGTATCAAGGAGGGTCTGCGAAGCTCATCTTT_TGTGCCAGCAGTTTAGACGGTAACTATGCTGAGCAGTTCTTC	CAMREEYQGGSAKLIF_CASSLDGNYAEQFF	TRAV16N.TRAJ57.TRAC_TGTGCTATGAGAGAGGAGTATCAAGGAGGGTCTGCGAAGCTCATCTTT_TRBV15.NA.TRBJ2-1.TRBC2_TGTGCCAGCAGTTTAGACGGTAACTATGCTGAGCAGTTCTTC
TFH	ATCCGAACATTAGGCT-1	TFH	TRAV16N.TRAJ57.TRAC	CAMREEYQGGSAKLIF	TGTGCTATGAGAGAGGAGTATCAAGGAGGGTCTGCGAAGCTCATCTTT	TRBV15.NA.TRBJ2-1.TRBC2	CASSLDGNYAEQFF	TGTGCCAGCAGTTTAGACGGTAACTATGCTGAGCAGTTCTTC	TRAV16N.TRAJ57.TRAC_TRBV15.NA.TRBJ2-1.TRBC2	TGTGCTATGAGAGAGGAGTATCAAGGAGGGTCTGCGAAGCTCATCTTT_TGTGCCAGCAGTTTAGACGGTAACTATGCTGAGCAGTTCTTC	CAMREEYQGGSAKLIF_CASSLDGNYAEQFF	TRAV16N.TRAJ57.TRAC_TGTGCTATGAGAGAGGAGTATCAAGGAGGGTCTGCGAAGCTCATCTTT_TRBV15.NA.TRBJ2-1.TRBC2_TGTGCCAGCAGTTTAGACGGTAACTATGCTGAGCAGTTCTTC
TFH	ATCGAGTAGTGTTTGC-1	TFH				TRBV31.NA.TRBJ1-5.TRBC1	CAWGGQDQAPLF	TGTGCCTGGGGCGGACAGGACCAGGCTCCGCTTTTT	NA_TRBV31.NA.TRBJ1-5.TRBC1	NA_TGTGCCTGGGGCGGACAGGACCAGGCTCCGCTTTTT	NA_CAWGGQDQAPLF	NA_NA_TRBV31.NA.TRBJ1-5.TRBC1_TGTGCCTGGGGCGGACAGGACCAGGCTCCGCTTTTT
TFH	ATCGAGTCACCTTGTC-1	TFH				TRBV3.TRBD2.TRBJ2-1.TRBC2	CASSLDGTGDAEQFF	TGTGCCAGCAGCTTAGACGGGACTGGGGATGCTGAGCAGTTCTTC	NA_TRBV3.TRBD2.TRBJ2-1.TRBC2	NA_TGTGCCAGCAGCTTAGACGGGACTGGGGATGCTGAGCAGTTCTTC	NA_CASSLDGTGDAEQFF	NA_NA_TRBV3.TRBD2.TRBJ2-1.TRBC2_TGTGCCAGCAGCTTAGACGGGACTGGGGATGCTGAGCAGTTCTTC
TFH	ATCGAGTCAGGCTCAC-1	TFH	TRAV6D-6.TRAJ32.TRAC	CALGEDYGGSGNKLIF	TGTGCTCTGGGTGAAGATTATGGGGGCAGTGGCAACAAGCTCATCTTT	TRBV12-2+TRBV13-2.NA.TRBJ2-5.TRBC2	CASGEPPTGAQDTQYF	TGTGCCAGCGGTGAGCCCCCGACTGGGGCGCAAGACACCCAGTACTTT	TRAV6D-6.TRAJ32.TRAC_TRBV12-2+TRBV13-2.NA.TRBJ2-5.TRBC2	TGTGCTCTGGGTGAAGATTATGGGGGCAGTGGCAACAAGCTCATCTTT_TGTGCCAGCGGTGAGCCCCCGACTGGGGCGCAAGACACCCAGTACTTT	CALGEDYGGSGNKLIF_CASGEPPTGAQDTQYF	TRAV6D-6.TRAJ32.TRAC_TGTGCTCTGGGTGAAGATTATGGGGGCAGTGGCAACAAGCTCATCTTT_TRBV12-2+TRBV13-2.NA.TRBJ2-5.TRBC2_TGTGCCAGCGGTGAGCCCCCGACTGGGGCGCAAGACACCCAGTACTTT
TFH	ATCGAGTGTGAAGGCT-1	TFH	TRAV16N.TRAJ15.TRAC	CAMREVYQGGRALIF	TGTGCTATGAGAGAGGTATACCAGGGAGGCAGAGCTCTGATATTT	TRBV15.NA.TRBJ2-5.TRBC2	CASSFGTEGDTQYF	TGTGCCAGCAGTTTTGGGACAGAGGGGGACACCCAGTACTTT	TRAV16N.TRAJ15.TRAC_TRBV15.NA.TRBJ2-5.TRBC2	TGTGCTATGAGAGAGGTATACCAGGGAGGCAGAGCTCTGATATTT_TGTGCCAGCAGTTTTGGGACAGAGGGGGACACCCAGTACTTT	CAMREVYQGGRALIF_CASSFGTEGDTQYF	TRAV16N.TRAJ15.TRAC_TGTGCTATGAGAGAGGTATACCAGGGAGGCAGAGCTCTGATATTT_TRBV15.NA.TRBJ2-5.TRBC2_TGTGCCAGCAGTTTTGGGACAGAGGGGGACACCCAGTACTTT
TFH	ATCGAGTGTTCGTGAT-1	TFH				TRBV31.TRBD1.TRBJ1-2.TRBC1	CAWKPGADSDYTF	TGTGCCTGGAAACCGGGGGCAGACTCCGACTACACCTTC	NA_TRBV31.TRBD1.TRBJ1-2.TRBC1	NA_TGTGCCTGGAAACCGGGGGCAGACTCCGACTACACCTTC	NA_CAWKPGADSDYTF	NA_NA_TRBV31.TRBD1.TRBJ1-2.TRBC1_TGTGCCTGGAAACCGGGGGCAGACTCCGACTACACCTTC
TFH	ATCGAGTTCGCCAGCA-1	TFH	TRAV5-4.TRAJ48.TRAC	CAASNYGNEKITF	TGTGCTGCAAGTAACTATGGAAATGAGAAAATAACTTTT	TRBV15.NA.TRBJ1-4.TRBC1;TRBV31.TRBD2.TRBJ2-2.TRBC2	CASSPGTFSNERLFF;CAWSGGARGTGQLYF	TGTGCCAGCAGTCCCGGGACATTTTCCAACGAAAGATTATTTTTC;TGTGCCTGGAGTGGGGGGGCGCGTGGCACCGGGCAGCTCTACTTT	TRAV5-4.TRAJ48.TRAC_TRBV15.NA.TRBJ1-4.TRBC1;TRBV31.TRBD2.TRBJ2-2.TRBC2	TGTGCTGCAAGTAACTATGGAAATGAGAAAATAACTTTT_TGTGCCAGCAGTCCCGGGACATTTTCCAACGAAAGATTATTTTTC;TGTGCCTGGAGTGGGGGGGCGCGTGGCACCGGGCAGCTCTACTTT	CAASNYGNEKITF_CASSPGTFSNERLFF;CAWSGGARGTGQLYF	TRAV5-4.TRAJ48.TRAC_TGTGCTGCAAGTAACTATGGAAATGAGAAAATAACTTTT_TRBV15.NA.TRBJ1-4.TRBC1;TRBV31.TRBD2.TRBJ2-2.TRBC2_TGTGCCAGCAGTCCCGGGACATTTTCCAACGAAAGATTATTTTTC;TGTGCCTGGAGTGGGGGGGCGCGTGGCACCGGGCAGCTCTACTTT
TFH	ATCGAGTTCGTTTGCC-1	TFH				TRBV12-2+TRBV13-2.NA.TRBJ2-7.TRBC2	CASGESGGSSYEQYF	TGTGCCAGCGGTGAGTCTGGGGGAAGCTCCTATGAACAGTACTTC	NA_TRBV12-2+TRBV13-2.NA.TRBJ2-7.TRBC2	NA_TGTGCCAGCGGTGAGTCTGGGGGAAGCTCCTATGAACAGTACTTC	NA_CASGESGGSSYEQYF	NA_NA_TRBV12-2+TRBV13-2.NA.TRBJ2-7.TRBC2_TGTGCCAGCGGTGAGTCTGGGGGAAGCTCCTATGAACAGTACTTC
TFH	ATCTACTAGCCACGTC-1	TFH				TRBV15.NA.TRBJ2-7.TRBC2	CASSLDSSYEQYF	TGTGCCAGCAGTTTAGACAGCTCCTATGAACAGTACTTC	NA_TRBV15.NA.TRBJ2-7.TRBC2	NA_TGTGCCAGCAGTTTAGACAGCTCCTATGAACAGTACTTC	NA_CASSLDSSYEQYF	NA_NA_TRBV15.NA.TRBJ2-7.TRBC2_TGTGCCAGCAGTTTAGACAGCTCCTATGAACAGTACTTC
TFH	ATCTACTCACGACTCG-1	TFH				TRBV3.TRBD2.TRBJ2-1.TRBC2	CASSLFGTGDAEQFF	TGTGCCAGCAGCTTATTCGGGACTGGGGATGCTGAGCAGTTCTTC	NA_TRBV3.TRBD2.TRBJ2-1.TRBC2	NA_TGTGCCAGCAGCTTATTCGGGACTGGGGATGCTGAGCAGTTCTTC	NA_CASSLFGTGDAEQFF	NA_NA_TRBV3.TRBD2.TRBJ2-1.TRBC2_TGTGCCAGCAGCTTATTCGGGACTGGGGATGCTGAGCAGTTCTTC
TFH	ATCTACTCACGAGGTA-1	TFH	TRAV16N.TRAJ58.TRAC;TRAV13-1.TRAJ57.TRAC	CAMRPMQQGTGSKLSF;CAPPNQGGSAKLIF	TGTGCTATGAGACCAATGCAGCAAGGCACTGGGTCTAAGCTGTCATTT;TGTGCTCCTCCGAATCAAGGAGGGTCTGCGAAGCTCATCTTT	TRBV13-1.NA.TRBJ2-5.TRBC2	CASSWDNQDTQYF	TGTGCCAGCAGTTGGGACAACCAAGACACCCAGTACTTT	TRAV16N.TRAJ58.TRAC;TRAV13-1.TRAJ57.TRAC_TRBV13-1.NA.TRBJ2-5.TRBC2	TGTGCTATGAGACCAATGCAGCAAGGCACTGGGTCTAAGCTGTCATTT;TGTGCTCCTCCGAATCAAGGAGGGTCTGCGAAGCTCATCTTT_TGTGCCAGCAGTTGGGACAACCAAGACACCCAGTACTTT	CAMRPMQQGTGSKLSF;CAPPNQGGSAKLIF_CASSWDNQDTQYF	TRAV16N.TRAJ58.TRAC;TRAV13-1.TRAJ57.TRAC_TGTGCTATGAGACCAATGCAGCAAGGCACTGGGTCTAAGCTGTCATTT;TGTGCTCCTCCGAATCAAGGAGGGTCTGCGAAGCTCATCTTT_TRBV13-1.NA.TRBJ2-5.TRBC2_TGTGCCAGCAGTTGGGACAACCAAGACACCCAGTACTTT
TFH	ATCTACTCAGCATACT-1	TFH				TRBV1.TRBD1.TRBJ2-1.TRBC2	CTCSGDRVNYAEQFF	TGCACCTGCAGTGGGGACAGGGTTAACTATGCTGAGCAGTTCTTC	NA_TRBV1.TRBD1.TRBJ2-1.TRBC2	NA_TGCACCTGCAGTGGGGACAGGGTTAACTATGCTGAGCAGTTCTTC	NA_CTCSGDRVNYAEQFF	NA_NA_TRBV1.TRBD1.TRBJ2-1.TRBC2_TGCACCTGCAGTGGGGACAGGGTTAACTATGCTGAGCAGTTCTTC
TFH	ATCTACTTCAACGGCC-1	TFH	TRAV14D-3-DV8.TRAJ7.TRAC	CAARSYSNNRLTL	TGTGCAGCAAGGTCCTACAGCAACAACAGACTTACTTTG	TRBV26.NA.TRBJ2-7.TRBC2	CASSLSGDRYEQYF	TGTGCCAGCAGTCTGTCGGGGGACAGATATGAACAGTACTTC	TRAV14D-3-DV8.TRAJ7.TRAC_TRBV26.NA.TRBJ2-7.TRBC2	TGTGCAGCAAGGTCCTACAGCAACAACAGACTTACTTTG_TGTGCCAGCAGTCTGTCGGGGGACAGATATGAACAGTACTTC	CAARSYSNNRLTL_CASSLSGDRYEQYF	TRAV14D-3-DV8.TRAJ7.TRAC_TGTGCAGCAAGGTCCTACAGCAACAACAGACTTACTTTG_TRBV26.NA.TRBJ2-7.TRBC2_TGTGCCAGCAGTCTGTCGGGGGACAGATATGAACAGTACTTC
TFH	ATCTGCCAGATGTGGC-1	TFH				TRBV3.TRBD1.TRBJ2-7.TRBC2	CASSLSGTGEYEQYF	TGTGCCAGCAGCTTATCCGGGACAGGGGAGTATGAACAGTACTTC	NA_TRBV3.TRBD1.TRBJ2-7.TRBC2	NA_TGTGCCAGCAGCTTATCCGGGACAGGGGAGTATGAACAGTACTTC	NA_CASSLSGTGEYEQYF	NA_NA_TRBV3.TRBD1.TRBJ2-7.TRBC2_TGTGCCAGCAGCTTATCCGGGACAGGGGAGTATGAACAGTACTTC
TFH	ATCTGCCGTCAGAATA-1	TFH	TRAV6D-6.TRAJ23.TRAC	CALGDLGYNQGKLIF	TGTGCTCTGGGTGATCTTGGCTATAACCAGGGGAAGCTTATCTTT	TRBV31.TRBD2.TRBJ2-1.TRBC2	CAWSGGADAEQFF	TGTGCCTGGAGTGGGGGGGCGGATGCTGAGCAGTTCTTC	TRAV6D-6.TRAJ23.TRAC_TRBV31.TRBD2.TRBJ2-1.TRBC2	TGTGCTCTGGGTGATCTTGGCTATAACCAGGGGAAGCTTATCTTT_TGTGCCTGGAGTGGGGGGGCGGATGCTGAGCAGTTCTTC	CALGDLGYNQGKLIF_CAWSGGADAEQFF	TRAV6D-6.TRAJ23.TRAC_TGTGCTCTGGGTGATCTTGGCTATAACCAGGGGAAGCTTATCTTT_TRBV31.TRBD2.TRBJ2-1.TRBC2_TGTGCCTGGAGTGGGGGGGCGGATGCTGAGCAGTTCTTC
TFH	ATGAGGGAGCACAGGT-1	TFH				TRBV31.TRBD1.TRBJ1-2.TRBC1	CAWSPGGDSDYTF	TGTGCCTGGAGTCCAGGGGGCGACTCCGACTACACCTTC	NA_TRBV31.TRBD1.TRBJ1-2.TRBC1	NA_TGTGCCTGGAGTCCAGGGGGCGACTCCGACTACACCTTC	NA_CAWSPGGDSDYTF	NA_NA_TRBV31.TRBD1.TRBJ1-2.TRBC1_TGTGCCTGGAGTCCAGGGGGCGACTCCGACTACACCTTC
TFH	ATGAGGGCAAACAACA-1	TFH	TRAV3-3.TRAJ48.TRAC	CAAANYGNEKITF	TGCGCAGCGGCCAACTATGGAAATGAGAAAATAACTTTT	TRBV31.NA.TRBJ1-1.TRBC1	CAWSLGQGNTEVFF	TGTGCCTGGAGTCTTGGACAGGGCAACACAGAAGTCTTCTTT	TRAV3-3.TRAJ48.TRAC_TRBV31.NA.TRBJ1-1.TRBC1	TGCGCAGCGGCCAACTATGGAAATGAGAAAATAACTTTT_TGTGCCTGGAGTCTTGGACAGGGCAACACAGAAGTCTTCTTT	CAAANYGNEKITF_CAWSLGQGNTEVFF	TRAV3-3.TRAJ48.TRAC_TGCGCAGCGGCCAACTATGGAAATGAGAAAATAACTTTT_TRBV31.NA.TRBJ1-1.TRBC1_TGTGCCTGGAGTCTTGGACAGGGCAACACAGAAGTCTTCTTT
TFH	ATGAGGGTCGGCGCTA-1	TFH				TRBV3.TRBD1.TRBJ2-7.TRBC2	CASSPSGQGEYEQYF	TGTGCCAGCAGCCCCTCGGGACAGGGGGAGTATGAACAGTACTTC	NA_TRBV3.TRBD1.TRBJ2-7.TRBC2	NA_TGTGCCAGCAGCCCCTCGGGACAGGGGGAGTATGAACAGTACTTC	NA_CASSPSGQGEYEQYF	NA_NA_TRBV3.TRBD1.TRBJ2-7.TRBC2_TGTGCCAGCAGCCCCTCGGGACAGGGGGAGTATGAACAGTACTTC
TFH	ATGCGATCAAGTACCT-1	TFH	TRAV6N-7.TRAJ47.TRAC	CALRDYANKMIF	TGCGCTCTGAGAGACTATGCAAACAAGATGATCTTT	TRBV13-1.NA.TRBJ2-5.TRBC2	CASSPGQQDTQYF	TGTGCCAGCAGTCCGGGACAACAAGACACCCAGTACTTT	TRAV6N-7.TRAJ47.TRAC_TRBV13-1.NA.TRBJ2-5.TRBC2	TGCGCTCTGAGAGACTATGCAAACAAGATGATCTTT_TGTGCCAGCAGTCCGGGACAACAAGACACCCAGTACTTT	CALRDYANKMIF_CASSPGQQDTQYF	TRAV6N-7.TRAJ47.TRAC_TGCGCTCTGAGAGACTATGCAAACAAGATGATCTTT_TRBV13-1.NA.TRBJ2-5.TRBC2_TGTGCCAGCAGTCCGGGACAACAAGACACCCAGTACTTT
TFH	ATGCGATCACCGCTAG-1	TFH				TRBV12-2+TRBV13-2.TRBD2.TRBJ2-2.TRBC2	CASGDADWGGAGQLYF	TGTGCCAGCGGTGATGCGGACTGGGGGGGCGCCGGGCAGCTCTACTTT	NA_TRBV12-2+TRBV13-2.TRBD2.TRBJ2-2.TRBC2	NA_TGTGCCAGCGGTGATGCGGACTGGGGGGGCGCCGGGCAGCTCTACTTT	NA_CASGDADWGGAGQLYF	NA_NA_TRBV12-2+TRBV13-2.TRBD2.TRBJ2-2.TRBC2_TGTGCCAGCGGTGATGCGGACTGGGGGGGCGCCGGGCAGCTCTACTTT
TFH	ATGCGATTCCATTCTA-1	TFH	TRAV3-3.TRAJ48.TRAC	CAVSAYGNEKITF	TGCGCAGTCAGTGCCTATGGAAATGAGAAAATAACTTTT				TRAV3-3.TRAJ48.TRAC_NA	TGCGCAGTCAGTGCCTATGGAAATGAGAAAATAACTTTT_NA	CAVSAYGNEKITF_NA	TRAV3-3.TRAJ48.TRAC_TGCGCAGTCAGTGCCTATGGAAATGAGAAAATAACTTTT_NA_NA
TFH	ATGGGAGAGATCTGCT-1	TFH				TRBV5.NA.TRBJ2-7.TRBC2	CASSQDWQDSYEQYF	TGTGCCAGCAGCCAAGATTGGCAGGACTCCTATGAACAGTACTTC	NA_TRBV5.NA.TRBJ2-7.TRBC2	NA_TGTGCCAGCAGCCAAGATTGGCAGGACTCCTATGAACAGTACTTC	NA_CASSQDWQDSYEQYF	NA_NA_TRBV5.NA.TRBJ2-7.TRBC2_TGTGCCAGCAGCCAAGATTGGCAGGACTCCTATGAACAGTACTTC
TFH	ATGGGAGAGATGTCGG-1	TFH				TRBV3.TRBD1.TRBJ2-7.TRBC2	CASSSSGTGDYEQYF	TGTGCCAGCAGCTCCTCCGGGACAGGGGACTATGAACAGTACTTC	NA_TRBV3.TRBD1.TRBJ2-7.TRBC2	NA_TGTGCCAGCAGCTCCTCCGGGACAGGGGACTATGAACAGTACTTC	NA_CASSSSGTGDYEQYF	NA_NA_TRBV3.TRBD1.TRBJ2-7.TRBC2_TGTGCCAGCAGCTCCTCCGGGACAGGGGACTATGAACAGTACTTC
TFH	ATGGGAGAGGAGTCTG-1	TFH				TRBV15.NA.TRBJ2-5.TRBC2	CASSLGQQDTQYF	TGTGCCAGCAGTTTAGGACAGCAAGACACCCAGTACTTT	NA_TRBV15.NA.TRBJ2-5.TRBC2	NA_TGTGCCAGCAGTTTAGGACAGCAAGACACCCAGTACTTT	NA_CASSLGQQDTQYF	NA_NA_TRBV15.NA.TRBJ2-5.TRBC2_TGTGCCAGCAGTTTAGGACAGCAAGACACCCAGTACTTT
TFH	ATGGGAGCAGTGACAG-1	TFH				TRBV13-1.NA.TRBJ2-5.TRBC2	CASSAGQQDTQYF	TGTGCCAGCAGTGCAGGACAACAAGACACCCAGTACTTT	NA_TRBV13-1.NA.TRBJ2-5.TRBC2	NA_TGTGCCAGCAGTGCAGGACAACAAGACACCCAGTACTTT	NA_CASSAGQQDTQYF	NA_NA_TRBV13-1.NA.TRBJ2-5.TRBC2_TGTGCCAGCAGTGCAGGACAACAAGACACCCAGTACTTT
TFH	ATGTGTGAGCTGTCTA-1	TFH	TRAV6N-7.TRAJ48.TRAC	CALRGYGNEKITF	TGCGCTCTGAGGGGCTATGGAAATGAGAAAATAACTTTT	TRBV1.NA.TRBJ2-5.TRBC2	CTCTPGQQDTQYF	TGCACCTGCACTCCGGGACAGCAAGACACCCAGTACTTT	TRAV6N-7.TRAJ48.TRAC_TRBV1.NA.TRBJ2-5.TRBC2	TGCGCTCTGAGGGGCTATGGAAATGAGAAAATAACTTTT_TGCACCTGCACTCCGGGACAGCAAGACACCCAGTACTTT	CALRGYGNEKITF_CTCTPGQQDTQYF	TRAV6N-7.TRAJ48.TRAC_TGCGCTCTGAGGGGCTATGGAAATGAGAAAATAACTTTT_TRBV1.NA.TRBJ2-5.TRBC2_TGCACCTGCACTCCGGGACAGCAAGACACCCAGTACTTT
TFH	ATGTGTGCACTAGTAC-1	TFH	TRAV16N.TRAJ32.TRAC	CAMREDYGGSGNKLIF	TGTGCTATGAGAGAGGATTATGGGGGCAGTGGCAACAAGCTCATCTTT	TRBV15.NA.TRBJ2-5.TRBC2	CASSLGQQDTQYF	TGTGCCAGCAGTTTGGGACAGCAAGACACCCAGTACTTT	TRAV16N.TRAJ32.TRAC_TRBV15.NA.TRBJ2-5.TRBC2	TGTGCTATGAGAGAGGATTATGGGGGCAGTGGCAACAAGCTCATCTTT_TGTGCCAGCAGTTTGGGACAGCAAGACACCCAGTACTTT	CAMREDYGGSGNKLIF_CASSLGQQDTQYF	TRAV16N.TRAJ32.TRAC_TGTGCTATGAGAGAGGATTATGGGGGCAGTGGCAACAAGCTCATCTTT_TRBV15.NA.TRBJ2-5.TRBC2_TGTGCCAGCAGTTTGGGACAGCAAGACACCCAGTACTTT
TFH	ATTACTCAGAAGGCCT-1	TFH	TRAV3-1.TRAJ22.TRAC;TRAV8D-2.TRAJ50.TRAC	CAVSASSGSWQLIF;CATDWSASSSFSKLVF	TGCGCAGTCAGTGCGTCTTCTGGCAGCTGGCAACTCATCTTT;TGTGCTACAGATTGGTCAGCATCCTCCTCCTTCAGCAAGCTGGTGTTT	TRBV16.TRBD2.TRBJ2-1.TRBC2;TRBV31.NA.TRBJ2-7.TRBC2	CASSSLYWGGAYAEQFF;CAWSPGLGYEQYF	TGTGCAAGCAGCTCCCTCTACTGGGGGGGCGCCTATGCTGAGCAGTTCTTC;TGTGCCTGGAGTCCGGGACTGGGGTATGAACAGTACTTC	TRAV3-1.TRAJ22.TRAC;TRAV8D-2.TRAJ50.TRAC_TRBV16.TRBD2.TRBJ2-1.TRBC2;TRBV31.NA.TRBJ2-7.TRBC2	TGCGCAGTCAGTGCGTCTTCTGGCAGCTGGCAACTCATCTTT;TGTGCTACAGATTGGTCAGCATCCTCCTCCTTCAGCAAGCTGGTGTTT_TGTGCAAGCAGCTCCCTCTACTGGGGGGGCGCCTATGCTGAGCAGTTCTTC;TGTGCCTGGAGTCCGGGACTGGGGTATGAACAGTACTTC	CAVSASSGSWQLIF;CATDWSASSSFSKLVF_CASSSLYWGGAYAEQFF;CAWSPGLGYEQYF	TRAV3-1.TRAJ22.TRAC;TRAV8D-2.TRAJ50.TRAC_TGCGCAGTCAGTGCGTCTTCTGGCAGCTGGCAACTCATCTTT;TGTGCTACAGATTGGTCAGCATCCTCCTCCTTCAGCAAGCTGGTGTTT_TRBV16.TRBD2.TRBJ2-1.TRBC2;TRBV31.NA.TRBJ2-7.TRBC2_TGTGCAAGCAGCTCCCTCTACTGGGGGGGCGCCTATGCTGAGCAGTTCTTC;TGTGCCTGGAGTCCGGGACTGGGGTATGAACAGTACTTC
TFH	ATTACTCCAGCTGTTA-1	TFH	TRAV5-4.TRAJ43.TRAC	CAASRNNNNAPRF	TGTGCTGCAAGTAGGAATAACAACAATGCCCCACGATTT	TRBV13-3.NA.TRBJ1-3.TRBC1	CASSEGRDGNTLYF	TGTGCCAGCAGTGAGGGCAGGGATGGAAATACGCTCTATTTT	TRAV5-4.TRAJ43.TRAC_TRBV13-3.NA.TRBJ1-3.TRBC1	TGTGCTGCAAGTAGGAATAACAACAATGCCCCACGATTT_TGTGCCAGCAGTGAGGGCAGGGATGGAAATACGCTCTATTTT	CAASRNNNNAPRF_CASSEGRDGNTLYF	TRAV5-4.TRAJ43.TRAC_TGTGCTGCAAGTAGGAATAACAACAATGCCCCACGATTT_TRBV13-3.NA.TRBJ1-3.TRBC1_TGTGCCAGCAGTGAGGGCAGGGATGGAAATACGCTCTATTTT
TFH	ATTACTCTCCGCAAGC-1	TFH				TRBV31.TRBD2.TRBJ2-7.TRBC2	CAWSLGGAYEQYF	TGTGCCTGGAGTCTGGGGGGGGCCTATGAACAGTACTTC	NA_TRBV31.TRBD2.TRBJ2-7.TRBC2	NA_TGTGCCTGGAGTCTGGGGGGGGCCTATGAACAGTACTTC	NA_CAWSLGGAYEQYF	NA_NA_TRBV31.TRBD2.TRBJ2-7.TRBC2_TGTGCCTGGAGTCTGGGGGGGGCCTATGAACAGTACTTC
TFH	ATTACTCTCCTTTCTC-1	TFH	TRAV16N.TRAJ15.TRAC	CAMREVYQGGRALIF	TGTGCTATGAGAGAGGTATACCAGGGAGGCAGAGCTCTGATATTT	TRBV15.NA.TRBJ2-5.TRBC2	CASSFGTEGDTQYF	TGTGCCAGCAGTTTTGGGACAGAGGGGGACACCCAGTACTTT	TRAV16N.TRAJ15.TRAC_TRBV15.NA.TRBJ2-5.TRBC2	TGTGCTATGAGAGAGGTATACCAGGGAGGCAGAGCTCTGATATTT_TGTGCCAGCAGTTTTGGGACAGAGGGGGACACCCAGTACTTT	CAMREVYQGGRALIF_CASSFGTEGDTQYF	TRAV16N.TRAJ15.TRAC_TGTGCTATGAGAGAGGTATACCAGGGAGGCAGAGCTCTGATATTT_TRBV15.NA.TRBJ2-5.TRBC2_TGTGCCAGCAGTTTTGGGACAGAGGGGGACACCCAGTACTTT
TFH	ATTATCCTCGTTTATC-1	TFH	TRAV16N.TRAJ58.TRAC	CAMRPMQQGTGSKLSF	TGTGCTATGAGACCAATGCAGCAAGGCACTGGGTCTAAGCTGTCATTT	TRBV13-1.NA.TRBJ2-5.TRBC2	CASSWDNQDTQYF	TGTGCCAGCAGTTGGGACAACCAAGACACCCAGTACTTT	TRAV16N.TRAJ58.TRAC_TRBV13-1.NA.TRBJ2-5.TRBC2	TGTGCTATGAGACCAATGCAGCAAGGCACTGGGTCTAAGCTGTCATTT_TGTGCCAGCAGTTGGGACAACCAAGACACCCAGTACTTT	CAMRPMQQGTGSKLSF_CASSWDNQDTQYF	TRAV16N.TRAJ58.TRAC_TGTGCTATGAGACCAATGCAGCAAGGCACTGGGTCTAAGCTGTCATTT_TRBV13-1.NA.TRBJ2-5.TRBC2_TGTGCCAGCAGTTGGGACAACCAAGACACCCAGTACTTT
TFH	ATTCTACGTAGCGCTC-1	TFH	TRAV9D-1.TRAJ48.TRAC	CAVSNYGNEKITF	TGTGCTGTGAGCAACTATGGAAATGAGAAAATAACTTTT	TRBV12-2+TRBV13-2.NA.TRBJ2-7.TRBC2	CASGETGVSYEQYF	TGTGCCAGCGGTGAGACTGGGGTCTCCTATGAACAGTACTTC	TRAV9D-1.TRAJ48.TRAC_TRBV12-2+TRBV13-2.NA.TRBJ2-7.TRBC2	TGTGCTGTGAGCAACTATGGAAATGAGAAAATAACTTTT_TGTGCCAGCGGTGAGACTGGGGTCTCCTATGAACAGTACTTC	CAVSNYGNEKITF_CASGETGVSYEQYF	TRAV9D-1.TRAJ48.TRAC_TGTGCTGTGAGCAACTATGGAAATGAGAAAATAACTTTT_TRBV12-2+TRBV13-2.NA.TRBJ2-7.TRBC2_TGTGCCAGCGGTGAGACTGGGGTCTCCTATGAACAGTACTTC
TFH	ATTGGACCAGCCTGTG-1	TFH	TRAV13-1.TRAJ32.TRAC	CAMGSYGGSGNKLIF	TGTGCTATGGGCTCTTATGGGGGCAGTGGCAACAAGCTCATCTTT	TRBV2.NA.TRBJ2-5.TRBC2	CASSQGGAQDTQYF	TGTGCCAGCAGCCAGGGGGGGGCCCAAGACACCCAGTACTTT	TRAV13-1.TRAJ32.TRAC_TRBV2.NA.TRBJ2-5.TRBC2	TGTGCTATGGGCTCTTATGGGGGCAGTGGCAACAAGCTCATCTTT_TGTGCCAGCAGCCAGGGGGGGGCCCAAGACACCCAGTACTTT	CAMGSYGGSGNKLIF_CASSQGGAQDTQYF	TRAV13-1.TRAJ32.TRAC_TGTGCTATGGGCTCTTATGGGGGCAGTGGCAACAAGCTCATCTTT_TRBV2.NA.TRBJ2-5.TRBC2_TGTGCCAGCAGCCAGGGGGGGGCCCAAGACACCCAGTACTTT
TFH	ATTGGACGTTTGCATG-1	TFH	TRAV16N.TRAJ7.TRAC	CAMREEYSNNRLTL	TGTGCTATGAGAGAGGAATACAGCAACAACAGACTTACTTTG	TRBV15.NA.TRBJ2-5.TRBC2	CASSLGDRGDTQYF	TGTGCCAGCAGTTTAGGGGACAGGGGAGACACCCAGTACTTT	TRAV16N.TRAJ7.TRAC_TRBV15.NA.TRBJ2-5.TRBC2	TGTGCTATGAGAGAGGAATACAGCAACAACAGACTTACTTTG_TGTGCCAGCAGTTTAGGGGACAGGGGAGACACCCAGTACTTT	CAMREEYSNNRLTL_CASSLGDRGDTQYF	TRAV16N.TRAJ7.TRAC_TGTGCTATGAGAGAGGAATACAGCAACAACAGACTTACTTTG_TRBV15.NA.TRBJ2-5.TRBC2_TGTGCCAGCAGTTTAGGGGACAGGGGAGACACCCAGTACTTT
TFH	ATTGGACTCAGTACGT-1	TFH				TRBV3.TRBD1.TRBJ1-1.TRBC1	CASSLAGQGDTEVFF	TGTGCCAGCAGCTTAGCAGGACAGGGAGACACAGAAGTCTTCTTT	NA_TRBV3.TRBD1.TRBJ1-1.TRBC1	NA_TGTGCCAGCAGCTTAGCAGGACAGGGAGACACAGAAGTCTTCTTT	NA_CASSLAGQGDTEVFF	NA_NA_TRBV3.TRBD1.TRBJ1-1.TRBC1_TGTGCCAGCAGCTTAGCAGGACAGGGAGACACAGAAGTCTTCTTT
TFH	ATTGGACTCTACCAGA-1	TFH	TRAV3-3.TRAJ7.TRAC;TRAV7-4.TRAJ48.TRAC	CAVSVYSNNRLTL;CAARSYGNEKITF	TGCGCAGTCAGTGTCTACAGCAACAACAGACTTACTTTG;TGTGCAGCTAGGTCCTATGGAAATGAGAAAATAACTTTT	TRBV16.NA.TRBJ2-1.TRBC2	CASSLGGGADAEQFF	TGTGCAAGCAGCTTAGGCGGGGGCGCAGATGCTGAGCAGTTCTTC	TRAV3-3.TRAJ7.TRAC;TRAV7-4.TRAJ48.TRAC_TRBV16.NA.TRBJ2-1.TRBC2	TGCGCAGTCAGTGTCTACAGCAACAACAGACTTACTTTG;TGTGCAGCTAGGTCCTATGGAAATGAGAAAATAACTTTT_TGTGCAAGCAGCTTAGGCGGGGGCGCAGATGCTGAGCAGTTCTTC	CAVSVYSNNRLTL;CAARSYGNEKITF_CASSLGGGADAEQFF	TRAV3-3.TRAJ7.TRAC;TRAV7-4.TRAJ48.TRAC_TGCGCAGTCAGTGTCTACAGCAACAACAGACTTACTTTG;TGTGCAGCTAGGTCCTATGGAAATGAGAAAATAACTTTT_TRBV16.NA.TRBJ2-1.TRBC2_TGTGCAAGCAGCTTAGGCGGGGGCGCAGATGCTGAGCAGTTCTTC
TFH	ATTGGTGAGCCGCCTA-1	TFH	TRAV13-1.TRAJ23.TRAC	CAWTSYNQGKLIF	TGTGCTTGGACGTCTTATAACCAGGGGAAGCTTATCTTT	TRBV15.NA.TRBJ1-1.TRBC1	CASSLQGDTEVFF	TGTGCCAGCAGTTTACAGGGGGACACAGAAGTCTTCTTT	TRAV13-1.TRAJ23.TRAC_TRBV15.NA.TRBJ1-1.TRBC1	TGTGCTTGGACGTCTTATAACCAGGGGAAGCTTATCTTT_TGTGCCAGCAGTTTACAGGGGGACACAGAAGTCTTCTTT	CAWTSYNQGKLIF_CASSLQGDTEVFF	TRAV13-1.TRAJ23.TRAC_TGTGCTTGGACGTCTTATAACCAGGGGAAGCTTATCTTT_TRBV15.NA.TRBJ1-1.TRBC1_TGTGCCAGCAGTTTACAGGGGGACACAGAAGTCTTCTTT
TFH	ATTGGTGCAGCTCGAC-1	TFH				TRBV15.NA.TRBJ2-5.TRBC2	CASRLGQQDTQYF	TGTGCCAGCAGGCTGGGACAACAAGACACCCAGTACTTT	NA_TRBV15.NA.TRBJ2-5.TRBC2	NA_TGTGCCAGCAGGCTGGGACAACAAGACACCCAGTACTTT	NA_CASRLGQQDTQYF	NA_NA_TRBV15.NA.TRBJ2-5.TRBC2_TGTGCCAGCAGGCTGGGACAACAAGACACCCAGTACTTT
TFH	ATTGGTGTCTCCAGGG-1	TFH	TRAV6-1.TRAJ27.TRAC	CVLGVNTNTGKLTF	TGTGTTCTGGGGGTTAACACCAATACAGGCAAATTAACCTTT	TRBV13-1.TRBD1.TRBJ2-7.TRBC2	CASSRTGVEQYF	TGTGCCAGCAGTCGGACAGGGGTTGAACAGTACTTC	TRAV6-1.TRAJ27.TRAC_TRBV13-1.TRBD1.TRBJ2-7.TRBC2	TGTGTTCTGGGGGTTAACACCAATACAGGCAAATTAACCTTT_TGTGCCAGCAGTCGGACAGGGGTTGAACAGTACTTC	CVLGVNTNTGKLTF_CASSRTGVEQYF	TRAV6-1.TRAJ27.TRAC_TGTGTTCTGGGGGTTAACACCAATACAGGCAAATTAACCTTT_TRBV13-1.TRBD1.TRBJ2-7.TRBC2_TGTGCCAGCAGTCGGACAGGGGTTGAACAGTACTTC
TFH	ATTTCTGCACTGTGTA-1	TFH	TRAV16N.TRAJ15.TRAC	CAMREVYQGGRALIF	TGTGCTATGAGAGAGGTATACCAGGGAGGCAGAGCTCTGATATTT	TRBV15.NA.TRBJ2-5.TRBC2	CASSFGTEGDTQYF	TGTGCCAGCAGTTTTGGGACAGAGGGGGACACCCAGTACTTT	TRAV16N.TRAJ15.TRAC_TRBV15.NA.TRBJ2-5.TRBC2	TGTGCTATGAGAGAGGTATACCAGGGAGGCAGAGCTCTGATATTT_TGTGCCAGCAGTTTTGGGACAGAGGGGGACACCCAGTACTTT	CAMREVYQGGRALIF_CASSFGTEGDTQYF	TRAV16N.TRAJ15.TRAC_TGTGCTATGAGAGAGGTATACCAGGGAGGCAGAGCTCTGATATTT_TRBV15.NA.TRBJ2-5.TRBC2_TGTGCCAGCAGTTTTGGGACAGAGGGGGACACCCAGTACTTT
TFH	ATTTCTGGTTCCTCCA-1	TFH	TRAV16N.TRAJ58.TRAC;TRAV13-1.TRAJ57.TRAC	CAMRPMQQGTGSKLSF;CAPPNQGGSAKLIF	TGTGCTATGAGACCAATGCAGCAAGGCACTGGGTCTAAGCTGTCATTT;TGTGCTCCTCCGAATCAAGGAGGGTCTGCGAAGCTCATCTTT	TRBV13-1.NA.TRBJ2-5.TRBC2	CASSWDNQDTQYF	TGTGCCAGCAGTTGGGACAACCAAGACACCCAGTACTTT	TRAV16N.TRAJ58.TRAC;TRAV13-1.TRAJ57.TRAC_TRBV13-1.NA.TRBJ2-5.TRBC2	TGTGCTATGAGACCAATGCAGCAAGGCACTGGGTCTAAGCTGTCATTT;TGTGCTCCTCCGAATCAAGGAGGGTCTGCGAAGCTCATCTTT_TGTGCCAGCAGTTGGGACAACCAAGACACCCAGTACTTT	CAMRPMQQGTGSKLSF;CAPPNQGGSAKLIF_CASSWDNQDTQYF	TRAV16N.TRAJ58.TRAC;TRAV13-1.TRAJ57.TRAC_TGTGCTATGAGACCAATGCAGCAAGGCACTGGGTCTAAGCTGTCATTT;TGTGCTCCTCCGAATCAAGGAGGGTCTGCGAAGCTCATCTTT_TRBV13-1.NA.TRBJ2-5.TRBC2_TGTGCCAGCAGTTGGGACAACCAAGACACCCAGTACTTT
TFH	ATTTCTGTCGGTCCGA-1	TFH				TRBV3.NA.TRBJ2-7.TRBC2	CASSSSGTGEYEQYF	TGTGCCAGCAGCTCCTCCGGGACTGGGGAATATGAACAGTACTTC	NA_TRBV3.NA.TRBJ2-7.TRBC2	NA_TGTGCCAGCAGCTCCTCCGGGACTGGGGAATATGAACAGTACTTC	NA_CASSSSGTGEYEQYF	NA_NA_TRBV3.NA.TRBJ2-7.TRBC2_TGTGCCAGCAGCTCCTCCGGGACTGGGGAATATGAACAGTACTTC
TFH	CAACCAAAGATCGATA-1	TFH				TRBV3.TRBD1.TRBJ2-7.TRBC2	CASSPSGQGEYEQYF	TGTGCCAGCAGCCCCTCGGGACAGGGGGAGTATGAACAGTACTTC	NA_TRBV3.TRBD1.TRBJ2-7.TRBC2	NA_TGTGCCAGCAGCCCCTCGGGACAGGGGGAGTATGAACAGTACTTC	NA_CASSPSGQGEYEQYF	NA_NA_TRBV3.TRBD1.TRBJ2-7.TRBC2_TGTGCCAGCAGCCCCTCGGGACAGGGGGAGTATGAACAGTACTTC
TFH	CAACCAAAGCCAACAG-1	TFH	TRAV9-1.TRAJ7.TRAC	CAAADYSNNRLTL	TGTGCTGCGGCGGACTACAGCAACAACAGACTTACTTTG	TRBV12-2+TRBV13-2.TRBD1.TRBJ2-7.TRBC2;TRBV19.NA.TRBJ1-3.TRBC1	CASGETGGSSYEQYF;CAIDRNSGNTLYF	TGTGCCAGCGGTGAGACAGGGGGGAGCTCCTATGAACAGTACTTC;TGTGCCATAGACAGGAATTCTGGAAATACGCTCTATTTT	TRAV9-1.TRAJ7.TRAC_TRBV12-2+TRBV13-2.TRBD1.TRBJ2-7.TRBC2;TRBV19.NA.TRBJ1-3.TRBC1	TGTGCTGCGGCGGACTACAGCAACAACAGACTTACTTTG_TGTGCCAGCGGTGAGACAGGGGGGAGCTCCTATGAACAGTACTTC;TGTGCCATAGACAGGAATTCTGGAAATACGCTCTATTTT	CAAADYSNNRLTL_CASGETGGSSYEQYF;CAIDRNSGNTLYF	TRAV9-1.TRAJ7.TRAC_TGTGCTGCGGCGGACTACAGCAACAACAGACTTACTTTG_TRBV12-2+TRBV13-2.TRBD1.TRBJ2-7.TRBC2;TRBV19.NA.TRBJ1-3.TRBC1_TGTGCCAGCGGTGAGACAGGGGGGAGCTCCTATGAACAGTACTTC;TGTGCCATAGACAGGAATTCTGGAAATACGCTCTATTTT
TFH	CAACCAACATTCCTGC-1	TFH				TRBV3.NA.TRBJ2-7.TRBC2	CASSLAGTGEYEQYF	TGTGCCAGCAGCTTAGCCGGGACTGGGGAGTATGAACAGTACTTC	NA_TRBV3.NA.TRBJ2-7.TRBC2	NA_TGTGCCAGCAGCTTAGCCGGGACTGGGGAGTATGAACAGTACTTC	NA_CASSLAGTGEYEQYF	NA_NA_TRBV3.NA.TRBJ2-7.TRBC2_TGTGCCAGCAGCTTAGCCGGGACTGGGGAGTATGAACAGTACTTC
TFH	CAACCAAGTAGCACGA-1	TFH				TRBV1.NA.TRBJ2-5.TRBC2	CTCSAAGDQDTQYF	TGCACCTGCAGTGCAGCTGGGGACCAAGACACCCAGTACTTT	NA_TRBV1.NA.TRBJ2-5.TRBC2	NA_TGCACCTGCAGTGCAGCTGGGGACCAAGACACCCAGTACTTT	NA_CTCSAAGDQDTQYF	NA_NA_TRBV1.NA.TRBJ2-5.TRBC2_TGCACCTGCAGTGCAGCTGGGGACCAAGACACCCAGTACTTT
TFH	CAACCAATCAATCACG-1	TFH	TRAV12N-2.TRAJ17.TRAC	CALSDGGAGNKLTF	TGTGCTTTGAGTGATGGAGGTGCAGGGAACAAGCTAACTTTT	TRBV12-2+TRBV13-2.NA.TRBJ2-7.TRBC2	CASGGYEQYF	TGTGCCAGCGGTGGTTATGAACAGTACTTC	TRAV12N-2.TRAJ17.TRAC_TRBV12-2+TRBV13-2.NA.TRBJ2-7.TRBC2	TGTGCTTTGAGTGATGGAGGTGCAGGGAACAAGCTAACTTTT_TGTGCCAGCGGTGGTTATGAACAGTACTTC	CALSDGGAGNKLTF_CASGGYEQYF	TRAV12N-2.TRAJ17.TRAC_TGTGCTTTGAGTGATGGAGGTGCAGGGAACAAGCTAACTTTT_TRBV12-2+TRBV13-2.NA.TRBJ2-7.TRBC2_TGTGCCAGCGGTGGTTATGAACAGTACTTC
TFH	CAACCAATCAGCTGGC-1	TFH				TRBV31.NA.TRBJ2-7.TRBC2	CAWSSGLGYEQYF	TGTGCCTGGAGCTCGGGACTGGGCTATGAACAGTACTTC	NA_TRBV31.NA.TRBJ2-7.TRBC2	NA_TGTGCCTGGAGCTCGGGACTGGGCTATGAACAGTACTTC	NA_CAWSSGLGYEQYF	NA_NA_TRBV31.NA.TRBJ2-7.TRBC2_TGTGCCTGGAGCTCGGGACTGGGCTATGAACAGTACTTC
TFH	CAACCAATCTTCTGGC-1	TFH				TRBV10.NA.TRBJ1-1.TRBC1	CASSYSRDDTEVFF	TGTGCCAGCAGCTACAGCAGGGATGACACAGAAGTCTTCTTT	NA_TRBV10.NA.TRBJ1-1.TRBC1	NA_TGTGCCAGCAGCTACAGCAGGGATGACACAGAAGTCTTCTTT	NA_CASSYSRDDTEVFF	NA_NA_TRBV10.NA.TRBJ1-1.TRBC1_TGTGCCAGCAGCTACAGCAGGGATGACACAGAAGTCTTCTTT
TFH	CAACCTCAGAGAACAG-1	TFH	TRAV7N-5.TRAJ7.TRAC	CAMSINYSNNRLTL	TGTGCAATGAGCATAAACTACAGCAACAACAGACTTACTTTG	TRBV2.NA.TRBJ2-5.TRBC2	CASSQGQGQDTQYF	TGTGCCAGCAGCCAAGGACAGGGCCAAGACACCCAGTACTTT	TRAV7N-5.TRAJ7.TRAC_TRBV2.NA.TRBJ2-5.TRBC2	TGTGCAATGAGCATAAACTACAGCAACAACAGACTTACTTTG_TGTGCCAGCAGCCAAGGACAGGGCCAAGACACCCAGTACTTT	CAMSINYSNNRLTL_CASSQGQGQDTQYF	TRAV7N-5.TRAJ7.TRAC_TGTGCAATGAGCATAAACTACAGCAACAACAGACTTACTTTG_TRBV2.NA.TRBJ2-5.TRBC2_TGTGCCAGCAGCCAAGGACAGGGCCAAGACACCCAGTACTTT
TFH	CAACCTCAGGAGTCTG-1	TFH	TRAV6D-6.TRAJ23.TRAC	CALGEGYNQGKLIF	TGTGCTCTGGGTGAAGGTTATAACCAGGGGAAGCTTATCTTT	TRBV13-1.NA.TRBJ2-2.TRBC2	CASSDAEGGTGQLYF	TGTGCCAGCAGTGATGCAGAGGGTGGCACCGGGCAGCTCTACTTT	TRAV6D-6.TRAJ23.TRAC_TRBV13-1.NA.TRBJ2-2.TRBC2	TGTGCTCTGGGTGAAGGTTATAACCAGGGGAAGCTTATCTTT_TGTGCCAGCAGTGATGCAGAGGGTGGCACCGGGCAGCTCTACTTT	CALGEGYNQGKLIF_CASSDAEGGTGQLYF	TRAV6D-6.TRAJ23.TRAC_TGTGCTCTGGGTGAAGGTTATAACCAGGGGAAGCTTATCTTT_TRBV13-1.NA.TRBJ2-2.TRBC2_TGTGCCAGCAGTGATGCAGAGGGTGGCACCGGGCAGCTCTACTTT
TFH	CAACCTCCAAGACACG-1	TFH				TRBV31.NA.TRBJ2-7.TRBC2	CAWSPSLGYEQYF	TGTGCCTGGAGCCCCTCACTGGGTTATGAACAGTACTTC	NA_TRBV31.NA.TRBJ2-7.TRBC2	NA_TGTGCCTGGAGCCCCTCACTGGGTTATGAACAGTACTTC	NA_CAWSPSLGYEQYF	NA_NA_TRBV31.NA.TRBJ2-7.TRBC2_TGTGCCTGGAGCCCCTCACTGGGTTATGAACAGTACTTC
TFH	CAACCTCGTACGACCC-1	TFH				TRBV3.NA.TRBJ2-7.TRBC2	CASSLAGTGEYEQYF	TGTGCCAGCAGCTTAGCCGGGACTGGGGAGTATGAACAGTACTTC	NA_TRBV3.NA.TRBJ2-7.TRBC2	NA_TGTGCCAGCAGCTTAGCCGGGACTGGGGAGTATGAACAGTACTTC	NA_CASSLAGTGEYEQYF	NA_NA_TRBV3.NA.TRBJ2-7.TRBC2_TGTGCCAGCAGCTTAGCCGGGACTGGGGAGTATGAACAGTACTTC
TFH	CAACCTCTCTATCCCG-1	TFH	TRAV6D-6.TRAJ23.TRAC	CALGDSGYNQGKLIF	TGTGCTCTGGGTGATTCGGGGTATAACCAGGGGAAGCTTATCTTT	TRBV20.NA.TRBJ1-4.TRBC1	CGAREGVDERLFF	TGTGGTGCAAGAGAGGGGGTAGACGAAAGATTATTTTTC	TRAV6D-6.TRAJ23.TRAC_TRBV20.NA.TRBJ1-4.TRBC1	TGTGCTCTGGGTGATTCGGGGTATAACCAGGGGAAGCTTATCTTT_TGTGGTGCAAGAGAGGGGGTAGACGAAAGATTATTTTTC	CALGDSGYNQGKLIF_CGAREGVDERLFF	TRAV6D-6.TRAJ23.TRAC_TGTGCTCTGGGTGATTCGGGGTATAACCAGGGGAAGCTTATCTTT_TRBV20.NA.TRBJ1-4.TRBC1_TGTGGTGCAAGAGAGGGGGTAGACGAAAGATTATTTTTC
TFH	CAACTAGGTGGTACAG-1	TFH				TRBV3.NA.TRBJ2-5.TRBC2	CASSLGGKGEDTQYF	TGTGCCAGCAGCTTAGGTGGGAAGGGGGAAGACACCCAGTACTTT	NA_TRBV3.NA.TRBJ2-5.TRBC2	NA_TGTGCCAGCAGCTTAGGTGGGAAGGGGGAAGACACCCAGTACTTT	NA_CASSLGGKGEDTQYF	NA_NA_TRBV3.NA.TRBJ2-5.TRBC2_TGTGCCAGCAGCTTAGGTGGGAAGGGGGAAGACACCCAGTACTTT
TFH	CAACTAGGTTGACGTT-1	TFH	TRAV16N.TRAJ32.TRAC	CAMREEYGGSGNKLIF	TGTGCTATGAGAGAGGAGTATGGGGGCAGTGGCAACAAGCTCATCTTT	TRBV19.TRBD1.TRBJ2-5.TRBC2	CASSPPLTGDQDTQYF	TGTGCCAGCAGTCCCCCCCTGACAGGGGACCAAGACACCCAGTACTTT	TRAV16N.TRAJ32.TRAC_TRBV19.TRBD1.TRBJ2-5.TRBC2	TGTGCTATGAGAGAGGAGTATGGGGGCAGTGGCAACAAGCTCATCTTT_TGTGCCAGCAGTCCCCCCCTGACAGGGGACCAAGACACCCAGTACTTT	CAMREEYGGSGNKLIF_CASSPPLTGDQDTQYF	TRAV16N.TRAJ32.TRAC_TGTGCTATGAGAGAGGAGTATGGGGGCAGTGGCAACAAGCTCATCTTT_TRBV19.TRBD1.TRBJ2-5.TRBC2_TGTGCCAGCAGTCCCCCCCTGACAGGGGACCAAGACACCCAGTACTTT
TFH	CAACTAGTCCATGAGT-1	TFH				TRBV3.NA.TRBJ2-5.TRBC2	CASSFQDTQYF	TGTGCCAGCAGCTTCCAAGACACCCAGTACTTT	NA_TRBV3.NA.TRBJ2-5.TRBC2	NA_TGTGCCAGCAGCTTCCAAGACACCCAGTACTTT	NA_CASSFQDTQYF	NA_NA_TRBV3.NA.TRBJ2-5.TRBC2_TGTGCCAGCAGCTTCCAAGACACCCAGTACTTT
TFH	CAACTAGTCCGTAGTA-1	TFH	TRAV14-3.TRAJ48.TRAC	CAARPYGNEKITF	TGTGCAGCAAGGCCATATGGAAATGAGAAAATAACTTTT	TRBV1.NA.TRBJ1-2.TRBC1	CTCSADGTTNSDYTF	TGCACCTGCAGTGCAGACGGGACAACAAACTCCGACTACACCTTC	TRAV14-3.TRAJ48.TRAC_TRBV1.NA.TRBJ1-2.TRBC1	TGTGCAGCAAGGCCATATGGAAATGAGAAAATAACTTTT_TGCACCTGCAGTGCAGACGGGACAACAAACTCCGACTACACCTTC	CAARPYGNEKITF_CTCSADGTTNSDYTF	TRAV14-3.TRAJ48.TRAC_TGTGCAGCAAGGCCATATGGAAATGAGAAAATAACTTTT_TRBV1.NA.TRBJ1-2.TRBC1_TGCACCTGCAGTGCAGACGGGACAACAAACTCCGACTACACCTTC
TFH	CAACTAGTCGTCGTTC-1	TFH				TRBV3.TRBD2.TRBJ2-1.TRBC2	CASSLDGTGDAEQFF	TGTGCCAGCAGCTTAGACGGGACTGGGGATGCTGAGCAGTTCTTC	NA_TRBV3.TRBD2.TRBJ2-1.TRBC2	NA_TGTGCCAGCAGCTTAGACGGGACTGGGGATGCTGAGCAGTTCTTC	NA_CASSLDGTGDAEQFF	NA_NA_TRBV3.TRBD2.TRBJ2-1.TRBC2_TGTGCCAGCAGCTTAGACGGGACTGGGGATGCTGAGCAGTTCTTC
TFH	CAAGAAACAATAGCGG-1	TFH	TRAV6D-6.TRAJ32.TRAC	CALGEDYGGSGNKLIF	TGTGCTCTGGGTGAAGATTATGGGGGCAGTGGCAACAAGCTCATCTTT	TRBV12-2+TRBV13-2.NA.TRBJ2-5.TRBC2	CASGEPPTGAQDTQYF	TGTGCCAGCGGTGAGCCCCCGACTGGGGCGCAAGACACCCAGTACTTT	TRAV6D-6.TRAJ32.TRAC_TRBV12-2+TRBV13-2.NA.TRBJ2-5.TRBC2	TGTGCTCTGGGTGAAGATTATGGGGGCAGTGGCAACAAGCTCATCTTT_TGTGCCAGCGGTGAGCCCCCGACTGGGGCGCAAGACACCCAGTACTTT	CALGEDYGGSGNKLIF_CASGEPPTGAQDTQYF	TRAV6D-6.TRAJ32.TRAC_TGTGCTCTGGGTGAAGATTATGGGGGCAGTGGCAACAAGCTCATCTTT_TRBV12-2+TRBV13-2.NA.TRBJ2-5.TRBC2_TGTGCCAGCGGTGAGCCCCCGACTGGGGCGCAAGACACCCAGTACTTT
TFH	CAAGGCCAGACTCGGA-1	TFH	TRAV14-3.TRAJ48.TRAC	CAARTYGNEKITF	TGTGCAGCAAGGACCTATGGAAATGAGAAAATAACTTTT	TRBV1.NA.TRBJ2-7.TRBC2	CTCSAVEYEQYF	TGCACCTGCAGTGCAGTGGAGTATGAACAGTACTTC	TRAV14-3.TRAJ48.TRAC_TRBV1.NA.TRBJ2-7.TRBC2	TGTGCAGCAAGGACCTATGGAAATGAGAAAATAACTTTT_TGCACCTGCAGTGCAGTGGAGTATGAACAGTACTTC	CAARTYGNEKITF_CTCSAVEYEQYF	TRAV14-3.TRAJ48.TRAC_TGTGCAGCAAGGACCTATGGAAATGAGAAAATAACTTTT_TRBV1.NA.TRBJ2-7.TRBC2_TGCACCTGCAGTGCAGTGGAGTATGAACAGTACTTC
TFH	CAAGGCCAGGTGTTAA-1	TFH	TRAV6D-6.TRAJ7.TRAC	CALGSDYSNNRLTL	TGTGCTCTGGGGTCGGACTACAGCAACAACAGACTTACTTTG	TRBV15.NA.TRBJ2-5.TRBC2	CASRLGAQDTQYF	TGTGCCAGCAGACTGGGGGCCCAAGACACCCAGTACTTT	TRAV6D-6.TRAJ7.TRAC_TRBV15.NA.TRBJ2-5.TRBC2	TGTGCTCTGGGGTCGGACTACAGCAACAACAGACTTACTTTG_TGTGCCAGCAGACTGGGGGCCCAAGACACCCAGTACTTT	CALGSDYSNNRLTL_CASRLGAQDTQYF	TRAV6D-6.TRAJ7.TRAC_TGTGCTCTGGGGTCGGACTACAGCAACAACAGACTTACTTTG_TRBV15.NA.TRBJ2-5.TRBC2_TGTGCCAGCAGACTGGGGGCCCAAGACACCCAGTACTTT
TFH	CAAGGCCAGTAGCGGT-1	TFH	TRAV9-1.TRAJ7.TRAC	CAVSGYSNNRLTL	TGTGCTGTGAGCGGCTACAGCAACAACAGACTTACTTTG	TRBV12-2+TRBV13-2.NA.TRBJ2-7.TRBC2	CASGESGGSSYEQYF	TGTGCCAGCGGTGAGTCTGGGGGAAGCTCCTATGAACAGTACTTC	TRAV9-1.TRAJ7.TRAC_TRBV12-2+TRBV13-2.NA.TRBJ2-7.TRBC2	TGTGCTGTGAGCGGCTACAGCAACAACAGACTTACTTTG_TGTGCCAGCGGTGAGTCTGGGGGAAGCTCCTATGAACAGTACTTC	CAVSGYSNNRLTL_CASGESGGSSYEQYF	TRAV9-1.TRAJ7.TRAC_TGTGCTGTGAGCGGCTACAGCAACAACAGACTTACTTTG_TRBV12-2+TRBV13-2.NA.TRBJ2-7.TRBC2_TGTGCCAGCGGTGAGTCTGGGGGAAGCTCCTATGAACAGTACTTC
TFH	CAAGTTGGTTAAAGAC-1	TFH	TRAV16N.TRAJ15.TRAC	CAMREVYQGGRALIF	TGTGCTATGAGAGAGGTATACCAGGGAGGCAGAGCTCTGATATTT	TRBV15.NA.TRBJ2-5.TRBC2	CASSFGTEGDTQYF	TGTGCCAGCAGTTTTGGGACAGAGGGGGACACCCAGTACTTT	TRAV16N.TRAJ15.TRAC_TRBV15.NA.TRBJ2-5.TRBC2	TGTGCTATGAGAGAGGTATACCAGGGAGGCAGAGCTCTGATATTT_TGTGCCAGCAGTTTTGGGACAGAGGGGGACACCCAGTACTTT	CAMREVYQGGRALIF_CASSFGTEGDTQYF	TRAV16N.TRAJ15.TRAC_TGTGCTATGAGAGAGGTATACCAGGGAGGCAGAGCTCTGATATTT_TRBV15.NA.TRBJ2-5.TRBC2_TGTGCCAGCAGTTTTGGGACAGAGGGGGACACCCAGTACTTT
TFH	CACAAACAGAATTGTG-1	TFH	TRAV14-3.TRAJ48.TRAC;TRAV9-1.TRAJ50.TRAC	CAARSYGNEKITF;CAVNCTSSSFSKLVF	TGTGCAGCAAGGTCCTATGGAAATGAGAAAATAACTTTT;TGTGCTGTGAATTGTACATCCTCCTCCTTCAGCAAGCTGGTGTTT	TRBV3.NA.TRBJ2-7.TRBC2	CASSGGTDSYEQYF	TGTGCCAGCAGCGGAGGGACGGACTCCTATGAACAGTACTTC	TRAV14-3.TRAJ48.TRAC;TRAV9-1.TRAJ50.TRAC_TRBV3.NA.TRBJ2-7.TRBC2	TGTGCAGCAAGGTCCTATGGAAATGAGAAAATAACTTTT;TGTGCTGTGAATTGTACATCCTCCTCCTTCAGCAAGCTGGTGTTT_TGTGCCAGCAGCGGAGGGACGGACTCCTATGAACAGTACTTC	CAARSYGNEKITF;CAVNCTSSSFSKLVF_CASSGGTDSYEQYF	TRAV14-3.TRAJ48.TRAC;TRAV9-1.TRAJ50.TRAC_TGTGCAGCAAGGTCCTATGGAAATGAGAAAATAACTTTT;TGTGCTGTGAATTGTACATCCTCCTCCTTCAGCAAGCTGGTGTTT_TRBV3.NA.TRBJ2-7.TRBC2_TGTGCCAGCAGCGGAGGGACGGACTCCTATGAACAGTACTTC
TFH	CACAAACGTACTTCTT-1	TFH				TRBV31.NA.TRBJ2-2.TRBC2	CAWTTGRDTGQLYF	TGTGCCTGGACCACAGGGAGGGACACCGGGCAGCTCTACTTT	NA_TRBV31.NA.TRBJ2-2.TRBC2	NA_TGTGCCTGGACCACAGGGAGGGACACCGGGCAGCTCTACTTT	NA_CAWTTGRDTGQLYF	NA_NA_TRBV31.NA.TRBJ2-2.TRBC2_TGTGCCTGGACCACAGGGAGGGACACCGGGCAGCTCTACTTT
TFH	CACAAACGTCACACGC-1	TFH				TRBV15.NA.TRBJ2-4.TRBC2	CASRRGSQNTLYF	TGTGCCAGCAGGAGGGGTAGTCAAAACACCTTGTACTTT	NA_TRBV15.NA.TRBJ2-4.TRBC2	NA_TGTGCCAGCAGGAGGGGTAGTCAAAACACCTTGTACTTT	NA_CASRRGSQNTLYF	NA_NA_TRBV15.NA.TRBJ2-4.TRBC2_TGTGCCAGCAGGAGGGGTAGTCAAAACACCTTGTACTTT
TFH	CACAAACGTTGAGTTC-1	TFH	TRAV6-1.TRAJ12.TRAC	CVLGDYGTGGYKVVF	TGTGTTCTGGGTGATTACGGGACTGGAGGCTATAAAGTGGTCTTT	TRBV5.NA.TRBJ1-1.TRBC1	CASSQDSQGNTEVFF	TGTGCCAGCAGCCAAGATTCACAGGGAAACACAGAAGTCTTCTTT	TRAV6-1.TRAJ12.TRAC_TRBV5.NA.TRBJ1-1.TRBC1	TGTGTTCTGGGTGATTACGGGACTGGAGGCTATAAAGTGGTCTTT_TGTGCCAGCAGCCAAGATTCACAGGGAAACACAGAAGTCTTCTTT	CVLGDYGTGGYKVVF_CASSQDSQGNTEVFF	TRAV6-1.TRAJ12.TRAC_TGTGTTCTGGGTGATTACGGGACTGGAGGCTATAAAGTGGTCTTT_TRBV5.NA.TRBJ1-1.TRBC1_TGTGCCAGCAGCCAAGATTCACAGGGAAACACAGAAGTCTTCTTT
TFH	CACACAAAGCGATCCC-1	TFH				TRBV2.TRBD1.TRBJ2-5.TRBC2	CASSRGQGEDTQYF	TGTGCCAGCAGCCGGGGACAGGGGGAAGACACCCAGTACTTT	NA_TRBV2.TRBD1.TRBJ2-5.TRBC2	NA_TGTGCCAGCAGCCGGGGACAGGGGGAAGACACCCAGTACTTT	NA_CASSRGQGEDTQYF	NA_NA_TRBV2.TRBD1.TRBJ2-5.TRBC2_TGTGCCAGCAGCCGGGGACAGGGGGAAGACACCCAGTACTTT
TFH	CACACAAAGCGTTCCG-1	TFH				TRBV15.NA.TRBJ2-1.TRBC2	CASSLGGNYAEQFF	TGTGCCAGCAGTTTAGGCGGAAACTATGCTGAGCAGTTCTTC	NA_TRBV15.NA.TRBJ2-1.TRBC2	NA_TGTGCCAGCAGTTTAGGCGGAAACTATGCTGAGCAGTTCTTC	NA_CASSLGGNYAEQFF	NA_NA_TRBV15.NA.TRBJ2-1.TRBC2_TGTGCCAGCAGTTTAGGCGGAAACTATGCTGAGCAGTTCTTC
TFH	CACACAAAGTCCTCCT-1	TFH	TRAV21-DV12.TRAJ47.TRAC	CILRVKRDYANKMIF	TGTATCCTGAGAGTAAAGAGGGACTATGCAAACAAGATGATCTTT	TRBV12-2+TRBV13-2.NA.TRBJ2-5.TRBC2	CASGSTGGQDTQYF	TGTGCCAGCGGCTCGACTGGGGGACAAGACACCCAGTACTTT	TRAV21-DV12.TRAJ47.TRAC_TRBV12-2+TRBV13-2.NA.TRBJ2-5.TRBC2	TGTATCCTGAGAGTAAAGAGGGACTATGCAAACAAGATGATCTTT_TGTGCCAGCGGCTCGACTGGGGGACAAGACACCCAGTACTTT	CILRVKRDYANKMIF_CASGSTGGQDTQYF	TRAV21-DV12.TRAJ47.TRAC_TGTATCCTGAGAGTAAAGAGGGACTATGCAAACAAGATGATCTTT_TRBV12-2+TRBV13-2.NA.TRBJ2-5.TRBC2_TGTGCCAGCGGCTCGACTGGGGGACAAGACACCCAGTACTTT
TFH	CACACAACATACGCTA-1	TFH				TRBV3.NA.TRBJ2-5.TRBC2	CASSPPTGEGTQYF	TGTGCCAGCAGCCCCCCGACTGGGGAAGGCACCCAGTACTTT	NA_TRBV3.NA.TRBJ2-5.TRBC2	NA_TGTGCCAGCAGCCCCCCGACTGGGGAAGGCACCCAGTACTTT	NA_CASSPPTGEGTQYF	NA_NA_TRBV3.NA.TRBJ2-5.TRBC2_TGTGCCAGCAGCCCCCCGACTGGGGAAGGCACCCAGTACTTT
TFH	CACACAACATGCTGGC-1	TFH				TRBV1.NA.TRBJ2-7.TRBC2	CTCSADRVGEYEQYF	TGCACCTGCAGTGCAGATAGGGTGGGGGAGTATGAACAGTACTTC	NA_TRBV1.NA.TRBJ2-7.TRBC2	NA_TGCACCTGCAGTGCAGATAGGGTGGGGGAGTATGAACAGTACTTC	NA_CTCSADRVGEYEQYF	NA_NA_TRBV1.NA.TRBJ2-7.TRBC2_TGCACCTGCAGTGCAGATAGGGTGGGGGAGTATGAACAGTACTTC
TFH	CACACCTCAATTCCTT-1	TFH	TRAV16N.TRAJ27.TRAC	CAMRVYNTNTGKLTF	TGTGCTATGAGAGTCTATAACACCAATACAGGCAAATTAACCTTT	TRBV15.TRBD2.TRBJ2-7.TRBC2	CASSLDWGGGYEQYF	TGTGCCAGCAGTTTAGACTGGGGGGGCGGCTATGAACAGTACTTC	TRAV16N.TRAJ27.TRAC_TRBV15.TRBD2.TRBJ2-7.TRBC2	TGTGCTATGAGAGTCTATAACACCAATACAGGCAAATTAACCTTT_TGTGCCAGCAGTTTAGACTGGGGGGGCGGCTATGAACAGTACTTC	CAMRVYNTNTGKLTF_CASSLDWGGGYEQYF	TRAV16N.TRAJ27.TRAC_TGTGCTATGAGAGTCTATAACACCAATACAGGCAAATTAACCTTT_TRBV15.TRBD2.TRBJ2-7.TRBC2_TGTGCCAGCAGTTTAGACTGGGGGGGCGGCTATGAACAGTACTTC
TFH	CACACTCAGGACAGAA-1	TFH	TRAV7N-4.TRAJ13.TRAC	CAVSEQAGTYQRF	TGTGCAGTTAGTGAGCAGGCTGGGACTTACCAGAGGTTT	TRBV19.NA.TRBJ2-4.TRBC2	CASSQLGASQNTLYF	TGTGCCAGCAGTCAACTGGGGGCTAGTCAAAACACCTTGTACTTT	TRAV7N-4.TRAJ13.TRAC_TRBV19.NA.TRBJ2-4.TRBC2	TGTGCAGTTAGTGAGCAGGCTGGGACTTACCAGAGGTTT_TGTGCCAGCAGTCAACTGGGGGCTAGTCAAAACACCTTGTACTTT	CAVSEQAGTYQRF_CASSQLGASQNTLYF	TRAV7N-4.TRAJ13.TRAC_TGTGCAGTTAGTGAGCAGGCTGGGACTTACCAGAGGTTT_TRBV19.NA.TRBJ2-4.TRBC2_TGTGCCAGCAGTCAACTGGGGGCTAGTCAAAACACCTTGTACTTT
TFH	CACACTCCACATCTTT-1	TFH				TRBV13-1.TRBD1.TRBJ1-4.TRBC1	CASSDGETGGNERLFF	TGTGCCAGCAGTGATGGGGAGACAGGGGGCAACGAAAGATTATTTTTC	NA_TRBV13-1.TRBD1.TRBJ1-4.TRBC1	NA_TGTGCCAGCAGTGATGGGGAGACAGGGGGCAACGAAAGATTATTTTTC	NA_CASSDGETGGNERLFF	NA_NA_TRBV13-1.TRBD1.TRBJ1-4.TRBC1_TGTGCCAGCAGTGATGGGGAGACAGGGGGCAACGAAAGATTATTTTTC
TFH	CACACTCGTGCTAGCC-1	TFH				TRBV3.NA.TRBJ2-7.TRBC2	CASSLRGLGEYEQYF	TGTGCCAGCAGCTTAAGGGGACTGGGGGAATATGAACAGTACTTC	NA_TRBV3.NA.TRBJ2-7.TRBC2	NA_TGTGCCAGCAGCTTAAGGGGACTGGGGGAATATGAACAGTACTTC	NA_CASSLRGLGEYEQYF	NA_NA_TRBV3.NA.TRBJ2-7.TRBC2_TGTGCCAGCAGCTTAAGGGGACTGGGGGAATATGAACAGTACTTC
TFH	CACACTCTCGGTTAAC-1	TFH	TRAV14D-3-DV8.TRAJ48.TRAC	CAARSYGNEKITF	TGTGCAGCAAGGTCCTATGGAAATGAGAAAATAACTTTT	TRBV1.NA.TRBJ2-1.TRBC2	CTCSAGTDYAEQFF	TGCACCTGCAGTGCAGGAACAGACTATGCTGAGCAGTTCTTC	TRAV14D-3-DV8.TRAJ48.TRAC_TRBV1.NA.TRBJ2-1.TRBC2	TGTGCAGCAAGGTCCTATGGAAATGAGAAAATAACTTTT_TGCACCTGCAGTGCAGGAACAGACTATGCTGAGCAGTTCTTC	CAARSYGNEKITF_CTCSAGTDYAEQFF	TRAV14D-3-DV8.TRAJ48.TRAC_TGTGCAGCAAGGTCCTATGGAAATGAGAAAATAACTTTT_TRBV1.NA.TRBJ2-1.TRBC2_TGCACCTGCAGTGCAGGAACAGACTATGCTGAGCAGTTCTTC
TFH	CACAGTACACATTTCT-1	TFH				TRBV13-1.NA.TRBJ2-2.TRBC2	CASSDDRGDTGQLYF	TGTGCCAGCAGTGACGACAGGGGGGACACCGGGCAGCTCTACTTT	NA_TRBV13-1.NA.TRBJ2-2.TRBC2	NA_TGTGCCAGCAGTGACGACAGGGGGGACACCGGGCAGCTCTACTTT	NA_CASSDDRGDTGQLYF	NA_NA_TRBV13-1.NA.TRBJ2-2.TRBC2_TGTGCCAGCAGTGACGACAGGGGGGACACCGGGCAGCTCTACTTT
TFH	CACAGTACAGCGTAAG-1	TFH	TRAV13D-3.TRAJ9.TRAC	CARNMGYKLTF	TGTGCTAGGAACATGGGCTACAAACTTACCTTC	TRBV31.NA.TRBJ2-5.TRBC2	CAWSLGVQDTQYF	TGTGCCTGGAGTCTGGGGGTCCAAGACACCCAGTACTTT	TRAV13D-3.TRAJ9.TRAC_TRBV31.NA.TRBJ2-5.TRBC2	TGTGCTAGGAACATGGGCTACAAACTTACCTTC_TGTGCCTGGAGTCTGGGGGTCCAAGACACCCAGTACTTT	CARNMGYKLTF_CAWSLGVQDTQYF	TRAV13D-3.TRAJ9.TRAC_TGTGCTAGGAACATGGGCTACAAACTTACCTTC_TRBV31.NA.TRBJ2-5.TRBC2_TGTGCCTGGAGTCTGGGGGTCCAAGACACCCAGTACTTT
TFH	CACAGTAGTCACTTCC-1	TFH				TRBV3.TRBD1.TRBJ2-7.TRBC2	CASSPSGQGEYEQYF	TGTGCCAGCAGCCCCTCGGGACAGGGGGAGTATGAACAGTACTTC	NA_TRBV3.TRBD1.TRBJ2-7.TRBC2	NA_TGTGCCAGCAGCCCCTCGGGACAGGGGGAGTATGAACAGTACTTC	NA_CASSPSGQGEYEQYF	NA_NA_TRBV3.TRBD1.TRBJ2-7.TRBC2_TGTGCCAGCAGCCCCTCGGGACAGGGGGAGTATGAACAGTACTTC
TFH	CACAGTATCCACGTGG-1	TFH				TRBV15.NA.TRBJ2-1.TRBC2	CASSLDGNYAEQFF	TGTGCCAGCAGTTTAGACGGTAACTATGCTGAGCAGTTCTTC	NA_TRBV15.NA.TRBJ2-1.TRBC2	NA_TGTGCCAGCAGTTTAGACGGTAACTATGCTGAGCAGTTCTTC	NA_CASSLDGNYAEQFF	NA_NA_TRBV15.NA.TRBJ2-1.TRBC2_TGTGCCAGCAGTTTAGACGGTAACTATGCTGAGCAGTTCTTC
TFH	CACATAGAGAATAGGG-1	TFH				TRBV1.NA.TRBJ2-7.TRBC2	CTCSADRVGEYEQYF	TGCACCTGCAGTGCAGATAGGGTGGGGGAGTATGAACAGTACTTC	NA_TRBV1.NA.TRBJ2-7.TRBC2	NA_TGCACCTGCAGTGCAGATAGGGTGGGGGAGTATGAACAGTACTTC	NA_CTCSADRVGEYEQYF	NA_NA_TRBV1.NA.TRBJ2-7.TRBC2_TGCACCTGCAGTGCAGATAGGGTGGGGGAGTATGAACAGTACTTC
TFH	CACATAGCATCCAACA-1	TFH				TRBV12-2.NA.TRBJ2-7.TRBC2	CASSPTGGDSYEQYF	TGTGCCAGCTCTCCCACTGGGGGGGACTCCTATGAACAGTACTTC	NA_TRBV12-2.NA.TRBJ2-7.TRBC2	NA_TGTGCCAGCTCTCCCACTGGGGGGGACTCCTATGAACAGTACTTC	NA_CASSPTGGDSYEQYF	NA_NA_TRBV12-2.NA.TRBJ2-7.TRBC2_TGTGCCAGCTCTCCCACTGGGGGGGACTCCTATGAACAGTACTTC
TFH	CACATAGGTACCAGTT-1	TFH				TRBV12-2+TRBV13-2.TRBD1.TRBJ2-5.TRBC2	CASGETGGQDTQYF	TGTGCCAGCGGTGAAACTGGGGGCCAAGACACCCAGTACTTT	NA_TRBV12-2+TRBV13-2.TRBD1.TRBJ2-5.TRBC2	NA_TGTGCCAGCGGTGAAACTGGGGGCCAAGACACCCAGTACTTT	NA_CASGETGGQDTQYF	NA_NA_TRBV12-2+TRBV13-2.TRBD1.TRBJ2-5.TRBC2_TGTGCCAGCGGTGAAACTGGGGGCCAAGACACCCAGTACTTT
TFH	CACATAGTCGCCAGCA-1	TFH				TRBV15.NA.TRBJ2-5.TRBC2	CASSLGDRGDTQYF	TGTGCCAGCAGTTTAGGGGACAGGGGAGACACCCAGTACTTT	NA_TRBV15.NA.TRBJ2-5.TRBC2	NA_TGTGCCAGCAGTTTAGGGGACAGGGGAGACACCCAGTACTTT	NA_CASSLGDRGDTQYF	NA_NA_TRBV15.NA.TRBJ2-5.TRBC2_TGTGCCAGCAGTTTAGGGGACAGGGGAGACACCCAGTACTTT
TFH	CACATTTAGCTAAGAT-1	TFH				TRBV12-2+TRBV13-2.NA.TRBJ1-2.TRBC1	CASGVQDSDYTF	TGTGCCAGCGGGGTACAGGACTCCGACTACACCTTC	NA_TRBV12-2+TRBV13-2.NA.TRBJ1-2.TRBC1	NA_TGTGCCAGCGGGGTACAGGACTCCGACTACACCTTC	NA_CASGVQDSDYTF	NA_NA_TRBV12-2+TRBV13-2.NA.TRBJ1-2.TRBC1_TGTGCCAGCGGGGTACAGGACTCCGACTACACCTTC
TFH	CACATTTGTGATAAAC-1	TFH	TRAV7D-4.TRAJ9.TRAC	CAARDMGYKLTF	TGTGCAGCTAGGGACATGGGCTACAAACTTACCTTC	TRBV2.NA.TRBJ2-5.TRBC2	CASSQGQGQDTQYF	TGTGCCAGCAGCCAAGGGCAAGGCCAAGACACCCAGTACTTT	TRAV7D-4.TRAJ9.TRAC_TRBV2.NA.TRBJ2-5.TRBC2	TGTGCAGCTAGGGACATGGGCTACAAACTTACCTTC_TGTGCCAGCAGCCAAGGGCAAGGCCAAGACACCCAGTACTTT	CAARDMGYKLTF_CASSQGQGQDTQYF	TRAV7D-4.TRAJ9.TRAC_TGTGCAGCTAGGGACATGGGCTACAAACTTACCTTC_TRBV2.NA.TRBJ2-5.TRBC2_TGTGCCAGCAGCCAAGGGCAAGGCCAAGACACCCAGTACTTT
TFH	CACATTTTCGGTCCGA-1	TFH				TRBV12-2+TRBV13-2.NA.TRBJ2-7.TRBC2	CASGESGGSSYEQYF	TGTGCCAGCGGTGAGTCTGGGGGAAGCTCCTATGAACAGTACTTC	NA_TRBV12-2+TRBV13-2.NA.TRBJ2-7.TRBC2	NA_TGTGCCAGCGGTGAGTCTGGGGGAAGCTCCTATGAACAGTACTTC	NA_CASGESGGSSYEQYF	NA_NA_TRBV12-2+TRBV13-2.NA.TRBJ2-7.TRBC2_TGTGCCAGCGGTGAGTCTGGGGGAAGCTCCTATGAACAGTACTTC
TFH	CACCACTAGCCCTAAT-1	TFH	TRAV6-3.TRAJ7.TRAC	CAMRVYSNNRLTL	TGTGCTATGAGGGTCTACAGCAACAACAGACTTACTTTG	TRBV13-1.NA.TRBJ2-5.TRBC2	CASSAGQQDTQYF	TGTGCCAGCAGTGCAGGACAGCAAGACACCCAGTACTTT	TRAV6-3.TRAJ7.TRAC_TRBV13-1.NA.TRBJ2-5.TRBC2	TGTGCTATGAGGGTCTACAGCAACAACAGACTTACTTTG_TGTGCCAGCAGTGCAGGACAGCAAGACACCCAGTACTTT	CAMRVYSNNRLTL_CASSAGQQDTQYF	TRAV6-3.TRAJ7.TRAC_TGTGCTATGAGGGTCTACAGCAACAACAGACTTACTTTG_TRBV13-1.NA.TRBJ2-5.TRBC2_TGTGCCAGCAGTGCAGGACAGCAAGACACCCAGTACTTT
TFH	CACCACTAGCTCTCGG-1	TFH				TRBV31.NA.TRBJ2-7.TRBC2	CAWSSGLGYEQYF	TGTGCCTGGAGCTCGGGACTGGGCTATGAACAGTACTTC	NA_TRBV31.NA.TRBJ2-7.TRBC2	NA_TGTGCCTGGAGCTCGGGACTGGGCTATGAACAGTACTTC	NA_CAWSSGLGYEQYF	NA_NA_TRBV31.NA.TRBJ2-7.TRBC2_TGTGCCTGGAGCTCGGGACTGGGCTATGAACAGTACTTC
TFH	CACCACTAGGTCGGAT-1	TFH				TRBV12-2.NA.TRBJ2-7.TRBC2	CASSPTGGDSYEQYF	TGTGCCAGCTCTCCCACTGGGGGGGACTCCTATGAACAGTACTTC	NA_TRBV12-2.NA.TRBJ2-7.TRBC2	NA_TGTGCCAGCTCTCCCACTGGGGGGGACTCCTATGAACAGTACTTC	NA_CASSPTGGDSYEQYF	NA_NA_TRBV12-2.NA.TRBJ2-7.TRBC2_TGTGCCAGCTCTCCCACTGGGGGGGACTCCTATGAACAGTACTTC
TFH	CACCACTGTCCTCTTG-1	TFH	TRAV6-4.TRAJ32.TRAC	CALVDQYGGSGNKLIF	TGTGCTCTGGTTGATCAGTATGGGGGCAGTGGCAACAAGCTCATCTTT	TRBV5.NA.TRBJ1-6.TRBC1	CASSQDLWGDNSPLYF	TGTGCCAGCAGCCAAGATCTCTGGGGGGATAATTCGCCCCTCTACTTT	TRAV6-4.TRAJ32.TRAC_TRBV5.NA.TRBJ1-6.TRBC1	TGTGCTCTGGTTGATCAGTATGGGGGCAGTGGCAACAAGCTCATCTTT_TGTGCCAGCAGCCAAGATCTCTGGGGGGATAATTCGCCCCTCTACTTT	CALVDQYGGSGNKLIF_CASSQDLWGDNSPLYF	TRAV6-4.TRAJ32.TRAC_TGTGCTCTGGTTGATCAGTATGGGGGCAGTGGCAACAAGCTCATCTTT_TRBV5.NA.TRBJ1-6.TRBC1_TGTGCCAGCAGCCAAGATCTCTGGGGGGATAATTCGCCCCTCTACTTT
TFH	CACCACTGTTTGGCGC-1	TFH	TRAV3-1.TRAJ49.TRAC	CAVSENTGYQNFYF	TGCGCAGTCAGTGAGAACACGGGTTACCAGAACTTCTATTTT	TRBV31.TRBD1.TRBJ1-1.TRBC1	CAWRQGAPDTEVFF	TGTGCCTGGAGACAGGGGGCGCCGGACACAGAAGTCTTCTTT	TRAV3-1.TRAJ49.TRAC_TRBV31.TRBD1.TRBJ1-1.TRBC1	TGCGCAGTCAGTGAGAACACGGGTTACCAGAACTTCTATTTT_TGTGCCTGGAGACAGGGGGCGCCGGACACAGAAGTCTTCTTT	CAVSENTGYQNFYF_CAWRQGAPDTEVFF	TRAV3-1.TRAJ49.TRAC_TGCGCAGTCAGTGAGAACACGGGTTACCAGAACTTCTATTTT_TRBV31.TRBD1.TRBJ1-1.TRBC1_TGTGCCTGGAGACAGGGGGCGCCGGACACAGAAGTCTTCTTT
TFH	CACCACTTCGCCAGCA-1	TFH	TRAV13-1.TRAJ45.TRAC	CAMEPYTGGADRLTF	TGTGCTATGGAACCTTATACAGGAGGTGCAGATAGACTCACCTTT	TRBV1.NA.TRBJ2-5.TRBC2;TRBV17.NA.TRBJ2-4.TRBC2	CTCSAPPGGRDTQYF;CASSREGGNTLYF	TGCACCTGCAGTGCGCCCCCGGGGGGAAGGGACACCCAGTACTTT;TGTGCTAGCAGTAGAGAGGGTGGGAACACCTTGTACTTT	TRAV13-1.TRAJ45.TRAC_TRBV1.NA.TRBJ2-5.TRBC2;TRBV17.NA.TRBJ2-4.TRBC2	TGTGCTATGGAACCTTATACAGGAGGTGCAGATAGACTCACCTTT_TGCACCTGCAGTGCGCCCCCGGGGGGAAGGGACACCCAGTACTTT;TGTGCTAGCAGTAGAGAGGGTGGGAACACCTTGTACTTT	CAMEPYTGGADRLTF_CTCSAPPGGRDTQYF;CASSREGGNTLYF	TRAV13-1.TRAJ45.TRAC_TGTGCTATGGAACCTTATACAGGAGGTGCAGATAGACTCACCTTT_TRBV1.NA.TRBJ2-5.TRBC2;TRBV17.NA.TRBJ2-4.TRBC2_TGCACCTGCAGTGCGCCCCCGGGGGGAAGGGACACCCAGTACTTT;TGTGCTAGCAGTAGAGAGGGTGGGAACACCTTGTACTTT
TFH	CACCAGGAGAACAATC-1	TFH	TRAV16N.TRAJ57.TRAC	CAMREEYQGGSAKLIF	TGTGCTATGAGAGAGGAGTATCAAGGAGGGTCTGCGAAGCTCATCTTT	TRBV15.NA.TRBJ2-1.TRBC2	CASSLDGNYAEQFF	TGTGCCAGCAGTTTAGACGGTAACTATGCTGAGCAGTTCTTC	TRAV16N.TRAJ57.TRAC_TRBV15.NA.TRBJ2-1.TRBC2	TGTGCTATGAGAGAGGAGTATCAAGGAGGGTCTGCGAAGCTCATCTTT_TGTGCCAGCAGTTTAGACGGTAACTATGCTGAGCAGTTCTTC	CAMREEYQGGSAKLIF_CASSLDGNYAEQFF	TRAV16N.TRAJ57.TRAC_TGTGCTATGAGAGAGGAGTATCAAGGAGGGTCTGCGAAGCTCATCTTT_TRBV15.NA.TRBJ2-1.TRBC2_TGTGCCAGCAGTTTAGACGGTAACTATGCTGAGCAGTTCTTC
TFH	CACCAGGCACCAGATT-1	TFH				TRBV12-1.TRBD1.TRBJ2-7.TRBC2	CASSLPTGDYEQYF	TGTGCCAGCTCCCTCCCGACAGGGGACTATGAACAGTACTTC	NA_TRBV12-1.TRBD1.TRBJ2-7.TRBC2	NA_TGTGCCAGCTCCCTCCCGACAGGGGACTATGAACAGTACTTC	NA_CASSLPTGDYEQYF	NA_NA_TRBV12-1.TRBD1.TRBJ2-7.TRBC2_TGTGCCAGCTCCCTCCCGACAGGGGACTATGAACAGTACTTC
TFH	CACCAGGCACCGAATT-1	TFH	TRAV3-1.TRAJ48.TRAC	CAVRSYGNEKITF	TGCGCAGTCAGATCCTATGGAAATGAGAAAATAACTTTT	TRBV3.NA.TRBJ2-7.TRBC2	CASSESGASSYEQYF	TGTGCCAGCAGCGAATCAGGGGCCAGCTCCTATGAACAGTACTTC	TRAV3-1.TRAJ48.TRAC_TRBV3.NA.TRBJ2-7.TRBC2	TGCGCAGTCAGATCCTATGGAAATGAGAAAATAACTTTT_TGTGCCAGCAGCGAATCAGGGGCCAGCTCCTATGAACAGTACTTC	CAVRSYGNEKITF_CASSESGASSYEQYF	TRAV3-1.TRAJ48.TRAC_TGCGCAGTCAGATCCTATGGAAATGAGAAAATAACTTTT_TRBV3.NA.TRBJ2-7.TRBC2_TGTGCCAGCAGCGAATCAGGGGCCAGCTCCTATGAACAGTACTTC
TFH	CACCAGGGTACAAGTA-1	TFH	TRAV6-5.TRAJ48.TRAC	CALRGYGNEKITF	TGTGCTCTGAGGGGCTATGGAAATGAGAAAATAACTTTT	TRBV1.NA.TRBJ2-5.TRBC2	CTCTPGQQDTQYF	TGCACCTGCACTCCGGGACAGCAAGACACCCAGTACTTT	TRAV6-5.TRAJ48.TRAC_TRBV1.NA.TRBJ2-5.TRBC2	TGTGCTCTGAGGGGCTATGGAAATGAGAAAATAACTTTT_TGCACCTGCACTCCGGGACAGCAAGACACCCAGTACTTT	CALRGYGNEKITF_CTCTPGQQDTQYF	TRAV6-5.TRAJ48.TRAC_TGTGCTCTGAGGGGCTATGGAAATGAGAAAATAACTTTT_TRBV1.NA.TRBJ2-5.TRBC2_TGCACCTGCACTCCGGGACAGCAAGACACCCAGTACTTT
TFH	CACCAGGTCGGTTAAC-1	TFH	TRAV3-3.TRAJ7.TRAC	CAVSPYSNNRLTL	TGCGCAGTCAGTCCCTACAGCAACAACAGACTTACTTTG	TRBV3.TRBD1.TRBJ2-7.TRBC2	CASSLSGTGEYEQYF	TGTGCCAGCAGCTTATCCGGGACAGGGGAGTATGAACAGTACTTC	TRAV3-3.TRAJ7.TRAC_TRBV3.TRBD1.TRBJ2-7.TRBC2	TGCGCAGTCAGTCCCTACAGCAACAACAGACTTACTTTG_TGTGCCAGCAGCTTATCCGGGACAGGGGAGTATGAACAGTACTTC	CAVSPYSNNRLTL_CASSLSGTGEYEQYF	TRAV3-3.TRAJ7.TRAC_TGCGCAGTCAGTCCCTACAGCAACAACAGACTTACTTTG_TRBV3.TRBD1.TRBJ2-7.TRBC2_TGTGCCAGCAGCTTATCCGGGACAGGGGAGTATGAACAGTACTTC
TFH	CACCTTGAGGGTGTTG-1	TFH				TRBV3.TRBD1.TRBJ2-7.TRBC2	CASSLSGTGEYEQYF	TGTGCCAGCAGCTTATCCGGGACAGGGGAGTATGAACAGTACTTC	NA_TRBV3.TRBD1.TRBJ2-7.TRBC2	NA_TGTGCCAGCAGCTTATCCGGGACAGGGGAGTATGAACAGTACTTC	NA_CASSLSGTGEYEQYF	NA_NA_TRBV3.TRBD1.TRBJ2-7.TRBC2_TGTGCCAGCAGCTTATCCGGGACAGGGGAGTATGAACAGTACTTC
TFH	CACCTTGCACCACCAG-1	TFH				TRBV31.NA.TRBJ1-5.TRBC1	CAWGGQDQAPLF	TGTGCCTGGGGCGGACAGGACCAGGCTCCGCTTTTT	NA_TRBV31.NA.TRBJ1-5.TRBC1	NA_TGTGCCTGGGGCGGACAGGACCAGGCTCCGCTTTTT	NA_CAWGGQDQAPLF	NA_NA_TRBV31.NA.TRBJ1-5.TRBC1_TGTGCCTGGGGCGGACAGGACCAGGCTCCGCTTTTT
TFH	CACCTTGCAGGAATGC-1	TFH				TRBV12-2+TRBV13-2.NA.TRBJ1-6.TRBC1	CASGEQDSPLYF	TGTGCCAGCGGTGAACAGGATTCGCCCCTCTACTTT	NA_TRBV12-2+TRBV13-2.NA.TRBJ1-6.TRBC1	NA_TGTGCCAGCGGTGAACAGGATTCGCCCCTCTACTTT	NA_CASGEQDSPLYF	NA_NA_TRBV12-2+TRBV13-2.NA.TRBJ1-6.TRBC1_TGTGCCAGCGGTGAACAGGATTCGCCCCTCTACTTT
TFH	CACCTTGTCCAGGGCT-1	TFH	TRAV3-1.TRAJ22.TRAC	CAVSASSGSWQLIF	TGCGCAGTCAGTGCATCTTCTGGCAGCTGGCAACTCATCTTT	TRBV31.NA.TRBJ2-7.TRBC2	CAWSPGLGYEQYF	TGTGCCTGGAGCCCGGGACTGGGATATGAACAGTACTTC	TRAV3-1.TRAJ22.TRAC_TRBV31.NA.TRBJ2-7.TRBC2	TGCGCAGTCAGTGCATCTTCTGGCAGCTGGCAACTCATCTTT_TGTGCCTGGAGCCCGGGACTGGGATATGAACAGTACTTC	CAVSASSGSWQLIF_CAWSPGLGYEQYF	TRAV3-1.TRAJ22.TRAC_TGCGCAGTCAGTGCATCTTCTGGCAGCTGGCAACTCATCTTT_TRBV31.NA.TRBJ2-7.TRBC2_TGTGCCTGGAGCCCGGGACTGGGATATGAACAGTACTTC
TFH	CACCTTGTCCCTTGTG-1	TFH	TRAV6N-7.TRAJ7.TRAC	CALSDQDYSNNRLTL	TGCGCTCTGAGTGATCAGGACTACAGCAACAACAGACTTACTTTG	TRBV15.NA.TRBJ2-5.TRBC2	CASRRGSQDTQYF	TGTGCCAGCAGAAGGGGTTCCCAAGACACCCAGTACTTT	TRAV6N-7.TRAJ7.TRAC_TRBV15.NA.TRBJ2-5.TRBC2	TGCGCTCTGAGTGATCAGGACTACAGCAACAACAGACTTACTTTG_TGTGCCAGCAGAAGGGGTTCCCAAGACACCCAGTACTTT	CALSDQDYSNNRLTL_CASRRGSQDTQYF	TRAV6N-7.TRAJ7.TRAC_TGCGCTCTGAGTGATCAGGACTACAGCAACAACAGACTTACTTTG_TRBV15.NA.TRBJ2-5.TRBC2_TGTGCCAGCAGAAGGGGTTCCCAAGACACCCAGTACTTT
TFH	CACCTTGTCGAGAACG-1	TFH				TRBV3.NA.TRBJ2-7.TRBC2	CASSLTGGDYEQYF	TGTGCCAGCAGCTTAACTGGGGGGGACTATGAACAGTACTTC	NA_TRBV3.NA.TRBJ2-7.TRBC2	NA_TGTGCCAGCAGCTTAACTGGGGGGGACTATGAACAGTACTTC	NA_CASSLTGGDYEQYF	NA_NA_TRBV3.NA.TRBJ2-7.TRBC2_TGTGCCAGCAGCTTAACTGGGGGGGACTATGAACAGTACTTC
TFH	CACTCCAGTGACGCCT-1	TFH				TRBV16.TRBD1.TRBJ2-7.TRBC2	CASSLDSQGAEEQYF	TGTGCAAGCAGCTTAGATAGCCAGGGGGCAGAGGAACAGTACTTC	NA_TRBV16.TRBD1.TRBJ2-7.TRBC2	NA_TGTGCAAGCAGCTTAGATAGCCAGGGGGCAGAGGAACAGTACTTC	NA_CASSLDSQGAEEQYF	NA_NA_TRBV16.TRBD1.TRBJ2-7.TRBC2_TGTGCAAGCAGCTTAGATAGCCAGGGGGCAGAGGAACAGTACTTC
TFH	CACTCCATCAGGTTCA-1	TFH	TRAV5-1.TRAJ7.TRAC	CSASRYSNNRLTL	TGCTCAGCAAGTCGCTACAGCAACAACAGACTTACTTTG	TRBV2.NA.TRBJ2-5.NA	CASSQDRTGQDTQYF	TGTGCCAGCAGCCAAGATCGGACTGGGCAAGACACCCAGTACTTT	TRAV5-1.TRAJ7.TRAC_TRBV2.NA.TRBJ2-5.NA	TGCTCAGCAAGTCGCTACAGCAACAACAGACTTACTTTG_TGTGCCAGCAGCCAAGATCGGACTGGGCAAGACACCCAGTACTTT	CSASRYSNNRLTL_CASSQDRTGQDTQYF	TRAV5-1.TRAJ7.TRAC_TGCTCAGCAAGTCGCTACAGCAACAACAGACTTACTTTG_TRBV2.NA.TRBJ2-5.NA_TGTGCCAGCAGCCAAGATCGGACTGGGCAAGACACCCAGTACTTT
TFH	CAGAATCAGAAGCCCA-1	TFH	TRAV6D-4.TRAJ18.TRAC	CALVGGSALGRLHF	TGTGCTCTGGTTGGAGGTTCAGCCTTAGGGAGGCTGCATTTT	TRBV13-1.NA.TRBJ2-4.TRBC2	CASSDAGQNTLYF	TGTGCCAGCAGTGACGCGGGTCAAAACACCTTGTACTTT	TRAV6D-4.TRAJ18.TRAC_TRBV13-1.NA.TRBJ2-4.TRBC2	TGTGCTCTGGTTGGAGGTTCAGCCTTAGGGAGGCTGCATTTT_TGTGCCAGCAGTGACGCGGGTCAAAACACCTTGTACTTT	CALVGGSALGRLHF_CASSDAGQNTLYF	TRAV6D-4.TRAJ18.TRAC_TGTGCTCTGGTTGGAGGTTCAGCCTTAGGGAGGCTGCATTTT_TRBV13-1.NA.TRBJ2-4.TRBC2_TGTGCCAGCAGTGACGCGGGTCAAAACACCTTGTACTTT
TFH	CAGAATCGTCCATGAT-1	TFH				TRBV3.NA.TRBJ2-5.TRBC2	CASSLGGKGEDTQYF	TGTGCCAGCAGCTTAGGAGGGAAGGGAGAAGACACCCAGTACTTT	NA_TRBV3.NA.TRBJ2-5.TRBC2	NA_TGTGCCAGCAGCTTAGGAGGGAAGGGAGAAGACACCCAGTACTTT	NA_CASSLGGKGEDTQYF	NA_NA_TRBV3.NA.TRBJ2-5.TRBC2_TGTGCCAGCAGCTTAGGAGGGAAGGGAGAAGACACCCAGTACTTT
TFH	CAGAATCGTTACTGAC-1	TFH	TRAV14N-3.TRAJ26.TRAC	CAASWAQGLTF	TGTGCAGCAAGTTGGGCCCAGGGATTAACCTTC	TRBV26.NA.TRBJ1-4.TRBC1	CASSPDRGANERLFF	TGTGCCAGCAGTCCGGACAGGGGGGCCAACGAAAGATTATTTTTC	TRAV14N-3.TRAJ26.TRAC_TRBV26.NA.TRBJ1-4.TRBC1	TGTGCAGCAAGTTGGGCCCAGGGATTAACCTTC_TGTGCCAGCAGTCCGGACAGGGGGGCCAACGAAAGATTATTTTTC	CAASWAQGLTF_CASSPDRGANERLFF	TRAV14N-3.TRAJ26.TRAC_TGTGCAGCAAGTTGGGCCCAGGGATTAACCTTC_TRBV26.NA.TRBJ1-4.TRBC1_TGTGCCAGCAGTCCGGACAGGGGGGCCAACGAAAGATTATTTTTC
TFH	CAGAATCTCACCGGGT-1	TFH				TRBV3.TRBD1.TRBJ2-7.TRBC2	CASSLSGTGEYEQYF	TGTGCCAGCAGCTTATCCGGGACAGGGGAGTATGAACAGTACTTC	NA_TRBV3.TRBD1.TRBJ2-7.TRBC2	NA_TGTGCCAGCAGCTTATCCGGGACAGGGGAGTATGAACAGTACTTC	NA_CASSLSGTGEYEQYF	NA_NA_TRBV3.TRBD1.TRBJ2-7.TRBC2_TGTGCCAGCAGCTTATCCGGGACAGGGGAGTATGAACAGTACTTC
TFH	CAGAGAGAGGGTTTCT-1	TFH				TRBV31.NA.TRBJ1-4.TRBC1	CAWRDPSNERLFF	TGTGCCTGGAGAGACCCTTCCAACGAAAGATTATTTTTC	NA_TRBV31.NA.TRBJ1-4.TRBC1	NA_TGTGCCTGGAGAGACCCTTCCAACGAAAGATTATTTTTC	NA_CAWRDPSNERLFF	NA_NA_TRBV31.NA.TRBJ1-4.TRBC1_TGTGCCTGGAGAGACCCTTCCAACGAAAGATTATTTTTC
TFH	CAGAGAGCATAACCTG-1	TFH				TRBV31.TRBD2.TRBJ2-5.TRBC2	CAWTGGVQDTQYF	TGTGCCTGGACTGGGGGGGTCCAAGACACCCAGTACTTT	NA_TRBV31.TRBD2.TRBJ2-5.TRBC2	NA_TGTGCCTGGACTGGGGGGGTCCAAGACACCCAGTACTTT	NA_CAWTGGVQDTQYF	NA_NA_TRBV31.TRBD2.TRBJ2-5.TRBC2_TGTGCCTGGACTGGGGGGGTCCAAGACACCCAGTACTTT
TFH	CAGAGAGGTCGAACAG-1	TFH				TRBV3.NA.TRBJ2-7.TRBC2	CASSLRGTGEYEQYF	TGTGCCAGCAGCTTACGCGGGACTGGGGAGTATGAACAGTACTTC	NA_TRBV3.NA.TRBJ2-7.TRBC2	NA_TGTGCCAGCAGCTTACGCGGGACTGGGGAGTATGAACAGTACTTC	NA_CASSLRGTGEYEQYF	NA_NA_TRBV3.NA.TRBJ2-7.TRBC2_TGTGCCAGCAGCTTACGCGGGACTGGGGAGTATGAACAGTACTTC
TFH	CAGAGAGGTTCACGGC-1	TFH				TRBV15.NA.TRBJ2-5.TRBC2	CASSLGQQDTQYF	TGTGCCAGCAGTTTAGGACAGCAAGACACCCAGTACTTT	NA_TRBV15.NA.TRBJ2-5.TRBC2	NA_TGTGCCAGCAGTTTAGGACAGCAAGACACCCAGTACTTT	NA_CASSLGQQDTQYF	NA_NA_TRBV15.NA.TRBJ2-5.TRBC2_TGTGCCAGCAGTTTAGGACAGCAAGACACCCAGTACTTT
TFH	CAGAGAGTCCTAGGGC-1	TFH				TRBV1.TRBD1.TRBJ2-1.TRBC2	CTCSGDRVNYAEQFF	TGCACCTGCAGTGGGGACAGGGTTAACTATGCTGAGCAGTTCTTC	NA_TRBV1.TRBD1.TRBJ2-1.TRBC2	NA_TGCACCTGCAGTGGGGACAGGGTTAACTATGCTGAGCAGTTCTTC	NA_CTCSGDRVNYAEQFF	NA_NA_TRBV1.TRBD1.TRBJ2-1.TRBC2_TGCACCTGCAGTGGGGACAGGGTTAACTATGCTGAGCAGTTCTTC
TFH	CAGATCAAGATGTTAG-1	TFH				TRBV13-1.NA.TRBJ1-1.TRBC1	CASSDVDTEVFF	TGTGCCAGCAGTGATGTAGACACAGAAGTCTTCTTT	NA_TRBV13-1.NA.TRBJ1-1.TRBC1	NA_TGTGCCAGCAGTGATGTAGACACAGAAGTCTTCTTT	NA_CASSDVDTEVFF	NA_NA_TRBV13-1.NA.TRBJ1-1.TRBC1_TGTGCCAGCAGTGATGTAGACACAGAAGTCTTCTTT
TFH	CAGATCAAGCTGCAAG-1	TFH				TRBV16.TRBD1.TRBJ1-1.TRBC1	CASSLAGTGDTEVFF	TGTGCAAGCAGCTTAGCCGGGACAGGGGACACAGAAGTCTTCTTT	NA_TRBV16.TRBD1.TRBJ1-1.TRBC1	NA_TGTGCAAGCAGCTTAGCCGGGACAGGGGACACAGAAGTCTTCTTT	NA_CASSLAGTGDTEVFF	NA_NA_TRBV16.TRBD1.TRBJ1-1.TRBC1_TGTGCAAGCAGCTTAGCCGGGACAGGGGACACAGAAGTCTTCTTT
TFH	CAGATCAAGGTTACCT-1	TFH				TRBV1.NA.TRBJ2-5.TRBC2	CTCTPGQQDTQYF	TGCACCTGCACTCCGGGACAGCAAGACACCCAGTACTTT	NA_TRBV1.NA.TRBJ2-5.TRBC2	NA_TGCACCTGCACTCCGGGACAGCAAGACACCCAGTACTTT	NA_CTCTPGQQDTQYF	NA_NA_TRBV1.NA.TRBJ2-5.TRBC2_TGCACCTGCACTCCGGGACAGCAAGACACCCAGTACTTT
TFH	CAGATCAGTCTGCGGT-1	TFH				TRBV15.TRBD2.TRBJ2-5.TRBC2	CASRLGGQDTQYF	TGTGCCAGCAGACTGGGGGGGCAAGACACCCAGTACTTT	NA_TRBV15.TRBD2.TRBJ2-5.TRBC2	NA_TGTGCCAGCAGACTGGGGGGGCAAGACACCCAGTACTTT	NA_CASRLGGQDTQYF	NA_NA_TRBV15.TRBD2.TRBJ2-5.TRBC2_TGTGCCAGCAGACTGGGGGGGCAAGACACCCAGTACTTT
TFH	CAGATCATCTCAACTT-1	TFH				TRBV15.NA.TRBJ2-5.TRBC2	CASSLGQQDTQYF	TGTGCCAGCAGTTTAGGGCAACAAGACACCCAGTACTTT	NA_TRBV15.NA.TRBJ2-5.TRBC2	NA_TGTGCCAGCAGTTTAGGGCAACAAGACACCCAGTACTTT	NA_CASSLGQQDTQYF	NA_NA_TRBV15.NA.TRBJ2-5.TRBC2_TGTGCCAGCAGTTTAGGGCAACAAGACACCCAGTACTTT
TFH	CAGCAGCCAGATGGCA-1	TFH	TRAV11.TRAJ17.TRAC	CVVGAPNSAGNKLTF	TGTGTGGTGGGCGCGCCTAACAGTGCAGGGAACAAGCTAACTTTT	TRBV1.NA.TRBJ1-1.TRBC1	CTCSADLKGETEVFF	TGCACCTGCAGTGCAGATCTTAAGGGAGAGACAGAAGTCTTCTTT	TRAV11.TRAJ17.TRAC_TRBV1.NA.TRBJ1-1.TRBC1	TGTGTGGTGGGCGCGCCTAACAGTGCAGGGAACAAGCTAACTTTT_TGCACCTGCAGTGCAGATCTTAAGGGAGAGACAGAAGTCTTCTTT	CVVGAPNSAGNKLTF_CTCSADLKGETEVFF	TRAV11.TRAJ17.TRAC_TGTGTGGTGGGCGCGCCTAACAGTGCAGGGAACAAGCTAACTTTT_TRBV1.NA.TRBJ1-1.TRBC1_TGCACCTGCAGTGCAGATCTTAAGGGAGAGACAGAAGTCTTCTTT
TFH	CAGCAGCCATGGTAGG-1	TFH				TRBV3.TRBD1.TRBJ2-7.TRBC2	CASSLSGTGEYEQYF	TGTGCCAGCAGCTTATCCGGGACAGGGGAGTATGAACAGTACTTC	NA_TRBV3.TRBD1.TRBJ2-7.TRBC2	NA_TGTGCCAGCAGCTTATCCGGGACAGGGGAGTATGAACAGTACTTC	NA_CASSLSGTGEYEQYF	NA_NA_TRBV3.TRBD1.TRBJ2-7.TRBC2_TGTGCCAGCAGCTTATCCGGGACAGGGGAGTATGAACAGTACTTC
TFH	CAGCATAAGTAACCCT-1	TFH	TRAV16N.TRAJ27.TRAC	CAMRDYNTNTGKLTF	TGTGCTATGAGAGATTATAACACCAATACAGGCAAATTAACCTTT	TRBV15.NA.TRBJ2-5.TRBC2	CASSPDNNQDTQYF	TGTGCCAGCAGCCCAGACAATAACCAAGACACCCAGTACTTT	TRAV16N.TRAJ27.TRAC_TRBV15.NA.TRBJ2-5.TRBC2	TGTGCTATGAGAGATTATAACACCAATACAGGCAAATTAACCTTT_TGTGCCAGCAGCCCAGACAATAACCAAGACACCCAGTACTTT	CAMRDYNTNTGKLTF_CASSPDNNQDTQYF	TRAV16N.TRAJ27.TRAC_TGTGCTATGAGAGATTATAACACCAATACAGGCAAATTAACCTTT_TRBV15.NA.TRBJ2-5.TRBC2_TGTGCCAGCAGCCCAGACAATAACCAAGACACCCAGTACTTT
TFH	CAGCATAAGTCATGCT-1	TFH	TRAV14D-3-DV8.TRAJ7.TRAC	CAASTYSNNRLTL	TGTGCAGCAAGTACCTACAGCAACAACAGACTTACTTTG	TRBV1.NA.TRBJ2-5.TRBC2	CTCSADLGTNQDTQYF	TGCACCTGCAGTGCAGATCTTGGGACAAACCAAGACACCCAGTACTTT	TRAV14D-3-DV8.TRAJ7.TRAC_TRBV1.NA.TRBJ2-5.TRBC2	TGTGCAGCAAGTACCTACAGCAACAACAGACTTACTTTG_TGCACCTGCAGTGCAGATCTTGGGACAAACCAAGACACCCAGTACTTT	CAASTYSNNRLTL_CTCSADLGTNQDTQYF	TRAV14D-3-DV8.TRAJ7.TRAC_TGTGCAGCAAGTACCTACAGCAACAACAGACTTACTTTG_TRBV1.NA.TRBJ2-5.TRBC2_TGCACCTGCAGTGCAGATCTTGGGACAAACCAAGACACCCAGTACTTT
TFH	CAGCATATCCTATTCA-1	TFH	TRAV16N.TRAJ7.TRAC	CAMREDYSNNRLTL	TGTGCTATGAGAGAGGACTACAGCAACAACAGACTTACTTTG	TRBV15.NA.TRBJ2-5.TRBC2	CASSLGTGQDTQYF	TGTGCCAGCAGTTTAGGGACTGGGCAAGACACCCAGTACTTT	TRAV16N.TRAJ7.TRAC_TRBV15.NA.TRBJ2-5.TRBC2	TGTGCTATGAGAGAGGACTACAGCAACAACAGACTTACTTTG_TGTGCCAGCAGTTTAGGGACTGGGCAAGACACCCAGTACTTT	CAMREDYSNNRLTL_CASSLGTGQDTQYF	TRAV16N.TRAJ7.TRAC_TGTGCTATGAGAGAGGACTACAGCAACAACAGACTTACTTTG_TRBV15.NA.TRBJ2-5.TRBC2_TGTGCCAGCAGTTTAGGGACTGGGCAAGACACCCAGTACTTT
TFH	CAGCCGACACTGCCAG-1	TFH				TRBV3.TRBD1.TRBJ1-1.TRBC1	CASSLAGQGDTEVFF	TGTGCCAGCAGCTTAGCAGGACAGGGAGACACAGAAGTCTTCTTT	NA_TRBV3.TRBD1.TRBJ1-1.TRBC1	NA_TGTGCCAGCAGCTTAGCAGGACAGGGAGACACAGAAGTCTTCTTT	NA_CASSLAGQGDTEVFF	NA_NA_TRBV3.TRBD1.TRBJ1-1.TRBC1_TGTGCCAGCAGCTTAGCAGGACAGGGAGACACAGAAGTCTTCTTT
TFH	CAGCCGACAGACAAGC-1	TFH	TRAV13-1.TRAJ49.TRAC	CAMEPGGYQNFYF	TGTGCTATGGAACCGGGGGGTTACCAGAACTTCTATTTT	TRBV15.NA.TRBJ1-5.TRBC1	CASSLGSNNQAPLF	TGTGCCAGCAGTTTGGGCAGTAACAACCAGGCTCCGCTTTTT	TRAV13-1.TRAJ49.TRAC_TRBV15.NA.TRBJ1-5.TRBC1	TGTGCTATGGAACCGGGGGGTTACCAGAACTTCTATTTT_TGTGCCAGCAGTTTGGGCAGTAACAACCAGGCTCCGCTTTTT	CAMEPGGYQNFYF_CASSLGSNNQAPLF	TRAV13-1.TRAJ49.TRAC_TGTGCTATGGAACCGGGGGGTTACCAGAACTTCTATTTT_TRBV15.NA.TRBJ1-5.TRBC1_TGTGCCAGCAGTTTGGGCAGTAACAACCAGGCTCCGCTTTTT
TFH	CAGCCGACATCGACGC-1	TFH				TRBV16.TRBD1.TRBJ2-7.TRBC2	CASSYSGTGEYEQYF	TGTGCAAGCAGCTATTCCGGGACAGGGGAATATGAACAGTACTTC	NA_TRBV16.TRBD1.TRBJ2-7.TRBC2	NA_TGTGCAAGCAGCTATTCCGGGACAGGGGAATATGAACAGTACTTC	NA_CASSYSGTGEYEQYF	NA_NA_TRBV16.TRBD1.TRBJ2-7.TRBC2_TGTGCAAGCAGCTATTCCGGGACAGGGGAATATGAACAGTACTTC
TFH	CAGCTAAAGATACACA-1	TFH	TRAV14D-3-DV8.TRAJ7.TRAC;TRAV12N-2.TRAJ21.TRAC	CAARSYSNNRLTL;CAFMPNYNVLYF	TGTGCAGCAAGGTCCTACAGCAACAACAGACTTACTTTG;TGTGCTTTCATGCCTAATTACAACGTGCTTTACTTC	TRBV26.NA.TRBJ2-7.TRBC2	CASSLSGDRYEQYF	TGTGCCAGCAGTCTGTCGGGGGACAGATATGAACAGTACTTC	TRAV14D-3-DV8.TRAJ7.TRAC;TRAV12N-2.TRAJ21.TRAC_TRBV26.NA.TRBJ2-7.TRBC2	TGTGCAGCAAGGTCCTACAGCAACAACAGACTTACTTTG;TGTGCTTTCATGCCTAATTACAACGTGCTTTACTTC_TGTGCCAGCAGTCTGTCGGGGGACAGATATGAACAGTACTTC	CAARSYSNNRLTL;CAFMPNYNVLYF_CASSLSGDRYEQYF	TRAV14D-3-DV8.TRAJ7.TRAC;TRAV12N-2.TRAJ21.TRAC_TGTGCAGCAAGGTCCTACAGCAACAACAGACTTACTTTG;TGTGCTTTCATGCCTAATTACAACGTGCTTTACTTC_TRBV26.NA.TRBJ2-7.TRBC2_TGTGCCAGCAGTCTGTCGGGGGACAGATATGAACAGTACTTC
TFH	CAGCTAAAGCCCAGCT-1	TFH	TRAV7N-4.TRAJ13.TRAC	CAVSEQAGTYQRF	TGTGCAGTTAGTGAGCAGGCTGGGACTTACCAGAGGTTT	TRBV19.NA.TRBJ2-4.TRBC2	CASSQLGASQNTLYF	TGTGCCAGCAGTCAACTGGGGGCTAGTCAAAACACCTTGTACTTT	TRAV7N-4.TRAJ13.TRAC_TRBV19.NA.TRBJ2-4.TRBC2	TGTGCAGTTAGTGAGCAGGCTGGGACTTACCAGAGGTTT_TGTGCCAGCAGTCAACTGGGGGCTAGTCAAAACACCTTGTACTTT	CAVSEQAGTYQRF_CASSQLGASQNTLYF	TRAV7N-4.TRAJ13.TRAC_TGTGCAGTTAGTGAGCAGGCTGGGACTTACCAGAGGTTT_TRBV19.NA.TRBJ2-4.TRBC2_TGTGCCAGCAGTCAACTGGGGGCTAGTCAAAACACCTTGTACTTT
TFH	CAGCTAAAGTGCCATT-1	TFH				TRBV3.NA.TRBJ2-1.TRBC2	CASSLAGTGDAEQFF	TGTGCCAGCAGCTTAGCTGGGACAGGGGATGCTGAGCAGTTCTTC	NA_TRBV3.NA.TRBJ2-1.TRBC2	NA_TGTGCCAGCAGCTTAGCTGGGACAGGGGATGCTGAGCAGTTCTTC	NA_CASSLAGTGDAEQFF	NA_NA_TRBV3.NA.TRBJ2-1.TRBC2_TGTGCCAGCAGCTTAGCTGGGACAGGGGATGCTGAGCAGTTCTTC
TFH	CAGCTAAAGTGCGTGA-1	TFH	TRAV6D-6.TRAJ23.TRAC	CALSDRGYNQGKLIF	TGTGCTCTGAGTGATCGGGGGTATAACCAGGGGAAGCTTATCTTT	TRBV31.TRBD2.TRBJ2-1.TRBC2	CAWAGGADAEQFF	TGTGCCTGGGCTGGGGGGGCGGATGCTGAGCAGTTCTTC	TRAV6D-6.TRAJ23.TRAC_TRBV31.TRBD2.TRBJ2-1.TRBC2	TGTGCTCTGAGTGATCGGGGGTATAACCAGGGGAAGCTTATCTTT_TGTGCCTGGGCTGGGGGGGCGGATGCTGAGCAGTTCTTC	CALSDRGYNQGKLIF_CAWAGGADAEQFF	TRAV6D-6.TRAJ23.TRAC_TGTGCTCTGAGTGATCGGGGGTATAACCAGGGGAAGCTTATCTTT_TRBV31.TRBD2.TRBJ2-1.TRBC2_TGTGCCTGGGCTGGGGGGGCGGATGCTGAGCAGTTCTTC
TFH	CAGCTGGAGTGTACGG-1	TFH				TRBV15.NA.TRBJ2-5.TRBC2	CASSLGQQDTQYF	TGTGCCAGCAGTTTGGGACAACAAGACACCCAGTACTTT	NA_TRBV15.NA.TRBJ2-5.TRBC2	NA_TGTGCCAGCAGTTTGGGACAACAAGACACCCAGTACTTT	NA_CASSLGQQDTQYF	NA_NA_TRBV15.NA.TRBJ2-5.TRBC2_TGTGCCAGCAGTTTGGGACAACAAGACACCCAGTACTTT
TFH	CAGCTGGCACTTAAGC-1	TFH				TRBV16.TRBD1.TRBJ2-3.TRBC2	CASSLRDREAETLYF	TGTGCAAGCAGCCTCCGGGACAGGGAGGCAGAAACGCTGTATTTT	NA_TRBV16.TRBD1.TRBJ2-3.TRBC2	NA_TGTGCAAGCAGCCTCCGGGACAGGGAGGCAGAAACGCTGTATTTT	NA_CASSLRDREAETLYF	NA_NA_TRBV16.TRBD1.TRBJ2-3.TRBC2_TGTGCAAGCAGCCTCCGGGACAGGGAGGCAGAAACGCTGTATTTT
TFH	CAGGTGCAGAATAGGG-1	TFH				TRBV3.NA.TRBJ2-7.TRBC2	CASSFAGTDYEQYF	TGTGCCAGCAGCTTCGCCGGGACAGACTATGAACAGTACTTC	NA_TRBV3.NA.TRBJ2-7.TRBC2	NA_TGTGCCAGCAGCTTCGCCGGGACAGACTATGAACAGTACTTC	NA_CASSFAGTDYEQYF	NA_NA_TRBV3.NA.TRBJ2-7.TRBC2_TGTGCCAGCAGCTTCGCCGGGACAGACTATGAACAGTACTTC
TFH	CAGGTGCCAGTAAGAT-1	TFH				TRBV13-1.NA.TRBJ2-3.TRBC2	CASSLDPSAETLYF	TGTGCCAGCAGTCTCGACCCTAGTGCAGAAACGCTGTATTTT	NA_TRBV13-1.NA.TRBJ2-3.TRBC2	NA_TGTGCCAGCAGTCTCGACCCTAGTGCAGAAACGCTGTATTTT	NA_CASSLDPSAETLYF	NA_NA_TRBV13-1.NA.TRBJ2-3.TRBC2_TGTGCCAGCAGTCTCGACCCTAGTGCAGAAACGCTGTATTTT
TFH	CAGGTGCTCCTTCAAT-1	TFH	TRAV6D-6.TRAJ23.TRAC	CALGDRGYNQGKLIF	TGTGCTCTGGGTGATCGGGGTTATAACCAGGGGAAGCTTATCTTT	TRBV20.TRBD1.TRBJ1-2.TRBC1	CGAGTGGDSDYTF	TGTGGTGCTGGGACAGGGGGCGACTCCGACTACACCTTC	TRAV6D-6.TRAJ23.TRAC_TRBV20.TRBD1.TRBJ1-2.TRBC1	TGTGCTCTGGGTGATCGGGGTTATAACCAGGGGAAGCTTATCTTT_TGTGGTGCTGGGACAGGGGGCGACTCCGACTACACCTTC	CALGDRGYNQGKLIF_CGAGTGGDSDYTF	TRAV6D-6.TRAJ23.TRAC_TGTGCTCTGGGTGATCGGGGTTATAACCAGGGGAAGCTTATCTTT_TRBV20.TRBD1.TRBJ1-2.TRBC1_TGTGGTGCTGGGACAGGGGGCGACTCCGACTACACCTTC
TFH	CAGTAACAGATAGGAG-1	TFH				TRBV3.NA.TRBJ2-5.TRBC2	CASRSGDNQDTQYF	TGTGCCAGCAGGAGTGGGGATAACCAAGACACCCAGTACTTT	NA_TRBV3.NA.TRBJ2-5.TRBC2	NA_TGTGCCAGCAGGAGTGGGGATAACCAAGACACCCAGTACTTT	NA_CASRSGDNQDTQYF	NA_NA_TRBV3.NA.TRBJ2-5.TRBC2_TGTGCCAGCAGGAGTGGGGATAACCAAGACACCCAGTACTTT
TFH	CAGTAACCAAACTGTC-1	TFH				TRBV31.TRBD1.TRBJ1-2.TRBC1	CAWKQGADSDYTF	TGTGCCTGGAAACAGGGGGCGGACTCCGACTACACCTTC	NA_TRBV31.TRBD1.TRBJ1-2.TRBC1	NA_TGTGCCTGGAAACAGGGGGCGGACTCCGACTACACCTTC	NA_CAWKQGADSDYTF	NA_NA_TRBV31.TRBD1.TRBJ1-2.TRBC1_TGTGCCTGGAAACAGGGGGCGGACTCCGACTACACCTTC
TFH	CAGTAACCAATGCCAT-1	TFH				TRBV15.NA.TRBJ2-4.TRBC2	CASRLGSQNTLYF	TGTGCCAGCAGACTGGGTAGTCAAAACACCTTGTACTTT	NA_TRBV15.NA.TRBJ2-4.TRBC2	NA_TGTGCCAGCAGACTGGGTAGTCAAAACACCTTGTACTTT	NA_CASRLGSQNTLYF	NA_NA_TRBV15.NA.TRBJ2-4.TRBC2_TGTGCCAGCAGACTGGGTAGTCAAAACACCTTGTACTTT
TFH	CAGTAACGTCTTGATG-1	TFH				TRBV31.NA.TRBJ2-7.TRBC2	CAWSPSLGYEQYF	TGTGCCTGGAGCCCCTCACTGGGTTATGAACAGTACTTC	NA_TRBV31.NA.TRBJ2-7.TRBC2	NA_TGTGCCTGGAGCCCCTCACTGGGTTATGAACAGTACTTC	NA_CAWSPSLGYEQYF	NA_NA_TRBV31.NA.TRBJ2-7.TRBC2_TGTGCCTGGAGCCCCTCACTGGGTTATGAACAGTACTTC
TFH	CAGTAACGTGTCAATC-1	TFH	TRAV7-4.TRAJ48.TRAC	CAARSYGNEKITF	TGTGCAGCTAGGTCCTATGGAAATGAGAAAATAACTTTT	TRBV16.NA.TRBJ2-1.TRBC2	CASSLGGGADAEQFF	TGTGCAAGCAGCTTAGGCGGGGGCGCAGATGCTGAGCAGTTCTTC	TRAV7-4.TRAJ48.TRAC_TRBV16.NA.TRBJ2-1.TRBC2	TGTGCAGCTAGGTCCTATGGAAATGAGAAAATAACTTTT_TGTGCAAGCAGCTTAGGCGGGGGCGCAGATGCTGAGCAGTTCTTC	CAARSYGNEKITF_CASSLGGGADAEQFF	TRAV7-4.TRAJ48.TRAC_TGTGCAGCTAGGTCCTATGGAAATGAGAAAATAACTTTT_TRBV16.NA.TRBJ2-1.TRBC2_TGTGCAAGCAGCTTAGGCGGGGGCGCAGATGCTGAGCAGTTCTTC
TFH	CAGTCCTAGAGAACAG-1	TFH	TRAV3-3.TRAJ48.TRAC	CAVSPYGNEKITF	TGCGCAGTCAGTCCTTATGGAAATGAGAAAATAACTTTT	TRBV31.NA.TRBJ1-5.TRBC1	CAWGGQDQAPLF	TGTGCCTGGGGCGGACAGGACCAGGCTCCGCTTTTT	TRAV3-3.TRAJ48.TRAC_TRBV31.NA.TRBJ1-5.TRBC1	TGCGCAGTCAGTCCTTATGGAAATGAGAAAATAACTTTT_TGTGCCTGGGGCGGACAGGACCAGGCTCCGCTTTTT	CAVSPYGNEKITF_CAWGGQDQAPLF	TRAV3-3.TRAJ48.TRAC_TGCGCAGTCAGTCCTTATGGAAATGAGAAAATAACTTTT_TRBV31.NA.TRBJ1-5.TRBC1_TGTGCCTGGGGCGGACAGGACCAGGCTCCGCTTTTT
TFH	CAGTCCTAGGACACCA-1	TFH				TRBV12-2+TRBV13-2.TRBD1.TRBJ2-5.TRBC2	CASGGQGEDTQYF	TGTGCCAGCGGTGGACAGGGGGAAGACACCCAGTACTTT	NA_TRBV12-2+TRBV13-2.TRBD1.TRBJ2-5.TRBC2	NA_TGTGCCAGCGGTGGACAGGGGGAAGACACCCAGTACTTT	NA_CASGGQGEDTQYF	NA_NA_TRBV12-2+TRBV13-2.TRBD1.TRBJ2-5.TRBC2_TGTGCCAGCGGTGGACAGGGGGAAGACACCCAGTACTTT
TFH	CATATGGAGCGTGAAC-1	TFH	TRAV3-3.TRAJ48.TRAC	CAVSNYGNEKITF	TGCGCAGTCAGTAACTATGGAAATGAGAAAATAACTTTT	TRBV13-1.NA.TRBJ1-1.TRBC1	CASSDVDTEVFF	TGTGCCAGCAGTGATGTAGACACAGAAGTCTTCTTT	TRAV3-3.TRAJ48.TRAC_TRBV13-1.NA.TRBJ1-1.TRBC1	TGCGCAGTCAGTAACTATGGAAATGAGAAAATAACTTTT_TGTGCCAGCAGTGATGTAGACACAGAAGTCTTCTTT	CAVSNYGNEKITF_CASSDVDTEVFF	TRAV3-3.TRAJ48.TRAC_TGCGCAGTCAGTAACTATGGAAATGAGAAAATAACTTTT_TRBV13-1.NA.TRBJ1-1.TRBC1_TGTGCCAGCAGTGATGTAGACACAGAAGTCTTCTTT
TFH	CATATGGAGCTGGAAC-1	TFH	TRAV21-DV12.TRAJ50.TRAC	CILRVESSSFSKLVF	TGTATCCTGAGAGTAGAATCCTCCTCCTTCAGCAAGCTGGTGTTT	TRBV1.NA.TRBJ1-5.TRBC1	CTCSAAGDNQAPLF	TGCACCTGCAGTGCAGCCGGGGACAACCAGGCTCCGCTTTTT	TRAV21-DV12.TRAJ50.TRAC_TRBV1.NA.TRBJ1-5.TRBC1	TGTATCCTGAGAGTAGAATCCTCCTCCTTCAGCAAGCTGGTGTTT_TGCACCTGCAGTGCAGCCGGGGACAACCAGGCTCCGCTTTTT	CILRVESSSFSKLVF_CTCSAAGDNQAPLF	TRAV21-DV12.TRAJ50.TRAC_TGTATCCTGAGAGTAGAATCCTCCTCCTTCAGCAAGCTGGTGTTT_TRBV1.NA.TRBJ1-5.TRBC1_TGCACCTGCAGTGCAGCCGGGGACAACCAGGCTCCGCTTTTT
TFH	CATATGGCATCCGTGG-1	TFH				TRBV31.TRBD1.TRBJ1-2.TRBC1	CAWGGQDSDYTF	TGTGCCTGGGGGGGACAGGACTCCGACTACACCTTC	NA_TRBV31.TRBD1.TRBJ1-2.TRBC1	NA_TGTGCCTGGGGGGGACAGGACTCCGACTACACCTTC	NA_CAWGGQDSDYTF	NA_NA_TRBV31.TRBD1.TRBJ1-2.TRBC1_TGTGCCTGGGGGGGACAGGACTCCGACTACACCTTC
TFH	CATATGGGTGCCTGCA-1	TFH	TRAV7N-4.TRAJ48.TRAC;TRAV13-2.TRAJ42.TRAC	CAVTSYGNEKITF;CAMERGSNAKLTF	TGTGCAGTTACAAGCTATGGAAATGAGAAAATAACTTTT;TGTGCTATGGAACGAGGAAGCAATGCAAAGCTAACCTTC	TRBV16.NA.TRBJ2-5.TRBC2	CASSLEHQDTQYF	TGTGCAAGCAGCTTAGAACACCAAGACACCCAGTACTTT	TRAV7N-4.TRAJ48.TRAC;TRAV13-2.TRAJ42.TRAC_TRBV16.NA.TRBJ2-5.TRBC2	TGTGCAGTTACAAGCTATGGAAATGAGAAAATAACTTTT;TGTGCTATGGAACGAGGAAGCAATGCAAAGCTAACCTTC_TGTGCAAGCAGCTTAGAACACCAAGACACCCAGTACTTT	CAVTSYGNEKITF;CAMERGSNAKLTF_CASSLEHQDTQYF	TRAV7N-4.TRAJ48.TRAC;TRAV13-2.TRAJ42.TRAC_TGTGCAGTTACAAGCTATGGAAATGAGAAAATAACTTTT;TGTGCTATGGAACGAGGAAGCAATGCAAAGCTAACCTTC_TRBV16.NA.TRBJ2-5.TRBC2_TGTGCAAGCAGCTTAGAACACCAAGACACCCAGTACTTT
TFH	CATATGGGTTATCGGT-1	TFH				TRBV3.TRBD1.TRBJ1-1.TRBC1	CASSLEGTGDTEVFF	TGTGCCAGCAGCTTAGAGGGGACAGGGGACACAGAAGTCTTCTTT	NA_TRBV3.TRBD1.TRBJ1-1.TRBC1	NA_TGTGCCAGCAGCTTAGAGGGGACAGGGGACACAGAAGTCTTCTTT	NA_CASSLEGTGDTEVFF	NA_NA_TRBV3.TRBD1.TRBJ1-1.TRBC1_TGTGCCAGCAGCTTAGAGGGGACAGGGGACACAGAAGTCTTCTTT
TFH	CATATGGTCATACGGT-1	TFH				TRBV3.NA.TRBJ2-7.TRBC2	CASSLTGGDYEQYF	TGTGCCAGCAGCTTAACTGGGGGGGACTATGAACAGTACTTC	NA_TRBV3.NA.TRBJ2-7.TRBC2	NA_TGTGCCAGCAGCTTAACTGGGGGGGACTATGAACAGTACTTC	NA_CASSLTGGDYEQYF	NA_NA_TRBV3.NA.TRBJ2-7.TRBC2_TGTGCCAGCAGCTTAACTGGGGGGGACTATGAACAGTACTTC
TFH	CATATGGTCCTAGAAC-1	TFH				TRBV16.TRBD1.TRBJ2-3.TRBC2	CASSLRDREAETLYF	TGTGCAAGCAGCTTACGGGACAGGGAGGCAGAAACGCTGTATTTT	NA_TRBV16.TRBD1.TRBJ2-3.TRBC2	NA_TGTGCAAGCAGCTTACGGGACAGGGAGGCAGAAACGCTGTATTTT	NA_CASSLRDREAETLYF	NA_NA_TRBV16.TRBD1.TRBJ2-3.TRBC2_TGTGCAAGCAGCTTACGGGACAGGGAGGCAGAAACGCTGTATTTT
TFH	CATATTCAGGTGGGTT-1	TFH	TRAV14-3.TRAJ7.TRAC	CAARDYSNNRLTL	TGTGCAGCAAGGGACTACAGCAACAACAGACTTACTTTG	TRBV1.NA.TRBJ2-7.TRBC2	CTCSEGQDSYEQYF	TGCACCTGCAGTGAGGGACAAGACTCCTATGAACAGTACTTC	TRAV14-3.TRAJ7.TRAC_TRBV1.NA.TRBJ2-7.TRBC2	TGTGCAGCAAGGGACTACAGCAACAACAGACTTACTTTG_TGCACCTGCAGTGAGGGACAAGACTCCTATGAACAGTACTTC	CAARDYSNNRLTL_CTCSEGQDSYEQYF	TRAV14-3.TRAJ7.TRAC_TGTGCAGCAAGGGACTACAGCAACAACAGACTTACTTTG_TRBV1.NA.TRBJ2-7.TRBC2_TGCACCTGCAGTGAGGGACAAGACTCCTATGAACAGTACTTC
TFH	CATATTCGTCTCACCT-1	TFH				TRBV12-2+TRBV13-2.NA.TRBJ1-2.TRBC1	CASGVQDSDYTF	TGTGCCAGCGGTGTCCAAGACTCCGACTACACCTTC	NA_TRBV12-2+TRBV13-2.NA.TRBJ1-2.TRBC1	NA_TGTGCCAGCGGTGTCCAAGACTCCGACTACACCTTC	NA_CASGVQDSDYTF	NA_NA_TRBV12-2+TRBV13-2.NA.TRBJ1-2.TRBC1_TGTGCCAGCGGTGTCCAAGACTCCGACTACACCTTC
TFH	CATATTCTCAATACCG-1	TFH				TRBV12-2+TRBV13-2.TRBD1.TRBJ2-7.TRBC2	CASGETGVSYEQYF	TGTGCCAGCGGTGAGACAGGGGTTTCCTATGAACAGTACTTC	NA_TRBV12-2+TRBV13-2.TRBD1.TRBJ2-7.TRBC2	NA_TGTGCCAGCGGTGAGACAGGGGTTTCCTATGAACAGTACTTC	NA_CASGETGVSYEQYF	NA_NA_TRBV12-2+TRBV13-2.TRBD1.TRBJ2-7.TRBC2_TGTGCCAGCGGTGAGACAGGGGTTTCCTATGAACAGTACTTC
TFH	CATCAAGCAAACTGTC-1	TFH	TRAV3-1.TRAJ22.TRAC	CAVSASSGSWQLIF	TGCGCAGTCAGTGCATCTTCTGGCAGCTGGCAACTCATCTTT	TRBV31.NA.TRBJ2-7.TRBC2	CAWSPGLGYEQYF	TGTGCCTGGAGCCCGGGACTGGGATATGAACAGTACTTC	TRAV3-1.TRAJ22.TRAC_TRBV31.NA.TRBJ2-7.TRBC2	TGCGCAGTCAGTGCATCTTCTGGCAGCTGGCAACTCATCTTT_TGTGCCTGGAGCCCGGGACTGGGATATGAACAGTACTTC	CAVSASSGSWQLIF_CAWSPGLGYEQYF	TRAV3-1.TRAJ22.TRAC_TGCGCAGTCAGTGCATCTTCTGGCAGCTGGCAACTCATCTTT_TRBV31.NA.TRBJ2-7.TRBC2_TGTGCCTGGAGCCCGGGACTGGGATATGAACAGTACTTC
TFH	CATCAAGGTCTAGTGT-1	TFH	TRAV6D-6.TRAJ23.TRAC	CALGEGYNQGKLIF	TGTGCTCTGGGTGAAGGTTATAACCAGGGGAAGCTTATCTTT	TRBV13-1.NA.TRBJ2-2.TRBC2	CASSDAEGGTGQLYF	TGTGCCAGCAGTGATGCAGAGGGTGGCACCGGGCAGCTCTACTTT	TRAV6D-6.TRAJ23.TRAC_TRBV13-1.NA.TRBJ2-2.TRBC2	TGTGCTCTGGGTGAAGGTTATAACCAGGGGAAGCTTATCTTT_TGTGCCAGCAGTGATGCAGAGGGTGGCACCGGGCAGCTCTACTTT	CALGEGYNQGKLIF_CASSDAEGGTGQLYF	TRAV6D-6.TRAJ23.TRAC_TGTGCTCTGGGTGAAGGTTATAACCAGGGGAAGCTTATCTTT_TRBV13-1.NA.TRBJ2-2.TRBC2_TGTGCCAGCAGTGATGCAGAGGGTGGCACCGGGCAGCTCTACTTT
TFH	CATCAAGGTGGTAACG-1	TFH				TRBV13-1.NA.TRBJ2-2.TRBC2	CASSDAEGGTGQLYF	TGTGCCAGCAGTGATGCAGAGGGTGGCACCGGGCAGCTCTACTTT	NA_TRBV13-1.NA.TRBJ2-2.TRBC2	NA_TGTGCCAGCAGTGATGCAGAGGGTGGCACCGGGCAGCTCTACTTT	NA_CASSDAEGGTGQLYF	NA_NA_TRBV13-1.NA.TRBJ2-2.TRBC2_TGTGCCAGCAGTGATGCAGAGGGTGGCACCGGGCAGCTCTACTTT
TFH	CATCAGAAGCTCCTTC-1	TFH	TRAV6D-6.TRAJ7.TRAC	CALSDQGYSNNRLTL	TGTGCTCTGAGTGATCAGGGCTACAGCAACAACAGACTTACTTTG	TRBV2.NA.TRBJ2-7.NA	CASSQDRQGGEQYF	TGTGCCAGCAGCCAAGACCGGCAGGGCGGTGAACAGTACTTC	TRAV6D-6.TRAJ7.TRAC_TRBV2.NA.TRBJ2-7.NA	TGTGCTCTGAGTGATCAGGGCTACAGCAACAACAGACTTACTTTG_TGTGCCAGCAGCCAAGACCGGCAGGGCGGTGAACAGTACTTC	CALSDQGYSNNRLTL_CASSQDRQGGEQYF	TRAV6D-6.TRAJ7.TRAC_TGTGCTCTGAGTGATCAGGGCTACAGCAACAACAGACTTACTTTG_TRBV2.NA.TRBJ2-7.NA_TGTGCCAGCAGCCAAGACCGGCAGGGCGGTGAACAGTACTTC
TFH	CATCAGACAAAGAATC-1	TFH	TRAV5-1.TRAJ48.TRAC	CSAANYGNEKITF	TGCTCAGCAGCCAACTATGGAAATGAGAAAATAACTTTT	TRBV29.NA.TRBJ2-4.TRBC2	CASSFRGQNTLYF	TGTGCTAGCAGTTTCAGGGGTCAAAACACCTTGTACTTT	TRAV5-1.TRAJ48.TRAC_TRBV29.NA.TRBJ2-4.TRBC2	TGCTCAGCAGCCAACTATGGAAATGAGAAAATAACTTTT_TGTGCTAGCAGTTTCAGGGGTCAAAACACCTTGTACTTT	CSAANYGNEKITF_CASSFRGQNTLYF	TRAV5-1.TRAJ48.TRAC_TGCTCAGCAGCCAACTATGGAAATGAGAAAATAACTTTT_TRBV29.NA.TRBJ2-4.TRBC2_TGTGCTAGCAGTTTCAGGGGTCAAAACACCTTGTACTTT
TFH	CATCAGACAGTACACT-1	TFH				TRBV3.TRBD1.TRBJ2-7.TRBC2	CASSPSGQGEYEQYF	TGTGCCAGCAGCCCCTCGGGACAGGGGGAGTATGAACAGTACTTC	NA_TRBV3.TRBD1.TRBJ2-7.TRBC2	NA_TGTGCCAGCAGCCCCTCGGGACAGGGGGAGTATGAACAGTACTTC	NA_CASSPSGQGEYEQYF	NA_NA_TRBV3.TRBD1.TRBJ2-7.TRBC2_TGTGCCAGCAGCCCCTCGGGACAGGGGGAGTATGAACAGTACTTC
TFH	CATCAGACAGTATGCT-1	TFH	TRAV13N-4.TRAJ22.TRAC;TRAV5-4.TRAJ31.TRAC	CATASSGSWQLIF;CAASGGNRIFF	TGTGCTACGGCATCTTCTGGCAGCTGGCAACTCATCTTT;TGTGCTGCAAGTGGGGGTAACAGAATCTTCTTT	TRBV16.NA.TRBJ2-3.TRBC2;TRBV15.TRBD1.TRBJ2-5.TRBC2	CASSLEDREAETLYF;CASSLSGGEDTQYF	TGTGCAAGCAGCTTAGAAGACAGGGAGGCAGAAACGCTGTATTTT;TGTGCCAGCAGTTTGTCAGGGGGCGAAGACACCCAGTACTTT	TRAV13N-4.TRAJ22.TRAC;TRAV5-4.TRAJ31.TRAC_TRBV16.NA.TRBJ2-3.TRBC2;TRBV15.TRBD1.TRBJ2-5.TRBC2	TGTGCTACGGCATCTTCTGGCAGCTGGCAACTCATCTTT;TGTGCTGCAAGTGGGGGTAACAGAATCTTCTTT_TGTGCAAGCAGCTTAGAAGACAGGGAGGCAGAAACGCTGTATTTT;TGTGCCAGCAGTTTGTCAGGGGGCGAAGACACCCAGTACTTT	CATASSGSWQLIF;CAASGGNRIFF_CASSLEDREAETLYF;CASSLSGGEDTQYF	TRAV13N-4.TRAJ22.TRAC;TRAV5-4.TRAJ31.TRAC_TGTGCTACGGCATCTTCTGGCAGCTGGCAACTCATCTTT;TGTGCTGCAAGTGGGGGTAACAGAATCTTCTTT_TRBV16.NA.TRBJ2-3.TRBC2;TRBV15.TRBD1.TRBJ2-5.TRBC2_TGTGCAAGCAGCTTAGAAGACAGGGAGGCAGAAACGCTGTATTTT;TGTGCCAGCAGTTTGTCAGGGGGCGAAGACACCCAGTACTTT
TFH	CATCAGAGTAAATGTG-1	TFH				TRBV15.NA.TRBJ2-5.TRBC2	CASSFGTEGDTQYF	TGTGCCAGCAGTTTTGGGACAGAGGGGGACACCCAGTACTTT	NA_TRBV15.NA.TRBJ2-5.TRBC2	NA_TGTGCCAGCAGTTTTGGGACAGAGGGGGACACCCAGTACTTT	NA_CASSFGTEGDTQYF	NA_NA_TRBV15.NA.TRBJ2-5.TRBC2_TGTGCCAGCAGTTTTGGGACAGAGGGGGACACCCAGTACTTT
TFH	CATCAGAGTCTTTCAT-1	TFH	TRAV7D-4.TRAJ9.TRAC	CAARNMGYKLTF	TGTGCAGCTAGGAACATGGGCTACAAACTTACCTTC	TRBV2.TRBD1.TRBJ2-5.TRBC2	CASSPGQGQDTQYF	TGTGCCAGCAGCCCAGGACAGGGGCAAGACACCCAGTACTTT	TRAV7D-4.TRAJ9.TRAC_TRBV2.TRBD1.TRBJ2-5.TRBC2	TGTGCAGCTAGGAACATGGGCTACAAACTTACCTTC_TGTGCCAGCAGCCCAGGACAGGGGCAAGACACCCAGTACTTT	CAARNMGYKLTF_CASSPGQGQDTQYF	TRAV7D-4.TRAJ9.TRAC_TGTGCAGCTAGGAACATGGGCTACAAACTTACCTTC_TRBV2.TRBD1.TRBJ2-5.TRBC2_TGTGCCAGCAGCCCAGGACAGGGGCAAGACACCCAGTACTTT
TFH	CATCAGATCAGCCTAA-1	TFH	TRAV6-1.TRAJ40.TRAC	CVLGGNTGNYKYVF	TGTGTTCTGGGTGGGAATACAGGAAACTACAAATACGTCTTT	TRBV5.NA.TRBJ2-5.TRBC2	CASSPDWEDTQYF	TGTGCCAGCAGCCCGGACTGGGAAGACACCCAGTACTTT	TRAV6-1.TRAJ40.TRAC_TRBV5.NA.TRBJ2-5.TRBC2	TGTGTTCTGGGTGGGAATACAGGAAACTACAAATACGTCTTT_TGTGCCAGCAGCCCGGACTGGGAAGACACCCAGTACTTT	CVLGGNTGNYKYVF_CASSPDWEDTQYF	TRAV6-1.TRAJ40.TRAC_TGTGTTCTGGGTGGGAATACAGGAAACTACAAATACGTCTTT_TRBV5.NA.TRBJ2-5.TRBC2_TGTGCCAGCAGCCCGGACTGGGAAGACACCCAGTACTTT
TFH	CATCCACAGAATTCCC-1	TFH	TRAV3-3.TRAJ7.TRAC	CAVSDYSNNRLTL	TGCGCAGTCAGTGACTACAGCAACAACAGACTTACTTTG	TRBV3.TRBD1.TRBJ2-7.TRBC2	CASSLSGTGEYEQYF	TGTGCCAGCAGCTTATCCGGGACAGGGGAGTATGAACAGTACTTC	TRAV3-3.TRAJ7.TRAC_TRBV3.TRBD1.TRBJ2-7.TRBC2	TGCGCAGTCAGTGACTACAGCAACAACAGACTTACTTTG_TGTGCCAGCAGCTTATCCGGGACAGGGGAGTATGAACAGTACTTC	CAVSDYSNNRLTL_CASSLSGTGEYEQYF	TRAV3-3.TRAJ7.TRAC_TGCGCAGTCAGTGACTACAGCAACAACAGACTTACTTTG_TRBV3.TRBD1.TRBJ2-7.TRBC2_TGTGCCAGCAGCTTATCCGGGACAGGGGAGTATGAACAGTACTTC
TFH	CATCCACAGAGGGATA-1	TFH				TRBV3.NA.TRBJ2-7.TRBC2	CASSLQGTGEYEQYF	TGTGCCAGCAGCTTACAAGGGACTGGGGAGTATGAACAGTACTTC	NA_TRBV3.NA.TRBJ2-7.TRBC2	NA_TGTGCCAGCAGCTTACAAGGGACTGGGGAGTATGAACAGTACTTC	NA_CASSLQGTGEYEQYF	NA_NA_TRBV3.NA.TRBJ2-7.TRBC2_TGTGCCAGCAGCTTACAAGGGACTGGGGAGTATGAACAGTACTTC
TFH	CATCCACAGTACCGGA-1	TFH	TRAV13-1.TRAJ42.TRAC	CAMANSGGSNAKLTF	TGTGCTATGGCGAATTCTGGAGGAAGCAATGCAAAGCTAACCTTC	TRBV15.NA.TRBJ2-5.TRBC2	CASSVGQQDTQYF	TGTGCCAGCAGTGTGGGACAGCAAGACACCCAGTACTTT	TRAV13-1.TRAJ42.TRAC_TRBV15.NA.TRBJ2-5.TRBC2	TGTGCTATGGCGAATTCTGGAGGAAGCAATGCAAAGCTAACCTTC_TGTGCCAGCAGTGTGGGACAGCAAGACACCCAGTACTTT	CAMANSGGSNAKLTF_CASSVGQQDTQYF	TRAV13-1.TRAJ42.TRAC_TGTGCTATGGCGAATTCTGGAGGAAGCAATGCAAAGCTAACCTTC_TRBV15.NA.TRBJ2-5.TRBC2_TGTGCCAGCAGTGTGGGACAGCAAGACACCCAGTACTTT
TFH	CATCCACCAGACACTT-1	TFH	TRAV2.TRAJ32.TRAC	CIVTDANYGGSGNKLIF	TGCATTGTGACTGACGCGAATTATGGGGGCAGTGGCAACAAGCTCATCTTT	TRBV20.NA.TRBJ2-7.TRBC2	CGARTVGDYEQYF	TGTGGTGCTAGGACGGTGGGGGACTATGAACAGTACTTC	TRAV2.TRAJ32.TRAC_TRBV20.NA.TRBJ2-7.TRBC2	TGCATTGTGACTGACGCGAATTATGGGGGCAGTGGCAACAAGCTCATCTTT_TGTGGTGCTAGGACGGTGGGGGACTATGAACAGTACTTC	CIVTDANYGGSGNKLIF_CGARTVGDYEQYF	TRAV2.TRAJ32.TRAC_TGCATTGTGACTGACGCGAATTATGGGGGCAGTGGCAACAAGCTCATCTTT_TRBV20.NA.TRBJ2-7.TRBC2_TGTGGTGCTAGGACGGTGGGGGACTATGAACAGTACTTC
TFH	CATCCACCAGTGGAGT-1	TFH	TRAV5N-4.TRAJ31.TRAC	CAARPPNNRIFF	TGTGCTGCAAGGCCCCCCAATAACAGAATCTTCTTT	TRBV12-2+TRBV13-2.TRBD1.TRBJ2-1.TRBC2	CASVRDRGYAEQFF	TGTGCCAGCGTCCGGGACAGGGGTTATGCTGAGCAGTTCTTC	TRAV5N-4.TRAJ31.TRAC_TRBV12-2+TRBV13-2.TRBD1.TRBJ2-1.TRBC2	TGTGCTGCAAGGCCCCCCAATAACAGAATCTTCTTT_TGTGCCAGCGTCCGGGACAGGGGTTATGCTGAGCAGTTCTTC	CAARPPNNRIFF_CASVRDRGYAEQFF	TRAV5N-4.TRAJ31.TRAC_TGTGCTGCAAGGCCCCCCAATAACAGAATCTTCTTT_TRBV12-2+TRBV13-2.TRBD1.TRBJ2-1.TRBC2_TGTGCCAGCGTCCGGGACAGGGGTTATGCTGAGCAGTTCTTC
TFH	CATCCACGTCAAAGAT-1	TFH				TRBV1.NA.TRBJ2-7.TRBC2	CTCSAAGTGEYEQYF	TGCACCTGCAGTGCAGCCGGGACTGGGGAATATGAACAGTACTTC	NA_TRBV1.NA.TRBJ2-7.TRBC2	NA_TGCACCTGCAGTGCAGCCGGGACTGGGGAATATGAACAGTACTTC	NA_CTCSAAGTGEYEQYF	NA_NA_TRBV1.NA.TRBJ2-7.TRBC2_TGCACCTGCAGTGCAGCCGGGACTGGGGAATATGAACAGTACTTC
TFH	CATCGAAAGAGACGAA-1	TFH	TRAV16N.TRAJ7.TRAC	CAMREDYSNNRLTL	TGTGCTATGAGAGAGGACTACAGCAACAACAGACTTACTTTG	TRBV15.NA.TRBJ2-5.TRBC2	CASSLGQQDTQYF	TGTGCCAGCAGTTTAGGGCAACAAGACACCCAGTACTTT	TRAV16N.TRAJ7.TRAC_TRBV15.NA.TRBJ2-5.TRBC2	TGTGCTATGAGAGAGGACTACAGCAACAACAGACTTACTTTG_TGTGCCAGCAGTTTAGGGCAACAAGACACCCAGTACTTT	CAMREDYSNNRLTL_CASSLGQQDTQYF	TRAV16N.TRAJ7.TRAC_TGTGCTATGAGAGAGGACTACAGCAACAACAGACTTACTTTG_TRBV15.NA.TRBJ2-5.TRBC2_TGTGCCAGCAGTTTAGGGCAACAAGACACCCAGTACTTT
TFH	CATCGAAAGATGTTAG-1	TFH	TRAV15D-1-DV6D-1.TRAJ31.TRAC	CALWELARNNNRIFF	TGTGCTCTCTGGGAGCTAGCAAGGAACAATAACAGAATCTTCTTT	TRBV3.NA.TRBJ2-1.TRBC2	CASSLEGTGDAEQFF	TGTGCCAGCAGCTTAGAAGGGACAGGGGATGCTGAGCAGTTCTTC	TRAV15D-1-DV6D-1.TRAJ31.TRAC_TRBV3.NA.TRBJ2-1.TRBC2	TGTGCTCTCTGGGAGCTAGCAAGGAACAATAACAGAATCTTCTTT_TGTGCCAGCAGCTTAGAAGGGACAGGGGATGCTGAGCAGTTCTTC	CALWELARNNNRIFF_CASSLEGTGDAEQFF	TRAV15D-1-DV6D-1.TRAJ31.TRAC_TGTGCTCTCTGGGAGCTAGCAAGGAACAATAACAGAATCTTCTTT_TRBV3.NA.TRBJ2-1.TRBC2_TGTGCCAGCAGCTTAGAAGGGACAGGGGATGCTGAGCAGTTCTTC
TFH	CATCGAAGTCTAGAGG-1	TFH				TRBV15.NA.TRBJ2-5.TRBC2	CASRLGQQDTQYF	TGTGCCAGCAGGCTGGGACAACAAGACACCCAGTACTTT	NA_TRBV15.NA.TRBJ2-5.TRBC2	NA_TGTGCCAGCAGGCTGGGACAACAAGACACCCAGTACTTT	NA_CASRLGQQDTQYF	NA_NA_TRBV15.NA.TRBJ2-5.TRBC2_TGTGCCAGCAGGCTGGGACAACAAGACACCCAGTACTTT
TFH	CATCGGGGTCACTGGC-1	TFH	TRAV6D-6.TRAJ57.TRAC	CALSDYQGGSAKLIF	TGTGCTCTGAGTGATTATCAAGGAGGGTCTGCGAAGCTCATCTTT	TRBV31.NA.TRBJ2-7.TRBC2	CAWSSGLGYEQYF	TGTGCCTGGAGCTCGGGACTGGGCTATGAACAGTACTTC	TRAV6D-6.TRAJ57.TRAC_TRBV31.NA.TRBJ2-7.TRBC2	TGTGCTCTGAGTGATTATCAAGGAGGGTCTGCGAAGCTCATCTTT_TGTGCCTGGAGCTCGGGACTGGGCTATGAACAGTACTTC	CALSDYQGGSAKLIF_CAWSSGLGYEQYF	TRAV6D-6.TRAJ57.TRAC_TGTGCTCTGAGTGATTATCAAGGAGGGTCTGCGAAGCTCATCTTT_TRBV31.NA.TRBJ2-7.TRBC2_TGTGCCTGGAGCTCGGGACTGGGCTATGAACAGTACTTC
TFH	CATCGGGTCTGAAAGA-1	TFH				TRBV31.NA.TRBJ2-5.TRBC2	CAWRVQDTQYF	TGTGCCTGGCGGGTCCAAGACACCCAGTACTTT	NA_TRBV31.NA.TRBJ2-5.TRBC2	NA_TGTGCCTGGCGGGTCCAAGACACCCAGTACTTT	NA_CAWRVQDTQYF	NA_NA_TRBV31.NA.TRBJ2-5.TRBC2_TGTGCCTGGCGGGTCCAAGACACCCAGTACTTT
TFH	CATGACACAATAGAGT-1	TFH				TRBV15.NA.TRBJ2-5.TRBC2	CASRQGNQDTQYF	TGTGCCAGCAGGCAGGGGAACCAAGACACCCAGTACTTT	NA_TRBV15.NA.TRBJ2-5.TRBC2	NA_TGTGCCAGCAGGCAGGGGAACCAAGACACCCAGTACTTT	NA_CASRQGNQDTQYF	NA_NA_TRBV15.NA.TRBJ2-5.TRBC2_TGTGCCAGCAGGCAGGGGAACCAAGACACCCAGTACTTT
TFH	CATGACACATACCATG-1	TFH				TRBV1.NA.TRBJ2-7.TRBC2	CTCSAAGTGEYEQYF	TGCACCTGCAGTGCAGCCGGGACTGGGGAATATGAACAGTACTTC	NA_TRBV1.NA.TRBJ2-7.TRBC2	NA_TGCACCTGCAGTGCAGCCGGGACTGGGGAATATGAACAGTACTTC	NA_CTCSAAGTGEYEQYF	NA_NA_TRBV1.NA.TRBJ2-7.TRBC2_TGCACCTGCAGTGCAGCCGGGACTGGGGAATATGAACAGTACTTC
TFH	CATGACAGTTATTCTC-1	TFH	TRAV14N-1.TRAJ7.NA	CAASTYSNNRLTL	TGTGCAGCAAGTACCTACAGCAACAACAGACTTACTTTG	TRBV1.NA.TRBJ1-3.TRBC1	CTCSAVENTLYF	TGCACCTGCAGTGCAGTGGAAAATACGCTCTATTTT	TRAV14N-1.TRAJ7.NA_TRBV1.NA.TRBJ1-3.TRBC1	TGTGCAGCAAGTACCTACAGCAACAACAGACTTACTTTG_TGCACCTGCAGTGCAGTGGAAAATACGCTCTATTTT	CAASTYSNNRLTL_CTCSAVENTLYF	TRAV14N-1.TRAJ7.NA_TGTGCAGCAAGTACCTACAGCAACAACAGACTTACTTTG_TRBV1.NA.TRBJ1-3.TRBC1_TGCACCTGCAGTGCAGTGGAAAATACGCTCTATTTT
TFH	CATGACATCAATCTCT-1	TFH	TRAV14N-1.TRAJ7.TRAC	CAASRYSNNRLTL	TGTGCAGCAAGTCGCTACAGCAACAACAGACTTACTTTG	TRBV2.NA.TRBJ1-5.TRBC1	CASSQDWGDGNQAPLF	TGTGCCAGCAGCCAAGATTGGGGGGATGGCAACCAGGCTCCGCTTTTT	TRAV14N-1.TRAJ7.TRAC_TRBV2.NA.TRBJ1-5.TRBC1	TGTGCAGCAAGTCGCTACAGCAACAACAGACTTACTTTG_TGTGCCAGCAGCCAAGATTGGGGGGATGGCAACCAGGCTCCGCTTTTT	CAASRYSNNRLTL_CASSQDWGDGNQAPLF	TRAV14N-1.TRAJ7.TRAC_TGTGCAGCAAGTCGCTACAGCAACAACAGACTTACTTTG_TRBV2.NA.TRBJ1-5.TRBC1_TGTGCCAGCAGCCAAGATTGGGGGGATGGCAACCAGGCTCCGCTTTTT
TFH	CATGACATCCGCGGTA-1	TFH				TRBV3.NA.TRBJ1-2.TRBC1	CASSSGQDSDYTF	TGTGCCAGCAGCTCCGGACAGGACTCCGACTACACCTTC	NA_TRBV3.NA.TRBJ1-2.TRBC1	NA_TGTGCCAGCAGCTCCGGACAGGACTCCGACTACACCTTC	NA_CASSSGQDSDYTF	NA_NA_TRBV3.NA.TRBJ1-2.TRBC1_TGTGCCAGCAGCTCCGGACAGGACTCCGACTACACCTTC
TFH	CATGACATCGCGATCG-1	TFH	TRAV9-1.TRAJ27.TRAC	CAVSSYTNTGKLTF	TGTGCTGTGAGCTCCTACACCAATACAGGCAAATTAACCTTT	TRBV13-1.NA.TRBJ2-5.TRBC2	CASSGGQQDTQYF	TGTGCCAGCAGTGGGGGACAGCAAGACACCCAGTACTTT	TRAV9-1.TRAJ27.TRAC_TRBV13-1.NA.TRBJ2-5.TRBC2	TGTGCTGTGAGCTCCTACACCAATACAGGCAAATTAACCTTT_TGTGCCAGCAGTGGGGGACAGCAAGACACCCAGTACTTT	CAVSSYTNTGKLTF_CASSGGQQDTQYF	TRAV9-1.TRAJ27.TRAC_TGTGCTGTGAGCTCCTACACCAATACAGGCAAATTAACCTTT_TRBV13-1.NA.TRBJ2-5.TRBC2_TGTGCCAGCAGTGGGGGACAGCAAGACACCCAGTACTTT
TFH	CATGACATCTGAGTGT-1	TFH				TRBV3.NA.TRBJ2-5.TRBC2	CASSLGGKGEDTQYF	TGTGCCAGCAGCTTAGGAGGGAAGGGAGAAGACACCCAGTACTTT	NA_TRBV3.NA.TRBJ2-5.TRBC2	NA_TGTGCCAGCAGCTTAGGAGGGAAGGGAGAAGACACCCAGTACTTT	NA_CASSLGGKGEDTQYF	NA_NA_TRBV3.NA.TRBJ2-5.TRBC2_TGTGCCAGCAGCTTAGGAGGGAAGGGAGAAGACACCCAGTACTTT
TFH	CATGCCTAGAACTCGG-1	TFH				TRBV3.NA.TRBJ2-7.TRBC2	CASSLAGTGEYEQYF	TGTGCCAGCAGCTTAGCCGGGACTGGGGAGTATGAACAGTACTTC	NA_TRBV3.NA.TRBJ2-7.TRBC2	NA_TGTGCCAGCAGCTTAGCCGGGACTGGGGAGTATGAACAGTACTTC	NA_CASSLAGTGEYEQYF	NA_NA_TRBV3.NA.TRBJ2-7.TRBC2_TGTGCCAGCAGCTTAGCCGGGACTGGGGAGTATGAACAGTACTTC
TFH	CATGCCTAGCCAGGAT-1	TFH				TRBV1.NA.TRBJ1-1.TRBC1	CTCSGTDTEVFF	TGCACCTGCAGTGGGACAGACACAGAAGTCTTCTTT	NA_TRBV1.NA.TRBJ1-1.TRBC1	NA_TGCACCTGCAGTGGGACAGACACAGAAGTCTTCTTT	NA_CTCSGTDTEVFF	NA_NA_TRBV1.NA.TRBJ1-1.TRBC1_TGCACCTGCAGTGGGACAGACACAGAAGTCTTCTTT
TFH	CATGCCTCAAGCGTAG-1	TFH				TRBV3.NA.TRBJ2-7.TRBC2	CASSLRGLGEYEQYF	TGTGCCAGCAGCTTAAGGGGACTGGGGGAATATGAACAGTACTTC	NA_TRBV3.NA.TRBJ2-7.TRBC2	NA_TGTGCCAGCAGCTTAAGGGGACTGGGGGAATATGAACAGTACTTC	NA_CASSLRGLGEYEQYF	NA_NA_TRBV3.NA.TRBJ2-7.TRBC2_TGTGCCAGCAGCTTAAGGGGACTGGGGGAATATGAACAGTACTTC
TFH	CATGCCTCAAGGTGTG-1	TFH	TRAV6D-6.TRAJ23.NA	CALGDSGYNQGKLIF	TGTGCTCTGGGTGATTCGGGGTATAACCAGGGGAAGCTTATCTTT	TRBV20.NA.TRBJ1-4.TRBC1	CGAREGVDERLFF	TGTGGTGCAAGAGAGGGGGTAGACGAAAGATTATTTTTC	TRAV6D-6.TRAJ23.NA_TRBV20.NA.TRBJ1-4.TRBC1	TGTGCTCTGGGTGATTCGGGGTATAACCAGGGGAAGCTTATCTTT_TGTGGTGCAAGAGAGGGGGTAGACGAAAGATTATTTTTC	CALGDSGYNQGKLIF_CGAREGVDERLFF	TRAV6D-6.TRAJ23.NA_TGTGCTCTGGGTGATTCGGGGTATAACCAGGGGAAGCTTATCTTT_TRBV20.NA.TRBJ1-4.TRBC1_TGTGGTGCAAGAGAGGGGGTAGACGAAAGATTATTTTTC
TFH	CATGCCTCACCAGGCT-1	TFH				TRBV15.NA.TRBJ2-4.TRBC2	CASEQNTLYF	TGTGCCAGCGAACAAAACACCTTGTACTTT	NA_TRBV15.NA.TRBJ2-4.TRBC2	NA_TGTGCCAGCGAACAAAACACCTTGTACTTT	NA_CASEQNTLYF	NA_NA_TRBV15.NA.TRBJ2-4.TRBC2_TGTGCCAGCGAACAAAACACCTTGTACTTT
TFH	CATGCCTTCACGACTA-1	TFH	TRAV16N.TRAJ15.TRAC	CAMREVYQGGRALIF	TGTGCTATGAGAGAGGTATACCAGGGAGGCAGAGCTCTGATATTT	TRBV15.NA.TRBJ2-5.TRBC2	CASSFGTEGDTQYF	TGTGCCAGCAGTTTTGGGACAGAGGGGGACACCCAGTACTTT	TRAV16N.TRAJ15.TRAC_TRBV15.NA.TRBJ2-5.TRBC2	TGTGCTATGAGAGAGGTATACCAGGGAGGCAGAGCTCTGATATTT_TGTGCCAGCAGTTTTGGGACAGAGGGGGACACCCAGTACTTT	CAMREVYQGGRALIF_CASSFGTEGDTQYF	TRAV16N.TRAJ15.TRAC_TGTGCTATGAGAGAGGTATACCAGGGAGGCAGAGCTCTGATATTT_TRBV15.NA.TRBJ2-5.TRBC2_TGTGCCAGCAGTTTTGGGACAGAGGGGGACACCCAGTACTTT
TFH	CATGGCGAGCATCATC-1	TFH	TRAV5-1.TRAJ48.TRAC	CSAANYGNEKITF	TGCTCAGCAGCCAACTATGGAAATGAGAAAATAACTTTT	TRBV29.NA.TRBJ2-4.TRBC2	CASSFRGQNTLYF	TGTGCTAGCAGTTTCAGGGGTCAAAACACCTTGTACTTT	TRAV5-1.TRAJ48.TRAC_TRBV29.NA.TRBJ2-4.TRBC2	TGCTCAGCAGCCAACTATGGAAATGAGAAAATAACTTTT_TGTGCTAGCAGTTTCAGGGGTCAAAACACCTTGTACTTT	CSAANYGNEKITF_CASSFRGQNTLYF	TRAV5-1.TRAJ48.TRAC_TGCTCAGCAGCCAACTATGGAAATGAGAAAATAACTTTT_TRBV29.NA.TRBJ2-4.TRBC2_TGTGCTAGCAGTTTCAGGGGTCAAAACACCTTGTACTTT
TFH	CATGGCGAGCCACGCT-1	TFH				TRBV13-1.NA.TRBJ2-3.TRBC2	CASSDVLGAAETLYF	TGTGCCAGCAGTGATGTCCTGGGGGCGGCAGAAACGCTGTATTTT	NA_TRBV13-1.NA.TRBJ2-3.TRBC2	NA_TGTGCCAGCAGTGATGTCCTGGGGGCGGCAGAAACGCTGTATTTT	NA_CASSDVLGAAETLYF	NA_NA_TRBV13-1.NA.TRBJ2-3.TRBC2_TGTGCCAGCAGTGATGTCCTGGGGGCGGCAGAAACGCTGTATTTT
TFH	CATGGCGCACGAAACG-1	TFH	TRAV6D-3.TRAJ48.TRAC	CAMSENYGNEKITF	TGTGCTATGAGTGAAAACTATGGAAATGAGAAAATAACTTTT	TRBV2.NA.TRBJ2-2.NA	CASSQDNRNTGQLYF	TGTGCCAGCAGCCAAGATAACAGAAACACCGGGCAGCTCTACTTT	TRAV6D-3.TRAJ48.TRAC_TRBV2.NA.TRBJ2-2.NA	TGTGCTATGAGTGAAAACTATGGAAATGAGAAAATAACTTTT_TGTGCCAGCAGCCAAGATAACAGAAACACCGGGCAGCTCTACTTT	CAMSENYGNEKITF_CASSQDNRNTGQLYF	TRAV6D-3.TRAJ48.TRAC_TGTGCTATGAGTGAAAACTATGGAAATGAGAAAATAACTTTT_TRBV2.NA.TRBJ2-2.NA_TGTGCCAGCAGCCAAGATAACAGAAACACCGGGCAGCTCTACTTT
TFH	CATGGCGGTAAACGCG-1	TFH	TRAV5-4.TRAJ43.TRAC	CAASRNNNNAPRF	TGTGCTGCAAGTAGGAATAACAACAATGCCCCACGATTT	TRBV13-3.NA.TRBJ1-3.TRBC1	CASSEGRDGNTLYF	TGTGCCAGCAGTGAGGGCAGGGATGGAAATACGCTCTATTTT	TRAV5-4.TRAJ43.TRAC_TRBV13-3.NA.TRBJ1-3.TRBC1	TGTGCTGCAAGTAGGAATAACAACAATGCCCCACGATTT_TGTGCCAGCAGTGAGGGCAGGGATGGAAATACGCTCTATTTT	CAASRNNNNAPRF_CASSEGRDGNTLYF	TRAV5-4.TRAJ43.TRAC_TGTGCTGCAAGTAGGAATAACAACAATGCCCCACGATTT_TRBV13-3.NA.TRBJ1-3.TRBC1_TGTGCCAGCAGTGAGGGCAGGGATGGAAATACGCTCTATTTT
TFH	CATGGCGTCTCTAGGA-1	TFH	TRAV7N-4.TRAJ13.TRAC	CAVSEQAGTYQRF	TGTGCAGTTAGTGAGCAGGCTGGGACTTACCAGAGGTTT	TRBV19.NA.TRBJ2-4.TRBC2	CASSQLGASQNTLYF	TGTGCCAGCAGTCAACTGGGGGCTAGTCAAAACACCTTGTACTTT	TRAV7N-4.TRAJ13.TRAC_TRBV19.NA.TRBJ2-4.TRBC2	TGTGCAGTTAGTGAGCAGGCTGGGACTTACCAGAGGTTT_TGTGCCAGCAGTCAACTGGGGGCTAGTCAAAACACCTTGTACTTT	CAVSEQAGTYQRF_CASSQLGASQNTLYF	TRAV7N-4.TRAJ13.TRAC_TGTGCAGTTAGTGAGCAGGCTGGGACTTACCAGAGGTTT_TRBV19.NA.TRBJ2-4.TRBC2_TGTGCCAGCAGTCAACTGGGGGCTAGTCAAAACACCTTGTACTTT
TFH	CATTATCGTTTGTTTC-1	TFH	TRAV9-2.TRAJ7.TRAC	CAAGYYSNNRLTL	TGTGCTGCGGGATACTACAGCAACAACAGACTTACTTTG	TRBV12-2+TRBV13-2.TRBD1.TRBJ2-7.TRBC2	CASGDNTGGSYEQYF	TGTGCCAGCGGTGATAATACAGGGGGCTCCTATGAACAGTACTTC	TRAV9-2.TRAJ7.TRAC_TRBV12-2+TRBV13-2.TRBD1.TRBJ2-7.TRBC2	TGTGCTGCGGGATACTACAGCAACAACAGACTTACTTTG_TGTGCCAGCGGTGATAATACAGGGGGCTCCTATGAACAGTACTTC	CAAGYYSNNRLTL_CASGDNTGGSYEQYF	TRAV9-2.TRAJ7.TRAC_TGTGCTGCGGGATACTACAGCAACAACAGACTTACTTTG_TRBV12-2+TRBV13-2.TRBD1.TRBJ2-7.TRBC2_TGTGCCAGCGGTGATAATACAGGGGGCTCCTATGAACAGTACTTC
TFH	CATTATCTCTCTGTCG-1	TFH	TRAV13-1.TRAJ23.TRAC	CAWTSYNQGKLIF	TGTGCTTGGACGTCTTATAACCAGGGGAAGCTTATCTTT	TRBV15.NA.TRBJ1-1.TRBC1	CASSLQGDTEVFF	TGTGCCAGCAGTTTACAGGGGGACACAGAAGTCTTCTTT	TRAV13-1.TRAJ23.TRAC_TRBV15.NA.TRBJ1-1.TRBC1	TGTGCTTGGACGTCTTATAACCAGGGGAAGCTTATCTTT_TGTGCCAGCAGTTTACAGGGGGACACAGAAGTCTTCTTT	CAWTSYNQGKLIF_CASSLQGDTEVFF	TRAV13-1.TRAJ23.TRAC_TGTGCTTGGACGTCTTATAACCAGGGGAAGCTTATCTTT_TRBV15.NA.TRBJ1-1.TRBC1_TGTGCCAGCAGTTTACAGGGGGACACAGAAGTCTTCTTT
TFH	CATTCGCCACAAGCCC-1	TFH				TRBV3.NA.TRBJ2-7.TRBC2	CASSLRGTGEYEQYF	TGTGCCAGCAGCTTACGCGGGACTGGGGAGTATGAACAGTACTTC	NA_TRBV3.NA.TRBJ2-7.TRBC2	NA_TGTGCCAGCAGCTTACGCGGGACTGGGGAGTATGAACAGTACTTC	NA_CASSLRGTGEYEQYF	NA_NA_TRBV3.NA.TRBJ2-7.TRBC2_TGTGCCAGCAGCTTACGCGGGACTGGGGAGTATGAACAGTACTTC
TFH	CATTCGCTCACTTCAT-1	TFH				TRBV3.NA.TRBJ2-5.TRBC2	CASSLGGKGEDTQYF	TGTGCCAGCAGCTTAGGTGGGAAGGGGGAAGACACCCAGTACTTT	NA_TRBV3.NA.TRBJ2-5.TRBC2	NA_TGTGCCAGCAGCTTAGGTGGGAAGGGGGAAGACACCCAGTACTTT	NA_CASSLGGKGEDTQYF	NA_NA_TRBV3.NA.TRBJ2-5.TRBC2_TGTGCCAGCAGCTTAGGTGGGAAGGGGGAAGACACCCAGTACTTT
TFH	CATTCGCTCAGCCTAA-1	TFH	TRAV16N.TRAJ23.TRAC	CAMREEYNQGKLIF	TGTGCTATGAGAGAGGAGTATAACCAGGGGAAGCTTATCTTT	TRBV19.NA.TRBJ2-2.TRBC2	CASSIAMGGPNTGQLYF	TGTGCCAGCAGTATAGCTATGGGGGGGCCAAACACCGGGCAGCTCTACTTT	TRAV16N.TRAJ23.TRAC_TRBV19.NA.TRBJ2-2.TRBC2	TGTGCTATGAGAGAGGAGTATAACCAGGGGAAGCTTATCTTT_TGTGCCAGCAGTATAGCTATGGGGGGGCCAAACACCGGGCAGCTCTACTTT	CAMREEYNQGKLIF_CASSIAMGGPNTGQLYF	TRAV16N.TRAJ23.TRAC_TGTGCTATGAGAGAGGAGTATAACCAGGGGAAGCTTATCTTT_TRBV19.NA.TRBJ2-2.TRBC2_TGTGCCAGCAGTATAGCTATGGGGGGGCCAAACACCGGGCAGCTCTACTTT
TFH	CATTCGCTCAGGCGAA-1	TFH	TRAV9-1.TRAJ7.TRAC	CAASDYSNNRLTL	TGTGCTGCGAGTGACTACAGCAACAACAGACTTACTTTG	TRBV12-2+TRBV13-2.NA.TRBJ2-7.TRBC2	CASGASGDSSYEQYF	TGTGCCAGCGGCGCGTCTGGGGATAGCTCCTATGAACAGTACTTC	TRAV9-1.TRAJ7.TRAC_TRBV12-2+TRBV13-2.NA.TRBJ2-7.TRBC2	TGTGCTGCGAGTGACTACAGCAACAACAGACTTACTTTG_TGTGCCAGCGGCGCGTCTGGGGATAGCTCCTATGAACAGTACTTC	CAASDYSNNRLTL_CASGASGDSSYEQYF	TRAV9-1.TRAJ7.TRAC_TGTGCTGCGAGTGACTACAGCAACAACAGACTTACTTTG_TRBV12-2+TRBV13-2.NA.TRBJ2-7.TRBC2_TGTGCCAGCGGCGCGTCTGGGGATAGCTCCTATGAACAGTACTTC
TFH	CCAATCCAGACTCGGA-1	TFH	TRAV9N-3.TRAJ7.TRAC	CAVRDYSNNRLTL	TGTGCTGTGAGGGACTACAGCAACAACAGACTTACTTTG	TRBV13-1.NA.TRBJ2-5.TRBC2	CASSTGQQDTQYF	TGTGCCAGCAGTACGGGACAGCAAGACACCCAGTACTTT	TRAV9N-3.TRAJ7.TRAC_TRBV13-1.NA.TRBJ2-5.TRBC2	TGTGCTGTGAGGGACTACAGCAACAACAGACTTACTTTG_TGTGCCAGCAGTACGGGACAGCAAGACACCCAGTACTTT	CAVRDYSNNRLTL_CASSTGQQDTQYF	TRAV9N-3.TRAJ7.TRAC_TGTGCTGTGAGGGACTACAGCAACAACAGACTTACTTTG_TRBV13-1.NA.TRBJ2-5.TRBC2_TGTGCCAGCAGTACGGGACAGCAAGACACCCAGTACTTT
TFH	CCAATCCGTAGATTAG-1	TFH				TRBV3.TRBD1.TRBJ2-7.TRBC2	CASSPSGQGEYEQYF	TGTGCCAGCAGCCCCTCGGGACAGGGGGAGTATGAACAGTACTTC	NA_TRBV3.TRBD1.TRBJ2-7.TRBC2	NA_TGTGCCAGCAGCCCCTCGGGACAGGGGGAGTATGAACAGTACTTC	NA_CASSPSGQGEYEQYF	NA_NA_TRBV3.TRBD1.TRBJ2-7.TRBC2_TGTGCCAGCAGCCCCTCGGGACAGGGGGAGTATGAACAGTACTTC
TFH	CCAATCCTCGGACAAG-1	TFH	TRAV5-1.TRAJ45.TRAC	CTGGADRLTF	TGTACAGGAGGTGCAGATAGACTCACCTTT	TRBV12-2+TRBV13-2.NA.TRBJ2-7.TRBC2	CASGETGVSYEQYF	TGTGCCAGCGGTGAAACTGGGGTCTCCTATGAACAGTACTTC	TRAV5-1.TRAJ45.TRAC_TRBV12-2+TRBV13-2.NA.TRBJ2-7.TRBC2	TGTACAGGAGGTGCAGATAGACTCACCTTT_TGTGCCAGCGGTGAAACTGGGGTCTCCTATGAACAGTACTTC	CTGGADRLTF_CASGETGVSYEQYF	TRAV5-1.TRAJ45.TRAC_TGTACAGGAGGTGCAGATAGACTCACCTTT_TRBV12-2+TRBV13-2.NA.TRBJ2-7.TRBC2_TGTGCCAGCGGTGAAACTGGGGTCTCCTATGAACAGTACTTC
TFH	CCACCTAAGTTGAGAT-1	TFH	TRAV6N-7.TRAJ7.TRAC	CALSDQDYSNNRLTL	TGTGCTCTGAGTGATCAGGACTACAGCAACAACAGACTTACTTTG	TRBV15.NA.TRBJ2-5.TRBC2	CASRLGAQDTQYF	TGTGCCAGCAGACTGGGGGCCCAAGACACCCAGTACTTT	TRAV6N-7.TRAJ7.TRAC_TRBV15.NA.TRBJ2-5.TRBC2	TGTGCTCTGAGTGATCAGGACTACAGCAACAACAGACTTACTTTG_TGTGCCAGCAGACTGGGGGCCCAAGACACCCAGTACTTT	CALSDQDYSNNRLTL_CASRLGAQDTQYF	TRAV6N-7.TRAJ7.TRAC_TGTGCTCTGAGTGATCAGGACTACAGCAACAACAGACTTACTTTG_TRBV15.NA.TRBJ2-5.TRBC2_TGTGCCAGCAGACTGGGGGCCCAAGACACCCAGTACTTT
TFH	CCACCTACACAGCGTC-1	TFH				TRBV13-1.NA.TRBJ2-5.TRBC2	CASSPGQQDTQYF	TGTGCCAGCAGTCCGGGACAGCAAGACACCCAGTACTTT	NA_TRBV13-1.NA.TRBJ2-5.TRBC2	NA_TGTGCCAGCAGTCCGGGACAGCAAGACACCCAGTACTTT	NA_CASSPGQQDTQYF	NA_NA_TRBV13-1.NA.TRBJ2-5.TRBC2_TGTGCCAGCAGTCCGGGACAGCAAGACACCCAGTACTTT
TFH	CCACCTACACATCCGG-1	TFH	TRAV7N-4.TRAJ13.TRAC	CAVSEQAGTYQRF	TGTGCAGTTAGTGAGCAGGCTGGGACTTACCAGAGGTTT	TRBV19.NA.TRBJ2-4.TRBC2	CASSQLGASQNTLYF	TGTGCCAGCAGTCAACTGGGGGCTAGTCAAAACACCTTGTACTTT	TRAV7N-4.TRAJ13.TRAC_TRBV19.NA.TRBJ2-4.TRBC2	TGTGCAGTTAGTGAGCAGGCTGGGACTTACCAGAGGTTT_TGTGCCAGCAGTCAACTGGGGGCTAGTCAAAACACCTTGTACTTT	CAVSEQAGTYQRF_CASSQLGASQNTLYF	TRAV7N-4.TRAJ13.TRAC_TGTGCAGTTAGTGAGCAGGCTGGGACTTACCAGAGGTTT_TRBV19.NA.TRBJ2-4.TRBC2_TGTGCCAGCAGTCAACTGGGGGCTAGTCAAAACACCTTGTACTTT
TFH	CCACCTACAGCTGTAT-1	TFH	TRAV5-1.TRAJ48.TRAC	CSAANYGNEKITF	TGCTCAGCAGCCAACTATGGAAATGAGAAAATAACTTTT	TRBV29.NA.TRBJ2-4.TRBC2	CASSFRGQNTLYF	TGTGCTAGCAGTTTCAGGGGTCAAAACACCTTGTACTTT	TRAV5-1.TRAJ48.TRAC_TRBV29.NA.TRBJ2-4.TRBC2	TGCTCAGCAGCCAACTATGGAAATGAGAAAATAACTTTT_TGTGCTAGCAGTTTCAGGGGTCAAAACACCTTGTACTTT	CSAANYGNEKITF_CASSFRGQNTLYF	TRAV5-1.TRAJ48.TRAC_TGCTCAGCAGCCAACTATGGAAATGAGAAAATAACTTTT_TRBV29.NA.TRBJ2-4.TRBC2_TGTGCTAGCAGTTTCAGGGGTCAAAACACCTTGTACTTT
TFH	CCACCTACAGGCAGTA-1	TFH	TRAV3-1.TRAJ22.TRAC;TRAV8D-2.TRAJ50.TRAC	CAVSASSGSWQLIF;CATDWSASSSFSKLVF	TGCGCAGTCAGTGCGTCTTCTGGCAGCTGGCAACTCATCTTT;TGTGCTACAGATTGGTCAGCATCCTCCTCCTTCAGCAAGCTGGTGTTT	TRBV16.TRBD2.TRBJ2-1.TRBC2;TRBV31.NA.TRBJ2-7.TRBC2	CASSSLYWGGAYAEQFF;CAWSPGLGYEQYF	TGTGCAAGCAGCTCCCTCTACTGGGGGGGCGCCTATGCTGAGCAGTTCTTC;TGTGCCTGGAGTCCGGGACTGGGGTATGAACAGTACTTC	TRAV3-1.TRAJ22.TRAC;TRAV8D-2.TRAJ50.TRAC_TRBV16.TRBD2.TRBJ2-1.TRBC2;TRBV31.NA.TRBJ2-7.TRBC2	TGCGCAGTCAGTGCGTCTTCTGGCAGCTGGCAACTCATCTTT;TGTGCTACAGATTGGTCAGCATCCTCCTCCTTCAGCAAGCTGGTGTTT_TGTGCAAGCAGCTCCCTCTACTGGGGGGGCGCCTATGCTGAGCAGTTCTTC;TGTGCCTGGAGTCCGGGACTGGGGTATGAACAGTACTTC	CAVSASSGSWQLIF;CATDWSASSSFSKLVF_CASSSLYWGGAYAEQFF;CAWSPGLGYEQYF	TRAV3-1.TRAJ22.TRAC;TRAV8D-2.TRAJ50.TRAC_TGCGCAGTCAGTGCGTCTTCTGGCAGCTGGCAACTCATCTTT;TGTGCTACAGATTGGTCAGCATCCTCCTCCTTCAGCAAGCTGGTGTTT_TRBV16.TRBD2.TRBJ2-1.TRBC2;TRBV31.NA.TRBJ2-7.TRBC2_TGTGCAAGCAGCTCCCTCTACTGGGGGGGCGCCTATGCTGAGCAGTTCTTC;TGTGCCTGGAGTCCGGGACTGGGGTATGAACAGTACTTC
TFH	CCACCTATCCTAGGGC-1	TFH	TRAV3-3.TRAJ7.TRAC;TRAV12-3.TRAJ7.TRAC	CAVTLYSNNRLTL;CAADYSNNRLTL	TGCGCAGTCACCCTCTACAGCAACAACAGACTTACTTTG;TGTGCTGCGGACTACAGCAACAACAGACTTACTTTG	TRBV5.NA.TRBJ1-4.TRBC1	CASSQENREGERLFF	TGTGCCAGCAGCCAAGAAAACAGGGAGGGCGAAAGATTATTTTTC	TRAV3-3.TRAJ7.TRAC;TRAV12-3.TRAJ7.TRAC_TRBV5.NA.TRBJ1-4.TRBC1	TGCGCAGTCACCCTCTACAGCAACAACAGACTTACTTTG;TGTGCTGCGGACTACAGCAACAACAGACTTACTTTG_TGTGCCAGCAGCCAAGAAAACAGGGAGGGCGAAAGATTATTTTTC	CAVTLYSNNRLTL;CAADYSNNRLTL_CASSQENREGERLFF	TRAV3-3.TRAJ7.TRAC;TRAV12-3.TRAJ7.TRAC_TGCGCAGTCACCCTCTACAGCAACAACAGACTTACTTTG;TGTGCTGCGGACTACAGCAACAACAGACTTACTTTG_TRBV5.NA.TRBJ1-4.TRBC1_TGTGCCAGCAGCCAAGAAAACAGGGAGGGCGAAAGATTATTTTTC
TFH	CCACGGAAGGTACTCT-1	TFH				TRBV3.TRBD1.TRBJ1-1.TRBC1	CASSLAGQGDTEVFF	TGTGCCAGCAGCTTAGCAGGACAGGGAGACACAGAAGTCTTCTTT	NA_TRBV3.TRBD1.TRBJ1-1.TRBC1	NA_TGTGCCAGCAGCTTAGCAGGACAGGGAGACACAGAAGTCTTCTTT	NA_CASSLAGQGDTEVFF	NA_NA_TRBV3.TRBD1.TRBJ1-1.TRBC1_TGTGCCAGCAGCTTAGCAGGACAGGGAGACACAGAAGTCTTCTTT
TFH	CCACGGACAGTCCTTC-1	TFH	TRAV16N.TRAJ7.TRAC	CAMREDYSNNRLTL	TGTGCTATGAGAGAGGACTACAGCAACAACAGACTTACTTTG	TRBV15.NA.TRBJ2-5.TRBC2	CASSLGQQDTQYF	TGTGCCAGCAGTTTAGGACAGCAAGACACCCAGTACTTT	TRAV16N.TRAJ7.TRAC_TRBV15.NA.TRBJ2-5.TRBC2	TGTGCTATGAGAGAGGACTACAGCAACAACAGACTTACTTTG_TGTGCCAGCAGTTTAGGACAGCAAGACACCCAGTACTTT	CAMREDYSNNRLTL_CASSLGQQDTQYF	TRAV16N.TRAJ7.TRAC_TGTGCTATGAGAGAGGACTACAGCAACAACAGACTTACTTTG_TRBV15.NA.TRBJ2-5.TRBC2_TGTGCCAGCAGTTTAGGACAGCAAGACACCCAGTACTTT
TFH	CCACGGATCGACAGCC-1	TFH	TRAV16N.TRAJ7.TRAC	CAMREDYSNNRLTL	TGTGCTATGAGAGAGGACTACAGCAACAACAGACTTACTTTG	TRBV15.NA.TRBJ2-5.TRBC2	CASSLGQQDTQYF	TGTGCCAGCAGTTTGGGACAACAAGACACCCAGTACTTT	TRAV16N.TRAJ7.TRAC_TRBV15.NA.TRBJ2-5.TRBC2	TGTGCTATGAGAGAGGACTACAGCAACAACAGACTTACTTTG_TGTGCCAGCAGTTTGGGACAACAAGACACCCAGTACTTT	CAMREDYSNNRLTL_CASSLGQQDTQYF	TRAV16N.TRAJ7.TRAC_TGTGCTATGAGAGAGGACTACAGCAACAACAGACTTACTTTG_TRBV15.NA.TRBJ2-5.TRBC2_TGTGCCAGCAGTTTGGGACAACAAGACACCCAGTACTTT
TFH	CCACTACCAGGGCATA-1	TFH				TRBV12-2+TRBV13-2.NA.TRBJ2-7.TRBC2	CASGELGVSYEQYF	TGTGCCAGCGGTGAACTGGGGGTCTCCTATGAACAGTACTTC	NA_TRBV12-2+TRBV13-2.NA.TRBJ2-7.TRBC2	NA_TGTGCCAGCGGTGAACTGGGGGTCTCCTATGAACAGTACTTC	NA_CASGELGVSYEQYF	NA_NA_TRBV12-2+TRBV13-2.NA.TRBJ2-7.TRBC2_TGTGCCAGCGGTGAACTGGGGGTCTCCTATGAACAGTACTTC
TFH	CCACTACGTGTGCCTG-1	TFH	TRAV9-1.TRAJ7.TRAC	CAVSNSNNRLTL	TGTGCTGTGAGCAACAGCAACAACAGACTTACTTTG	TRBV16.NA.TRBJ1-1.TRBC1;TRBV10.TRBD1.TRBJ1-2.TRBC1	CASSLWDREGTEVFF;CASSSGQGAANSDYTF	TGTGCAAGCAGCTTATGGGACAGGGAGGGCACAGAAGTCTTCTTT;TGTGCCAGCAGCTCGGGACAGGGGGCTGCAAACTCCGACTACACCTTC	TRAV9-1.TRAJ7.TRAC_TRBV16.NA.TRBJ1-1.TRBC1;TRBV10.TRBD1.TRBJ1-2.TRBC1	TGTGCTGTGAGCAACAGCAACAACAGACTTACTTTG_TGTGCAAGCAGCTTATGGGACAGGGAGGGCACAGAAGTCTTCTTT;TGTGCCAGCAGCTCGGGACAGGGGGCTGCAAACTCCGACTACACCTTC	CAVSNSNNRLTL_CASSLWDREGTEVFF;CASSSGQGAANSDYTF	TRAV9-1.TRAJ7.TRAC_TGTGCTGTGAGCAACAGCAACAACAGACTTACTTTG_TRBV16.NA.TRBJ1-1.TRBC1;TRBV10.TRBD1.TRBJ1-2.TRBC1_TGTGCAAGCAGCTTATGGGACAGGGAGGGCACAGAAGTCTTCTTT;TGTGCCAGCAGCTCGGGACAGGGGGCTGCAAACTCCGACTACACCTTC
TFH	CCACTACTCGCGGATC-1	TFH				TRBV3.NA.TRBJ2-1.TRBC2	CASSLGGTGDAEQFF	TGTGCCAGCAGCTTAGGCGGGACAGGGGATGCTGAGCAGTTCTTC	NA_TRBV3.NA.TRBJ2-1.TRBC2	NA_TGTGCCAGCAGCTTAGGCGGGACAGGGGATGCTGAGCAGTTCTTC	NA_CASSLGGTGDAEQFF	NA_NA_TRBV3.NA.TRBJ2-1.TRBC2_TGTGCCAGCAGCTTAGGCGGGACAGGGGATGCTGAGCAGTTCTTC
TFH	CCAGCGAAGTGAAGTT-1	TFH				TRBV3.NA.TRBJ2-5.TRBC2	CASSLGGKGEDTQYF	TGTGCCAGCAGCTTAGGTGGGAAGGGGGAAGACACCCAGTACTTT	NA_TRBV3.NA.TRBJ2-5.TRBC2	NA_TGTGCCAGCAGCTTAGGTGGGAAGGGGGAAGACACCCAGTACTTT	NA_CASSLGGKGEDTQYF	NA_NA_TRBV3.NA.TRBJ2-5.TRBC2_TGTGCCAGCAGCTTAGGTGGGAAGGGGGAAGACACCCAGTACTTT
TFH	CCAGCGAAGTGGGTTG-1	TFH				TRBV13-1.NA.TRBJ1-1.TRBC1	CASSDVDTEVFF	TGTGCCAGCAGTGATGTAGACACAGAAGTCTTCTTT	NA_TRBV13-1.NA.TRBJ1-1.TRBC1	NA_TGTGCCAGCAGTGATGTAGACACAGAAGTCTTCTTT	NA_CASSDVDTEVFF	NA_NA_TRBV13-1.NA.TRBJ1-1.TRBC1_TGTGCCAGCAGTGATGTAGACACAGAAGTCTTCTTT
TFH	CCAGCGAAGTTCCACA-1	TFH	TRAV6D-6.TRAJ32.TRAC	CALGEDYGGSGNKLIF	TGTGCTCTGGGTGAAGATTATGGGGGCAGTGGCAACAAGCTCATCTTT	TRBV12-2+TRBV13-2.NA.TRBJ2-5.TRBC2	CASGEPPTGAQDTQYF	TGTGCCAGCGGTGAGCCCCCGACTGGGGCGCAAGACACCCAGTACTTT	TRAV6D-6.TRAJ32.TRAC_TRBV12-2+TRBV13-2.NA.TRBJ2-5.TRBC2	TGTGCTCTGGGTGAAGATTATGGGGGCAGTGGCAACAAGCTCATCTTT_TGTGCCAGCGGTGAGCCCCCGACTGGGGCGCAAGACACCCAGTACTTT	CALGEDYGGSGNKLIF_CASGEPPTGAQDTQYF	TRAV6D-6.TRAJ32.TRAC_TGTGCTCTGGGTGAAGATTATGGGGGCAGTGGCAACAAGCTCATCTTT_TRBV12-2+TRBV13-2.NA.TRBJ2-5.TRBC2_TGTGCCAGCGGTGAGCCCCCGACTGGGGCGCAAGACACCCAGTACTTT
TFH	CCAGCGAGTTGTCGCG-1	TFH	TRAV11.TRAJ17.NA	CVVGAPNSAGNKLTF	TGTGTGGTGGGCGCGCCTAACAGTGCAGGGAACAAGCTAACTTTT	TRBV1.NA.TRBJ1-1.TRBC1	CTCSADLKGETEVFF	TGCACCTGCAGTGCAGATCTTAAGGGAGAGACAGAAGTCTTCTTT	TRAV11.TRAJ17.NA_TRBV1.NA.TRBJ1-1.TRBC1	TGTGTGGTGGGCGCGCCTAACAGTGCAGGGAACAAGCTAACTTTT_TGCACCTGCAGTGCAGATCTTAAGGGAGAGACAGAAGTCTTCTTT	CVVGAPNSAGNKLTF_CTCSADLKGETEVFF	TRAV11.TRAJ17.NA_TGTGTGGTGGGCGCGCCTAACAGTGCAGGGAACAAGCTAACTTTT_TRBV1.NA.TRBJ1-1.TRBC1_TGCACCTGCAGTGCAGATCTTAAGGGAGAGACAGAAGTCTTCTTT
TFH	CCAGCGATCATTATCC-1	TFH				TRBV3.TRBD1.TRBJ1-1.TRBC1	CASSLAGQGDTEVFF	TGTGCCAGCAGCTTAGCGGGACAGGGGGACACAGAAGTCTTCTTT	NA_TRBV3.TRBD1.TRBJ1-1.TRBC1	NA_TGTGCCAGCAGCTTAGCGGGACAGGGGGACACAGAAGTCTTCTTT	NA_CASSLAGQGDTEVFF	NA_NA_TRBV3.TRBD1.TRBJ1-1.TRBC1_TGTGCCAGCAGCTTAGCGGGACAGGGGGACACAGAAGTCTTCTTT
TFH	CCAGCGATCCTCGCAT-1	TFH	TRAV3-3.TRAJ7.TRAC	CAVSDYSNNRLTL	TGCGCAGTCAGTGACTACAGCAACAACAGACTTACTTTG	TRBV3.TRBD1.TRBJ2-7.TRBC2	CASSPSGQGEYEQYF	TGTGCCAGCAGCCCCTCGGGACAGGGGGAGTATGAACAGTACTTC	TRAV3-3.TRAJ7.TRAC_TRBV3.TRBD1.TRBJ2-7.TRBC2	TGCGCAGTCAGTGACTACAGCAACAACAGACTTACTTTG_TGTGCCAGCAGCCCCTCGGGACAGGGGGAGTATGAACAGTACTTC	CAVSDYSNNRLTL_CASSPSGQGEYEQYF	TRAV3-3.TRAJ7.TRAC_TGCGCAGTCAGTGACTACAGCAACAACAGACTTACTTTG_TRBV3.TRBD1.TRBJ2-7.TRBC2_TGTGCCAGCAGCCCCTCGGGACAGGGGGAGTATGAACAGTACTTC
TFH	CCAGCGATCGGCTACG-1	TFH	TRAV16N.TRAJ48.TRAC	CAMREGYNYGNEKITF	TGTGCTATGAGAGAGGGGTACAACTATGGAAATGAGAAAATAACTTTT	TRBV13-1.NA.TRBJ2-5.TRBC2	CASRSGVQDTQYF	TGTGCCAGCAGGTCTGGGGTCCAAGACACCCAGTACTTT	TRAV16N.TRAJ48.TRAC_TRBV13-1.NA.TRBJ2-5.TRBC2	TGTGCTATGAGAGAGGGGTACAACTATGGAAATGAGAAAATAACTTTT_TGTGCCAGCAGGTCTGGGGTCCAAGACACCCAGTACTTT	CAMREGYNYGNEKITF_CASRSGVQDTQYF	TRAV16N.TRAJ48.TRAC_TGTGCTATGAGAGAGGGGTACAACTATGGAAATGAGAAAATAACTTTT_TRBV13-1.NA.TRBJ2-5.TRBC2_TGTGCCAGCAGGTCTGGGGTCCAAGACACCCAGTACTTT
TFH	CCATGTCAGAAAGTGG-1	TFH	TRAV9-1.TRAJ7.NA	CAVSGYSNNRLTL	TGTGCTGTGAGCGGCTACAGCAACAACAGACTTACTTTG	TRBV12-2+TRBV13-2.NA.TRBJ2-7.TRBC2	CASGESGGSSYEQYF	TGTGCCAGCGGTGAGTCTGGGGGAAGCTCCTATGAACAGTACTTC	TRAV9-1.TRAJ7.NA_TRBV12-2+TRBV13-2.NA.TRBJ2-7.TRBC2	TGTGCTGTGAGCGGCTACAGCAACAACAGACTTACTTTG_TGTGCCAGCGGTGAGTCTGGGGGAAGCTCCTATGAACAGTACTTC	CAVSGYSNNRLTL_CASGESGGSSYEQYF	TRAV9-1.TRAJ7.NA_TGTGCTGTGAGCGGCTACAGCAACAACAGACTTACTTTG_TRBV12-2+TRBV13-2.NA.TRBJ2-7.TRBC2_TGTGCCAGCGGTGAGTCTGGGGGAAGCTCCTATGAACAGTACTTC
TFH	CCATGTCAGTCCCACG-1	TFH				TRBV13-2.TRBD1.TRBJ1-1.TRBC1	CASGDAGTGDTEVFF	TGTGCCAGCGGTGATGCCGGGACAGGGGACACAGAAGTCTTCTTT	NA_TRBV13-2.TRBD1.TRBJ1-1.TRBC1	NA_TGTGCCAGCGGTGATGCCGGGACAGGGGACACAGAAGTCTTCTTT	NA_CASGDAGTGDTEVFF	NA_NA_TRBV13-2.TRBD1.TRBJ1-1.TRBC1_TGTGCCAGCGGTGATGCCGGGACAGGGGACACAGAAGTCTTCTTT
TFH	CCATGTCTCTCGCTTG-1	TFH	TRAV16N.TRAJ48.TRAC	CARANYGNEKITF	TGTGCTAGGGCCAACTATGGAAATGAGAAAATAACTTTT	TRBV15.NA.TRBJ2-5.TRBC2	CASRQGNQDTQYF	TGTGCCAGCAGACAGGGGAACCAAGACACCCAGTACTTT	TRAV16N.TRAJ48.TRAC_TRBV15.NA.TRBJ2-5.TRBC2	TGTGCTAGGGCCAACTATGGAAATGAGAAAATAACTTTT_TGTGCCAGCAGACAGGGGAACCAAGACACCCAGTACTTT	CARANYGNEKITF_CASRQGNQDTQYF	TRAV16N.TRAJ48.TRAC_TGTGCTAGGGCCAACTATGGAAATGAGAAAATAACTTTT_TRBV15.NA.TRBJ2-5.TRBC2_TGTGCCAGCAGACAGGGGAACCAAGACACCCAGTACTTT
TFH	CCATTCGAGGCTAGCA-1	TFH				TRBV1.NA.TRBJ2-4.TRBC2	CTCSDTENTLYF	TGCACCTGCAGTGACACAGAAAACACCTTGTACTTT	NA_TRBV1.NA.TRBJ2-4.TRBC2	NA_TGCACCTGCAGTGACACAGAAAACACCTTGTACTTT	NA_CTCSDTENTLYF	NA_NA_TRBV1.NA.TRBJ2-4.TRBC2_TGCACCTGCAGTGACACAGAAAACACCTTGTACTTT
TFH	CCATTCGAGTCATGCT-1	TFH	TRAV9-1.TRAJ48.TRAC	CAASTYGNEKITF	TGTGCTGCGAGCACCTATGGAAATGAGAAAATAACTTTT	TRBV12-2+TRBV13-2.NA.TRBJ2-7.TRBC2	CASGELGVSYEQYF	TGTGCCAGCGGTGAGCTGGGGGTCTCCTATGAACAGTACTTC	TRAV9-1.TRAJ48.TRAC_TRBV12-2+TRBV13-2.NA.TRBJ2-7.TRBC2	TGTGCTGCGAGCACCTATGGAAATGAGAAAATAACTTTT_TGTGCCAGCGGTGAGCTGGGGGTCTCCTATGAACAGTACTTC	CAASTYGNEKITF_CASGELGVSYEQYF	TRAV9-1.TRAJ48.TRAC_TGTGCTGCGAGCACCTATGGAAATGAGAAAATAACTTTT_TRBV12-2+TRBV13-2.NA.TRBJ2-7.TRBC2_TGTGCCAGCGGTGAGCTGGGGGTCTCCTATGAACAGTACTTC
TFH	CCATTCGCAGGACCCT-1	TFH				TRBV3.NA.TRBJ2-7.TRBC2	CASSSSGTGEYEQYF	TGTGCCAGCAGCTCCTCCGGGACTGGGGAATATGAACAGTACTTC	NA_TRBV3.NA.TRBJ2-7.TRBC2	NA_TGTGCCAGCAGCTCCTCCGGGACTGGGGAATATGAACAGTACTTC	NA_CASSSSGTGEYEQYF	NA_NA_TRBV3.NA.TRBJ2-7.TRBC2_TGTGCCAGCAGCTCCTCCGGGACTGGGGAATATGAACAGTACTTC
TFH	CCATTCGTCTACTTAC-1	TFH				TRBV15.NA.TRBJ1-1.TRBC1	CASSLDRKEVFF	TGTGCCAGCAGTTTGGACAGGAAAGAAGTCTTCTTT	NA_TRBV15.NA.TRBJ1-1.TRBC1	NA_TGTGCCAGCAGTTTGGACAGGAAAGAAGTCTTCTTT	NA_CASSLDRKEVFF	NA_NA_TRBV15.NA.TRBJ1-1.TRBC1_TGTGCCAGCAGTTTGGACAGGAAAGAAGTCTTCTTT
TFH	CCCAATCAGCCGGTAA-1	TFH	TRAV3-3.TRAJ7.TRAC	CAVSGYSNNRLTL	TGCGCAGTCAGCGGGTACAGCAACAACAGACTTACTTTG	TRBV3.NA.TRBJ2-7.TRBC2	CASSSSGTGEYEQYF	TGTGCCAGCAGCTCCTCCGGGACTGGGGAATATGAACAGTACTTC	TRAV3-3.TRAJ7.TRAC_TRBV3.NA.TRBJ2-7.TRBC2	TGCGCAGTCAGCGGGTACAGCAACAACAGACTTACTTTG_TGTGCCAGCAGCTCCTCCGGGACTGGGGAATATGAACAGTACTTC	CAVSGYSNNRLTL_CASSSSGTGEYEQYF	TRAV3-3.TRAJ7.TRAC_TGCGCAGTCAGCGGGTACAGCAACAACAGACTTACTTTG_TRBV3.NA.TRBJ2-7.TRBC2_TGTGCCAGCAGCTCCTCCGGGACTGGGGAATATGAACAGTACTTC
TFH	CCCAATCTCACCCTCA-1	TFH	TRAV6D-6.TRAJ23.NA	CALGDLGYNQGKLIF	TGTGCTCTGGGTGATCTTGGCTATAACCAGGGGAAGCTTATCTTT	TRBV31.TRBD2.TRBJ2-1.TRBC2	CAWSGGADAEQFF	TGTGCCTGGAGTGGGGGGGCGGATGCTGAGCAGTTCTTC	TRAV6D-6.TRAJ23.NA_TRBV31.TRBD2.TRBJ2-1.TRBC2	TGTGCTCTGGGTGATCTTGGCTATAACCAGGGGAAGCTTATCTTT_TGTGCCTGGAGTGGGGGGGCGGATGCTGAGCAGTTCTTC	CALGDLGYNQGKLIF_CAWSGGADAEQFF	TRAV6D-6.TRAJ23.NA_TGTGCTCTGGGTGATCTTGGCTATAACCAGGGGAAGCTTATCTTT_TRBV31.TRBD2.TRBJ2-1.TRBC2_TGTGCCTGGAGTGGGGGGGCGGATGCTGAGCAGTTCTTC
TFH	CCCAGTTAGAGTGACC-1	TFH				TRBV15.NA.TRBJ2-7.TRBC2	CASRRDTSYEQYF	TGTGCCAGCAGACGGGACACCTCCTATGAACAGTACTTC	NA_TRBV15.NA.TRBJ2-7.TRBC2	NA_TGTGCCAGCAGACGGGACACCTCCTATGAACAGTACTTC	NA_CASRRDTSYEQYF	NA_NA_TRBV15.NA.TRBJ2-7.TRBC2_TGTGCCAGCAGACGGGACACCTCCTATGAACAGTACTTC
TFH	CCCAGTTGTACTTCTT-1	TFH				TRBV12-2+TRBV13-2.TRBD1.TRBJ1-4.TRBC1	CASGEGTGGERLFF	TGTGCCAGCGGTGAGGGGACAGGGGGCGAAAGATTATTTTTC	NA_TRBV12-2+TRBV13-2.TRBD1.TRBJ1-4.TRBC1	NA_TGTGCCAGCGGTGAGGGGACAGGGGGCGAAAGATTATTTTTC	NA_CASGEGTGGERLFF	NA_NA_TRBV12-2+TRBV13-2.TRBD1.TRBJ1-4.TRBC1_TGTGCCAGCGGTGAGGGGACAGGGGGCGAAAGATTATTTTTC
TFH	CCCAGTTTCGGCTTGG-1	TFH	TRAV8D-2.TRAJ27.TRAC	CATDWDTNTGKLTF	TGTGCTACAGATTGGGACACCAATACAGGCAAATTAACCTTT	TRBV10.TRBD2.TRBJ2-7.TRBC2	CASSTTGGAYEQYF	TGTGCCAGCAGCACGACTGGGGGGGCCTATGAACAGTACTTC	TRAV8D-2.TRAJ27.TRAC_TRBV10.TRBD2.TRBJ2-7.TRBC2	TGTGCTACAGATTGGGACACCAATACAGGCAAATTAACCTTT_TGTGCCAGCAGCACGACTGGGGGGGCCTATGAACAGTACTTC	CATDWDTNTGKLTF_CASSTTGGAYEQYF	TRAV8D-2.TRAJ27.TRAC_TGTGCTACAGATTGGGACACCAATACAGGCAAATTAACCTTT_TRBV10.TRBD2.TRBJ2-7.TRBC2_TGTGCCAGCAGCACGACTGGGGGGGCCTATGAACAGTACTTC
TFH	CCCATACGTTATCGGT-1	TFH	TRAV16N.TRAJ32.TRAC	CAMREDYGGSGNKLIF	TGTGCTATGAGAGAGGATTATGGGGGCAGTGGCAACAAGCTCATCTTT	TRBV16.TRBD1.TRBJ1-1.TRBC1;TRBV15.NA.TRBJ2-5.TRBC2	CASSLAGTGDTEVFF;CASSLGQQDTQYF	TGTGCAAGCAGCCTGGCCGGGACAGGGGACACAGAAGTCTTCTTT;TGTGCCAGCAGTTTAGGACAGCAAGACACCCAGTACTTT	TRAV16N.TRAJ32.TRAC_TRBV16.TRBD1.TRBJ1-1.TRBC1;TRBV15.NA.TRBJ2-5.TRBC2	TGTGCTATGAGAGAGGATTATGGGGGCAGTGGCAACAAGCTCATCTTT_TGTGCAAGCAGCCTGGCCGGGACAGGGGACACAGAAGTCTTCTTT;TGTGCCAGCAGTTTAGGACAGCAAGACACCCAGTACTTT	CAMREDYGGSGNKLIF_CASSLAGTGDTEVFF;CASSLGQQDTQYF	TRAV16N.TRAJ32.TRAC_TGTGCTATGAGAGAGGATTATGGGGGCAGTGGCAACAAGCTCATCTTT_TRBV16.TRBD1.TRBJ1-1.TRBC1;TRBV15.NA.TRBJ2-5.TRBC2_TGTGCAAGCAGCCTGGCCGGGACAGGGGACACAGAAGTCTTCTTT;TGTGCCAGCAGTTTAGGACAGCAAGACACCCAGTACTTT
TFH	CCCTCCTAGCCAGAAC-1	TFH	TRAV6D-6.TRAJ23.TRAC	CALGDLGYNQGKLIF	TGTGCTCTGGGTGATCTTGGCTATAACCAGGGGAAGCTTATCTTT	TRBV31.TRBD2.TRBJ2-1.TRBC2	CAWSGGADAEQFF	TGTGCCTGGAGTGGGGGGGCGGATGCTGAGCAGTTCTTC	TRAV6D-6.TRAJ23.TRAC_TRBV31.TRBD2.TRBJ2-1.TRBC2	TGTGCTCTGGGTGATCTTGGCTATAACCAGGGGAAGCTTATCTTT_TGTGCCTGGAGTGGGGGGGCGGATGCTGAGCAGTTCTTC	CALGDLGYNQGKLIF_CAWSGGADAEQFF	TRAV6D-6.TRAJ23.TRAC_TGTGCTCTGGGTGATCTTGGCTATAACCAGGGGAAGCTTATCTTT_TRBV31.TRBD2.TRBJ2-1.TRBC2_TGTGCCTGGAGTGGGGGGGCGGATGCTGAGCAGTTCTTC
TFH	CCCTCCTGTAGGCATG-1	TFH	TRAV5-1.TRAJ48.TRAC	CSAANYGNEKITF	TGCTCAGCAGCCAACTATGGAAATGAGAAAATAACTTTT	TRBV29.NA.TRBJ2-4.TRBC2	CASSFRGQNTLYF	TGTGCTAGCAGTTTCAGGGGTCAAAACACCTTGTACTTT	TRAV5-1.TRAJ48.TRAC_TRBV29.NA.TRBJ2-4.TRBC2	TGCTCAGCAGCCAACTATGGAAATGAGAAAATAACTTTT_TGTGCTAGCAGTTTCAGGGGTCAAAACACCTTGTACTTT	CSAANYGNEKITF_CASSFRGQNTLYF	TRAV5-1.TRAJ48.TRAC_TGCTCAGCAGCCAACTATGGAAATGAGAAAATAACTTTT_TRBV29.NA.TRBJ2-4.TRBC2_TGTGCTAGCAGTTTCAGGGGTCAAAACACCTTGTACTTT
TFH	CCCTCCTGTCGGGTCT-1	TFH				TRBV13-1.NA.TRBJ2-5.TRBC2	CASSPGQQDTQYF	TGTGCCAGCAGTCCGGGACAACAAGACACCCAGTACTTT	NA_TRBV13-1.NA.TRBJ2-5.TRBC2	NA_TGTGCCAGCAGTCCGGGACAACAAGACACCCAGTACTTT	NA_CASSPGQQDTQYF	NA_NA_TRBV13-1.NA.TRBJ2-5.TRBC2_TGTGCCAGCAGTCCGGGACAACAAGACACCCAGTACTTT
TFH	CCCTCCTTCGTATCAG-1	TFH				TRBV3.TRBD1.TRBJ2-7.TRBC2	CASSPSGQGEYEQYF	TGTGCCAGCAGCCCCTCGGGACAGGGGGAGTATGAACAGTACTTC	NA_TRBV3.TRBD1.TRBJ2-7.TRBC2	NA_TGTGCCAGCAGCCCCTCGGGACAGGGGGAGTATGAACAGTACTTC	NA_CASSPSGQGEYEQYF	NA_NA_TRBV3.TRBD1.TRBJ2-7.TRBC2_TGTGCCAGCAGCCCCTCGGGACAGGGGGAGTATGAACAGTACTTC
TFH	CCGGGATGTTGGTGGA-1	TFH	TRAV6D-6.TRAJ23.TRAC	CALGDSGYNQGKLIF	TGTGCTCTGGGTGATTCGGGGTATAACCAGGGGAAGCTTATCTTT	TRBV20.NA.TRBJ1-4.TRBC1	CGAREGVDERLFF	TGTGGTGCAAGAGAGGGGGTAGACGAAAGATTATTTTTC	TRAV6D-6.TRAJ23.TRAC_TRBV20.NA.TRBJ1-4.TRBC1	TGTGCTCTGGGTGATTCGGGGTATAACCAGGGGAAGCTTATCTTT_TGTGGTGCAAGAGAGGGGGTAGACGAAAGATTATTTTTC	CALGDSGYNQGKLIF_CGAREGVDERLFF	TRAV6D-6.TRAJ23.TRAC_TGTGCTCTGGGTGATTCGGGGTATAACCAGGGGAAGCTTATCTTT_TRBV20.NA.TRBJ1-4.TRBC1_TGTGGTGCAAGAGAGGGGGTAGACGAAAGATTATTTTTC
TFH	CCGGTAGAGTCCAGGA-1	TFH				TRBV15.NA.TRBJ2-5.TRBC2	CASSFGTEGDTQYF	TGTGCCAGCAGTTTTGGGACAGAGGGGGACACCCAGTACTTT	NA_TRBV15.NA.TRBJ2-5.TRBC2	NA_TGTGCCAGCAGTTTTGGGACAGAGGGGGACACCCAGTACTTT	NA_CASSFGTEGDTQYF	NA_NA_TRBV15.NA.TRBJ2-5.TRBC2_TGTGCCAGCAGTTTTGGGACAGAGGGGGACACCCAGTACTTT
TFH	CCGGTAGCATTGCGGC-1	TFH				TRBV31.NA.TRBJ2-7.TRBC2	CAWSSGLGYEQYF	TGTGCCTGGAGCTCGGGACTGGGCTATGAACAGTACTTC	NA_TRBV31.NA.TRBJ2-7.TRBC2	NA_TGTGCCTGGAGCTCGGGACTGGGCTATGAACAGTACTTC	NA_CAWSSGLGYEQYF	NA_NA_TRBV31.NA.TRBJ2-7.TRBC2_TGTGCCTGGAGCTCGGGACTGGGCTATGAACAGTACTTC
TFH	CCGGTAGTCCACGTGG-1	TFH				TRBV16.TRBD1.TRBJ1-1.TRBC1	CASSLAGTGDTEVFF	TGTGCAAGCAGCTTAGCCGGGACAGGGGACACAGAAGTCTTCTTT	NA_TRBV16.TRBD1.TRBJ1-1.TRBC1	NA_TGTGCAAGCAGCTTAGCCGGGACAGGGGACACAGAAGTCTTCTTT	NA_CASSLAGTGDTEVFF	NA_NA_TRBV16.TRBD1.TRBJ1-1.TRBC1_TGTGCAAGCAGCTTAGCCGGGACAGGGGACACAGAAGTCTTCTTT
TFH	CCGTACTCAGCTGGCT-1	TFH				TRBV1.NA.TRBJ1-1.TRBC1	CTCSGTDTEVFF	TGCACCTGCAGTGGGACAGACACAGAAGTCTTCTTT	NA_TRBV1.NA.TRBJ1-1.TRBC1	NA_TGCACCTGCAGTGGGACAGACACAGAAGTCTTCTTT	NA_CTCSGTDTEVFF	NA_NA_TRBV1.NA.TRBJ1-1.TRBC1_TGCACCTGCAGTGGGACAGACACAGAAGTCTTCTTT
TFH	CCGTACTGTAGCGTGA-1	TFH	TRAV6-2.TRAJ7.TRAC	CVLGDDYSNNRLTL	TGTGTTCTGGGTGATGACTACAGCAACAACAGACTTACTTTG	TRBV13-1.NA.TRBJ2-2.TRBC2	CASSDDRGDTGQLYF	TGTGCCAGCAGTGACGACAGGGGGGACACCGGGCAGCTCTACTTT	TRAV6-2.TRAJ7.TRAC_TRBV13-1.NA.TRBJ2-2.TRBC2	TGTGTTCTGGGTGATGACTACAGCAACAACAGACTTACTTTG_TGTGCCAGCAGTGACGACAGGGGGGACACCGGGCAGCTCTACTTT	CVLGDDYSNNRLTL_CASSDDRGDTGQLYF	TRAV6-2.TRAJ7.TRAC_TGTGTTCTGGGTGATGACTACAGCAACAACAGACTTACTTTG_TRBV13-1.NA.TRBJ2-2.TRBC2_TGTGCCAGCAGTGACGACAGGGGGGACACCGGGCAGCTCTACTTT
TFH	CCGTACTGTCGTCTTC-1	TFH				TRBV3.TRBD1.TRBJ1-2.TRBC1	CASSLAGTGDSDYTF	TGTGCCAGCAGCTTAGCCGGGACAGGGGACTCCGACTACACCTTC	NA_TRBV3.TRBD1.TRBJ1-2.TRBC1	NA_TGTGCCAGCAGCTTAGCCGGGACAGGGGACTCCGACTACACCTTC	NA_CASSLAGTGDSDYTF	NA_NA_TRBV3.TRBD1.TRBJ1-2.TRBC1_TGTGCCAGCAGCTTAGCCGGGACAGGGGACTCCGACTACACCTTC
TFH	CCGTGGAAGAGCCCAA-1	TFH	TRAV16N.TRAJ7.TRAC	CAMTPDYSNNRLTL	TGTGCTATGACCCCGGACTACAGCAACAACAGACTTACTTTG	TRBV12-2+TRBV13-2.NA.TRBJ2-3.TRBC2	CASGDARERSAETLYF	TGTGCCAGCGGTGATGCGCGGGAGAGGAGTGCAGAAACGCTGTATTTT	TRAV16N.TRAJ7.TRAC_TRBV12-2+TRBV13-2.NA.TRBJ2-3.TRBC2	TGTGCTATGACCCCGGACTACAGCAACAACAGACTTACTTTG_TGTGCCAGCGGTGATGCGCGGGAGAGGAGTGCAGAAACGCTGTATTTT	CAMTPDYSNNRLTL_CASGDARERSAETLYF	TRAV16N.TRAJ7.TRAC_TGTGCTATGACCCCGGACTACAGCAACAACAGACTTACTTTG_TRBV12-2+TRBV13-2.NA.TRBJ2-3.TRBC2_TGTGCCAGCGGTGATGCGCGGGAGAGGAGTGCAGAAACGCTGTATTTT
TFH	CCGTGGATCAACACGT-1	TFH	TRAV6D-6.TRAJ32.TRAC	CALGDQYGGSGNKLIF	TGTGCTCTGGGTGATCAGTATGGGGGCAGTGGCAACAAGCTCATCTTT	TRBV12-2+TRBV13-2.NA.TRBJ2-1.TRBC2	CASGDVGGNYAEQFF	TGTGCCAGCGGTGATGTTGGGGGGAACTATGCTGAGCAGTTCTTC	TRAV6D-6.TRAJ32.TRAC_TRBV12-2+TRBV13-2.NA.TRBJ2-1.TRBC2	TGTGCTCTGGGTGATCAGTATGGGGGCAGTGGCAACAAGCTCATCTTT_TGTGCCAGCGGTGATGTTGGGGGGAACTATGCTGAGCAGTTCTTC	CALGDQYGGSGNKLIF_CASGDVGGNYAEQFF	TRAV6D-6.TRAJ32.TRAC_TGTGCTCTGGGTGATCAGTATGGGGGCAGTGGCAACAAGCTCATCTTT_TRBV12-2+TRBV13-2.NA.TRBJ2-1.TRBC2_TGTGCCAGCGGTGATGTTGGGGGGAACTATGCTGAGCAGTTCTTC
TFH	CCGTTCACACGGTAGA-1	TFH				TRBV13-1.NA.TRBJ1-1.TRBC1	CASSDTDTEVFF	TGTGCCAGCAGTGATACAGACACAGAAGTCTTCTTT	NA_TRBV13-1.NA.TRBJ1-1.TRBC1	NA_TGTGCCAGCAGTGATACAGACACAGAAGTCTTCTTT	NA_CASSDTDTEVFF	NA_NA_TRBV13-1.NA.TRBJ1-1.TRBC1_TGTGCCAGCAGTGATACAGACACAGAAGTCTTCTTT
TFH	CCGTTCATCCGCGTTT-1	TFH				TRBV1.NA.TRBJ2-5.TRBC2	CTCSAGGDQDTQYF	TGCACCTGCAGTGCAGGGGGGGACCAAGACACCCAGTACTTT	NA_TRBV1.NA.TRBJ2-5.TRBC2	NA_TGCACCTGCAGTGCAGGGGGGGACCAAGACACCCAGTACTTT	NA_CTCSAGGDQDTQYF	NA_NA_TRBV1.NA.TRBJ2-5.TRBC2_TGCACCTGCAGTGCAGGGGGGGACCAAGACACCCAGTACTTT
TFH	CCGTTCATCTAAGCCA-1	TFH				TRBV1.NA.TRBJ1-4.TRBC1	CTCSADWGTNERLFF	TGCACCTGCAGTGCAGACTGGGGGACCAACGAAAGATTATTTTTC	NA_TRBV1.NA.TRBJ1-4.TRBC1	NA_TGCACCTGCAGTGCAGACTGGGGGACCAACGAAAGATTATTTTTC	NA_CTCSADWGTNERLFF	NA_NA_TRBV1.NA.TRBJ1-4.TRBC1_TGCACCTGCAGTGCAGACTGGGGGACCAACGAAAGATTATTTTTC
TFH	CCTAAAGAGAGGTAGA-1	TFH				TRBV3.NA.TRBJ2-7.TRBC2	CASSLRGTGEYEQYF	TGTGCCAGCAGCTTACGCGGGACTGGGGAGTATGAACAGTACTTC	NA_TRBV3.NA.TRBJ2-7.TRBC2	NA_TGTGCCAGCAGCTTACGCGGGACTGGGGAGTATGAACAGTACTTC	NA_CASSLRGTGEYEQYF	NA_NA_TRBV3.NA.TRBJ2-7.TRBC2_TGTGCCAGCAGCTTACGCGGGACTGGGGAGTATGAACAGTACTTC
TFH	CCTAAAGAGCCAGGAT-1	TFH	TRAV7N-4.TRAJ13.TRAC	CAVSEQAGTYQRF	TGTGCAGTTAGTGAGCAGGCTGGGACTTACCAGAGGTTT	TRBV19.NA.TRBJ2-4.TRBC2	CASSQLGASQNTLYF	TGTGCCAGCAGTCAACTGGGGGCTAGTCAAAACACCTTGTACTTT	TRAV7N-4.TRAJ13.TRAC_TRBV19.NA.TRBJ2-4.TRBC2	TGTGCAGTTAGTGAGCAGGCTGGGACTTACCAGAGGTTT_TGTGCCAGCAGTCAACTGGGGGCTAGTCAAAACACCTTGTACTTT	CAVSEQAGTYQRF_CASSQLGASQNTLYF	TRAV7N-4.TRAJ13.TRAC_TGTGCAGTTAGTGAGCAGGCTGGGACTTACCAGAGGTTT_TRBV19.NA.TRBJ2-4.TRBC2_TGTGCCAGCAGTCAACTGGGGGCTAGTCAAAACACCTTGTACTTT
TFH	CCTAAAGCAATGGACG-1	TFH				TRBV3.TRBD1.TRBJ1-1.TRBC1	CASSLAGQGDTEVFF	TGTGCCAGCAGCTTAGCGGGACAGGGGGACACAGAAGTCTTCTTT	NA_TRBV3.TRBD1.TRBJ1-1.TRBC1	NA_TGTGCCAGCAGCTTAGCGGGACAGGGGGACACAGAAGTCTTCTTT	NA_CASSLAGQGDTEVFF	NA_NA_TRBV3.TRBD1.TRBJ1-1.TRBC1_TGTGCCAGCAGCTTAGCGGGACAGGGGGACACAGAAGTCTTCTTT
TFH	CCTACACCACGAAATA-1	TFH				TRBV15.NA.TRBJ2-5.TRBC2	CASSSGGEDTQYF	TGTGCCAGCAGTTCTGGGGGCGAAGACACCCAGTACTTT	NA_TRBV15.NA.TRBJ2-5.TRBC2	NA_TGTGCCAGCAGTTCTGGGGGCGAAGACACCCAGTACTTT	NA_CASSSGGEDTQYF	NA_NA_TRBV15.NA.TRBJ2-5.TRBC2_TGTGCCAGCAGTTCTGGGGGCGAAGACACCCAGTACTTT
TFH	CCTACACCAGACGCAA-1	TFH				TRBV15.NA.TRBJ2-5.TRBC2	CASSSGGEDTQYF	TGTGCCAGCAGTTCTGGGGGCGAAGACACCCAGTACTTT	NA_TRBV15.NA.TRBJ2-5.TRBC2	NA_TGTGCCAGCAGTTCTGGGGGCGAAGACACCCAGTACTTT	NA_CASSSGGEDTQYF	NA_NA_TRBV15.NA.TRBJ2-5.TRBC2_TGTGCCAGCAGTTCTGGGGGCGAAGACACCCAGTACTTT
TFH	CCTACACCATACTACG-1	TFH	TRAV5-1.TRAJ7.TRAC	CSARDYSNNRLTL	TGCTCAGCAAGGGACTACAGCAACAACAGACTTACTTTG	TRBV1.NA.TRBJ2-5.TRBC2	CTCSAGQDQDTQYF	TGCACCTGCAGTGCAGGACAGGATCAAGACACCCAGTACTTT	TRAV5-1.TRAJ7.TRAC_TRBV1.NA.TRBJ2-5.TRBC2	TGCTCAGCAAGGGACTACAGCAACAACAGACTTACTTTG_TGCACCTGCAGTGCAGGACAGGATCAAGACACCCAGTACTTT	CSARDYSNNRLTL_CTCSAGQDQDTQYF	TRAV5-1.TRAJ7.TRAC_TGCTCAGCAAGGGACTACAGCAACAACAGACTTACTTTG_TRBV1.NA.TRBJ2-5.TRBC2_TGCACCTGCAGTGCAGGACAGGATCAAGACACCCAGTACTTT
TFH	CCTACACCATAGTAAG-1	TFH				TRBV3.TRBD1.TRBJ2-7.TRBC2	CASSLSGTGEYEQYF	TGTGCCAGCAGCTTATCCGGGACAGGGGAGTATGAACAGTACTTC	NA_TRBV3.TRBD1.TRBJ2-7.TRBC2	NA_TGTGCCAGCAGCTTATCCGGGACAGGGGAGTATGAACAGTACTTC	NA_CASSLSGTGEYEQYF	NA_NA_TRBV3.TRBD1.TRBJ2-7.TRBC2_TGTGCCAGCAGCTTATCCGGGACAGGGGAGTATGAACAGTACTTC
TFH	CCTACACGTGACGCCT-1	TFH	TRAV14-3.TRAJ48.TRAC	CAARSYGNEKITF	TGTGCAGCAAGGTCATATGGAAATGAGAAAATAACTTTT	TRBV13-1.NA.TRBJ2-5.TRBC2;TRBV31.NA.TRBJ2-7.TRBC2	CASSLQGDQDTQYF;CAWSPGLGYEQYF	TGTGCCAGCAGTCTACAGGGGGACCAAGACACCCAGTACTTT;TGTGCCTGGAGCCCGGGACTGGGATATGAACAGTACTTC	TRAV14-3.TRAJ48.TRAC_TRBV13-1.NA.TRBJ2-5.TRBC2;TRBV31.NA.TRBJ2-7.TRBC2	TGTGCAGCAAGGTCATATGGAAATGAGAAAATAACTTTT_TGTGCCAGCAGTCTACAGGGGGACCAAGACACCCAGTACTTT;TGTGCCTGGAGCCCGGGACTGGGATATGAACAGTACTTC	CAARSYGNEKITF_CASSLQGDQDTQYF;CAWSPGLGYEQYF	TRAV14-3.TRAJ48.TRAC_TGTGCAGCAAGGTCATATGGAAATGAGAAAATAACTTTT_TRBV13-1.NA.TRBJ2-5.TRBC2;TRBV31.NA.TRBJ2-7.TRBC2_TGTGCCAGCAGTCTACAGGGGGACCAAGACACCCAGTACTTT;TGTGCCTGGAGCCCGGGACTGGGATATGAACAGTACTTC
TFH	CCTACACTCTGACCTC-1	TFH				TRBV12-2+TRBV13-2.NA.TRBJ2-4.TRBC2	CASGDEGGRDQNTLYF	TGTGCCAGCGGTGATGAGGGGGGGCGCGATCAAAACACCTTGTACTTT	NA_TRBV12-2+TRBV13-2.NA.TRBJ2-4.TRBC2	NA_TGTGCCAGCGGTGATGAGGGGGGGCGCGATCAAAACACCTTGTACTTT	NA_CASGDEGGRDQNTLYF	NA_NA_TRBV12-2+TRBV13-2.NA.TRBJ2-4.TRBC2_TGTGCCAGCGGTGATGAGGGGGGGCGCGATCAAAACACCTTGTACTTT
TFH	CCTACCAAGTGAACGC-1	TFH				TRBV31.NA.TRBJ2-7.TRBC2	CAWSPGLAYEQYF	TGTGCCTGGAGTCCTGGACTGGCCTATGAACAGTACTTC	NA_TRBV31.NA.TRBJ2-7.TRBC2	NA_TGTGCCTGGAGTCCTGGACTGGCCTATGAACAGTACTTC	NA_CAWSPGLAYEQYF	NA_NA_TRBV31.NA.TRBJ2-7.TRBC2_TGTGCCTGGAGTCCTGGACTGGCCTATGAACAGTACTTC
TFH	CCTACCACAAGAGTCG-1	TFH	TRAV6D-6.TRAJ32.TRAC	CALGDQYGGSGNKLIF	TGTGCTCTGGGTGATCAGTATGGGGGCAGTGGCAACAAGCTCATCTTT	TRBV13-2.NA.TRBJ2-1.TRBC2	CASGDVGGNYAEQFF	TGTGCCAGCGGTGATGTTGGGGGGAACTATGCTGAGCAGTTCTTC	TRAV6D-6.TRAJ32.TRAC_TRBV13-2.NA.TRBJ2-1.TRBC2	TGTGCTCTGGGTGATCAGTATGGGGGCAGTGGCAACAAGCTCATCTTT_TGTGCCAGCGGTGATGTTGGGGGGAACTATGCTGAGCAGTTCTTC	CALGDQYGGSGNKLIF_CASGDVGGNYAEQFF	TRAV6D-6.TRAJ32.TRAC_TGTGCTCTGGGTGATCAGTATGGGGGCAGTGGCAACAAGCTCATCTTT_TRBV13-2.NA.TRBJ2-1.TRBC2_TGTGCCAGCGGTGATGTTGGGGGGAACTATGCTGAGCAGTTCTTC
TFH	CCTACCATCAGAGACG-1	TFH	TRAV7-4.TRAJ7.TRAC	CAASSYSNNRLTL	TGTGCAGCTAGTTCCTACAGCAACAACAGACTTACTTTG	TRBV16.NA.TRBJ2-5.TRBC2	CASSLDLGGAQDTQYF	TGTGCAAGCAGCTTAGACCTTGGGGGGGCGCAAGACACCCAGTACTTT	TRAV7-4.TRAJ7.TRAC_TRBV16.NA.TRBJ2-5.TRBC2	TGTGCAGCTAGTTCCTACAGCAACAACAGACTTACTTTG_TGTGCAAGCAGCTTAGACCTTGGGGGGGCGCAAGACACCCAGTACTTT	CAASSYSNNRLTL_CASSLDLGGAQDTQYF	TRAV7-4.TRAJ7.TRAC_TGTGCAGCTAGTTCCTACAGCAACAACAGACTTACTTTG_TRBV16.NA.TRBJ2-5.TRBC2_TGTGCAAGCAGCTTAGACCTTGGGGGGGCGCAAGACACCCAGTACTTT
TFH	CCTAGCTCAGACAAGC-1	TFH				TRBV15.NA.TRBJ2-5.TRBC2	CASSLGQQDTQYF	TGTGCCAGCAGTTTGGGACAACAAGACACCCAGTACTTT	NA_TRBV15.NA.TRBJ2-5.TRBC2	NA_TGTGCCAGCAGTTTGGGACAACAAGACACCCAGTACTTT	NA_CASSLGQQDTQYF	NA_NA_TRBV15.NA.TRBJ2-5.TRBC2_TGTGCCAGCAGTTTGGGACAACAAGACACCCAGTACTTT
TFH	CCTAGCTCATCTCGCT-1	TFH				TRBV3.TRBD1.TRBJ1-2.TRBC1	CASSLVGQDSDYTF	TGTGCCAGCAGCTTAGTGGGACAGGACTCCGACTACACCTTC	NA_TRBV3.TRBD1.TRBJ1-2.TRBC1	NA_TGTGCCAGCAGCTTAGTGGGACAGGACTCCGACTACACCTTC	NA_CASSLVGQDSDYTF	NA_NA_TRBV3.TRBD1.TRBJ1-2.TRBC1_TGTGCCAGCAGCTTAGTGGGACAGGACTCCGACTACACCTTC
TFH	CCTAGCTGTGCCTGTG-1	TFH				TRBV3.TRBD1.TRBJ2-7.TRBC2	CASSLSGTGEYEQYF	TGTGCCAGCAGCTTATCCGGGACAGGGGAGTATGAACAGTACTTC	NA_TRBV3.TRBD1.TRBJ2-7.TRBC2	NA_TGTGCCAGCAGCTTATCCGGGACAGGGGAGTATGAACAGTACTTC	NA_CASSLSGTGEYEQYF	NA_NA_TRBV3.TRBD1.TRBJ2-7.TRBC2_TGTGCCAGCAGCTTATCCGGGACAGGGGAGTATGAACAGTACTTC
TFH	CCTAGCTTCAGAGACG-1	TFH	TRAV16N.TRAJ7.TRAC	CAMREDYSNNRLTL	TGTGCTATGAGAGAGGACTACAGCAACAACAGACTTACTTTG	TRBV15.NA.TRBJ2-5.TRBC2	CASSLGQQDTQYF	TGTGCCAGCAGTTTAGGACAGCAAGACACCCAGTACTTT	TRAV16N.TRAJ7.TRAC_TRBV15.NA.TRBJ2-5.TRBC2	TGTGCTATGAGAGAGGACTACAGCAACAACAGACTTACTTTG_TGTGCCAGCAGTTTAGGACAGCAAGACACCCAGTACTTT	CAMREDYSNNRLTL_CASSLGQQDTQYF	TRAV16N.TRAJ7.TRAC_TGTGCTATGAGAGAGGACTACAGCAACAACAGACTTACTTTG_TRBV15.NA.TRBJ2-5.TRBC2_TGTGCCAGCAGTTTAGGACAGCAAGACACCCAGTACTTT
TFH	CCTAGCTTCTCCTATA-1	TFH	TRAV9-1.TRAJ7.TRAC	CAAADYSNNRLTL	TGTGCTGCGGCGGACTACAGCAACAACAGACTTACTTTG	TRBV12-2+TRBV13-2.TRBD1.TRBJ2-7.TRBC2	CASGETGGSSYEQYF	TGTGCCAGCGGTGAGACAGGGGGGAGCTCCTATGAACAGTACTTC	TRAV9-1.TRAJ7.TRAC_TRBV12-2+TRBV13-2.TRBD1.TRBJ2-7.TRBC2	TGTGCTGCGGCGGACTACAGCAACAACAGACTTACTTTG_TGTGCCAGCGGTGAGACAGGGGGGAGCTCCTATGAACAGTACTTC	CAAADYSNNRLTL_CASGETGGSSYEQYF	TRAV9-1.TRAJ7.TRAC_TGTGCTGCGGCGGACTACAGCAACAACAGACTTACTTTG_TRBV12-2+TRBV13-2.TRBD1.TRBJ2-7.TRBC2_TGTGCCAGCGGTGAGACAGGGGGGAGCTCCTATGAACAGTACTTC
TFH	CCTATTAAGGATGGTC-1	TFH				TRBV3.NA.TRBJ2-7.TRBC2	CASSSSGTGEYEQYF	TGTGCCAGCAGCTCCTCCGGGACTGGGGAATATGAACAGTACTTC	NA_TRBV3.NA.TRBJ2-7.TRBC2	NA_TGTGCCAGCAGCTCCTCCGGGACTGGGGAATATGAACAGTACTTC	NA_CASSSSGTGEYEQYF	NA_NA_TRBV3.NA.TRBJ2-7.TRBC2_TGTGCCAGCAGCTCCTCCGGGACTGGGGAATATGAACAGTACTTC
TFH	CCTATTAGTTCCCTTG-1	TFH	TRAV16N.TRAJ23.TRAC	CAMRGYNQGKLIF	TGTGCTATGAGAGGTTATAACCAGGGGAAGCTTATCTTT	TRBV15.NA.TRBJ2-7.TRBC2	CASSRDSSYEQYF	TGTGCCAGCAGTAGGGACAGCTCCTATGAACAGTACTTC	TRAV16N.TRAJ23.TRAC_TRBV15.NA.TRBJ2-7.TRBC2	TGTGCTATGAGAGGTTATAACCAGGGGAAGCTTATCTTT_TGTGCCAGCAGTAGGGACAGCTCCTATGAACAGTACTTC	CAMRGYNQGKLIF_CASSRDSSYEQYF	TRAV16N.TRAJ23.TRAC_TGTGCTATGAGAGGTTATAACCAGGGGAAGCTTATCTTT_TRBV15.NA.TRBJ2-7.TRBC2_TGTGCCAGCAGTAGGGACAGCTCCTATGAACAGTACTTC
TFH	CCTATTATCACGCGGT-1	TFH	TRAV13-1.TRAJ49.TRAC	CAMEPGGYQNFYF	TGTGCTATGGAACCGGGGGGTTACCAGAACTTCTATTTT	TRBV15.NA.TRBJ1-5.TRBC1	CASSLGSNNQAPLF	TGTGCCAGCAGTTTGGGCAGTAACAACCAGGCTCCGCTTTTT	TRAV13-1.TRAJ49.TRAC_TRBV15.NA.TRBJ1-5.TRBC1	TGTGCTATGGAACCGGGGGGTTACCAGAACTTCTATTTT_TGTGCCAGCAGTTTGGGCAGTAACAACCAGGCTCCGCTTTTT	CAMEPGGYQNFYF_CASSLGSNNQAPLF	TRAV13-1.TRAJ49.TRAC_TGTGCTATGGAACCGGGGGGTTACCAGAACTTCTATTTT_TRBV15.NA.TRBJ1-5.TRBC1_TGTGCCAGCAGTTTGGGCAGTAACAACCAGGCTCCGCTTTTT
TFH	CCTATTATCGTAGGTT-1	TFH				TRBV3.NA.TRBJ2-7.TRBC2	CASSPSGTGEYEQYF	TGTGCCAGCAGCCCCTCCGGGACTGGGGAGTATGAACAGTACTTC	NA_TRBV3.NA.TRBJ2-7.TRBC2	NA_TGTGCCAGCAGCCCCTCCGGGACTGGGGAGTATGAACAGTACTTC	NA_CASSPSGTGEYEQYF	NA_NA_TRBV3.NA.TRBJ2-7.TRBC2_TGTGCCAGCAGCCCCTCCGGGACTGGGGAGTATGAACAGTACTTC
TFH	CCTCAGTAGCTTATCG-1	TFH	TRAV3-1.TRAJ22.TRAC	CAVSASSGSWQLIF	TGCGCAGTCAGTGCGTCTTCTGGCAGCTGGCAACTCATCTTT	TRBV16.TRBD2.TRBJ2-1.TRBC2;TRBV31.NA.TRBJ2-7.TRBC2	CASSSLYWGGAYAEQFF;CAWSPGLGYEQYF	TGTGCAAGCAGCTCCCTCTACTGGGGGGGCGCCTATGCTGAGCAGTTCTTC;TGTGCCTGGAGTCCGGGACTGGGGTATGAACAGTACTTC	TRAV3-1.TRAJ22.TRAC_TRBV16.TRBD2.TRBJ2-1.TRBC2;TRBV31.NA.TRBJ2-7.TRBC2	TGCGCAGTCAGTGCGTCTTCTGGCAGCTGGCAACTCATCTTT_TGTGCAAGCAGCTCCCTCTACTGGGGGGGCGCCTATGCTGAGCAGTTCTTC;TGTGCCTGGAGTCCGGGACTGGGGTATGAACAGTACTTC	CAVSASSGSWQLIF_CASSSLYWGGAYAEQFF;CAWSPGLGYEQYF	TRAV3-1.TRAJ22.TRAC_TGCGCAGTCAGTGCGTCTTCTGGCAGCTGGCAACTCATCTTT_TRBV16.TRBD2.TRBJ2-1.TRBC2;TRBV31.NA.TRBJ2-7.TRBC2_TGTGCAAGCAGCTCCCTCTACTGGGGGGGCGCCTATGCTGAGCAGTTCTTC;TGTGCCTGGAGTCCGGGACTGGGGTATGAACAGTACTTC
TFH	CCTCTGAAGAAAGTGG-1	TFH	TRAV16N.TRAJ15.TRAC	CAMREVYQGGRALIF	TGTGCTATGAGAGAGGTATACCAGGGAGGCAGAGCTCTGATATTT	TRBV15.NA.TRBJ2-5.TRBC2	CASSFGTEGDTQYF	TGTGCCAGCAGTTTTGGGACAGAGGGGGACACCCAGTACTTT	TRAV16N.TRAJ15.TRAC_TRBV15.NA.TRBJ2-5.TRBC2	TGTGCTATGAGAGAGGTATACCAGGGAGGCAGAGCTCTGATATTT_TGTGCCAGCAGTTTTGGGACAGAGGGGGACACCCAGTACTTT	CAMREVYQGGRALIF_CASSFGTEGDTQYF	TRAV16N.TRAJ15.TRAC_TGTGCTATGAGAGAGGTATACCAGGGAGGCAGAGCTCTGATATTT_TRBV15.NA.TRBJ2-5.TRBC2_TGTGCCAGCAGTTTTGGGACAGAGGGGGACACCCAGTACTTT
TFH	CCTCTGAAGAAGGGTA-1	TFH				TRBV3.NA.TRBJ2-7.TRBC2	CASSLAGTGEYEQYF	TGTGCCAGCAGCTTAGCCGGGACTGGGGAGTATGAACAGTACTTC	NA_TRBV3.NA.TRBJ2-7.TRBC2	NA_TGTGCCAGCAGCTTAGCCGGGACTGGGGAGTATGAACAGTACTTC	NA_CASSLAGTGEYEQYF	NA_NA_TRBV3.NA.TRBJ2-7.TRBC2_TGTGCCAGCAGCTTAGCCGGGACTGGGGAGTATGAACAGTACTTC
TFH	CCTCTGAGTATCACCA-1	TFH	TRAV9-1.TRAJ48.TRAC	CAASTYGNEKITF	TGTGCTGCGAGCACCTATGGAAATGAGAAAATAACTTTT	TRBV12-2+TRBV13-2.NA.TRBJ2-7.TRBC2	CASGELGVSYEQYF	TGTGCCAGCGGTGAGCTGGGGGTCTCCTATGAACAGTACTTC	TRAV9-1.TRAJ48.TRAC_TRBV12-2+TRBV13-2.NA.TRBJ2-7.TRBC2	TGTGCTGCGAGCACCTATGGAAATGAGAAAATAACTTTT_TGTGCCAGCGGTGAGCTGGGGGTCTCCTATGAACAGTACTTC	CAASTYGNEKITF_CASGELGVSYEQYF	TRAV9-1.TRAJ48.TRAC_TGTGCTGCGAGCACCTATGGAAATGAGAAAATAACTTTT_TRBV12-2+TRBV13-2.NA.TRBJ2-7.TRBC2_TGTGCCAGCGGTGAGCTGGGGGTCTCCTATGAACAGTACTTC
TFH	CCTCTGAGTATTCTCT-1	TFH	TRAV5-1.TRAJ42.TRAC;TRAV6D-6.TRAJ7.TRAC	CSARLSGGSNAKLTF;CALSDDYSNNRLTL	TGCTCAGCAAGGTTATCTGGAGGAAGCAATGCAAAGCTAACCTTC;TGTGCTCTGAGTGATGACTACAGCAACAACAGACTTACTTTG	TRBV15.NA.TRBJ2-5.TRBC2	CASRTGSQDTQYF	TGTGCCAGCAGAACTGGGTCCCAAGACACCCAGTACTTT	TRAV5-1.TRAJ42.TRAC;TRAV6D-6.TRAJ7.TRAC_TRBV15.NA.TRBJ2-5.TRBC2	TGCTCAGCAAGGTTATCTGGAGGAAGCAATGCAAAGCTAACCTTC;TGTGCTCTGAGTGATGACTACAGCAACAACAGACTTACTTTG_TGTGCCAGCAGAACTGGGTCCCAAGACACCCAGTACTTT	CSARLSGGSNAKLTF;CALSDDYSNNRLTL_CASRTGSQDTQYF	TRAV5-1.TRAJ42.TRAC;TRAV6D-6.TRAJ7.TRAC_TGCTCAGCAAGGTTATCTGGAGGAAGCAATGCAAAGCTAACCTTC;TGTGCTCTGAGTGATGACTACAGCAACAACAGACTTACTTTG_TRBV15.NA.TRBJ2-5.TRBC2_TGTGCCAGCAGAACTGGGTCCCAAGACACCCAGTACTTT
TFH	CCTTACGAGAGACGAA-1	TFH				TRBV15.NA.TRBJ2-1.TRBC2	CASSLGGNYAEQFF	TGTGCCAGCAGTTTAGGCGGAAACTATGCTGAGCAGTTCTTC	NA_TRBV15.NA.TRBJ2-1.TRBC2	NA_TGTGCCAGCAGTTTAGGCGGAAACTATGCTGAGCAGTTCTTC	NA_CASSLGGNYAEQFF	NA_NA_TRBV15.NA.TRBJ2-1.TRBC2_TGTGCCAGCAGTTTAGGCGGAAACTATGCTGAGCAGTTCTTC
TFH	CCTTACGAGATCTGCT-1	TFH	TRAV6D-6.TRAJ23.NA	CALGEGGYNQGKLIF	TGTGCTCTGGGTGAAGGGGGTTATAACCAGGGGAAGCTTATCTTT	TRBV31.NA.TRBJ2-7.TRBC2	CAWSPSLGYEQYF	TGTGCCTGGAGCCCCTCACTGGGTTATGAACAGTACTTC	TRAV6D-6.TRAJ23.NA_TRBV31.NA.TRBJ2-7.TRBC2	TGTGCTCTGGGTGAAGGGGGTTATAACCAGGGGAAGCTTATCTTT_TGTGCCTGGAGCCCCTCACTGGGTTATGAACAGTACTTC	CALGEGGYNQGKLIF_CAWSPSLGYEQYF	TRAV6D-6.TRAJ23.NA_TGTGCTCTGGGTGAAGGGGGTTATAACCAGGGGAAGCTTATCTTT_TRBV31.NA.TRBJ2-7.TRBC2_TGTGCCTGGAGCCCCTCACTGGGTTATGAACAGTACTTC
TFH	CCTTACGAGTAGATGT-1	TFH	TRAV7D-3.TRAJ22.TRAC	CAVTSSGSWQLIF	TGTGCAGTGACATCTTCTGGCAGCTGGCAACTCATCTTT	TRBV15.NA.TRBJ1-5.TRBC1	CASSPGTGGDNNQAPLF	TGTGCCAGCAGCCCCGGGACAGGAGGGGATAACAACCAGGCTCCGCTTTTT	TRAV7D-3.TRAJ22.TRAC_TRBV15.NA.TRBJ1-5.TRBC1	TGTGCAGTGACATCTTCTGGCAGCTGGCAACTCATCTTT_TGTGCCAGCAGCCCCGGGACAGGAGGGGATAACAACCAGGCTCCGCTTTTT	CAVTSSGSWQLIF_CASSPGTGGDNNQAPLF	TRAV7D-3.TRAJ22.TRAC_TGTGCAGTGACATCTTCTGGCAGCTGGCAACTCATCTTT_TRBV15.NA.TRBJ1-5.TRBC1_TGTGCCAGCAGCCCCGGGACAGGAGGGGATAACAACCAGGCTCCGCTTTTT
TFH	CCTTACGCAGCCTTGG-1	TFH	TRAV6D-6.TRAJ32.TRAC	CALGDQYGGSGNKLIF	TGTGCTCTGGGTGATCAGTATGGGGGCAGTGGCAACAAGCTCATCTTT	TRBV12-2+TRBV13-2.NA.TRBJ2-1.TRBC2	CASGDVGGNYAEQFF	TGTGCCAGCGGTGATGTTGGGGGGAACTATGCTGAGCAGTTCTTC	TRAV6D-6.TRAJ32.TRAC_TRBV12-2+TRBV13-2.NA.TRBJ2-1.TRBC2	TGTGCTCTGGGTGATCAGTATGGGGGCAGTGGCAACAAGCTCATCTTT_TGTGCCAGCGGTGATGTTGGGGGGAACTATGCTGAGCAGTTCTTC	CALGDQYGGSGNKLIF_CASGDVGGNYAEQFF	TRAV6D-6.TRAJ32.TRAC_TGTGCTCTGGGTGATCAGTATGGGGGCAGTGGCAACAAGCTCATCTTT_TRBV12-2+TRBV13-2.NA.TRBJ2-1.TRBC2_TGTGCCAGCGGTGATGTTGGGGGGAACTATGCTGAGCAGTTCTTC
TFH	CCTTACGGTTGTCTTT-1	TFH				TRBV3.TRBD1.TRBJ2-7.TRBC2	CASSLSGTGEYEQYF	TGTGCCAGCAGCTTATCCGGGACAGGGGAGTATGAACAGTACTTC	NA_TRBV3.TRBD1.TRBJ2-7.TRBC2	NA_TGTGCCAGCAGCTTATCCGGGACAGGGGAGTATGAACAGTACTTC	NA_CASSLSGTGEYEQYF	NA_NA_TRBV3.TRBD1.TRBJ2-7.TRBC2_TGTGCCAGCAGCTTATCCGGGACAGGGGAGTATGAACAGTACTTC
TFH	CCTTACGTCCTCGCAT-1	TFH				TRBV15.NA.TRBJ2-1.TRBC2	CASSLGGNYAEQFF	TGTGCCAGCAGTTTAGGGGGTAACTATGCTGAGCAGTTCTTC	NA_TRBV15.NA.TRBJ2-1.TRBC2	NA_TGTGCCAGCAGTTTAGGGGGTAACTATGCTGAGCAGTTCTTC	NA_CASSLGGNYAEQFF	NA_NA_TRBV15.NA.TRBJ2-1.TRBC2_TGTGCCAGCAGTTTAGGGGGTAACTATGCTGAGCAGTTCTTC
TFH	CCTTCCCAGTGTCTCA-1	TFH				TRBV12-2+TRBV13-2.NA.TRBJ2-1.TRBC2	CASGEGLGDYAEQFF	TGTGCCAGCGGTGAGGGACTGGGGGATTATGCTGAGCAGTTCTTC	NA_TRBV12-2+TRBV13-2.NA.TRBJ2-1.TRBC2	NA_TGTGCCAGCGGTGAGGGACTGGGGGATTATGCTGAGCAGTTCTTC	NA_CASGEGLGDYAEQFF	NA_NA_TRBV12-2+TRBV13-2.NA.TRBJ2-1.TRBC2_TGTGCCAGCGGTGAGGGACTGGGGGATTATGCTGAGCAGTTCTTC
TFH	CCTTCGAAGCGTGTCC-1	TFH	TRAV5-1.TRAJ5.TRAC	CSASGTQVVGQLTF	TGCTCAGCAAGTGGGACACAGGTTGTGGGGCAGCTCACTTTC	TRBV12-2+TRBV13-2.NA.TRBJ2-5.TRBC2	CASGGAQDTQYF	TGTGCCAGCGGGGGGGCCCAAGACACCCAGTACTTT	TRAV5-1.TRAJ5.TRAC_TRBV12-2+TRBV13-2.NA.TRBJ2-5.TRBC2	TGCTCAGCAAGTGGGACACAGGTTGTGGGGCAGCTCACTTTC_TGTGCCAGCGGGGGGGCCCAAGACACCCAGTACTTT	CSASGTQVVGQLTF_CASGGAQDTQYF	TRAV5-1.TRAJ5.TRAC_TGCTCAGCAAGTGGGACACAGGTTGTGGGGCAGCTCACTTTC_TRBV12-2+TRBV13-2.NA.TRBJ2-5.TRBC2_TGTGCCAGCGGGGGGGCCCAAGACACCCAGTACTTT
TFH	CCTTCGAGTCGCATAT-1	TFH				TRBV13-1.NA.TRBJ2-3.TRBC2	CASSLDPSAETLYF	TGTGCCAGCAGTCTCGACCCTAGTGCAGAAACGCTGTATTTT	NA_TRBV13-1.NA.TRBJ2-3.TRBC2	NA_TGTGCCAGCAGTCTCGACCCTAGTGCAGAAACGCTGTATTTT	NA_CASSLDPSAETLYF	NA_NA_TRBV13-1.NA.TRBJ2-3.TRBC2_TGTGCCAGCAGTCTCGACCCTAGTGCAGAAACGCTGTATTTT
TFH	CCTTCGATCGAGGTAG-1	TFH	TRAV13-1.TRAJ45.TRAC	CAMEPYTGGADRLTF	TGTGCTATGGAACCTTATACAGGAGGTGCAGATAGACTCACCTTT	TRBV1.NA.TRBJ2-5.TRBC2;TRBV17.NA.TRBJ2-4.TRBC2	CTCSAPPGGRDTQYF;CASSREGGNTLYF	TGCACCTGCAGTGCGCCCCCGGGGGGAAGGGACACCCAGTACTTT;TGTGCTAGCAGTAGAGAGGGTGGGAACACCTTGTACTTT	TRAV13-1.TRAJ45.TRAC_TRBV1.NA.TRBJ2-5.TRBC2;TRBV17.NA.TRBJ2-4.TRBC2	TGTGCTATGGAACCTTATACAGGAGGTGCAGATAGACTCACCTTT_TGCACCTGCAGTGCGCCCCCGGGGGGAAGGGACACCCAGTACTTT;TGTGCTAGCAGTAGAGAGGGTGGGAACACCTTGTACTTT	CAMEPYTGGADRLTF_CTCSAPPGGRDTQYF;CASSREGGNTLYF	TRAV13-1.TRAJ45.TRAC_TGTGCTATGGAACCTTATACAGGAGGTGCAGATAGACTCACCTTT_TRBV1.NA.TRBJ2-5.TRBC2;TRBV17.NA.TRBJ2-4.TRBC2_TGCACCTGCAGTGCGCCCCCGGGGGGAAGGGACACCCAGTACTTT;TGTGCTAGCAGTAGAGAGGGTGGGAACACCTTGTACTTT
TFH	CCTTCGATCTTTAGGG-1	TFH	TRAV6N-7.TRAJ7.TRAC	CALSDQDYSNNRLTL	TGCGCTCTGAGTGATCAGGACTACAGCAACAACAGACTTACTTTG	TRBV15.NA.TRBJ2-5.TRBC2	CASRRGSQDTQYF	TGTGCCAGCAGAAGGGGTTCCCAAGACACCCAGTACTTT	TRAV6N-7.TRAJ7.TRAC_TRBV15.NA.TRBJ2-5.TRBC2	TGCGCTCTGAGTGATCAGGACTACAGCAACAACAGACTTACTTTG_TGTGCCAGCAGAAGGGGTTCCCAAGACACCCAGTACTTT	CALSDQDYSNNRLTL_CASRRGSQDTQYF	TRAV6N-7.TRAJ7.TRAC_TGCGCTCTGAGTGATCAGGACTACAGCAACAACAGACTTACTTTG_TRBV15.NA.TRBJ2-5.TRBC2_TGTGCCAGCAGAAGGGGTTCCCAAGACACCCAGTACTTT
TFH	CCTTTCTAGAACAATC-1	TFH				TRBV3.TRBD2.TRBJ2-1.TRBC2	CASSLFGTGDAEQFF	TGTGCCAGCAGCTTATTCGGGACTGGGGATGCTGAGCAGTTCTTC	NA_TRBV3.TRBD2.TRBJ2-1.TRBC2	NA_TGTGCCAGCAGCTTATTCGGGACTGGGGATGCTGAGCAGTTCTTC	NA_CASSLFGTGDAEQFF	NA_NA_TRBV3.TRBD2.TRBJ2-1.TRBC2_TGTGCCAGCAGCTTATTCGGGACTGGGGATGCTGAGCAGTTCTTC
TFH	CCTTTCTAGACTAGGC-1	TFH	TRAV6-3.TRAJ7.TRAC	CAMRVYSNNRLTL	TGTGCTATGAGGGTCTACAGCAACAACAGACTTACTTTG	TRBV13-1.NA.TRBJ2-5.TRBC2	CASSAGQQDTQYF	TGTGCCAGCAGTGCAGGACAGCAAGACACCCAGTACTTT	TRAV6-3.TRAJ7.TRAC_TRBV13-1.NA.TRBJ2-5.TRBC2	TGTGCTATGAGGGTCTACAGCAACAACAGACTTACTTTG_TGTGCCAGCAGTGCAGGACAGCAAGACACCCAGTACTTT	CAMRVYSNNRLTL_CASSAGQQDTQYF	TRAV6-3.TRAJ7.TRAC_TGTGCTATGAGGGTCTACAGCAACAACAGACTTACTTTG_TRBV13-1.NA.TRBJ2-5.TRBC2_TGTGCCAGCAGTGCAGGACAGCAAGACACCCAGTACTTT
TFH	CCTTTCTAGCTATGCT-1	TFH	TRAV13N-4.TRAJ30.TRAC	CAPPETNAYKVIF	TGTGCTCCCCCCGAGACAAATGCTTACAAAGTCATCTTT	TRBV10.NA.TRBJ1-1.TRBC1	CASSYSRDDTEVFF	TGTGCCAGCAGCTACAGCAGGGATGACACAGAAGTCTTCTTT	TRAV13N-4.TRAJ30.TRAC_TRBV10.NA.TRBJ1-1.TRBC1	TGTGCTCCCCCCGAGACAAATGCTTACAAAGTCATCTTT_TGTGCCAGCAGCTACAGCAGGGATGACACAGAAGTCTTCTTT	CAPPETNAYKVIF_CASSYSRDDTEVFF	TRAV13N-4.TRAJ30.TRAC_TGTGCTCCCCCCGAGACAAATGCTTACAAAGTCATCTTT_TRBV10.NA.TRBJ1-1.TRBC1_TGTGCCAGCAGCTACAGCAGGGATGACACAGAAGTCTTCTTT
TFH	CCTTTCTTCCCATTTA-1	TFH				TRBV31.NA.TRBJ1-5.TRBC1	CAWGGQDQAPLF	TGTGCCTGGGGCGGACAGGACCAGGCTCCGCTTTTT	NA_TRBV31.NA.TRBJ1-5.TRBC1	NA_TGTGCCTGGGGCGGACAGGACCAGGCTCCGCTTTTT	NA_CAWGGQDQAPLF	NA_NA_TRBV31.NA.TRBJ1-5.TRBC1_TGTGCCTGGGGCGGACAGGACCAGGCTCCGCTTTTT
TFH	CCTTTCTTCGGTGTCG-1	TFH				TRBV31.NA.TRBJ2-5.TRBC2	CAWSLGVQDTQYF	TGTGCCTGGAGTCTCGGGGTCCAAGACACCCAGTACTTT	NA_TRBV31.NA.TRBJ2-5.TRBC2	NA_TGTGCCTGGAGTCTCGGGGTCCAAGACACCCAGTACTTT	NA_CAWSLGVQDTQYF	NA_NA_TRBV31.NA.TRBJ2-5.TRBC2_TGTGCCTGGAGTCTCGGGGTCCAAGACACCCAGTACTTT
TFH	CGAACATAGACGCAAC-1	TFH				TRBV19.NA.TRBJ1-1.TRBC1	CASRLIPGENTEVFF	TGTGCCAGCAGGCTCATTCCAGGGGAAAACACAGAAGTCTTCTTT	NA_TRBV19.NA.TRBJ1-1.TRBC1	NA_TGTGCCAGCAGGCTCATTCCAGGGGAAAACACAGAAGTCTTCTTT	NA_CASRLIPGENTEVFF	NA_NA_TRBV19.NA.TRBJ1-1.TRBC1_TGTGCCAGCAGGCTCATTCCAGGGGAAAACACAGAAGTCTTCTTT
TFH	CGAACATTCCGTCATC-1	TFH	TRAV6D-6.TRAJ23.TRAC	CALGDRGYNQGKLIF	TGTGCTCTGGGTGATCGGGGGTATAACCAGGGGAAGCTTATCTTT	TRBV31.TRBD1.TRBJ1-2.TRBC1	CAWKQGADSDYTF	TGTGCCTGGAAACAGGGGGCGGACTCCGACTACACCTTC	TRAV6D-6.TRAJ23.TRAC_TRBV31.TRBD1.TRBJ1-2.TRBC1	TGTGCTCTGGGTGATCGGGGGTATAACCAGGGGAAGCTTATCTTT_TGTGCCTGGAAACAGGGGGCGGACTCCGACTACACCTTC	CALGDRGYNQGKLIF_CAWKQGADSDYTF	TRAV6D-6.TRAJ23.TRAC_TGTGCTCTGGGTGATCGGGGGTATAACCAGGGGAAGCTTATCTTT_TRBV31.TRBD1.TRBJ1-2.TRBC1_TGTGCCTGGAAACAGGGGGCGGACTCCGACTACACCTTC
TFH	CGAATGTAGACTAGGC-1	TFH	TRAV6-2.TRAJ7.TRAC	CVLGDDYSNNRLTL	TGTGTTCTGGGTGATGACTACAGCAACAACAGACTTACTTTG	TRBV13-1.NA.TRBJ2-2.TRBC2	CASSGDRGDTGQLYF	TGTGCCAGCAGTGGGGACAGGGGAGACACCGGGCAGCTCTACTTT	TRAV6-2.TRAJ7.TRAC_TRBV13-1.NA.TRBJ2-2.TRBC2	TGTGTTCTGGGTGATGACTACAGCAACAACAGACTTACTTTG_TGTGCCAGCAGTGGGGACAGGGGAGACACCGGGCAGCTCTACTTT	CVLGDDYSNNRLTL_CASSGDRGDTGQLYF	TRAV6-2.TRAJ7.TRAC_TGTGTTCTGGGTGATGACTACAGCAACAACAGACTTACTTTG_TRBV13-1.NA.TRBJ2-2.TRBC2_TGTGCCAGCAGTGGGGACAGGGGAGACACCGGGCAGCTCTACTTT
TFH	CGAATGTCAGCTGTAT-1	TFH	TRAV6N-7.TRAJ43.TRAC	CALSDEYNNNAPRF	TGCGCTCTGAGTGATGAATATAACAACAATGCCCCACGATTT	TRBV12-2+TRBV13-2.TRBD2.TRBJ2-1.TRBC2	CASGDGPGGPYAEQFF	TGTGCCAGCGGTGATGGCCCGGGGGGGCCCTATGCTGAGCAGTTCTTC	TRAV6N-7.TRAJ43.TRAC_TRBV12-2+TRBV13-2.TRBD2.TRBJ2-1.TRBC2	TGCGCTCTGAGTGATGAATATAACAACAATGCCCCACGATTT_TGTGCCAGCGGTGATGGCCCGGGGGGGCCCTATGCTGAGCAGTTCTTC	CALSDEYNNNAPRF_CASGDGPGGPYAEQFF	TRAV6N-7.TRAJ43.TRAC_TGCGCTCTGAGTGATGAATATAACAACAATGCCCCACGATTT_TRBV12-2+TRBV13-2.TRBD2.TRBJ2-1.TRBC2_TGTGCCAGCGGTGATGGCCCGGGGGGGCCCTATGCTGAGCAGTTCTTC
TFH	CGAATGTTCCTTGGTC-1	TFH				TRBV3.NA.TRBJ1-2.TRBC1	CASSLGQDSDYTF	TGTGCCAGCAGCTTAGGGCAGGACTCCGACTACACCTTC	NA_TRBV3.NA.TRBJ1-2.TRBC1	NA_TGTGCCAGCAGCTTAGGGCAGGACTCCGACTACACCTTC	NA_CASSLGQDSDYTF	NA_NA_TRBV3.NA.TRBJ1-2.TRBC1_TGTGCCAGCAGCTTAGGGCAGGACTCCGACTACACCTTC
TFH	CGACCTTCAAGTCTGT-1	TFH	TRAV13-1.TRAJ45.TRAC	CAMEPYTGGADRLTF	TGTGCTATGGAACCTTATACAGGAGGTGCAGATAGACTCACCTTT	TRBV1.NA.TRBJ2-5.TRBC2;TRBV17.NA.TRBJ2-4.TRBC2	CTCSAPPGGRDTQYF;CASSREGGNTLYF	TGCACCTGCAGTGCGCCCCCGGGGGGAAGGGACACCCAGTACTTT;TGTGCTAGCAGTAGAGAGGGTGGGAACACCTTGTACTTT	TRAV13-1.TRAJ45.TRAC_TRBV1.NA.TRBJ2-5.TRBC2;TRBV17.NA.TRBJ2-4.TRBC2	TGTGCTATGGAACCTTATACAGGAGGTGCAGATAGACTCACCTTT_TGCACCTGCAGTGCGCCCCCGGGGGGAAGGGACACCCAGTACTTT;TGTGCTAGCAGTAGAGAGGGTGGGAACACCTTGTACTTT	CAMEPYTGGADRLTF_CTCSAPPGGRDTQYF;CASSREGGNTLYF	TRAV13-1.TRAJ45.TRAC_TGTGCTATGGAACCTTATACAGGAGGTGCAGATAGACTCACCTTT_TRBV1.NA.TRBJ2-5.TRBC2;TRBV17.NA.TRBJ2-4.TRBC2_TGCACCTGCAGTGCGCCCCCGGGGGGAAGGGACACCCAGTACTTT;TGTGCTAGCAGTAGAGAGGGTGGGAACACCTTGTACTTT
TFH	CGACCTTCACATCCGG-1	TFH				TRBV1.NA.TRBJ2-7.TRBC2	CTCSADRVGEYEQYF	TGCACCTGCAGTGCAGATAGGGTGGGGGAGTATGAACAGTACTTC	NA_TRBV1.NA.TRBJ2-7.TRBC2	NA_TGCACCTGCAGTGCAGATAGGGTGGGGGAGTATGAACAGTACTTC	NA_CTCSADRVGEYEQYF	NA_NA_TRBV1.NA.TRBJ2-7.TRBC2_TGCACCTGCAGTGCAGATAGGGTGGGGGAGTATGAACAGTACTTC
TFH	CGACCTTCAGGTCGTC-1	TFH	TRAV9N-3.TRAJ26.TRAC	CARNNYAQGLTF	TGTGCTAGAAATAACTATGCCCAGGGATTAACCTTC	TRBV19.NA.TRBJ2-1.TRBC2	CASTLTGTGEAEQFF	TGTGCCAGCACTCTGACCGGGACAGGGGAGGCTGAGCAGTTCTTC	TRAV9N-3.TRAJ26.TRAC_TRBV19.NA.TRBJ2-1.TRBC2	TGTGCTAGAAATAACTATGCCCAGGGATTAACCTTC_TGTGCCAGCACTCTGACCGGGACAGGGGAGGCTGAGCAGTTCTTC	CARNNYAQGLTF_CASTLTGTGEAEQFF	TRAV9N-3.TRAJ26.TRAC_TGTGCTAGAAATAACTATGCCCAGGGATTAACCTTC_TRBV19.NA.TRBJ2-1.TRBC2_TGTGCCAGCACTCTGACCGGGACAGGGGAGGCTGAGCAGTTCTTC
TFH	CGACCTTTCACATGCA-1	TFH	TRAV6D-6.TRAJ45.TRAC	CALGGLNTGGADRLTF	TGTGCTCTGGGTGGCCTGAATACAGGAGGTGCAGATAGACTCACCTTT	TRBV13-3.NA.TRBJ1-5.TRBC1	CASSGRDINQAPLF	TGTGCCAGCAGTGGCCGGGACATAAACCAGGCTCCGCTTTTT	TRAV6D-6.TRAJ45.TRAC_TRBV13-3.NA.TRBJ1-5.TRBC1	TGTGCTCTGGGTGGCCTGAATACAGGAGGTGCAGATAGACTCACCTTT_TGTGCCAGCAGTGGCCGGGACATAAACCAGGCTCCGCTTTTT	CALGGLNTGGADRLTF_CASSGRDINQAPLF	TRAV6D-6.TRAJ45.TRAC_TGTGCTCTGGGTGGCCTGAATACAGGAGGTGCAGATAGACTCACCTTT_TRBV13-3.NA.TRBJ1-5.TRBC1_TGTGCCAGCAGTGGCCGGGACATAAACCAGGCTCCGCTTTTT
TFH	CGACCTTTCTCGTATT-1	TFH	TRAV5-1.TRAJ7.TRAC	CSASTYSNNRLTL	TGCTCAGCAAGTACCTACAGCAACAACAGACTTACTTTG	TRBV2.TRBD1.TRBJ2-5.TRBC2	CASSGDWGQDTQYF	TGTGCCAGCAGCGGGGACTGGGGGCAAGACACCCAGTACTTT	TRAV5-1.TRAJ7.TRAC_TRBV2.TRBD1.TRBJ2-5.TRBC2	TGCTCAGCAAGTACCTACAGCAACAACAGACTTACTTTG_TGTGCCAGCAGCGGGGACTGGGGGCAAGACACCCAGTACTTT	CSASTYSNNRLTL_CASSGDWGQDTQYF	TRAV5-1.TRAJ7.TRAC_TGCTCAGCAAGTACCTACAGCAACAACAGACTTACTTTG_TRBV2.TRBD1.TRBJ2-5.TRBC2_TGTGCCAGCAGCGGGGACTGGGGGCAAGACACCCAGTACTTT
TFH	CGACTTCAGGGTGTGT-1	TFH				TRBV12-2+TRBV13-2.TRBD1.TRBJ2-5.TRBC2	CASGETGGQDTQYF	TGTGCCAGCGGAGAGACTGGGGGCCAAGACACCCAGTACTTT	NA_TRBV12-2+TRBV13-2.TRBD1.TRBJ2-5.TRBC2	NA_TGTGCCAGCGGAGAGACTGGGGGCCAAGACACCCAGTACTTT	NA_CASGETGGQDTQYF	NA_NA_TRBV12-2+TRBV13-2.TRBD1.TRBJ2-5.TRBC2_TGTGCCAGCGGAGAGACTGGGGGCCAAGACACCCAGTACTTT
TFH	CGACTTCCATAACCTG-1	TFH				TRBV13-1.TRBD1.TRBJ1-1.TRBC1	CASSDPGTGGNTEVFF	TGTGCCAGCAGTGATCCCGGGACAGGGGGGAACACAGAAGTCTTCTTT	NA_TRBV13-1.TRBD1.TRBJ1-1.TRBC1	NA_TGTGCCAGCAGTGATCCCGGGACAGGGGGGAACACAGAAGTCTTCTTT	NA_CASSDPGTGGNTEVFF	NA_NA_TRBV13-1.TRBD1.TRBJ1-1.TRBC1_TGTGCCAGCAGTGATCCCGGGACAGGGGGGAACACAGAAGTCTTCTTT
TFH	CGAGAAGCACCTGGTG-1	TFH	TRAV6-5.TRAJ48.TRAC	CALRGYGNEKITF	TGTGCTCTGAGGGGCTATGGAAATGAGAAAATAACTTTT	TRBV1.NA.TRBJ2-5.TRBC2	CTCTPGQQDTQYF	TGCACCTGCACTCCGGGACAGCAAGACACCCAGTACTTT	TRAV6-5.TRAJ48.TRAC_TRBV1.NA.TRBJ2-5.TRBC2	TGTGCTCTGAGGGGCTATGGAAATGAGAAAATAACTTTT_TGCACCTGCACTCCGGGACAGCAAGACACCCAGTACTTT	CALRGYGNEKITF_CTCTPGQQDTQYF	TRAV6-5.TRAJ48.TRAC_TGTGCTCTGAGGGGCTATGGAAATGAGAAAATAACTTTT_TRBV1.NA.TRBJ2-5.TRBC2_TGCACCTGCACTCCGGGACAGCAAGACACCCAGTACTTT
TFH	CGAGAAGCAGGTCTCG-1	TFH				TRBV3.TRBD2.TRBJ2-7.TRBC2	CASSWTGGDYEQYF	TGTGCCAGCAGCTGGACTGGGGGGGATTATGAACAGTACTTC	NA_TRBV3.TRBD2.TRBJ2-7.TRBC2	NA_TGTGCCAGCAGCTGGACTGGGGGGGATTATGAACAGTACTTC	NA_CASSWTGGDYEQYF	NA_NA_TRBV3.TRBD2.TRBJ2-7.TRBC2_TGTGCCAGCAGCTGGACTGGGGGGGATTATGAACAGTACTTC
TFH	CGAGAAGGTCGCCATG-1	TFH				TRBV16.TRBD1.TRBJ2-3.TRBC2	CASSLRDREAETLYF	TGTGCAAGCAGCCTCCGGGACAGGGAGGCAGAAACGCTGTATTTT	NA_TRBV16.TRBD1.TRBJ2-3.TRBC2	NA_TGTGCAAGCAGCCTCCGGGACAGGGAGGCAGAAACGCTGTATTTT	NA_CASSLRDREAETLYF	NA_NA_TRBV16.TRBD1.TRBJ2-3.TRBC2_TGTGCAAGCAGCCTCCGGGACAGGGAGGCAGAAACGCTGTATTTT
TFH	CGAGAAGTCAGCGATT-1	TFH				TRBV31.NA.TRBJ2-5.TRBC2	CAWSLGVQDTQYF	TGTGCCTGGAGTCTGGGGGTCCAAGACACCCAGTACTTT	NA_TRBV31.NA.TRBJ2-5.TRBC2	NA_TGTGCCTGGAGTCTGGGGGTCCAAGACACCCAGTACTTT	NA_CAWSLGVQDTQYF	NA_NA_TRBV31.NA.TRBJ2-5.TRBC2_TGTGCCTGGAGTCTGGGGGTCCAAGACACCCAGTACTTT
TFH	CGAGAAGTCCGTAGTA-1	TFH	TRAV9-1.TRAJ7.TRAC	CAVRDYSNNRLTL	TGTGCTGTGAGGGACTACAGCAACAACAGACTTACTTTG	TRBV13-2.TRBD1.TRBJ2-1.NA	CASGETGDYAEQFF	TGTGCCAGCGGTGAGACTGGGGACTATGCTGAGCAGTTCTTC	TRAV9-1.TRAJ7.TRAC_TRBV13-2.TRBD1.TRBJ2-1.NA	TGTGCTGTGAGGGACTACAGCAACAACAGACTTACTTTG_TGTGCCAGCGGTGAGACTGGGGACTATGCTGAGCAGTTCTTC	CAVRDYSNNRLTL_CASGETGDYAEQFF	TRAV9-1.TRAJ7.TRAC_TGTGCTGTGAGGGACTACAGCAACAACAGACTTACTTTG_TRBV13-2.TRBD1.TRBJ2-1.NA_TGTGCCAGCGGTGAGACTGGGGACTATGCTGAGCAGTTCTTC
TFH	CGAGAAGTCTGTCTCG-1	TFH	TRAV16N.TRAJ42.TRAC	CAMREPYSGGSNAKLTF	TGTGCTATGAGAGAGCCCTATTCTGGAGGAAGCAATGCAAAGCTAACCTTC	TRBV12-2+TRBV13-2.TRBD2.TRBJ2-5.TRBC2	CASGDGTGGEDTQYF	TGTGCCAGCGGTGACGGGACTGGGGGGGAAGACACCCAGTACTTT	TRAV16N.TRAJ42.TRAC_TRBV12-2+TRBV13-2.TRBD2.TRBJ2-5.TRBC2	TGTGCTATGAGAGAGCCCTATTCTGGAGGAAGCAATGCAAAGCTAACCTTC_TGTGCCAGCGGTGACGGGACTGGGGGGGAAGACACCCAGTACTTT	CAMREPYSGGSNAKLTF_CASGDGTGGEDTQYF	TRAV16N.TRAJ42.TRAC_TGTGCTATGAGAGAGCCCTATTCTGGAGGAAGCAATGCAAAGCTAACCTTC_TRBV12-2+TRBV13-2.TRBD2.TRBJ2-5.TRBC2_TGTGCCAGCGGTGACGGGACTGGGGGGGAAGACACCCAGTACTTT
TFH	CGAGCACAGTGGTAAT-1	TFH	TRAV11.TRAJ50.TRAC	CVVGAGASSSFSKLVF	TGTGTGGTGGGCGCGGGAGCATCCTCCTCCTTCAGCAAGCTGGTGTTT	TRBV15.NA.TRBJ1-5.TRBC1	CASSLGSNNQAPLF	TGTGCCAGCAGTTTGGGCAGTAACAACCAGGCTCCGCTTTTT	TRAV11.TRAJ50.TRAC_TRBV15.NA.TRBJ1-5.TRBC1	TGTGTGGTGGGCGCGGGAGCATCCTCCTCCTTCAGCAAGCTGGTGTTT_TGTGCCAGCAGTTTGGGCAGTAACAACCAGGCTCCGCTTTTT	CVVGAGASSSFSKLVF_CASSLGSNNQAPLF	TRAV11.TRAJ50.TRAC_TGTGTGGTGGGCGCGGGAGCATCCTCCTCCTTCAGCAAGCTGGTGTTT_TRBV15.NA.TRBJ1-5.TRBC1_TGTGCCAGCAGTTTGGGCAGTAACAACCAGGCTCCGCTTTTT
TFH	CGAGCACTCCGTCAAA-1	TFH				TRBV3.TRBD1.TRBJ1-1.TRBC1	CASSPAGTGDTEVFF	TGTGCCAGCAGCCCCGCCGGGACAGGGGACACAGAAGTCTTCTTT	NA_TRBV3.TRBD1.TRBJ1-1.TRBC1	NA_TGTGCCAGCAGCCCCGCCGGGACAGGGGACACAGAAGTCTTCTTT	NA_CASSPAGTGDTEVFF	NA_NA_TRBV3.TRBD1.TRBJ1-1.TRBC1_TGTGCCAGCAGCCCCGCCGGGACAGGGGACACAGAAGTCTTCTTT
TFH	CGAGCCAAGCGATATA-1	TFH				TRBV15.NA.TRBJ2-1.TRBC2	CASSLGGNYAEQFF	TGTGCCAGCAGTTTAGGCGGAAACTATGCTGAGCAGTTCTTC	NA_TRBV15.NA.TRBJ2-1.TRBC2	NA_TGTGCCAGCAGTTTAGGCGGAAACTATGCTGAGCAGTTCTTC	NA_CASSLGGNYAEQFF	NA_NA_TRBV15.NA.TRBJ2-1.TRBC2_TGTGCCAGCAGTTTAGGCGGAAACTATGCTGAGCAGTTCTTC
TFH	CGAGCCATCCGAAGAG-1	TFH				TRBV5.NA.TRBJ2-3.TRBC2	CASSQALASSAETLYF	TGTGCCAGCAGCCAAGCACTGGCCTCTAGTGCAGAAACGCTGTATTTT	NA_TRBV5.NA.TRBJ2-3.TRBC2	NA_TGTGCCAGCAGCCAAGCACTGGCCTCTAGTGCAGAAACGCTGTATTTT	NA_CASSQALASSAETLYF	NA_NA_TRBV5.NA.TRBJ2-3.TRBC2_TGTGCCAGCAGCCAAGCACTGGCCTCTAGTGCAGAAACGCTGTATTTT
TFH	CGAGCCATCCTTGCCA-1	TFH				TRBV31.NA.TRBJ2-7.TRBC2	CAWSPSLGYEQYF	TGTGCCTGGAGCCCCTCACTGGGTTATGAACAGTACTTC	NA_TRBV31.NA.TRBJ2-7.TRBC2	NA_TGTGCCTGGAGCCCCTCACTGGGTTATGAACAGTACTTC	NA_CAWSPSLGYEQYF	NA_NA_TRBV31.NA.TRBJ2-7.TRBC2_TGTGCCTGGAGCCCCTCACTGGGTTATGAACAGTACTTC
TFH	CGATCGGAGATCTGAA-1	TFH	TRAV6D-6.TRAJ23.TRAC	CALSGDYNQGKLIF	TGTGCTCTGAGTGGGGATTATAACCAGGGGAAGCTTATCTTT	TRBV31.TRBD1.TRBJ2-5.TRBC2	CAWSLHWGTGDTQYF	TGTGCCTGGAGTCTACACTGGGGGACAGGAGACACCCAGTACTTT	TRAV6D-6.TRAJ23.TRAC_TRBV31.TRBD1.TRBJ2-5.TRBC2	TGTGCTCTGAGTGGGGATTATAACCAGGGGAAGCTTATCTTT_TGTGCCTGGAGTCTACACTGGGGGACAGGAGACACCCAGTACTTT	CALSGDYNQGKLIF_CAWSLHWGTGDTQYF	TRAV6D-6.TRAJ23.TRAC_TGTGCTCTGAGTGGGGATTATAACCAGGGGAAGCTTATCTTT_TRBV31.TRBD1.TRBJ2-5.TRBC2_TGTGCCTGGAGTCTACACTGGGGGACAGGAGACACCCAGTACTTT
TFH	CGATCGGAGCGGCTTC-1	TFH	TRAV7-3.TRAJ7.TRAC	CAVRGYSNNRLTL	TGTGCAGTGAGGGGCTACAGCAACAACAGACTTACTTTG	TRBV31.NA.TRBJ2-3.TRBC2	CAWSPGLGGAETLYF	TGTGCCTGGAGTCCGGGACTGGGGGGTGCAGAAACGCTGTATTTT	TRAV7-3.TRAJ7.TRAC_TRBV31.NA.TRBJ2-3.TRBC2	TGTGCAGTGAGGGGCTACAGCAACAACAGACTTACTTTG_TGTGCCTGGAGTCCGGGACTGGGGGGTGCAGAAACGCTGTATTTT	CAVRGYSNNRLTL_CAWSPGLGGAETLYF	TRAV7-3.TRAJ7.TRAC_TGTGCAGTGAGGGGCTACAGCAACAACAGACTTACTTTG_TRBV31.NA.TRBJ2-3.TRBC2_TGTGCCTGGAGTCCGGGACTGGGGGGTGCAGAAACGCTGTATTTT
TFH	CGATCGGTCAGGCAAG-1	TFH	TRAV7N-5.TRAJ7.TRAC	CAMSINYSNNRLTL	TGTGCAATGAGCATAAACTACAGCAACAACAGACTTACTTTG				TRAV7N-5.TRAJ7.TRAC_NA	TGTGCAATGAGCATAAACTACAGCAACAACAGACTTACTTTG_NA	CAMSINYSNNRLTL_NA	TRAV7N-5.TRAJ7.TRAC_TGTGCAATGAGCATAAACTACAGCAACAACAGACTTACTTTG_NA_NA
TFH	CGATCGGTCCCTTGTG-1	TFH				TRBV16.NA.TRBJ1-4.TRBC1	CASSLRDREAERLFF	TGTGCAAGCAGCTTGAGGGACAGGGAGGCCGAAAGATTATTTTTC	NA_TRBV16.NA.TRBJ1-4.TRBC1	NA_TGTGCAAGCAGCTTGAGGGACAGGGAGGCCGAAAGATTATTTTTC	NA_CASSLRDREAERLFF	NA_NA_TRBV16.NA.TRBJ1-4.TRBC1_TGTGCAAGCAGCTTGAGGGACAGGGAGGCCGAAAGATTATTTTTC
TFH	CGATCGGTCTAACCGA-1	TFH	TRAV16N.TRAJ7.TRAC	CAMREDYSNNRLTL	TGTGCTATGAGAGAGGACTACAGCAACAACAGACTTACTTTG	TRBV15.NA.TRBJ2-5.TRBC2	CASSLGQQDTQYF	TGTGCCAGCAGTTTAGGGCAACAAGACACCCAGTACTTT	TRAV16N.TRAJ7.TRAC_TRBV15.NA.TRBJ2-5.TRBC2	TGTGCTATGAGAGAGGACTACAGCAACAACAGACTTACTTTG_TGTGCCAGCAGTTTAGGGCAACAAGACACCCAGTACTTT	CAMREDYSNNRLTL_CASSLGQQDTQYF	TRAV16N.TRAJ7.TRAC_TGTGCTATGAGAGAGGACTACAGCAACAACAGACTTACTTTG_TRBV15.NA.TRBJ2-5.TRBC2_TGTGCCAGCAGTTTAGGGCAACAAGACACCCAGTACTTT
TFH	CGATGGCAGATCGGGT-1	TFH				TRBV16.TRBD1.TRBJ2-7.TRBC2	CASSLAGTGDYEQYF	TGTGCAAGCAGCTTAGCCGGGACTGGGGACTATGAACAGTACTTC	NA_TRBV16.TRBD1.TRBJ2-7.TRBC2	NA_TGTGCAAGCAGCTTAGCCGGGACTGGGGACTATGAACAGTACTTC	NA_CASSLAGTGDYEQYF	NA_NA_TRBV16.TRBD1.TRBJ2-7.TRBC2_TGTGCAAGCAGCTTAGCCGGGACTGGGGACTATGAACAGTACTTC
TFH	CGATGGCAGGTCATCT-1	TFH				TRBV3.NA.TRBJ2-7.TRBC2	CASSLRGTGEYEQYF	TGTGCCAGCAGCTTACGCGGGACTGGGGAGTATGAACAGTACTTC	NA_TRBV3.NA.TRBJ2-7.TRBC2	NA_TGTGCCAGCAGCTTACGCGGGACTGGGGAGTATGAACAGTACTTC	NA_CASSLRGTGEYEQYF	NA_NA_TRBV3.NA.TRBJ2-7.TRBC2_TGTGCCAGCAGCTTACGCGGGACTGGGGAGTATGAACAGTACTTC
TFH	CGATGTAAGATGTCGG-1	TFH	TRAV6D-6.TRAJ32.TRAC	CALGEDYGGSGNKLIF	TGTGCTCTGGGTGAAGATTATGGGGGCAGTGGCAACAAGCTCATCTTT	TRBV12-2+TRBV13-2.NA.TRBJ2-5.TRBC2	CASGEPPTGAQDTQYF	TGTGCCAGCGGTGAGCCCCCGACTGGGGCGCAAGACACCCAGTACTTT	TRAV6D-6.TRAJ32.TRAC_TRBV12-2+TRBV13-2.NA.TRBJ2-5.TRBC2	TGTGCTCTGGGTGAAGATTATGGGGGCAGTGGCAACAAGCTCATCTTT_TGTGCCAGCGGTGAGCCCCCGACTGGGGCGCAAGACACCCAGTACTTT	CALGEDYGGSGNKLIF_CASGEPPTGAQDTQYF	TRAV6D-6.TRAJ32.TRAC_TGTGCTCTGGGTGAAGATTATGGGGGCAGTGGCAACAAGCTCATCTTT_TRBV12-2+TRBV13-2.NA.TRBJ2-5.TRBC2_TGTGCCAGCGGTGAGCCCCCGACTGGGGCGCAAGACACCCAGTACTTT
TFH	CGATGTAAGGCTATCT-1	TFH	TRAV6-1.TRAJ12.TRAC	CVLGDYGTGGYKVVF	TGTGTTCTGGGTGATTACGGGACTGGAGGCTATAAAGTGGTCTTT	TRBV5.NA.TRBJ1-1.TRBC1	CASSQDSQGNTEVFF	TGTGCCAGCAGCCAAGATTCACAGGGAAACACAGAAGTCTTCTTT	TRAV6-1.TRAJ12.TRAC_TRBV5.NA.TRBJ1-1.TRBC1	TGTGTTCTGGGTGATTACGGGACTGGAGGCTATAAAGTGGTCTTT_TGTGCCAGCAGCCAAGATTCACAGGGAAACACAGAAGTCTTCTTT	CVLGDYGTGGYKVVF_CASSQDSQGNTEVFF	TRAV6-1.TRAJ12.TRAC_TGTGTTCTGGGTGATTACGGGACTGGAGGCTATAAAGTGGTCTTT_TRBV5.NA.TRBJ1-1.TRBC1_TGTGCCAGCAGCCAAGATTCACAGGGAAACACAGAAGTCTTCTTT
TFH	CGATGTAGTAAATACG-1	TFH	TRAV8D-1.TRAJ31.TRAC	CAENNNRIFF	TGTGCGGAAAACAATAACAGAATCTTCTTT	TRBV5.NA.TRBJ2-2.TRBC2	CASSQGTTNTGQLYF	TGTGCCAGCAGCCAAGGGACAACAAACACCGGGCAGCTCTACTTT	TRAV8D-1.TRAJ31.TRAC_TRBV5.NA.TRBJ2-2.TRBC2	TGTGCGGAAAACAATAACAGAATCTTCTTT_TGTGCCAGCAGCCAAGGGACAACAAACACCGGGCAGCTCTACTTT	CAENNNRIFF_CASSQGTTNTGQLYF	TRAV8D-1.TRAJ31.TRAC_TGTGCGGAAAACAATAACAGAATCTTCTTT_TRBV5.NA.TRBJ2-2.TRBC2_TGTGCCAGCAGCCAAGGGACAACAAACACCGGGCAGCTCTACTTT
TFH	CGATGTATCTGCGTAA-1	TFH				TRBV3.TRBD2.TRBJ2-7.TRBC2	CASSWTGGDYEQYF	TGTGCCAGCAGCTGGACTGGGGGGGATTATGAACAGTACTTC	NA_TRBV3.TRBD2.TRBJ2-7.TRBC2	NA_TGTGCCAGCAGCTGGACTGGGGGGGATTATGAACAGTACTTC	NA_CASSWTGGDYEQYF	NA_NA_TRBV3.TRBD2.TRBJ2-7.TRBC2_TGTGCCAGCAGCTGGACTGGGGGGGATTATGAACAGTACTTC
TFH	CGATTGAAGACAGGCT-1	TFH	TRAV13N-2.TRAJ27.TRAC	CASNTNTGKLTF	TGTGCTTCTAACACCAATACAGGCAAATTAACCTTT	TRBV12-2+TRBV13-2.TRBD1.TRBJ1-1.TRBC1	CASGTGGSTEVFF	TGTGCCAGCGGGACAGGGGGCAGCACAGAAGTCTTCTTT	TRAV13N-2.TRAJ27.TRAC_TRBV12-2+TRBV13-2.TRBD1.TRBJ1-1.TRBC1	TGTGCTTCTAACACCAATACAGGCAAATTAACCTTT_TGTGCCAGCGGGACAGGGGGCAGCACAGAAGTCTTCTTT	CASNTNTGKLTF_CASGTGGSTEVFF	TRAV13N-2.TRAJ27.TRAC_TGTGCTTCTAACACCAATACAGGCAAATTAACCTTT_TRBV12-2+TRBV13-2.TRBD1.TRBJ1-1.TRBC1_TGTGCCAGCGGGACAGGGGGCAGCACAGAAGTCTTCTTT
TFH	CGATTGAAGTGTTTGC-1	TFH				TRBV31.NA.TRBJ1-5.TRBC1	CAWGGQDQAPLF	TGTGCCTGGGGCGGACAGGACCAGGCTCCGCTTTTT	NA_TRBV31.NA.TRBJ1-5.TRBC1	NA_TGTGCCTGGGGCGGACAGGACCAGGCTCCGCTTTTT	NA_CAWGGQDQAPLF	NA_NA_TRBV31.NA.TRBJ1-5.TRBC1_TGTGCCTGGGGCGGACAGGACCAGGCTCCGCTTTTT
TFH	CGCCAAGAGACAGAGA-1	TFH				TRBV13-1.NA.TRBJ1-1.TRBC1	CASSDVDTEVFF	TGTGCCAGCAGTGATGTTGACACAGAAGTCTTCTTT	NA_TRBV13-1.NA.TRBJ1-1.TRBC1	NA_TGTGCCAGCAGTGATGTTGACACAGAAGTCTTCTTT	NA_CASSDVDTEVFF	NA_NA_TRBV13-1.NA.TRBJ1-1.TRBC1_TGTGCCAGCAGTGATGTTGACACAGAAGTCTTCTTT
TFH	CGCCAAGAGCTGCCCA-1	TFH	TRAV6D-6.TRAJ7.TRAC	CALILHYSNNRLTL	TGTGCTCTGATCCTCCACTACAGCAACAACAGACTTACTTTG	TRBV31.NA.TRBJ1-1.TRBC1	CAWSDRVGPDTEVFF	TGTGCCTGGAGTGACAGGGTGGGCCCTGACACAGAAGTCTTCTTT	TRAV6D-6.TRAJ7.TRAC_TRBV31.NA.TRBJ1-1.TRBC1	TGTGCTCTGATCCTCCACTACAGCAACAACAGACTTACTTTG_TGTGCCTGGAGTGACAGGGTGGGCCCTGACACAGAAGTCTTCTTT	CALILHYSNNRLTL_CAWSDRVGPDTEVFF	TRAV6D-6.TRAJ7.TRAC_TGTGCTCTGATCCTCCACTACAGCAACAACAGACTTACTTTG_TRBV31.NA.TRBJ1-1.TRBC1_TGTGCCTGGAGTGACAGGGTGGGCCCTGACACAGAAGTCTTCTTT
TFH	CGCCAAGCAGGGTATG-1	TFH				TRBV15.NA.TRBJ2-1.TRBC2	CASSLDGNYAEQFF	TGTGCCAGCAGTTTAGACGGTAACTATGCTGAGCAGTTCTTC	NA_TRBV15.NA.TRBJ2-1.TRBC2	NA_TGTGCCAGCAGTTTAGACGGTAACTATGCTGAGCAGTTCTTC	NA_CASSLDGNYAEQFF	NA_NA_TRBV15.NA.TRBJ2-1.TRBC2_TGTGCCAGCAGTTTAGACGGTAACTATGCTGAGCAGTTCTTC
TFH	CGCCAAGGTCTCACCT-1	TFH				TRBV3.NA.TRBJ2-7.TRBC2	CASSLRGLGEYEQYF	TGTGCCAGCAGCTTAAGGGGACTGGGGGAATATGAACAGTACTTC	NA_TRBV3.NA.TRBJ2-7.TRBC2	NA_TGTGCCAGCAGCTTAAGGGGACTGGGGGAATATGAACAGTACTTC	NA_CASSLRGLGEYEQYF	NA_NA_TRBV3.NA.TRBJ2-7.TRBC2_TGTGCCAGCAGCTTAAGGGGACTGGGGGAATATGAACAGTACTTC
TFH	CGCGGTAAGACAAGCC-1	TFH				TRBV3.NA.TRBJ2-7.TRBC2	CASSSSGTGEYEQYF	TGTGCCAGCAGCTCCTCCGGGACTGGGGAATATGAACAGTACTTC	NA_TRBV3.NA.TRBJ2-7.TRBC2	NA_TGTGCCAGCAGCTCCTCCGGGACTGGGGAATATGAACAGTACTTC	NA_CASSSSGTGEYEQYF	NA_NA_TRBV3.NA.TRBJ2-7.TRBC2_TGTGCCAGCAGCTCCTCCGGGACTGGGGAATATGAACAGTACTTC
TFH	CGCGGTAAGCTGGAAC-1	TFH				TRBV5.NA.TRBJ1-1.TRBC1	CASSQDSQGNTEVFF	TGTGCCAGCAGCCAAGATTCACAGGGAAACACAGAAGTCTTCTTT	NA_TRBV5.NA.TRBJ1-1.TRBC1	NA_TGTGCCAGCAGCCAAGATTCACAGGGAAACACAGAAGTCTTCTTT	NA_CASSQDSQGNTEVFF	NA_NA_TRBV5.NA.TRBJ1-1.TRBC1_TGTGCCAGCAGCCAAGATTCACAGGGAAACACAGAAGTCTTCTTT
TFH	CGCGGTACAGCCTTTC-1	TFH	TRAV16N.TRAJ57.TRAC	CAMREEYQGGSAKLIF	TGTGCTATGAGAGAGGAGTATCAAGGAGGGTCTGCGAAGCTCATCTTT	TRBV15.NA.TRBJ2-1.TRBC2	CASSLDGNYAEQFF	TGTGCCAGCAGTTTAGACGGTAACTATGCTGAGCAGTTCTTC	TRAV16N.TRAJ57.TRAC_TRBV15.NA.TRBJ2-1.TRBC2	TGTGCTATGAGAGAGGAGTATCAAGGAGGGTCTGCGAAGCTCATCTTT_TGTGCCAGCAGTTTAGACGGTAACTATGCTGAGCAGTTCTTC	CAMREEYQGGSAKLIF_CASSLDGNYAEQFF	TRAV16N.TRAJ57.TRAC_TGTGCTATGAGAGAGGAGTATCAAGGAGGGTCTGCGAAGCTCATCTTT_TRBV15.NA.TRBJ2-1.TRBC2_TGTGCCAGCAGTTTAGACGGTAACTATGCTGAGCAGTTCTTC
TFH	CGCGGTACATCACGAT-1	TFH				TRBV2.NA.TRBJ2-4.TRBC2	CASSQDPQGENTLYF	TGTGCCAGCAGCCAAGATCCACAGGGGGAAAACACCTTGTACTTT	NA_TRBV2.NA.TRBJ2-4.TRBC2	NA_TGTGCCAGCAGCCAAGATCCACAGGGGGAAAACACCTTGTACTTT	NA_CASSQDPQGENTLYF	NA_NA_TRBV2.NA.TRBJ2-4.TRBC2_TGTGCCAGCAGCCAAGATCCACAGGGGGAAAACACCTTGTACTTT
TFH	CGCGGTACATCCGCGA-1	TFH	TRAV16N.TRAJ27.TRAC	CAMRGYNTNTGKLTF	TGTGCTATGAGAGGGTATAACACCAATACAGGCAAATTAACCTTT	TRBV15.NA.TRBJ2-7.TRBC2	CASSLGTESYEQYF	TGTGCCAGCAGTTTGGGGACGGAATCCTATGAACAGTACTTC	TRAV16N.TRAJ27.TRAC_TRBV15.NA.TRBJ2-7.TRBC2	TGTGCTATGAGAGGGTATAACACCAATACAGGCAAATTAACCTTT_TGTGCCAGCAGTTTGGGGACGGAATCCTATGAACAGTACTTC	CAMRGYNTNTGKLTF_CASSLGTESYEQYF	TRAV16N.TRAJ27.TRAC_TGTGCTATGAGAGGGTATAACACCAATACAGGCAAATTAACCTTT_TRBV15.NA.TRBJ2-7.TRBC2_TGTGCCAGCAGTTTGGGGACGGAATCCTATGAACAGTACTTC
TFH	CGCGGTATCACGATGT-1	TFH	TRAV3-1.TRAJ22.TRAC	CAVSASSGSWQLIF	TGCGCAGTCAGTGCATCTTCTGGCAGCTGGCAACTCATCTTT	TRBV31.NA.TRBJ2-7.TRBC2	CAWSPGLGYEQYF	TGTGCCTGGAGCCCGGGACTGGGATATGAACAGTACTTC	TRAV3-1.TRAJ22.TRAC_TRBV31.NA.TRBJ2-7.TRBC2	TGCGCAGTCAGTGCATCTTCTGGCAGCTGGCAACTCATCTTT_TGTGCCTGGAGCCCGGGACTGGGATATGAACAGTACTTC	CAVSASSGSWQLIF_CAWSPGLGYEQYF	TRAV3-1.TRAJ22.TRAC_TGCGCAGTCAGTGCATCTTCTGGCAGCTGGCAACTCATCTTT_TRBV31.NA.TRBJ2-7.TRBC2_TGTGCCTGGAGCCCGGGACTGGGATATGAACAGTACTTC
TFH	CGCGGTATCCTAGGGC-1	TFH				TRBV15.TRBD2.TRBJ2-5.TRBC2	CASRLGGQDTQYF	TGTGCCAGCAGACTGGGGGGGCAAGACACCCAGTACTTT	NA_TRBV15.TRBD2.TRBJ2-5.TRBC2	NA_TGTGCCAGCAGACTGGGGGGGCAAGACACCCAGTACTTT	NA_CASRLGGQDTQYF	NA_NA_TRBV15.TRBD2.TRBJ2-5.TRBC2_TGTGCCAGCAGACTGGGGGGGCAAGACACCCAGTACTTT
TFH	CGCGTTTAGCCAGTTT-1	TFH				TRBV3.TRBD1.TRBJ2-7.TRBC2	CASSPSGQGEYEQYF	TGTGCCAGCAGCCCCTCGGGACAGGGGGAGTATGAACAGTACTTC	NA_TRBV3.TRBD1.TRBJ2-7.TRBC2	NA_TGTGCCAGCAGCCCCTCGGGACAGGGGGAGTATGAACAGTACTTC	NA_CASSPSGQGEYEQYF	NA_NA_TRBV3.TRBD1.TRBJ2-7.TRBC2_TGTGCCAGCAGCCCCTCGGGACAGGGGGAGTATGAACAGTACTTC
TFH	CGCGTTTTCATACGGT-1	TFH	TRAV16N.TRAJ47.NA	CAMRDPYANKMIF	TGTGCTATGAGAGACCCTTATGCAAACAAGATGATCTTT	TRBV12-2+TRBV13-2.NA.TRBJ1-5.TRBC1	CASGEGQDNNQAPLF	TGTGCCAGCGGTGAAGGGCAGGATAACAACCAGGCTCCGCTTTTT	TRAV16N.TRAJ47.NA_TRBV12-2+TRBV13-2.NA.TRBJ1-5.TRBC1	TGTGCTATGAGAGACCCTTATGCAAACAAGATGATCTTT_TGTGCCAGCGGTGAAGGGCAGGATAACAACCAGGCTCCGCTTTTT	CAMRDPYANKMIF_CASGEGQDNNQAPLF	TRAV16N.TRAJ47.NA_TGTGCTATGAGAGACCCTTATGCAAACAAGATGATCTTT_TRBV12-2+TRBV13-2.NA.TRBJ1-5.TRBC1_TGTGCCAGCGGTGAAGGGCAGGATAACAACCAGGCTCCGCTTTTT
TFH	CGCGTTTTCTATGTGG-1	TFH	TRAV9-1.TRAJ7.TRAC	CAAADYSNNRLTL	TGTGCTGCGGCGGACTACAGCAACAACAGACTTACTTTG	TRBV12-2+TRBV13-2.TRBD1.TRBJ2-7.TRBC2;TRBV19.NA.TRBJ1-3.TRBC1	CASGETGGSSYEQYF;CAIDRNSGNTLYF	TGTGCCAGCGGTGAGACAGGGGGGAGCTCCTATGAACAGTACTTC;TGTGCCATAGACAGGAATTCTGGAAATACGCTCTATTTT	TRAV9-1.TRAJ7.TRAC_TRBV12-2+TRBV13-2.TRBD1.TRBJ2-7.TRBC2;TRBV19.NA.TRBJ1-3.TRBC1	TGTGCTGCGGCGGACTACAGCAACAACAGACTTACTTTG_TGTGCCAGCGGTGAGACAGGGGGGAGCTCCTATGAACAGTACTTC;TGTGCCATAGACAGGAATTCTGGAAATACGCTCTATTTT	CAAADYSNNRLTL_CASGETGGSSYEQYF;CAIDRNSGNTLYF	TRAV9-1.TRAJ7.TRAC_TGTGCTGCGGCGGACTACAGCAACAACAGACTTACTTTG_TRBV12-2+TRBV13-2.TRBD1.TRBJ2-7.TRBC2;TRBV19.NA.TRBJ1-3.TRBC1_TGTGCCAGCGGTGAGACAGGGGGGAGCTCCTATGAACAGTACTTC;TGTGCCATAGACAGGAATTCTGGAAATACGCTCTATTTT
TFH	CGCTATCAGCTAACTC-1	TFH	TRAV21-DV12.TRAJ50.TRAC	CILRVESSSFSKLVF	TGTATCCTGAGAGTAGAATCCTCCTCCTTCAGCAAGCTGGTGTTT	TRBV1.NA.TRBJ1-5.TRBC1	CTCSAAGDNQAPLF	TGCACCTGCAGTGCAGCCGGGGACAACCAGGCTCCGCTTTTT	TRAV21-DV12.TRAJ50.TRAC_TRBV1.NA.TRBJ1-5.TRBC1	TGTATCCTGAGAGTAGAATCCTCCTCCTTCAGCAAGCTGGTGTTT_TGCACCTGCAGTGCAGCCGGGGACAACCAGGCTCCGCTTTTT	CILRVESSSFSKLVF_CTCSAAGDNQAPLF	TRAV21-DV12.TRAJ50.TRAC_TGTATCCTGAGAGTAGAATCCTCCTCCTTCAGCAAGCTGGTGTTT_TRBV1.NA.TRBJ1-5.TRBC1_TGCACCTGCAGTGCAGCCGGGGACAACCAGGCTCCGCTTTTT
TFH	CGCTATCAGGACATTA-1	TFH	TRAV3-1.TRAJ22.TRAC	CAVSASSGSWQLIF	TGCGCAGTCAGTGCATCTTCTGGCAGCTGGCAACTCATCTTT	TRBV31.NA.TRBJ2-7.TRBC2	CAWSPGLAYEQYF	TGTGCCTGGAGTCCGGGACTGGCCTATGAACAGTACTTC	TRAV3-1.TRAJ22.TRAC_TRBV31.NA.TRBJ2-7.TRBC2	TGCGCAGTCAGTGCATCTTCTGGCAGCTGGCAACTCATCTTT_TGTGCCTGGAGTCCGGGACTGGCCTATGAACAGTACTTC	CAVSASSGSWQLIF_CAWSPGLAYEQYF	TRAV3-1.TRAJ22.TRAC_TGCGCAGTCAGTGCATCTTCTGGCAGCTGGCAACTCATCTTT_TRBV31.NA.TRBJ2-7.TRBC2_TGTGCCTGGAGTCCGGGACTGGCCTATGAACAGTACTTC
TFH	CGCTATCGTAGTACCT-1	TFH	TRAV7N-4.TRAJ13.NA	CAVSEQAGTYQRF	TGTGCAGTTAGTGAGCAGGCTGGGACTTACCAGAGGTTT	TRBV19.NA.TRBJ2-4.TRBC2	CASSQLGASQNTLYF	TGTGCCAGCAGTCAACTGGGGGCTAGTCAAAACACCTTGTACTTT	TRAV7N-4.TRAJ13.NA_TRBV19.NA.TRBJ2-4.TRBC2	TGTGCAGTTAGTGAGCAGGCTGGGACTTACCAGAGGTTT_TGTGCCAGCAGTCAACTGGGGGCTAGTCAAAACACCTTGTACTTT	CAVSEQAGTYQRF_CASSQLGASQNTLYF	TRAV7N-4.TRAJ13.NA_TGTGCAGTTAGTGAGCAGGCTGGGACTTACCAGAGGTTT_TRBV19.NA.TRBJ2-4.TRBC2_TGTGCCAGCAGTCAACTGGGGGCTAGTCAAAACACCTTGTACTTT
TFH	CGCTATCTCATGTAGC-1	TFH	TRAV8D-2.TRAJ27.TRAC	CATDWDTNTGKLTF	TGTGCTACAGATTGGGACACCAATACAGGCAAATTAACCTTT	TRBV10.TRBD2.TRBJ2-7.TRBC2	CASSTTGGAYEQYF	TGTGCCAGCAGCACGACTGGGGGGGCCTATGAACAGTACTTC	TRAV8D-2.TRAJ27.TRAC_TRBV10.TRBD2.TRBJ2-7.TRBC2	TGTGCTACAGATTGGGACACCAATACAGGCAAATTAACCTTT_TGTGCCAGCAGCACGACTGGGGGGGCCTATGAACAGTACTTC	CATDWDTNTGKLTF_CASSTTGGAYEQYF	TRAV8D-2.TRAJ27.TRAC_TGTGCTACAGATTGGGACACCAATACAGGCAAATTAACCTTT_TRBV10.TRBD2.TRBJ2-7.TRBC2_TGTGCCAGCAGCACGACTGGGGGGGCCTATGAACAGTACTTC
TFH	CGCTATCTCGCCAAAT-1	TFH				TRBV3.NA.TRBJ2-7.TRBC2	CASSSSGTGEYEQYF	TGTGCCAGCAGCTCCTCCGGGACTGGGGAATATGAACAGTACTTC	NA_TRBV3.NA.TRBJ2-7.TRBC2	NA_TGTGCCAGCAGCTCCTCCGGGACTGGGGAATATGAACAGTACTTC	NA_CASSSSGTGEYEQYF	NA_NA_TRBV3.NA.TRBJ2-7.TRBC2_TGTGCCAGCAGCTCCTCCGGGACTGGGGAATATGAACAGTACTTC
TFH	CGCTATCTCGGAGCAA-1	TFH	TRAV13-1.TRAJ32.TRAC	CAMGSYGGSGNKLIF	TGTGCTATGGGCTCTTATGGGGGCAGTGGCAACAAGCTCATCTTT	TRBV2.NA.TRBJ2-5.TRBC2	CASSQGGAQDTQYF	TGTGCCAGCAGCCAGGGGGGGGCCCAAGACACCCAGTACTTT	TRAV13-1.TRAJ32.TRAC_TRBV2.NA.TRBJ2-5.TRBC2	TGTGCTATGGGCTCTTATGGGGGCAGTGGCAACAAGCTCATCTTT_TGTGCCAGCAGCCAGGGGGGGGCCCAAGACACCCAGTACTTT	CAMGSYGGSGNKLIF_CASSQGGAQDTQYF	TRAV13-1.TRAJ32.TRAC_TGTGCTATGGGCTCTTATGGGGGCAGTGGCAACAAGCTCATCTTT_TRBV2.NA.TRBJ2-5.TRBC2_TGTGCCAGCAGCCAGGGGGGGGCCCAAGACACCCAGTACTTT
TFH	CGCTGGATCCGCAAGC-1	TFH	TRAV13-1.TRAJ32.TRAC	CAMGSYGGSGNKLIF	TGTGCTATGGGCTCTTATGGGGGCAGTGGCAACAAGCTCATCTTT	TRBV2.NA.TRBJ2-5.TRBC2	CASSQGGAQDTQYF	TGTGCCAGCAGCCAGGGGGGGGCCCAAGACACCCAGTACTTT	TRAV13-1.TRAJ32.TRAC_TRBV2.NA.TRBJ2-5.TRBC2	TGTGCTATGGGCTCTTATGGGGGCAGTGGCAACAAGCTCATCTTT_TGTGCCAGCAGCCAGGGGGGGGCCCAAGACACCCAGTACTTT	CAMGSYGGSGNKLIF_CASSQGGAQDTQYF	TRAV13-1.TRAJ32.TRAC_TGTGCTATGGGCTCTTATGGGGGCAGTGGCAACAAGCTCATCTTT_TRBV2.NA.TRBJ2-5.TRBC2_TGTGCCAGCAGCCAGGGGGGGGCCCAAGACACCCAGTACTTT
TFH	CGCTGGATCGGACAAG-1	TFH				TRBV12-2+TRBV13-2.TRBD1.TRBJ1-4.TRBC1	CASGEGTGGERLFF	TGTGCCAGCGGTGAGGGGACAGGGGGCGAAAGATTATTTTTC	NA_TRBV12-2+TRBV13-2.TRBD1.TRBJ1-4.TRBC1	NA_TGTGCCAGCGGTGAGGGGACAGGGGGCGAAAGATTATTTTTC	NA_CASGEGTGGERLFF	NA_NA_TRBV12-2+TRBV13-2.TRBD1.TRBJ1-4.TRBC1_TGTGCCAGCGGTGAGGGGACAGGGGGCGAAAGATTATTTTTC
TFH	CGCTTCAAGAAACGAG-1	TFH				TRBV15.NA.TRBJ2-5.TRBC2	CASSLGSQDTQYF	TGTGCCAGCAGTTTAGGGAGCCAAGACACCCAGTACTTT	NA_TRBV15.NA.TRBJ2-5.TRBC2	NA_TGTGCCAGCAGTTTAGGGAGCCAAGACACCCAGTACTTT	NA_CASSLGSQDTQYF	NA_NA_TRBV15.NA.TRBJ2-5.TRBC2_TGTGCCAGCAGTTTAGGGAGCCAAGACACCCAGTACTTT
TFH	CGCTTCAAGATGTAAC-1	TFH				TRBV16.TRBD1.TRBJ2-7.TRBC2	CASSLADRGEYEQYF	TGTGCAAGCAGCTTAGCGGACAGGGGGGAATATGAACAGTACTTC	NA_TRBV16.TRBD1.TRBJ2-7.TRBC2	NA_TGTGCAAGCAGCTTAGCGGACAGGGGGGAATATGAACAGTACTTC	NA_CASSLADRGEYEQYF	NA_NA_TRBV16.TRBD1.TRBJ2-7.TRBC2_TGTGCAAGCAGCTTAGCGGACAGGGGGGAATATGAACAGTACTTC
TFH	CGCTTCACAACTTGAC-1	TFH	TRAV13-1.TRAJ45.TRAC	CAMEPYTGGADRLTF	TGTGCTATGGAACCTTATACAGGAGGTGCAGATAGACTCACCTTT	TRBV1.NA.TRBJ2-5.TRBC2;TRBV17.NA.TRBJ2-4.TRBC2	CTCSAPPGGRDTQYF;CASSREGGNTLYF	TGCACCTGCAGTGCGCCCCCGGGGGGAAGGGACACCCAGTACTTT;TGTGCTAGCAGTAGAGAGGGTGGGAACACCTTGTACTTT	TRAV13-1.TRAJ45.TRAC_TRBV1.NA.TRBJ2-5.TRBC2;TRBV17.NA.TRBJ2-4.TRBC2	TGTGCTATGGAACCTTATACAGGAGGTGCAGATAGACTCACCTTT_TGCACCTGCAGTGCGCCCCCGGGGGGAAGGGACACCCAGTACTTT;TGTGCTAGCAGTAGAGAGGGTGGGAACACCTTGTACTTT	CAMEPYTGGADRLTF_CTCSAPPGGRDTQYF;CASSREGGNTLYF	TRAV13-1.TRAJ45.TRAC_TGTGCTATGGAACCTTATACAGGAGGTGCAGATAGACTCACCTTT_TRBV1.NA.TRBJ2-5.TRBC2;TRBV17.NA.TRBJ2-4.TRBC2_TGCACCTGCAGTGCGCCCCCGGGGGGAAGGGACACCCAGTACTTT;TGTGCTAGCAGTAGAGAGGGTGGGAACACCTTGTACTTT
TFH	CGCTTCAGTTGGTAAA-1	TFH				TRBV1.TRBD1.TRBJ2-1.TRBC2	CTCSGDRVNYAEQFF	TGCACCTGCAGTGGGGACAGGGTTAACTATGCTGAGCAGTTCTTC	NA_TRBV1.TRBD1.TRBJ2-1.TRBC2	NA_TGCACCTGCAGTGGGGACAGGGTTAACTATGCTGAGCAGTTCTTC	NA_CTCSGDRVNYAEQFF	NA_NA_TRBV1.TRBD1.TRBJ2-1.TRBC2_TGCACCTGCAGTGGGGACAGGGTTAACTATGCTGAGCAGTTCTTC
TFH	CGCTTCATCTACCAGA-1	TFH	TRAV6N-7.TRAJ49.TRAC	CALSGYTGYQNFYF	TGCGCTCTGAGTGGCTACACGGGTTACCAGAACTTCTATTTT	TRBV5.NA.TRBJ2-1.TRBC2	CASSQDSQRDAEQFF	TGTGCCAGCAGCCAAGATTCTCAGAGGGATGCTGAGCAGTTCTTC	TRAV6N-7.TRAJ49.TRAC_TRBV5.NA.TRBJ2-1.TRBC2	TGCGCTCTGAGTGGCTACACGGGTTACCAGAACTTCTATTTT_TGTGCCAGCAGCCAAGATTCTCAGAGGGATGCTGAGCAGTTCTTC	CALSGYTGYQNFYF_CASSQDSQRDAEQFF	TRAV6N-7.TRAJ49.TRAC_TGCGCTCTGAGTGGCTACACGGGTTACCAGAACTTCTATTTT_TRBV5.NA.TRBJ2-1.TRBC2_TGTGCCAGCAGCCAAGATTCTCAGAGGGATGCTGAGCAGTTCTTC
TFH	CGCTTCATCTACGAGT-1	TFH				TRBV15.NA.TRBJ2-1.TRBC2	CASSLASREDAEQFF	TGTGCCAGCAGTTTAGCGTCCAGGGAAGATGCTGAGCAGTTCTTC	NA_TRBV15.NA.TRBJ2-1.TRBC2	NA_TGTGCCAGCAGTTTAGCGTCCAGGGAAGATGCTGAGCAGTTCTTC	NA_CASSLASREDAEQFF	NA_NA_TRBV15.NA.TRBJ2-1.TRBC2_TGTGCCAGCAGTTTAGCGTCCAGGGAAGATGCTGAGCAGTTCTTC
TFH	CGCTTCATCTATGTGG-1	TFH	TRAV3-1.TRAJ58.TRAC	CAVQGTGSKLSF	TGCGCAGTCCAAGGCACTGGGTCTAAGCTGTCATTT	TRBV12-2+TRBV13-2.NA.TRBJ2-4.TRBC2	CASGDSGENTLYF	TGTGCCAGCGGTGATTCTGGGGAGAACACCTTGTACTTT	TRAV3-1.TRAJ58.TRAC_TRBV12-2+TRBV13-2.NA.TRBJ2-4.TRBC2	TGCGCAGTCCAAGGCACTGGGTCTAAGCTGTCATTT_TGTGCCAGCGGTGATTCTGGGGAGAACACCTTGTACTTT	CAVQGTGSKLSF_CASGDSGENTLYF	TRAV3-1.TRAJ58.TRAC_TGCGCAGTCCAAGGCACTGGGTCTAAGCTGTCATTT_TRBV12-2+TRBV13-2.NA.TRBJ2-4.TRBC2_TGTGCCAGCGGTGATTCTGGGGAGAACACCTTGTACTTT
TFH	CGGACACGTGGACGAT-1	TFH	TRAV8D-2.TRAJ27.TRAC	CATDWDTNTGKLTF	TGTGCTACAGATTGGGACACCAATACAGGCAAATTAACCTTT	TRBV10.TRBD2.TRBJ2-7.TRBC2	CASSTTGGAYEQYF	TGTGCCAGCAGCACGACTGGGGGGGCCTATGAACAGTACTTC	TRAV8D-2.TRAJ27.TRAC_TRBV10.TRBD2.TRBJ2-7.TRBC2	TGTGCTACAGATTGGGACACCAATACAGGCAAATTAACCTTT_TGTGCCAGCAGCACGACTGGGGGGGCCTATGAACAGTACTTC	CATDWDTNTGKLTF_CASSTTGGAYEQYF	TRAV8D-2.TRAJ27.TRAC_TGTGCTACAGATTGGGACACCAATACAGGCAAATTAACCTTT_TRBV10.TRBD2.TRBJ2-7.TRBC2_TGTGCCAGCAGCACGACTGGGGGGGCCTATGAACAGTACTTC
TFH	CGGACACGTTAGATGA-1	TFH				TRBV16.TRBD1.TRBJ2-7.TRBC2	CASSLDSQGAEEQYF	TGTGCAAGCAGCTTAGATAGCCAGGGGGCAGAGGAACAGTACTTC	NA_TRBV16.TRBD1.TRBJ2-7.TRBC2	NA_TGTGCAAGCAGCTTAGATAGCCAGGGGGCAGAGGAACAGTACTTC	NA_CASSLDSQGAEEQYF	NA_NA_TRBV16.TRBD1.TRBJ2-7.TRBC2_TGTGCAAGCAGCTTAGATAGCCAGGGGGCAGAGGAACAGTACTTC
TFH	CGGACACGTTTCGCTC-1	TFH				TRBV31.NA.TRBJ2-7.TRBC2	CAWSPSLGYEQYF	TGTGCCTGGAGCCCCTCACTGGGTTATGAACAGTACTTC	NA_TRBV31.NA.TRBJ2-7.TRBC2	NA_TGTGCCTGGAGCCCCTCACTGGGTTATGAACAGTACTTC	NA_CAWSPSLGYEQYF	NA_NA_TRBV31.NA.TRBJ2-7.TRBC2_TGTGCCTGGAGCCCCTCACTGGGTTATGAACAGTACTTC
TFH	CGGACACTCATGTGGT-1	TFH	TRAV6N-7.TRAJ7.TRAC	CALSDQDYSNNRLTL	TGCGCTCTGAGTGATCAGGACTACAGCAACAACAGACTTACTTTG	TRBV15.NA.TRBJ2-5.TRBC2	CASRRGSQDTQYF	TGTGCCAGCAGAAGGGGTTCCCAAGACACCCAGTACTTT	TRAV6N-7.TRAJ7.TRAC_TRBV15.NA.TRBJ2-5.TRBC2	TGCGCTCTGAGTGATCAGGACTACAGCAACAACAGACTTACTTTG_TGTGCCAGCAGAAGGGGTTCCCAAGACACCCAGTACTTT	CALSDQDYSNNRLTL_CASRRGSQDTQYF	TRAV6N-7.TRAJ7.TRAC_TGCGCTCTGAGTGATCAGGACTACAGCAACAACAGACTTACTTTG_TRBV15.NA.TRBJ2-5.TRBC2_TGTGCCAGCAGAAGGGGTTCCCAAGACACCCAGTACTTT
TFH	CGGACACTCGTTTGCC-1	TFH	TRAV6D-6.TRAJ31.TRAC	CVVGGNNRIFF	TGTGTTGTGGGGGGCAATAACAGAATCTTCTTT	TRBV12-2+TRBV13-2.NA.TRBJ2-4.TRBC2	CASGGGQSQNTLYF	TGTGCCAGCGGTGGGGGACAGAGTCAAAACACCTTGTACTTT	TRAV6D-6.TRAJ31.TRAC_TRBV12-2+TRBV13-2.NA.TRBJ2-4.TRBC2	TGTGTTGTGGGGGGCAATAACAGAATCTTCTTT_TGTGCCAGCGGTGGGGGACAGAGTCAAAACACCTTGTACTTT	CVVGGNNRIFF_CASGGGQSQNTLYF	TRAV6D-6.TRAJ31.TRAC_TGTGTTGTGGGGGGCAATAACAGAATCTTCTTT_TRBV12-2+TRBV13-2.NA.TRBJ2-4.TRBC2_TGTGCCAGCGGTGGGGGACAGAGTCAAAACACCTTGTACTTT
TFH	CGGACGTAGTTAACGA-1	TFH	TRAV2.TRAJ32.NA	CIVTDDYGGSGNKLIF	TGCATTGTGACTGACGATTATGGGGGCAGTGGCAACAAGCTCATCTTT				TRAV2.TRAJ32.NA_NA	TGCATTGTGACTGACGATTATGGGGGCAGTGGCAACAAGCTCATCTTT_NA	CIVTDDYGGSGNKLIF_NA	TRAV2.TRAJ32.NA_TGCATTGTGACTGACGATTATGGGGGCAGTGGCAACAAGCTCATCTTT_NA_NA
TFH	CGGACGTGTCCCTACT-1	TFH	TRAV3-1.TRAJ58.TRAC	CAVQGTGSKLSF	TGCGCAGTCCAAGGCACTGGGTCTAAGCTGTCATTT	TRBV12-2+TRBV13-2.TRBD1.TRBJ2-4.TRBC2	CASGETGENTLYF	TGTGCCAGCGGTGAGACAGGGGAAAACACCTTGTACTTT	TRAV3-1.TRAJ58.TRAC_TRBV12-2+TRBV13-2.TRBD1.TRBJ2-4.TRBC2	TGCGCAGTCCAAGGCACTGGGTCTAAGCTGTCATTT_TGTGCCAGCGGTGAGACAGGGGAAAACACCTTGTACTTT	CAVQGTGSKLSF_CASGETGENTLYF	TRAV3-1.TRAJ58.TRAC_TGCGCAGTCCAAGGCACTGGGTCTAAGCTGTCATTT_TRBV12-2+TRBV13-2.TRBD1.TRBJ2-4.TRBC2_TGTGCCAGCGGTGAGACAGGGGAAAACACCTTGTACTTT
TFH	CGGACGTTCACATAGC-1	TFH	TRAV6-1.TRAJ40.TRAC	CVLGPNTGNYKYVF	TGTGTTCTGGGTCCTAATACAGGAAACTACAAATACGTCTTT	TRBV2.NA.TRBJ2-5.TRBC2	CASSQENWGNQDTQYF	TGTGCCAGCAGCCAAGAGAACTGGGGGAACCAAGACACCCAGTACTTT	TRAV6-1.TRAJ40.TRAC_TRBV2.NA.TRBJ2-5.TRBC2	TGTGTTCTGGGTCCTAATACAGGAAACTACAAATACGTCTTT_TGTGCCAGCAGCCAAGAGAACTGGGGGAACCAAGACACCCAGTACTTT	CVLGPNTGNYKYVF_CASSQENWGNQDTQYF	TRAV6-1.TRAJ40.TRAC_TGTGTTCTGGGTCCTAATACAGGAAACTACAAATACGTCTTT_TRBV2.NA.TRBJ2-5.TRBC2_TGTGCCAGCAGCCAAGAGAACTGGGGGAACCAAGACACCCAGTACTTT
TFH	CGGACGTTCGGCCGAT-1	TFH				TRBV13-1.NA.TRBJ2-5.TRBC2	CASSLGQDQDTQYF	TGTGCCAGCAGCCTAGGGCAGGACCAAGACACCCAGTACTTT	NA_TRBV13-1.NA.TRBJ2-5.TRBC2	NA_TGTGCCAGCAGCCTAGGGCAGGACCAAGACACCCAGTACTTT	NA_CASSLGQDQDTQYF	NA_NA_TRBV13-1.NA.TRBJ2-5.TRBC2_TGTGCCAGCAGCCTAGGGCAGGACCAAGACACCCAGTACTTT
TFH	CGGACGTTCGGTTCGG-1	TFH				TRBV3.TRBD1.TRBJ2-7.TRBC2	CASSSSGTGDYEQYF	TGTGCCAGCAGCTCCTCCGGGACAGGGGACTATGAACAGTACTTC	NA_TRBV3.TRBD1.TRBJ2-7.TRBC2	NA_TGTGCCAGCAGCTCCTCCGGGACAGGGGACTATGAACAGTACTTC	NA_CASSSSGTGDYEQYF	NA_NA_TRBV3.TRBD1.TRBJ2-7.TRBC2_TGTGCCAGCAGCTCCTCCGGGACAGGGGACTATGAACAGTACTTC
TFH	CGGACTGAGAGGTTAT-1	TFH	TRAV6D-6.TRAJ23.TRAC	CALGDLGYNQGKLIF	TGTGCTCTGGGTGATCTTGGCTATAACCAGGGGAAGCTTATCTTT	TRBV31.TRBD2.TRBJ2-1.TRBC2	CAWSGGADAEQFF	TGTGCCTGGAGTGGGGGGGCGGATGCTGAGCAGTTCTTC	TRAV6D-6.TRAJ23.TRAC_TRBV31.TRBD2.TRBJ2-1.TRBC2	TGTGCTCTGGGTGATCTTGGCTATAACCAGGGGAAGCTTATCTTT_TGTGCCTGGAGTGGGGGGGCGGATGCTGAGCAGTTCTTC	CALGDLGYNQGKLIF_CAWSGGADAEQFF	TRAV6D-6.TRAJ23.TRAC_TGTGCTCTGGGTGATCTTGGCTATAACCAGGGGAAGCTTATCTTT_TRBV31.TRBD2.TRBJ2-1.TRBC2_TGTGCCTGGAGTGGGGGGGCGGATGCTGAGCAGTTCTTC
TFH	CGGACTGAGTACGTAA-1	TFH				TRBV3.TRBD1.TRBJ2-7.TRBC2	CASSPSGQGEYEQYF	TGTGCCAGCAGCCCCTCGGGACAGGGGGAGTATGAACAGTACTTC	NA_TRBV3.TRBD1.TRBJ2-7.TRBC2	NA_TGTGCCAGCAGCCCCTCGGGACAGGGGGAGTATGAACAGTACTTC	NA_CASSPSGQGEYEQYF	NA_NA_TRBV3.TRBD1.TRBJ2-7.TRBC2_TGTGCCAGCAGCCCCTCGGGACAGGGGGAGTATGAACAGTACTTC
TFH	CGGACTGTCTATCGCC-1	TFH				TRBV3.TRBD1.TRBJ2-7.TRBC2	CASSQRGTGDYEQYF	TGTGCCAGCAGCCAGAGAGGGACAGGGGACTATGAACAGTACTTC	NA_TRBV3.TRBD1.TRBJ2-7.TRBC2	NA_TGTGCCAGCAGCCAGAGAGGGACAGGGGACTATGAACAGTACTTC	NA_CASSQRGTGDYEQYF	NA_NA_TRBV3.TRBD1.TRBJ2-7.TRBC2_TGTGCCAGCAGCCAGAGAGGGACAGGGGACTATGAACAGTACTTC
TFH	CGGAGCTAGACAGAGA-1	TFH				TRBV31.NA.TRBJ2-5.TRBC2	CAWRVQDTQYF	TGTGCCTGGCGGGTCCAAGACACCCAGTACTTT	NA_TRBV31.NA.TRBJ2-5.TRBC2	NA_TGTGCCTGGCGGGTCCAAGACACCCAGTACTTT	NA_CAWRVQDTQYF	NA_NA_TRBV31.NA.TRBJ2-5.TRBC2_TGTGCCTGGCGGGTCCAAGACACCCAGTACTTT
TFH	CGGAGCTAGAGGTTAT-1	TFH				TRBV12-2+TRBV13-2.NA.TRBJ1-4.TRBC1	CASGDLGQDNERLFF	TGTGCCAGCGGTGATTTGGGACAGGACAACGAAAGATTATTTTTC	NA_TRBV12-2+TRBV13-2.NA.TRBJ1-4.TRBC1	NA_TGTGCCAGCGGTGATTTGGGACAGGACAACGAAAGATTATTTTTC	NA_CASGDLGQDNERLFF	NA_NA_TRBV12-2+TRBV13-2.NA.TRBJ1-4.TRBC1_TGTGCCAGCGGTGATTTGGGACAGGACAACGAAAGATTATTTTTC
TFH	CGGAGCTCAGGTCCAC-1	TFH	TRAV3-3.TRAJ45.TRAC;TRAV6D-6.TRAJ30.TRAC	CAVSDYTGGADRLTF;CALGDTNAYKVIF	TGCGCAGTCAGTGATTATACAGGAGGTGCAGATAGACTCACCTTT;TGTGCTCTGGGTGACACAAATGCTTACAAAGTCATCTTT	TRBV1.NA.TRBJ2-3.TRBC2	CTCSALGDGAETLYF	TGCACCTGCAGTGCACTGGGGGACGGTGCAGAAACGCTGTATTTT	TRAV3-3.TRAJ45.TRAC;TRAV6D-6.TRAJ30.TRAC_TRBV1.NA.TRBJ2-3.TRBC2	TGCGCAGTCAGTGATTATACAGGAGGTGCAGATAGACTCACCTTT;TGTGCTCTGGGTGACACAAATGCTTACAAAGTCATCTTT_TGCACCTGCAGTGCACTGGGGGACGGTGCAGAAACGCTGTATTTT	CAVSDYTGGADRLTF;CALGDTNAYKVIF_CTCSALGDGAETLYF	TRAV3-3.TRAJ45.TRAC;TRAV6D-6.TRAJ30.TRAC_TGCGCAGTCAGTGATTATACAGGAGGTGCAGATAGACTCACCTTT;TGTGCTCTGGGTGACACAAATGCTTACAAAGTCATCTTT_TRBV1.NA.TRBJ2-3.TRBC2_TGCACCTGCAGTGCACTGGGGGACGGTGCAGAAACGCTGTATTTT
TFH	CGGAGCTGTCAGAATA-1	TFH	TRAV6D-6.TRAJ23.TRAC	CALGDRGYNQGKLIF	TGTGCTCTGGGTGATCGGGGGTATAACCAGGGGAAGCTTATCTTT	TRBV31.TRBD1.TRBJ1-2.TRBC1	CAWKQGADSDYTF	TGTGCCTGGAAACAGGGGGCGGACTCCGACTACACCTTC	TRAV6D-6.TRAJ23.TRAC_TRBV31.TRBD1.TRBJ1-2.TRBC1	TGTGCTCTGGGTGATCGGGGGTATAACCAGGGGAAGCTTATCTTT_TGTGCCTGGAAACAGGGGGCGGACTCCGACTACACCTTC	CALGDRGYNQGKLIF_CAWKQGADSDYTF	TRAV6D-6.TRAJ23.TRAC_TGTGCTCTGGGTGATCGGGGGTATAACCAGGGGAAGCTTATCTTT_TRBV31.TRBD1.TRBJ1-2.TRBC1_TGTGCCTGGAAACAGGGGGCGGACTCCGACTACACCTTC
TFH	CGGAGCTGTCCGTTAA-1	TFH				TRBV3.NA.TRBJ2-7.TRBC2	CASSLAGTGEYEQYF	TGTGCCAGCAGCTTAGCCGGGACTGGGGAGTATGAACAGTACTTC	NA_TRBV3.NA.TRBJ2-7.TRBC2	NA_TGTGCCAGCAGCTTAGCCGGGACTGGGGAGTATGAACAGTACTTC	NA_CASSLAGTGEYEQYF	NA_NA_TRBV3.NA.TRBJ2-7.TRBC2_TGTGCCAGCAGCTTAGCCGGGACTGGGGAGTATGAACAGTACTTC
TFH	CGGAGCTTCTCGTATT-1	TFH	TRAV6-2.TRAJ7.TRAC	CVLGDDYSNNRLTL	TGTGTTCTGGGTGATGACTACAGCAACAACAGACTTACTTTG	TRBV13-1.NA.TRBJ2-2.TRBC2	CASSDDRGDTGQLYF	TGTGCCAGCAGTGACGACAGGGGGGACACCGGGCAGCTCTACTTT	TRAV6-2.TRAJ7.TRAC_TRBV13-1.NA.TRBJ2-2.TRBC2	TGTGTTCTGGGTGATGACTACAGCAACAACAGACTTACTTTG_TGTGCCAGCAGTGACGACAGGGGGGACACCGGGCAGCTCTACTTT	CVLGDDYSNNRLTL_CASSDDRGDTGQLYF	TRAV6-2.TRAJ7.TRAC_TGTGTTCTGGGTGATGACTACAGCAACAACAGACTTACTTTG_TRBV13-1.NA.TRBJ2-2.TRBC2_TGTGCCAGCAGTGACGACAGGGGGGACACCGGGCAGCTCTACTTT
TFH	CGGAGCTTCTGGTTCC-1	TFH	TRAV9-1.TRAJ48.TRAC	CAASTYGNEKITF	TGTGCTGCGAGCACCTATGGAAATGAGAAAATAACTTTT	TRBV12-2+TRBV13-2.NA.TRBJ2-7.TRBC2	CASGELGVSYEQYF	TGTGCCAGCGGTGAGCTGGGGGTCTCCTATGAACAGTACTTC	TRAV9-1.TRAJ48.TRAC_TRBV12-2+TRBV13-2.NA.TRBJ2-7.TRBC2	TGTGCTGCGAGCACCTATGGAAATGAGAAAATAACTTTT_TGTGCCAGCGGTGAGCTGGGGGTCTCCTATGAACAGTACTTC	CAASTYGNEKITF_CASGELGVSYEQYF	TRAV9-1.TRAJ48.TRAC_TGTGCTGCGAGCACCTATGGAAATGAGAAAATAACTTTT_TRBV12-2+TRBV13-2.NA.TRBJ2-7.TRBC2_TGTGCCAGCGGTGAGCTGGGGGTCTCCTATGAACAGTACTTC
TFH	CGGAGTCCAGTGGAGT-1	TFH	TRAV6N-7.TRAJ43.TRAC	CALVRNNNNAPRF	TGCGCTCTGGTCCGCAATAACAACAATGCCCCACGATTT	TRBV1.NA.TRBJ1-4.TRBC1	CTCSAGVPERLFF	TGCACCTGCAGTGCAGGGGTTCCCGAAAGATTATTTTTC	TRAV6N-7.TRAJ43.TRAC_TRBV1.NA.TRBJ1-4.TRBC1	TGCGCTCTGGTCCGCAATAACAACAATGCCCCACGATTT_TGCACCTGCAGTGCAGGGGTTCCCGAAAGATTATTTTTC	CALVRNNNNAPRF_CTCSAGVPERLFF	TRAV6N-7.TRAJ43.TRAC_TGCGCTCTGGTCCGCAATAACAACAATGCCCCACGATTT_TRBV1.NA.TRBJ1-4.TRBC1_TGCACCTGCAGTGCAGGGGTTCCCGAAAGATTATTTTTC
TFH	CGGAGTCTCAACGGGA-1	TFH				TRBV12-2+TRBV13-2.TRBD1.TRBJ2-5.TRBC2	CASGGTGTQDTQYF	TGTGCCAGCGGGGGGACAGGGACCCAAGACACCCAGTACTTT	NA_TRBV12-2+TRBV13-2.TRBD1.TRBJ2-5.TRBC2	NA_TGTGCCAGCGGGGGGACAGGGACCCAAGACACCCAGTACTTT	NA_CASGGTGTQDTQYF	NA_NA_TRBV12-2+TRBV13-2.TRBD1.TRBJ2-5.TRBC2_TGTGCCAGCGGGGGGACAGGGACCCAAGACACCCAGTACTTT
TFH	CGGAGTCTCAATAAGG-1	TFH	TRAV7D-2.TRAJ7.TRAC	CAARTYSNNRLTL	TGTGCAGCAAGGACCTACAGCAACAACAGACTTACTTTG	TRBV12-2+TRBV13-2.NA.TRBJ2-5.TRBC2	CASGDGTDNQDTQYF	TGTGCCAGCGGTGACGGGACAGATAACCAAGACACCCAGTACTTT	TRAV7D-2.TRAJ7.TRAC_TRBV12-2+TRBV13-2.NA.TRBJ2-5.TRBC2	TGTGCAGCAAGGACCTACAGCAACAACAGACTTACTTTG_TGTGCCAGCGGTGACGGGACAGATAACCAAGACACCCAGTACTTT	CAARTYSNNRLTL_CASGDGTDNQDTQYF	TRAV7D-2.TRAJ7.TRAC_TGTGCAGCAAGGACCTACAGCAACAACAGACTTACTTTG_TRBV12-2+TRBV13-2.NA.TRBJ2-5.TRBC2_TGTGCCAGCGGTGACGGGACAGATAACCAAGACACCCAGTACTTT
TFH	CGGAGTCTCACGGTTA-1	TFH				TRBV3.TRBD1.TRBJ2-7.TRBC2	CASSPSGQGEYEQYF	TGTGCCAGCAGCCCCTCGGGACAGGGGGAGTATGAACAGTACTTC	NA_TRBV3.TRBD1.TRBJ2-7.TRBC2	NA_TGTGCCAGCAGCCCCTCGGGACAGGGGGAGTATGAACAGTACTTC	NA_CASSPSGQGEYEQYF	NA_NA_TRBV3.TRBD1.TRBJ2-7.TRBC2_TGTGCCAGCAGCCCCTCGGGACAGGGGGAGTATGAACAGTACTTC
TFH	CGGCTAGAGCACCGCT-1	TFH				TRBV12-2+TRBV13-2.NA.TRBJ2-7.TRBC2	CASGETGNSYEQYF	TGTGCCAGCGGTGAGACTGGGAACTCCTATGAACAGTACTTC	NA_TRBV12-2+TRBV13-2.NA.TRBJ2-7.TRBC2	NA_TGTGCCAGCGGTGAGACTGGGAACTCCTATGAACAGTACTTC	NA_CASGETGNSYEQYF	NA_NA_TRBV12-2+TRBV13-2.NA.TRBJ2-7.TRBC2_TGTGCCAGCGGTGAGACTGGGAACTCCTATGAACAGTACTTC
TFH	CGGCTAGAGGGTCTCC-1	TFH				TRBV12-2+TRBV13-2.NA.TRBJ2-7.TRBC2	CASGGQTGGSSYEQYF	TGTGCCAGCGGTGGTCAAACTGGGGGGAGCTCCTATGAACAGTACTTC	NA_TRBV12-2+TRBV13-2.NA.TRBJ2-7.TRBC2	NA_TGTGCCAGCGGTGGTCAAACTGGGGGGAGCTCCTATGAACAGTACTTC	NA_CASGGQTGGSSYEQYF	NA_NA_TRBV12-2+TRBV13-2.NA.TRBJ2-7.TRBC2_TGTGCCAGCGGTGGTCAAACTGGGGGGAGCTCCTATGAACAGTACTTC
TFH	CGGCTAGCAATCGAAA-1	TFH				TRBV3.TRBD1.TRBJ2-7.TRBC2	CASSQRGTGDYEQYF	TGTGCCAGCAGCCAGAGAGGGACAGGGGACTATGAACAGTACTTC	NA_TRBV3.TRBD1.TRBJ2-7.TRBC2	NA_TGTGCCAGCAGCCAGAGAGGGACAGGGGACTATGAACAGTACTTC	NA_CASSQRGTGDYEQYF	NA_NA_TRBV3.TRBD1.TRBJ2-7.TRBC2_TGTGCCAGCAGCCAGAGAGGGACAGGGGACTATGAACAGTACTTC
TFH	CGGCTAGCACGAAATA-1	TFH				TRBV13-1.NA.TRBJ2-2.TRBC2	CASSDAEGGTGQLYF	TGTGCCAGCAGTGATGCAGAGGGTGGCACCGGGCAGCTCTACTTT	NA_TRBV13-1.NA.TRBJ2-2.TRBC2	NA_TGTGCCAGCAGTGATGCAGAGGGTGGCACCGGGCAGCTCTACTTT	NA_CASSDAEGGTGQLYF	NA_NA_TRBV13-1.NA.TRBJ2-2.TRBC2_TGTGCCAGCAGTGATGCAGAGGGTGGCACCGGGCAGCTCTACTTT
TFH	CGGCTAGCAGTCGTGC-1	TFH				TRBV31.TRBD1.TRBJ1-2.TRBC1	CAWKPGADSDYTF	TGTGCCTGGAAACCGGGGGCAGACTCCGACTACACCTTC	NA_TRBV31.TRBD1.TRBJ1-2.TRBC1	NA_TGTGCCTGGAAACCGGGGGCAGACTCCGACTACACCTTC	NA_CAWKPGADSDYTF	NA_NA_TRBV31.TRBD1.TRBJ1-2.TRBC1_TGTGCCTGGAAACCGGGGGCAGACTCCGACTACACCTTC
TFH	CGGCTAGGTATTAGCC-1	TFH	TRAV5-4.TRAJ57.TRAC	CAAADQGGSAKLIF	TGTGCTGCGGCCGATCAAGGAGGGTCTGCGAAGCTCATCTTT	TRBV12-2+TRBV13-2.NA.TRBJ1-2.TRBC1	CASARQDSDYTF	TGTGCCAGCGCCAGACAGGACTCCGACTACACCTTC	TRAV5-4.TRAJ57.TRAC_TRBV12-2+TRBV13-2.NA.TRBJ1-2.TRBC1	TGTGCTGCGGCCGATCAAGGAGGGTCTGCGAAGCTCATCTTT_TGTGCCAGCGCCAGACAGGACTCCGACTACACCTTC	CAAADQGGSAKLIF_CASARQDSDYTF	TRAV5-4.TRAJ57.TRAC_TGTGCTGCGGCCGATCAAGGAGGGTCTGCGAAGCTCATCTTT_TRBV12-2+TRBV13-2.NA.TRBJ1-2.TRBC1_TGTGCCAGCGCCAGACAGGACTCCGACTACACCTTC
TFH	CGGCTAGGTCCTCCAT-1	TFH				TRBV3.NA.TRBJ2-5.TRBC2	CASSLGGKGEDTQYF	TGTGCCAGCAGCTTAGGAGGGAAGGGAGAAGACACCCAGTACTTT	NA_TRBV3.NA.TRBJ2-5.TRBC2	NA_TGTGCCAGCAGCTTAGGAGGGAAGGGAGAAGACACCCAGTACTTT	NA_CASSLGGKGEDTQYF	NA_NA_TRBV3.NA.TRBJ2-5.TRBC2_TGTGCCAGCAGCTTAGGAGGGAAGGGAGAAGACACCCAGTACTTT
TFH	CGGCTAGTCAAACAAG-1	TFH	TRAV6-1.TRAJ15.TRAC	CALAPYQGGRALIF	TGTGCTCTGGCCCCGTACCAGGGAGGCAGAGCTCTGATATTT	TRBV12-2+TRBV13-2.NA.TRBJ2-1.TRBC2	CASGDALGNYAEQFF	TGTGCCAGCGGTGATGCACTGGGGAACTATGCTGAGCAGTTCTTC	TRAV6-1.TRAJ15.TRAC_TRBV12-2+TRBV13-2.NA.TRBJ2-1.TRBC2	TGTGCTCTGGCCCCGTACCAGGGAGGCAGAGCTCTGATATTT_TGTGCCAGCGGTGATGCACTGGGGAACTATGCTGAGCAGTTCTTC	CALAPYQGGRALIF_CASGDALGNYAEQFF	TRAV6-1.TRAJ15.TRAC_TGTGCTCTGGCCCCGTACCAGGGAGGCAGAGCTCTGATATTT_TRBV12-2+TRBV13-2.NA.TRBJ2-1.TRBC2_TGTGCCAGCGGTGATGCACTGGGGAACTATGCTGAGCAGTTCTTC
TFH	CGGGTCAAGTGTACGG-1	TFH	TRAV6-4.TRAJ23.TRAC	CALVNYNQGKLIF	TGTGCTCTGGTGAATTATAACCAGGGGAAGCTTATCTTT	TRBV13-1.NA.TRBJ2-5.TRBC2	CASSPGQQDTQYF	TGTGCCAGCAGTCCGGGACAGCAAGACACCCAGTACTTT	TRAV6-4.TRAJ23.TRAC_TRBV13-1.NA.TRBJ2-5.TRBC2	TGTGCTCTGGTGAATTATAACCAGGGGAAGCTTATCTTT_TGTGCCAGCAGTCCGGGACAGCAAGACACCCAGTACTTT	CALVNYNQGKLIF_CASSPGQQDTQYF	TRAV6-4.TRAJ23.TRAC_TGTGCTCTGGTGAATTATAACCAGGGGAAGCTTATCTTT_TRBV13-1.NA.TRBJ2-5.TRBC2_TGTGCCAGCAGTCCGGGACAGCAAGACACCCAGTACTTT
TFH	CGGGTCAGTCATGCCG-1	TFH	TRAV16N.TRAJ7.TRAC	CAMREDYSNNRLTL	TGTGCTATGAGAGAGGACTACAGCAACAACAGACTTACTTTG	TRBV15.NA.TRBJ2-5.TRBC2	CASSLGQQDTQYF	TGTGCCAGCAGTTTAGGGCAACAAGACACCCAGTACTTT	TRAV16N.TRAJ7.TRAC_TRBV15.NA.TRBJ2-5.TRBC2	TGTGCTATGAGAGAGGACTACAGCAACAACAGACTTACTTTG_TGTGCCAGCAGTTTAGGGCAACAAGACACCCAGTACTTT	CAMREDYSNNRLTL_CASSLGQQDTQYF	TRAV16N.TRAJ7.TRAC_TGTGCTATGAGAGAGGACTACAGCAACAACAGACTTACTTTG_TRBV15.NA.TRBJ2-5.TRBC2_TGTGCCAGCAGTTTAGGGCAACAAGACACCCAGTACTTT
TFH	CGGGTCAGTCCGAATT-1	TFH				TRBV3.TRBD1.TRBJ1-1.TRBC1	CASSPAGTGDTEVFF	TGTGCCAGCAGCCCCGCCGGGACAGGGGACACAGAAGTCTTCTTT	NA_TRBV3.TRBD1.TRBJ1-1.TRBC1	NA_TGTGCCAGCAGCCCCGCCGGGACAGGGGACACAGAAGTCTTCTTT	NA_CASSPAGTGDTEVFF	NA_NA_TRBV3.TRBD1.TRBJ1-1.TRBC1_TGTGCCAGCAGCCCCGCCGGGACAGGGGACACAGAAGTCTTCTTT
TFH	CGGTTAAAGCAATCTC-1	TFH				TRBV3.TRBD2.TRBJ2-1.TRBC2	CASSLFGTGDAEQFF	TGTGCCAGCAGCTTATTCGGGACTGGGGATGCTGAGCAGTTCTTC	NA_TRBV3.TRBD2.TRBJ2-1.TRBC2	NA_TGTGCCAGCAGCTTATTCGGGACTGGGGATGCTGAGCAGTTCTTC	NA_CASSLFGTGDAEQFF	NA_NA_TRBV3.TRBD2.TRBJ2-1.TRBC2_TGTGCCAGCAGCTTATTCGGGACTGGGGATGCTGAGCAGTTCTTC
TFH	CGGTTAACATTCGACA-1	TFH	TRAV9N-3.TRAJ7.TRAC	CAVRDYSNNRLTL	TGTGCTGTGAGGGACTACAGCAACAACAGACTTACTTTG	TRBV2.TRBD1.TRBJ2-5.TRBC2	CASSRGQGEDTQYF	TGTGCCAGCAGCCGGGGACAGGGGGAAGACACCCAGTACTTT	TRAV9N-3.TRAJ7.TRAC_TRBV2.TRBD1.TRBJ2-5.TRBC2	TGTGCTGTGAGGGACTACAGCAACAACAGACTTACTTTG_TGTGCCAGCAGCCGGGGACAGGGGGAAGACACCCAGTACTTT	CAVRDYSNNRLTL_CASSRGQGEDTQYF	TRAV9N-3.TRAJ7.TRAC_TGTGCTGTGAGGGACTACAGCAACAACAGACTTACTTTG_TRBV2.TRBD1.TRBJ2-5.TRBC2_TGTGCCAGCAGCCGGGGACAGGGGGAAGACACCCAGTACTTT
TFH	CGGTTAATCCTAGGGC-1	TFH	TRAV14N-1.TRAJ49.TRAC	CAASTGYQNFYF	TGTGCAGCAAGTACGGGTTACCAGAACTTCTATTTT	TRBV12-2+TRBV13-2.NA.TRBJ2-3.TRBC2	CASGDWQNSAETLYF	TGTGCCAGCGGTGATTGGCAAAATAGTGCAGAAACGCTGTATTTT	TRAV14N-1.TRAJ49.TRAC_TRBV12-2+TRBV13-2.NA.TRBJ2-3.TRBC2	TGTGCAGCAAGTACGGGTTACCAGAACTTCTATTTT_TGTGCCAGCGGTGATTGGCAAAATAGTGCAGAAACGCTGTATTTT	CAASTGYQNFYF_CASGDWQNSAETLYF	TRAV14N-1.TRAJ49.TRAC_TGTGCAGCAAGTACGGGTTACCAGAACTTCTATTTT_TRBV12-2+TRBV13-2.NA.TRBJ2-3.TRBC2_TGTGCCAGCGGTGATTGGCAAAATAGTGCAGAAACGCTGTATTTT
TFH	CGGTTAATCTGCGACG-1	TFH				TRBV3.TRBD1.TRBJ2-7.TRBC2	CASSPSGQGEYEQYF	TGTGCCAGCAGCCCCTCGGGACAGGGGGAGTATGAACAGTACTTC	NA_TRBV3.TRBD1.TRBJ2-7.TRBC2	NA_TGTGCCAGCAGCCCCTCGGGACAGGGGGAGTATGAACAGTACTTC	NA_CASSPSGQGEYEQYF	NA_NA_TRBV3.TRBD1.TRBJ2-7.TRBC2_TGTGCCAGCAGCCCCTCGGGACAGGGGGAGTATGAACAGTACTTC
TFH	CGTAGCGCACAACGTT-1	TFH	TRAV3-3.TRAJ48.TRAC	CAVSHYGNEKITF	TGCGCAGTCAGTCACTATGGAAATGAGAAAATAACTTTT	TRBV1.NA.TRBJ2-1.TRBC2	CTCSAGQNYAEQFF	TGCACCTGCAGTGCGGGCCAGAACTATGCTGAGCAGTTCTTC	TRAV3-3.TRAJ48.TRAC_TRBV1.NA.TRBJ2-1.TRBC2	TGCGCAGTCAGTCACTATGGAAATGAGAAAATAACTTTT_TGCACCTGCAGTGCGGGCCAGAACTATGCTGAGCAGTTCTTC	CAVSHYGNEKITF_CTCSAGQNYAEQFF	TRAV3-3.TRAJ48.TRAC_TGCGCAGTCAGTCACTATGGAAATGAGAAAATAACTTTT_TRBV1.NA.TRBJ2-1.TRBC2_TGCACCTGCAGTGCGGGCCAGAACTATGCTGAGCAGTTCTTC
TFH	CGTAGCGCATGACGGA-1	TFH				TRBV2.TRBD1.TRBJ2-5.TRBC2	CASSRGQGEDTQYF	TGTGCCAGCAGCCGGGGACAGGGGGAAGACACCCAGTACTTT	NA_TRBV2.TRBD1.TRBJ2-5.TRBC2	NA_TGTGCCAGCAGCCGGGGACAGGGGGAAGACACCCAGTACTTT	NA_CASSRGQGEDTQYF	NA_NA_TRBV2.TRBD1.TRBJ2-5.TRBC2_TGTGCCAGCAGCCGGGGACAGGGGGAAGACACCCAGTACTTT
TFH	CGTAGCGGTCTCCACT-1	TFH				TRBV12-2+TRBV13-2.NA.TRBJ2-5.TRBC2	CASGESGGQDTQYF	TGTGCCAGCGGTGAGAGTGGGGGCCAAGACACCCAGTACTTT	NA_TRBV12-2+TRBV13-2.NA.TRBJ2-5.TRBC2	NA_TGTGCCAGCGGTGAGAGTGGGGGCCAAGACACCCAGTACTTT	NA_CASGESGGQDTQYF	NA_NA_TRBV12-2+TRBV13-2.NA.TRBJ2-5.TRBC2_TGTGCCAGCGGTGAGAGTGGGGGCCAAGACACCCAGTACTTT
TFH	CGTCACTAGTATCTCG-1	TFH				TRBV12-2+TRBV13-2.NA.TRBJ2-1.TRBC2	CASGDVGGNYAEQFF	TGTGCCAGCGGTGATGTTGGGGGGAACTATGCTGAGCAGTTCTTC	NA_TRBV12-2+TRBV13-2.NA.TRBJ2-1.TRBC2	NA_TGTGCCAGCGGTGATGTTGGGGGGAACTATGCTGAGCAGTTCTTC	NA_CASGDVGGNYAEQFF	NA_NA_TRBV12-2+TRBV13-2.NA.TRBJ2-1.TRBC2_TGTGCCAGCGGTGATGTTGGGGGGAACTATGCTGAGCAGTTCTTC
TFH	CGTCACTCACAGGCCT-1	TFH	TRAV6N-5.TRAJ12.TRAC	CALGTGGYKVVF	TGTGCTCTGGGGACTGGAGGCTATAAAGTGGTCTTT				TRAV6N-5.TRAJ12.TRAC_NA	TGTGCTCTGGGGACTGGAGGCTATAAAGTGGTCTTT_NA	CALGTGGYKVVF_NA	TRAV6N-5.TRAJ12.TRAC_TGTGCTCTGGGGACTGGAGGCTATAAAGTGGTCTTT_NA_NA
TFH	CGTCACTCATACCATG-1	TFH				TRBV3.TRBD1.TRBJ2-7.TRBC2	CASSPSGQGEYEQYF	TGTGCCAGCAGCCCCTCGGGACAGGGGGAGTATGAACAGTACTTC	NA_TRBV3.TRBD1.TRBJ2-7.TRBC2	NA_TGTGCCAGCAGCCCCTCGGGACAGGGGGAGTATGAACAGTACTTC	NA_CASSPSGQGEYEQYF	NA_NA_TRBV3.TRBD1.TRBJ2-7.TRBC2_TGTGCCAGCAGCCCCTCGGGACAGGGGGAGTATGAACAGTACTTC
TFH	CGTCCATAGAGTCTGG-1	TFH				TRBV31.TRBD2.TRBJ2-1.TRBC2	CAWSGGADAEQFF	TGTGCCTGGAGTGGGGGGGCGGATGCTGAGCAGTTCTTC	NA_TRBV31.TRBD2.TRBJ2-1.TRBC2	NA_TGTGCCTGGAGTGGGGGGGCGGATGCTGAGCAGTTCTTC	NA_CAWSGGADAEQFF	NA_NA_TRBV31.TRBD2.TRBJ2-1.TRBC2_TGTGCCTGGAGTGGGGGGGCGGATGCTGAGCAGTTCTTC
TFH	CGTCCATAGCAGCGTA-1	TFH	TRAV13-1.TRAJ49.TRAC	CAMEPPGYQNFYF	TGTGCTATGGAACCGCCGGGTTACCAGAACTTCTATTTT	TRBV15.NA.TRBJ1-5.TRBC1	CASSLGSNNQAPLF	TGTGCCAGCAGTTTGGGCAGTAACAACCAGGCTCCGCTTTTT	TRAV13-1.TRAJ49.TRAC_TRBV15.NA.TRBJ1-5.TRBC1	TGTGCTATGGAACCGCCGGGTTACCAGAACTTCTATTTT_TGTGCCAGCAGTTTGGGCAGTAACAACCAGGCTCCGCTTTTT	CAMEPPGYQNFYF_CASSLGSNNQAPLF	TRAV13-1.TRAJ49.TRAC_TGTGCTATGGAACCGCCGGGTTACCAGAACTTCTATTTT_TRBV15.NA.TRBJ1-5.TRBC1_TGTGCCAGCAGTTTGGGCAGTAACAACCAGGCTCCGCTTTTT
TFH	CGTCCATCACCTATCC-1	TFH				TRBV3.TRBD2.TRBJ2-7.TRBC2	CASSWTGGDYEQYF	TGTGCCAGCAGCTGGACTGGGGGGGATTATGAACAGTACTTC	NA_TRBV3.TRBD2.TRBJ2-7.TRBC2	NA_TGTGCCAGCAGCTGGACTGGGGGGGATTATGAACAGTACTTC	NA_CASSWTGGDYEQYF	NA_NA_TRBV3.TRBD2.TRBJ2-7.TRBC2_TGTGCCAGCAGCTGGACTGGGGGGGATTATGAACAGTACTTC
TFH	CGTCCATGTGCAACTT-1	TFH	TRAV14N-3.TRAJ7.TRAC	CAARSYSNNRLTL	TGTGCAGCAAGATCCTACAGCAACAACAGACTTACTTTG	TRBV15.NA.TRBJ2-5.TRBC2	CASSLGQQDTQYF	TGTGCCAGCAGTTTAGGACAGCAAGACACCCAGTACTTT	TRAV14N-3.TRAJ7.TRAC_TRBV15.NA.TRBJ2-5.TRBC2	TGTGCAGCAAGATCCTACAGCAACAACAGACTTACTTTG_TGTGCCAGCAGTTTAGGACAGCAAGACACCCAGTACTTT	CAARSYSNNRLTL_CASSLGQQDTQYF	TRAV14N-3.TRAJ7.TRAC_TGTGCAGCAAGATCCTACAGCAACAACAGACTTACTTTG_TRBV15.NA.TRBJ2-5.TRBC2_TGTGCCAGCAGTTTAGGACAGCAAGACACCCAGTACTTT
TFH	CGTCTACCACAGGAGT-1	TFH				TRBV12-2+TRBV13-2.TRBD2.TRBJ2-7.TRBC2	CASGDVDWGGYEQYF	TGTGCCAGCGGTGATGTGGACTGGGGGGGTTATGAACAGTACTTC	NA_TRBV12-2+TRBV13-2.TRBD2.TRBJ2-7.TRBC2	NA_TGTGCCAGCGGTGATGTGGACTGGGGGGGTTATGAACAGTACTTC	NA_CASGDVDWGGYEQYF	NA_NA_TRBV12-2+TRBV13-2.TRBD2.TRBJ2-7.TRBC2_TGTGCCAGCGGTGATGTGGACTGGGGGGGTTATGAACAGTACTTC
TFH	CGTCTACCATCGACGC-1	TFH				TRBV13-1.NA.TRBJ1-1.TRBC1	CASSDTDTEVFF	TGTGCCAGCAGTGATACAGACACAGAAGTCTTCTTT	NA_TRBV13-1.NA.TRBJ1-1.TRBC1	NA_TGTGCCAGCAGTGATACAGACACAGAAGTCTTCTTT	NA_CASSDTDTEVFF	NA_NA_TRBV13-1.NA.TRBJ1-1.TRBC1_TGTGCCAGCAGTGATACAGACACAGAAGTCTTCTTT
TFH	CGTGAGCCACAACTGT-1	TFH				TRBV31.NA.TRBJ2-2.TRBC2	CAWSLKGDTGQLYF	TGTGCCTGGAGTCTAAAGGGAGACACCGGGCAGCTCTACTTT	NA_TRBV31.NA.TRBJ2-2.TRBC2	NA_TGTGCCTGGAGTCTAAAGGGAGACACCGGGCAGCTCTACTTT	NA_CAWSLKGDTGQLYF	NA_NA_TRBV31.NA.TRBJ2-2.TRBC2_TGTGCCTGGAGTCTAAAGGGAGACACCGGGCAGCTCTACTTT
TFH	CGTGAGCCAGATGGCA-1	TFH	TRAV5-1.TRAJ48.NA	CSATNYGNEKITF	TGCTCAGCAACCAACTATGGAAATGAGAAAATAACTTTT	TRBV15.NA.TRBJ1-3.TRBC1	CASSLGQYSGNTLYF	TGTGCCAGCAGTTTAGGACAATATTCTGGAAATACGCTCTATTTT	TRAV5-1.TRAJ48.NA_TRBV15.NA.TRBJ1-3.TRBC1	TGCTCAGCAACCAACTATGGAAATGAGAAAATAACTTTT_TGTGCCAGCAGTTTAGGACAATATTCTGGAAATACGCTCTATTTT	CSATNYGNEKITF_CASSLGQYSGNTLYF	TRAV5-1.TRAJ48.NA_TGCTCAGCAACCAACTATGGAAATGAGAAAATAACTTTT_TRBV15.NA.TRBJ1-3.TRBC1_TGTGCCAGCAGTTTAGGACAATATTCTGGAAATACGCTCTATTTT
TFH	CGTGAGCGTAGAGTGC-1	TFH	TRAV5-1.TRAJ42.TRAC;TRAV6D-6.TRAJ7.TRAC	CSARLSGGSNAKLTF;CALSDDYSNNRLTL	TGCTCAGCAAGGTTATCTGGAGGAAGCAATGCAAAGCTAACCTTC;TGTGCTCTGAGTGATGACTACAGCAACAACAGACTTACTTTG	TRBV15.NA.TRBJ2-5.TRBC2	CASRTGSQDTQYF	TGTGCCAGCAGAACTGGGTCCCAAGACACCCAGTACTTT	TRAV5-1.TRAJ42.TRAC;TRAV6D-6.TRAJ7.TRAC_TRBV15.NA.TRBJ2-5.TRBC2	TGCTCAGCAAGGTTATCTGGAGGAAGCAATGCAAAGCTAACCTTC;TGTGCTCTGAGTGATGACTACAGCAACAACAGACTTACTTTG_TGTGCCAGCAGAACTGGGTCCCAAGACACCCAGTACTTT	CSARLSGGSNAKLTF;CALSDDYSNNRLTL_CASRTGSQDTQYF	TRAV5-1.TRAJ42.TRAC;TRAV6D-6.TRAJ7.TRAC_TGCTCAGCAAGGTTATCTGGAGGAAGCAATGCAAAGCTAACCTTC;TGTGCTCTGAGTGATGACTACAGCAACAACAGACTTACTTTG_TRBV15.NA.TRBJ2-5.TRBC2_TGTGCCAGCAGAACTGGGTCCCAAGACACCCAGTACTTT
TFH	CGTGAGCTCGCAAACT-1	TFH	TRAV6D-6.TRAJ23.TRAC	CALGEGYNQGKLIF	TGTGCTCTGGGTGAAGGGTATAACCAGGGGAAGCTTATCTTT	TRBV13-1.NA.TRBJ2-2.TRBC2;TRBV31.TRBD2.TRBJ2-7.TRBC2	CASSDAEGGTGQLYF;CAWSSGGAYEQYF	TGTGCCAGCAGTGATGCTGAGGGCGGCACCGGGCAGCTCTACTTT;TGTGCCTGGAGTTCTGGGGGGGCCTATGAACAGTACTTC	TRAV6D-6.TRAJ23.TRAC_TRBV13-1.NA.TRBJ2-2.TRBC2;TRBV31.TRBD2.TRBJ2-7.TRBC2	TGTGCTCTGGGTGAAGGGTATAACCAGGGGAAGCTTATCTTT_TGTGCCAGCAGTGATGCTGAGGGCGGCACCGGGCAGCTCTACTTT;TGTGCCTGGAGTTCTGGGGGGGCCTATGAACAGTACTTC	CALGEGYNQGKLIF_CASSDAEGGTGQLYF;CAWSSGGAYEQYF	TRAV6D-6.TRAJ23.TRAC_TGTGCTCTGGGTGAAGGGTATAACCAGGGGAAGCTTATCTTT_TRBV13-1.NA.TRBJ2-2.TRBC2;TRBV31.TRBD2.TRBJ2-7.TRBC2_TGTGCCAGCAGTGATGCTGAGGGCGGCACCGGGCAGCTCTACTTT;TGTGCCTGGAGTTCTGGGGGGGCCTATGAACAGTACTTC
TFH	CGTGAGCTCTGCAGTA-1	TFH				TRBV3.TRBD1.TRBJ1-2.TRBC1	CASSLAGTGDSDYTF	TGTGCCAGCAGCTTAGCCGGGACAGGGGACTCCGACTACACCTTC	NA_TRBV3.TRBD1.TRBJ1-2.TRBC1	NA_TGTGCCAGCAGCTTAGCCGGGACAGGGGACTCCGACTACACCTTC	NA_CASSLAGTGDSDYTF	NA_NA_TRBV3.TRBD1.TRBJ1-2.TRBC1_TGTGCCAGCAGCTTAGCCGGGACAGGGGACTCCGACTACACCTTC
TFH	CGTGTAAGTATAATGG-1	TFH	TRAV14D-3-DV8.TRAJ26.NA	CAAREYAQGLTF	TGTGCAGCAAGGGAGTATGCCCAGGGATTAACCTTC	TRBV12-2+TRBV13-2.NA.TRBJ2-7.TRBC2	CASGPTGFYEQYF	TGTGCCAGCGGCCCGACTGGGTTCTATGAACAGTACTTC	TRAV14D-3-DV8.TRAJ26.NA_TRBV12-2+TRBV13-2.NA.TRBJ2-7.TRBC2	TGTGCAGCAAGGGAGTATGCCCAGGGATTAACCTTC_TGTGCCAGCGGCCCGACTGGGTTCTATGAACAGTACTTC	CAAREYAQGLTF_CASGPTGFYEQYF	TRAV14D-3-DV8.TRAJ26.NA_TGTGCAGCAAGGGAGTATGCCCAGGGATTAACCTTC_TRBV12-2+TRBV13-2.NA.TRBJ2-7.TRBC2_TGTGCCAGCGGCCCGACTGGGTTCTATGAACAGTACTTC
TFH	CGTGTCTAGCTGAACG-1	TFH				TRBV13-1.NA.TRBJ2-7.TRBC2	CASSETGGEQYF	TGTGCCAGCAGTGAGACTGGGGGTGAACAGTACTTC	NA_TRBV13-1.NA.TRBJ2-7.TRBC2	NA_TGTGCCAGCAGTGAGACTGGGGGTGAACAGTACTTC	NA_CASSETGGEQYF	NA_NA_TRBV13-1.NA.TRBJ2-7.TRBC2_TGTGCCAGCAGTGAGACTGGGGGTGAACAGTACTTC
TFH	CGTGTCTCAACTGCGC-1	TFH				TRBV13-1.NA.TRBJ2-5.TRBC2	CASSGGQQDTQYF	TGTGCCAGCAGTGGGGGACAGCAAGACACCCAGTACTTT	NA_TRBV13-1.NA.TRBJ2-5.TRBC2	NA_TGTGCCAGCAGTGGGGGACAGCAAGACACCCAGTACTTT	NA_CASSGGQQDTQYF	NA_NA_TRBV13-1.NA.TRBJ2-5.TRBC2_TGTGCCAGCAGTGGGGGACAGCAAGACACCCAGTACTTT
TFH	CGTGTCTGTATTCGTG-1	TFH	TRAV6D-6.TRAJ32.TRAC	CALGEDYGGSGNKLIF	TGTGCTCTGGGTGAAGATTATGGGGGCAGTGGCAACAAGCTCATCTTT	TRBV12-2+TRBV13-2.NA.TRBJ2-5.TRBC2	CASGEPPTGAQDTQYF	TGTGCCAGCGGTGAGCCCCCGACTGGGGCGCAAGACACCCAGTACTTT	TRAV6D-6.TRAJ32.TRAC_TRBV12-2+TRBV13-2.NA.TRBJ2-5.TRBC2	TGTGCTCTGGGTGAAGATTATGGGGGCAGTGGCAACAAGCTCATCTTT_TGTGCCAGCGGTGAGCCCCCGACTGGGGCGCAAGACACCCAGTACTTT	CALGEDYGGSGNKLIF_CASGEPPTGAQDTQYF	TRAV6D-6.TRAJ32.TRAC_TGTGCTCTGGGTGAAGATTATGGGGGCAGTGGCAACAAGCTCATCTTT_TRBV12-2+TRBV13-2.NA.TRBJ2-5.TRBC2_TGTGCCAGCGGTGAGCCCCCGACTGGGGCGCAAGACACCCAGTACTTT
TFH	CGTGTCTGTCAGTGGA-1	TFH	TRAV6N-7.TRAJ7.TRAC	CALSDQDYSNNRLTL	TGTGCTCTGAGTGATCAGGACTACAGCAACAACAGACTTACTTTG	TRBV15.NA.TRBJ2-5.TRBC2	CASRLGAQDTQYF	TGTGCCAGCAGACTGGGGGCCCAAGACACCCAGTACTTT	TRAV6N-7.TRAJ7.TRAC_TRBV15.NA.TRBJ2-5.TRBC2	TGTGCTCTGAGTGATCAGGACTACAGCAACAACAGACTTACTTTG_TGTGCCAGCAGACTGGGGGCCCAAGACACCCAGTACTTT	CALSDQDYSNNRLTL_CASRLGAQDTQYF	TRAV6N-7.TRAJ7.TRAC_TGTGCTCTGAGTGATCAGGACTACAGCAACAACAGACTTACTTTG_TRBV15.NA.TRBJ2-5.TRBC2_TGTGCCAGCAGACTGGGGGCCCAAGACACCCAGTACTTT
TFH	CGTTAGAAGAGTACCG-1	TFH	TRAV16N.TRAJ15.TRAC	CAMREVYQGGRALIF	TGTGCTATGAGAGAGGTATACCAGGGAGGCAGAGCTCTGATATTT	TRBV15.NA.TRBJ2-5.TRBC2	CASSFGTEGDTQYF	TGTGCCAGCAGTTTTGGGACAGAGGGGGACACCCAGTACTTT	TRAV16N.TRAJ15.TRAC_TRBV15.NA.TRBJ2-5.TRBC2	TGTGCTATGAGAGAGGTATACCAGGGAGGCAGAGCTCTGATATTT_TGTGCCAGCAGTTTTGGGACAGAGGGGGACACCCAGTACTTT	CAMREVYQGGRALIF_CASSFGTEGDTQYF	TRAV16N.TRAJ15.TRAC_TGTGCTATGAGAGAGGTATACCAGGGAGGCAGAGCTCTGATATTT_TRBV15.NA.TRBJ2-5.TRBC2_TGTGCCAGCAGTTTTGGGACAGAGGGGGACACCCAGTACTTT
TFH	CGTTAGAAGCGTGAGT-1	TFH	TRAV6D-6.TRAJ23.TRAC	CALGEGYNQGKLIF	TGTGCTCTGGGTGAAGGGTATAACCAGGGGAAGCTTATCTTT	TRBV13-1.NA.TRBJ2-5.TRBC2	CASSDAEAGGGTQYF	TGTGCCAGCAGTGATGCAGAGGCTGGGGGAGGCACCCAGTACTTT	TRAV6D-6.TRAJ23.TRAC_TRBV13-1.NA.TRBJ2-5.TRBC2	TGTGCTCTGGGTGAAGGGTATAACCAGGGGAAGCTTATCTTT_TGTGCCAGCAGTGATGCAGAGGCTGGGGGAGGCACCCAGTACTTT	CALGEGYNQGKLIF_CASSDAEAGGGTQYF	TRAV6D-6.TRAJ23.TRAC_TGTGCTCTGGGTGAAGGGTATAACCAGGGGAAGCTTATCTTT_TRBV13-1.NA.TRBJ2-5.TRBC2_TGTGCCAGCAGTGATGCAGAGGCTGGGGGAGGCACCCAGTACTTT
TFH	CGTTAGATCAGCTCTC-1	TFH	TRAV5-4.TRAJ57.TRAC	CAASDQGGSAKLIF	TGTGCTGCAAGTGACCAAGGAGGGTCTGCGAAGCTCATCTTT	TRBV13-2.NA.TRBJ1-2.TRBC1	CASGVQDSDYTF	TGTGCCAGCGGGGTACAGGACTCCGACTACACCTTC	TRAV5-4.TRAJ57.TRAC_TRBV13-2.NA.TRBJ1-2.TRBC1	TGTGCTGCAAGTGACCAAGGAGGGTCTGCGAAGCTCATCTTT_TGTGCCAGCGGGGTACAGGACTCCGACTACACCTTC	CAASDQGGSAKLIF_CASGVQDSDYTF	TRAV5-4.TRAJ57.TRAC_TGTGCTGCAAGTGACCAAGGAGGGTCTGCGAAGCTCATCTTT_TRBV13-2.NA.TRBJ1-2.TRBC1_TGTGCCAGCGGGGTACAGGACTCCGACTACACCTTC
TFH	CGTTAGATCTAACGGT-1	TFH	TRAV3-3.TRAJ48.TRAC;TRAV8D-2.TRAJ48.TRAC	CAVSRYGNEKITF;CATDANYGNEKITF	TGCGCAGTCAGTCGCTATGGAAATGAGAAAATAACTTTT;TGTGCTACAGATGCAAACTATGGAAATGAGAAAATAACTTTT	TRBV12-2+TRBV13-2.NA.TRBJ2-5.TRBC2	CASGETGGQDTQYF	TGTGCCAGCGGTGAGACTGGGGGTCAAGACACCCAGTACTTT	TRAV3-3.TRAJ48.TRAC;TRAV8D-2.TRAJ48.TRAC_TRBV12-2+TRBV13-2.NA.TRBJ2-5.TRBC2	TGCGCAGTCAGTCGCTATGGAAATGAGAAAATAACTTTT;TGTGCTACAGATGCAAACTATGGAAATGAGAAAATAACTTTT_TGTGCCAGCGGTGAGACTGGGGGTCAAGACACCCAGTACTTT	CAVSRYGNEKITF;CATDANYGNEKITF_CASGETGGQDTQYF	TRAV3-3.TRAJ48.TRAC;TRAV8D-2.TRAJ48.TRAC_TGCGCAGTCAGTCGCTATGGAAATGAGAAAATAACTTTT;TGTGCTACAGATGCAAACTATGGAAATGAGAAAATAACTTTT_TRBV12-2+TRBV13-2.NA.TRBJ2-5.TRBC2_TGTGCCAGCGGTGAGACTGGGGGTCAAGACACCCAGTACTTT
TFH	CGTTCTGGTGTCCTCT-1	TFH				TRBV13-1.NA.TRBJ2-5.TRBC2	CASSGGQQDTQYF	TGTGCCAGCAGTGGGGGACAACAAGACACCCAGTACTTT	NA_TRBV13-1.NA.TRBJ2-5.TRBC2	NA_TGTGCCAGCAGTGGGGGACAACAAGACACCCAGTACTTT	NA_CASSGGQQDTQYF	NA_NA_TRBV13-1.NA.TRBJ2-5.TRBC2_TGTGCCAGCAGTGGGGGACAACAAGACACCCAGTACTTT
TFH	CGTTCTGTCACCCGAG-1	TFH				TRBV15.NA.TRBJ2-5.TRBC2	CASRQGNQDTQYF	TGTGCCAGCAGACAGGGGAACCAAGACACCCAGTACTTT	NA_TRBV15.NA.TRBJ2-5.TRBC2	NA_TGTGCCAGCAGACAGGGGAACCAAGACACCCAGTACTTT	NA_CASRQGNQDTQYF	NA_NA_TRBV15.NA.TRBJ2-5.TRBC2_TGTGCCAGCAGACAGGGGAACCAAGACACCCAGTACTTT
TFH	CGTTGGGCAAAGAATC-1	TFH				TRBV31.NA.TRBJ1-5.TRBC1	CAWGGQDQAPLF	TGTGCCTGGGGCGGACAGGACCAGGCTCCGCTTTTT	NA_TRBV31.NA.TRBJ1-5.TRBC1	NA_TGTGCCTGGGGCGGACAGGACCAGGCTCCGCTTTTT	NA_CAWGGQDQAPLF	NA_NA_TRBV31.NA.TRBJ1-5.TRBC1_TGTGCCTGGGGCGGACAGGACCAGGCTCCGCTTTTT
TFH	CGTTGGGCAACACGCC-1	TFH	TRAV6D-6.TRAJ32.TRAC	CALGDQYGGSGNKLIF	TGTGCTCTGGGTGATCAGTATGGGGGCAGTGGCAACAAGCTCATCTTT	TRBV12-2+TRBV13-2.NA.TRBJ2-1.TRBC2	CASGDVGGNYAEQFF	TGTGCCAGCGGTGATGTTGGGGGGAACTATGCTGAGCAGTTCTTC	TRAV6D-6.TRAJ32.TRAC_TRBV12-2+TRBV13-2.NA.TRBJ2-1.TRBC2	TGTGCTCTGGGTGATCAGTATGGGGGCAGTGGCAACAAGCTCATCTTT_TGTGCCAGCGGTGATGTTGGGGGGAACTATGCTGAGCAGTTCTTC	CALGDQYGGSGNKLIF_CASGDVGGNYAEQFF	TRAV6D-6.TRAJ32.TRAC_TGTGCTCTGGGTGATCAGTATGGGGGCAGTGGCAACAAGCTCATCTTT_TRBV12-2+TRBV13-2.NA.TRBJ2-1.TRBC2_TGTGCCAGCGGTGATGTTGGGGGGAACTATGCTGAGCAGTTCTTC
TFH	CGTTGGGCAGGTGGAT-1	TFH	TRAV11.TRAJ17.TRAC	CVVGAPNSAGNKLTF	TGTGTGGTGGGCGCGCCTAACAGTGCAGGGAACAAGCTAACTTTT	TRBV1.NA.TRBJ1-1.TRBC1	CTCSADLKGETEVFF	TGCACCTGCAGTGCAGATCTTAAGGGAGAGACAGAAGTCTTCTTT	TRAV11.TRAJ17.TRAC_TRBV1.NA.TRBJ1-1.TRBC1	TGTGTGGTGGGCGCGCCTAACAGTGCAGGGAACAAGCTAACTTTT_TGCACCTGCAGTGCAGATCTTAAGGGAGAGACAGAAGTCTTCTTT	CVVGAPNSAGNKLTF_CTCSADLKGETEVFF	TRAV11.TRAJ17.TRAC_TGTGTGGTGGGCGCGCCTAACAGTGCAGGGAACAAGCTAACTTTT_TRBV1.NA.TRBJ1-1.TRBC1_TGCACCTGCAGTGCAGATCTTAAGGGAGAGACAGAAGTCTTCTTT
TFH	CTAACTTTCTCTGAGA-1	TFH	TRAV16N.TRAJ27.TRAC	CAMREYNTNTGKLTF	TGTGCTATGAGAGAGTATAACACCAATACAGGCAAATTAACCTTT	TRBV15.NA.TRBJ2-5.TRBC2	CASRPGQQDTQYF	TGTGCCAGCAGGCCGGGACAACAAGACACCCAGTACTTT	TRAV16N.TRAJ27.TRAC_TRBV15.NA.TRBJ2-5.TRBC2	TGTGCTATGAGAGAGTATAACACCAATACAGGCAAATTAACCTTT_TGTGCCAGCAGGCCGGGACAACAAGACACCCAGTACTTT	CAMREYNTNTGKLTF_CASRPGQQDTQYF	TRAV16N.TRAJ27.TRAC_TGTGCTATGAGAGAGTATAACACCAATACAGGCAAATTAACCTTT_TRBV15.NA.TRBJ2-5.TRBC2_TGTGCCAGCAGGCCGGGACAACAAGACACCCAGTACTTT
TFH	CTAAGACAGCTCAACT-1	TFH	TRAV9N-4.TRAJ7.TRAC	CAASTYSNNRLTL	TGTGCTGCGAGCACCTACAGCAACAACAGACTTACTTTG	TRBV12-2+TRBV13-2.NA.TRBJ2-7.TRBC2	CASGGQTGGSSYEQYF	TGTGCCAGCGGTGGTCAAACTGGGGGGAGCTCCTATGAACAGTACTTC	TRAV9N-4.TRAJ7.TRAC_TRBV12-2+TRBV13-2.NA.TRBJ2-7.TRBC2	TGTGCTGCGAGCACCTACAGCAACAACAGACTTACTTTG_TGTGCCAGCGGTGGTCAAACTGGGGGGAGCTCCTATGAACAGTACTTC	CAASTYSNNRLTL_CASGGQTGGSSYEQYF	TRAV9N-4.TRAJ7.TRAC_TGTGCTGCGAGCACCTACAGCAACAACAGACTTACTTTG_TRBV12-2+TRBV13-2.NA.TRBJ2-7.TRBC2_TGTGCCAGCGGTGGTCAAACTGGGGGGAGCTCCTATGAACAGTACTTC
TFH	CTAAGACCACGAAAGC-1	TFH				TRBV3.TRBD1.TRBJ1-2.TRBC1	CASSLGQDSDYTF	TGTGCCAGCAGCTTGGGACAGGACTCCGACTACACCTTC	NA_TRBV3.TRBD1.TRBJ1-2.TRBC1	NA_TGTGCCAGCAGCTTGGGACAGGACTCCGACTACACCTTC	NA_CASSLGQDSDYTF	NA_NA_TRBV3.TRBD1.TRBJ1-2.TRBC1_TGTGCCAGCAGCTTGGGACAGGACTCCGACTACACCTTC
TFH	CTAAGACTCTTAGAGC-1	TFH	TRAV5-4.TRAJ57.TRAC	CAASDQGGSAKLIF	TGTGCTGCAAGTGATCAAGGAGGGTCTGCGAAGCTCATCTTT	TRBV12-2+TRBV13-2.NA.TRBJ1-2.TRBC1	CASGVQDSDYTF	TGTGCCAGCGGTGTCCAAGACTCCGACTACACCTTC	TRAV5-4.TRAJ57.TRAC_TRBV12-2+TRBV13-2.NA.TRBJ1-2.TRBC1	TGTGCTGCAAGTGATCAAGGAGGGTCTGCGAAGCTCATCTTT_TGTGCCAGCGGTGTCCAAGACTCCGACTACACCTTC	CAASDQGGSAKLIF_CASGVQDSDYTF	TRAV5-4.TRAJ57.TRAC_TGTGCTGCAAGTGATCAAGGAGGGTCTGCGAAGCTCATCTTT_TRBV12-2+TRBV13-2.NA.TRBJ1-2.TRBC1_TGTGCCAGCGGTGTCCAAGACTCCGACTACACCTTC
TFH	CTAATGGAGCCAGGAT-1	TFH				TRBV13-2.NA.TRBJ2-5.TRBC2	CASGWGEDTQYF	TGTGCCAGCGGCTGGGGGGAGGACACCCAGTACTTT	NA_TRBV13-2.NA.TRBJ2-5.TRBC2	NA_TGTGCCAGCGGCTGGGGGGAGGACACCCAGTACTTT	NA_CASGWGEDTQYF	NA_NA_TRBV13-2.NA.TRBJ2-5.TRBC2_TGTGCCAGCGGCTGGGGGGAGGACACCCAGTACTTT
TFH	CTAATGGCAGGTGCCT-1	TFH				TRBV2.NA.TRBJ2-4.TRBC2	CASSQDPQGENTLYF	TGTGCCAGCAGCCAAGATCCACAGGGGGAAAACACCTTGTACTTT	NA_TRBV2.NA.TRBJ2-4.TRBC2	NA_TGTGCCAGCAGCCAAGATCCACAGGGGGAAAACACCTTGTACTTT	NA_CASSQDPQGENTLYF	NA_NA_TRBV2.NA.TRBJ2-4.TRBC2_TGTGCCAGCAGCCAAGATCCACAGGGGGAAAACACCTTGTACTTT
TFH	CTACACCCAAGTCTGT-1	TFH	TRAV9-1.TRAJ27.TRAC	CAVSLYTNTGKLTF	TGTGCTGTGAGCCTTTACACCAATACAGGCAAATTAACCTTT	TRBV13-1.NA.TRBJ2-5.TRBC2	CASSGGQQDTQYF	TGTGCCAGCAGTGGGGGACAGCAAGACACCCAGTACTTT	TRAV9-1.TRAJ27.TRAC_TRBV13-1.NA.TRBJ2-5.TRBC2	TGTGCTGTGAGCCTTTACACCAATACAGGCAAATTAACCTTT_TGTGCCAGCAGTGGGGGACAGCAAGACACCCAGTACTTT	CAVSLYTNTGKLTF_CASSGGQQDTQYF	TRAV9-1.TRAJ27.TRAC_TGTGCTGTGAGCCTTTACACCAATACAGGCAAATTAACCTTT_TRBV13-1.NA.TRBJ2-5.TRBC2_TGTGCCAGCAGTGGGGGACAGCAAGACACCCAGTACTTT
TFH	CTACACCCATTGAGCT-1	TFH	TRAV6-1.TRAJ40.TRAC	CVLGGNTGNYKYVF	TGTGTTCTGGGTGGGAATACAGGAAACTACAAATACGTCTTT	TRBV5.NA.TRBJ2-5.TRBC2	CASSPDWEDTQYF	TGTGCCAGCAGCCCGGACTGGGAAGACACCCAGTACTTT	TRAV6-1.TRAJ40.TRAC_TRBV5.NA.TRBJ2-5.TRBC2	TGTGTTCTGGGTGGGAATACAGGAAACTACAAATACGTCTTT_TGTGCCAGCAGCCCGGACTGGGAAGACACCCAGTACTTT	CVLGGNTGNYKYVF_CASSPDWEDTQYF	TRAV6-1.TRAJ40.TRAC_TGTGTTCTGGGTGGGAATACAGGAAACTACAAATACGTCTTT_TRBV5.NA.TRBJ2-5.TRBC2_TGTGCCAGCAGCCCGGACTGGGAAGACACCCAGTACTTT
TFH	CTACACCGTCAGCTAT-1	TFH				TRBV3.NA.TRBJ2-7.TRBC2	CASSLRGLGEYEQYF	TGTGCCAGCAGCTTAAGGGGACTGGGGGAATATGAACAGTACTTC	NA_TRBV3.NA.TRBJ2-7.TRBC2	NA_TGTGCCAGCAGCTTAAGGGGACTGGGGGAATATGAACAGTACTTC	NA_CASSLRGLGEYEQYF	NA_NA_TRBV3.NA.TRBJ2-7.TRBC2_TGTGCCAGCAGCTTAAGGGGACTGGGGGAATATGAACAGTACTTC
TFH	CTACATTAGCTAAGAT-1	TFH				TRBV3.TRBD1.TRBJ1-2.TRBC1	CASSLAGTGDSDYTF	TGTGCCAGCAGCTTAGCCGGGACAGGGGACTCCGACTACACCTTC	NA_TRBV3.TRBD1.TRBJ1-2.TRBC1	NA_TGTGCCAGCAGCTTAGCCGGGACAGGGGACTCCGACTACACCTTC	NA_CASSLAGTGDSDYTF	NA_NA_TRBV3.TRBD1.TRBJ1-2.TRBC1_TGTGCCAGCAGCTTAGCCGGGACAGGGGACTCCGACTACACCTTC
TFH	CTACATTAGCTAGTTC-1	TFH				TRBV16.NA.TRBJ1-4.TRBC1	CASSLDIRGSNERLFF	TGTGCAAGCAGCTTAGATATCAGGGGATCCAACGAAAGATTATTTTTC	NA_TRBV16.NA.TRBJ1-4.TRBC1	NA_TGTGCAAGCAGCTTAGATATCAGGGGATCCAACGAAAGATTATTTTTC	NA_CASSLDIRGSNERLFF	NA_NA_TRBV16.NA.TRBJ1-4.TRBC1_TGTGCAAGCAGCTTAGATATCAGGGGATCCAACGAAAGATTATTTTTC
TFH	CTACATTCACATTAGC-1	TFH				TRBV15.NA.TRBJ2-4.TRBC2	CASRRGSQNTLYF	TGTGCCAGCAGGAGGGGTAGTCAAAACACCTTGTACTTT	NA_TRBV15.NA.TRBJ2-4.TRBC2	NA_TGTGCCAGCAGGAGGGGTAGTCAAAACACCTTGTACTTT	NA_CASRRGSQNTLYF	NA_NA_TRBV15.NA.TRBJ2-4.TRBC2_TGTGCCAGCAGGAGGGGTAGTCAAAACACCTTGTACTTT
TFH	CTACATTTCGTCTGCT-1	TFH	TRAV3-3.TRAJ7.TRAC	CAVKSYSNNRLTL	TGCGCAGTCAAGTCCTACAGCAACAACAGACTTACTTTG	TRBV12-2+TRBV13-2.TRBD2.TRBJ2-7.TRBC2	CASGDVDWGGYEQYF	TGTGCCAGCGGTGATGTGGACTGGGGGGGTTATGAACAGTACTTC	TRAV3-3.TRAJ7.TRAC_TRBV12-2+TRBV13-2.TRBD2.TRBJ2-7.TRBC2	TGCGCAGTCAAGTCCTACAGCAACAACAGACTTACTTTG_TGTGCCAGCGGTGATGTGGACTGGGGGGGTTATGAACAGTACTTC	CAVKSYSNNRLTL_CASGDVDWGGYEQYF	TRAV3-3.TRAJ7.TRAC_TGCGCAGTCAAGTCCTACAGCAACAACAGACTTACTTTG_TRBV12-2+TRBV13-2.TRBD2.TRBJ2-7.TRBC2_TGTGCCAGCGGTGATGTGGACTGGGGGGGTTATGAACAGTACTTC
TFH	CTACCCAAGAGATGAG-1	TFH	TRAV9-1.TRAJ47.NA	CAVSDYANKMIF	TGTGCTGTGAGCGACTATGCAAACAAGATGATCTTT	TRBV31.NA.TRBJ1-6.TRBC1;TRBV20.NA.TRBJ2-3.TRBC2	CAWSWGGGDSPLYF;CGARGGTETLYF	TGTGCCTGGAGTTGGGGAGGGGGTGATTCGCCCCTCTACTTT;TGTGGTGCTAGGGGGGGGACAGAAACGCTGTATTTT	TRAV9-1.TRAJ47.NA_TRBV31.NA.TRBJ1-6.TRBC1;TRBV20.NA.TRBJ2-3.TRBC2	TGTGCTGTGAGCGACTATGCAAACAAGATGATCTTT_TGTGCCTGGAGTTGGGGAGGGGGTGATTCGCCCCTCTACTTT;TGTGGTGCTAGGGGGGGGACAGAAACGCTGTATTTT	CAVSDYANKMIF_CAWSWGGGDSPLYF;CGARGGTETLYF	TRAV9-1.TRAJ47.NA_TGTGCTGTGAGCGACTATGCAAACAAGATGATCTTT_TRBV31.NA.TRBJ1-6.TRBC1;TRBV20.NA.TRBJ2-3.TRBC2_TGTGCCTGGAGTTGGGGAGGGGGTGATTCGCCCCTCTACTTT;TGTGGTGCTAGGGGGGGGACAGAAACGCTGTATTTT
TFH	CTACCCAAGGCGCTCT-1	TFH	TRAV13-1.TRAJ32.TRAC	CAMGSYGGSGNKLIF	TGTGCTATGGGCTCTTATGGGGGCAGTGGCAACAAGCTCATCTTT	TRBV2.NA.TRBJ2-5.TRBC2	CASSQGGAQDTQYF	TGTGCCAGCAGCCAGGGGGGGGCCCAAGACACCCAGTACTTT	TRAV13-1.TRAJ32.TRAC_TRBV2.NA.TRBJ2-5.TRBC2	TGTGCTATGGGCTCTTATGGGGGCAGTGGCAACAAGCTCATCTTT_TGTGCCAGCAGCCAGGGGGGGGCCCAAGACACCCAGTACTTT	CAMGSYGGSGNKLIF_CASSQGGAQDTQYF	TRAV13-1.TRAJ32.TRAC_TGTGCTATGGGCTCTTATGGGGGCAGTGGCAACAAGCTCATCTTT_TRBV2.NA.TRBJ2-5.TRBC2_TGTGCCAGCAGCCAGGGGGGGGCCCAAGACACCCAGTACTTT
TFH	CTACCCACAAGCGAGT-1	TFH				TRBV15.NA.TRBJ2-5.TRBC2	CASSLGSQDTQYF	TGTGCCAGCAGTTTAGGGAGCCAAGACACCCAGTACTTT	NA_TRBV15.NA.TRBJ2-5.TRBC2	NA_TGTGCCAGCAGTTTAGGGAGCCAAGACACCCAGTACTTT	NA_CASSLGSQDTQYF	NA_NA_TRBV15.NA.TRBJ2-5.TRBC2_TGTGCCAGCAGTTTAGGGAGCCAAGACACCCAGTACTTT
TFH	CTACGTCAGGGCACTA-1	TFH	TRAV16N.TRAJ32.TRAC	CAMRENYGGSGNKLIF	TGTGCTATGAGAGAGAATTATGGGGGCAGTGGCAACAAGCTCATCTTT	TRBV15.NA.TRBJ2-5.TRBC2	CASSLGGREDTQYF	TGTGCCAGCAGTTTGGGGGGGCGGGAAGACACCCAGTACTTT	TRAV16N.TRAJ32.TRAC_TRBV15.NA.TRBJ2-5.TRBC2	TGTGCTATGAGAGAGAATTATGGGGGCAGTGGCAACAAGCTCATCTTT_TGTGCCAGCAGTTTGGGGGGGCGGGAAGACACCCAGTACTTT	CAMRENYGGSGNKLIF_CASSLGGREDTQYF	TRAV16N.TRAJ32.TRAC_TGTGCTATGAGAGAGAATTATGGGGGCAGTGGCAACAAGCTCATCTTT_TRBV15.NA.TRBJ2-5.TRBC2_TGTGCCAGCAGTTTGGGGGGGCGGGAAGACACCCAGTACTTT
TFH	CTACGTCAGTGGAGTC-1	TFH	TRAV16N.TRAJ32.TRAC	CAMREEYGGSGNKLIF	TGTGCTATGAGAGAGGAATATGGGGGCAGTGGCAACAAGCTCATCTTT	TRBV15.NA.TRBJ2-5.TRBC2	CASSLGGANQDTQYF	TGTGCCAGCAGTTTGGGGGGAGCTAACCAAGACACCCAGTACTTT	TRAV16N.TRAJ32.TRAC_TRBV15.NA.TRBJ2-5.TRBC2	TGTGCTATGAGAGAGGAATATGGGGGCAGTGGCAACAAGCTCATCTTT_TGTGCCAGCAGTTTGGGGGGAGCTAACCAAGACACCCAGTACTTT	CAMREEYGGSGNKLIF_CASSLGGANQDTQYF	TRAV16N.TRAJ32.TRAC_TGTGCTATGAGAGAGGAATATGGGGGCAGTGGCAACAAGCTCATCTTT_TRBV15.NA.TRBJ2-5.TRBC2_TGTGCCAGCAGTTTGGGGGGAGCTAACCAAGACACCCAGTACTTT
TFH	CTACGTCCAGCAGTTT-1	TFH				TRBV3.TRBD1.TRBJ1-1.TRBC1	CASSLAGQGDTEVFF	TGTGCCAGCAGCTTAGCAGGACAGGGAGACACAGAAGTCTTCTTT	NA_TRBV3.TRBD1.TRBJ1-1.TRBC1	NA_TGTGCCAGCAGCTTAGCAGGACAGGGAGACACAGAAGTCTTCTTT	NA_CASSLAGQGDTEVFF	NA_NA_TRBV3.TRBD1.TRBJ1-1.TRBC1_TGTGCCAGCAGCTTAGCAGGACAGGGAGACACAGAAGTCTTCTTT
TFH	CTACGTCGTCTTGCGG-1	TFH	TRAV6D-6.TRAJ23.TRAC	CALGDRGYNQGKLIF	TGTGCTCTGGGTGATCGGGGGTATAACCAGGGGAAGCTTATCTTT	TRBV31.TRBD1.TRBJ1-2.TRBC1	CAWKQGADSDYTF	TGTGCCTGGAAACAGGGGGCGGACTCCGACTACACCTTC	TRAV6D-6.TRAJ23.TRAC_TRBV31.TRBD1.TRBJ1-2.TRBC1	TGTGCTCTGGGTGATCGGGGGTATAACCAGGGGAAGCTTATCTTT_TGTGCCTGGAAACAGGGGGCGGACTCCGACTACACCTTC	CALGDRGYNQGKLIF_CAWKQGADSDYTF	TRAV6D-6.TRAJ23.TRAC_TGTGCTCTGGGTGATCGGGGGTATAACCAGGGGAAGCTTATCTTT_TRBV31.TRBD1.TRBJ1-2.TRBC1_TGTGCCTGGAAACAGGGGGCGGACTCCGACTACACCTTC
TFH	CTACGTCTCCTCATTA-1	TFH	TRAV16N.TRAJ23.TRAC	CAMREEYNQGKLIF	TGTGCTATGAGAGAGGAGTATAACCAGGGGAAGCTTATCTTT	TRBV19.NA.TRBJ2-2.TRBC2	CASSIAMGGPNTGQLYF	TGTGCCAGCAGTATAGCTATGGGGGGGCCAAACACCGGGCAGCTCTACTTT	TRAV16N.TRAJ23.TRAC_TRBV19.NA.TRBJ2-2.TRBC2	TGTGCTATGAGAGAGGAGTATAACCAGGGGAAGCTTATCTTT_TGTGCCAGCAGTATAGCTATGGGGGGGCCAAACACCGGGCAGCTCTACTTT	CAMREEYNQGKLIF_CASSIAMGGPNTGQLYF	TRAV16N.TRAJ23.TRAC_TGTGCTATGAGAGAGGAGTATAACCAGGGGAAGCTTATCTTT_TRBV19.NA.TRBJ2-2.TRBC2_TGTGCCAGCAGTATAGCTATGGGGGGGCCAAACACCGGGCAGCTCTACTTT
TFH	CTACGTCTCTTGTACT-1	TFH				TRBV13-2.NA.TRBJ2-4.TRBC2	CASGDSGENTLYF	TGTGCCAGCGGTGATTCTGGGGAGAACACCTTGTACTTT	NA_TRBV13-2.NA.TRBJ2-4.TRBC2	NA_TGTGCCAGCGGTGATTCTGGGGAGAACACCTTGTACTTT	NA_CASGDSGENTLYF	NA_NA_TRBV13-2.NA.TRBJ2-4.TRBC2_TGTGCCAGCGGTGATTCTGGGGAGAACACCTTGTACTTT
TFH	CTAGAGTAGTTCGCGC-1	TFH	TRAV11.TRAJ17.TRAC	CVVGAPNSAGNKLTF	TGTGTGGTGGGCGCGCCTAACAGTGCAGGGAACAAGCTAACTTTT	TRBV1.NA.TRBJ1-1.TRBC1	CTCSADLKGETEVFF	TGCACCTGCAGTGCAGATCTTAAGGGAGAGACAGAAGTCTTCTTT	TRAV11.TRAJ17.TRAC_TRBV1.NA.TRBJ1-1.TRBC1	TGTGTGGTGGGCGCGCCTAACAGTGCAGGGAACAAGCTAACTTTT_TGCACCTGCAGTGCAGATCTTAAGGGAGAGACAGAAGTCTTCTTT	CVVGAPNSAGNKLTF_CTCSADLKGETEVFF	TRAV11.TRAJ17.TRAC_TGTGTGGTGGGCGCGCCTAACAGTGCAGGGAACAAGCTAACTTTT_TRBV1.NA.TRBJ1-1.TRBC1_TGCACCTGCAGTGCAGATCTTAAGGGAGAGACAGAAGTCTTCTTT
TFH	CTAGAGTCAAACTGTC-1	TFH				TRBV13-2.NA.TRBJ2-5.TRBC2	CASGDATGEDTQYF	TGTGCCAGCGGTGATGCTACAGGGGAAGACACCCAGTACTTT	NA_TRBV13-2.NA.TRBJ2-5.TRBC2	NA_TGTGCCAGCGGTGATGCTACAGGGGAAGACACCCAGTACTTT	NA_CASGDATGEDTQYF	NA_NA_TRBV13-2.NA.TRBJ2-5.TRBC2_TGTGCCAGCGGTGATGCTACAGGGGAAGACACCCAGTACTTT
TFH	CTAGAGTCACAGCCCA-1	TFH	TRAV16N.TRAJ42.TRAC	CAMREPYSGGSNAKLTF	TGTGCTATGAGAGAGCCCTATTCTGGAGGAAGCAATGCAAAGCTAACCTTC	TRBV12-2+TRBV13-2.TRBD2.TRBJ2-5.TRBC2	CASGDGTGGEDTQYF	TGTGCCAGCGGTGACGGGACTGGGGGGGAAGACACCCAGTACTTT	TRAV16N.TRAJ42.TRAC_TRBV12-2+TRBV13-2.TRBD2.TRBJ2-5.TRBC2	TGTGCTATGAGAGAGCCCTATTCTGGAGGAAGCAATGCAAAGCTAACCTTC_TGTGCCAGCGGTGACGGGACTGGGGGGGAAGACACCCAGTACTTT	CAMREPYSGGSNAKLTF_CASGDGTGGEDTQYF	TRAV16N.TRAJ42.TRAC_TGTGCTATGAGAGAGCCCTATTCTGGAGGAAGCAATGCAAAGCTAACCTTC_TRBV12-2+TRBV13-2.TRBD2.TRBJ2-5.TRBC2_TGTGCCAGCGGTGACGGGACTGGGGGGGAAGACACCCAGTACTTT
TFH	CTAGAGTGTACTCGCG-1	TFH	TRAV13-1.TRAJ48.TRAC	CAMGGYGNEKITF	TGTGCTATGGGGGGCTATGGAAATGAGAAAATAACTTTT	TRBV17.NA.TRBJ2-7.TRBC2	CASSRDPWSSYEQYF	TGTGCTAGCAGTAGAGATCCCTGGTCCTCCTATGAACAGTACTTC	TRAV13-1.TRAJ48.TRAC_TRBV17.NA.TRBJ2-7.TRBC2	TGTGCTATGGGGGGCTATGGAAATGAGAAAATAACTTTT_TGTGCTAGCAGTAGAGATCCCTGGTCCTCCTATGAACAGTACTTC	CAMGGYGNEKITF_CASSRDPWSSYEQYF	TRAV13-1.TRAJ48.TRAC_TGTGCTATGGGGGGCTATGGAAATGAGAAAATAACTTTT_TRBV17.NA.TRBJ2-7.TRBC2_TGTGCTAGCAGTAGAGATCCCTGGTCCTCCTATGAACAGTACTTC
TFH	CTAGCCTAGCTAAACA-1	TFH	TRAV3-3.TRAJ48.TRAC	CAVRNYGNEKITF	TGCGCAGTCAGGAACTATGGAAATGAGAAAATAACTTTT	TRBV12-2+TRBV13-2.NA.TRBJ1-2.TRBC1	CASGESDSDYTF	TGTGCCAGCGGTGAGAGTGACTCCGACTACACCTTC	TRAV3-3.TRAJ48.TRAC_TRBV12-2+TRBV13-2.NA.TRBJ1-2.TRBC1	TGCGCAGTCAGGAACTATGGAAATGAGAAAATAACTTTT_TGTGCCAGCGGTGAGAGTGACTCCGACTACACCTTC	CAVRNYGNEKITF_CASGESDSDYTF	TRAV3-3.TRAJ48.TRAC_TGCGCAGTCAGGAACTATGGAAATGAGAAAATAACTTTT_TRBV12-2+TRBV13-2.NA.TRBJ1-2.TRBC1_TGTGCCAGCGGTGAGAGTGACTCCGACTACACCTTC
TFH	CTAGCCTCAAGACGTG-1	TFH	TRAV5-1.TRAJ48.TRAC	CSAANYGNEKITF	TGCTCAGCAGCCAACTATGGAAATGAGAAAATAACTTTT	TRBV13-1.TRBD1.TRBJ1-5.TRBC1	CASSDARDRGPAPLF	TGTGCCAGCAGTGATGCTCGGGACAGGGGGCCGGCTCCGCTTTTT	TRAV5-1.TRAJ48.TRAC_TRBV13-1.TRBD1.TRBJ1-5.TRBC1	TGCTCAGCAGCCAACTATGGAAATGAGAAAATAACTTTT_TGTGCCAGCAGTGATGCTCGGGACAGGGGGCCGGCTCCGCTTTTT	CSAANYGNEKITF_CASSDARDRGPAPLF	TRAV5-1.TRAJ48.TRAC_TGCTCAGCAGCCAACTATGGAAATGAGAAAATAACTTTT_TRBV13-1.TRBD1.TRBJ1-5.TRBC1_TGTGCCAGCAGTGATGCTCGGGACAGGGGGCCGGCTCCGCTTTTT
TFH	CTAGCCTCATGACATC-1	TFH				TRBV10.NA.TRBJ1-6.TRBC1	CASRQKYNSPLYF	TGTGCCAGCAGGCAGAAATATAATTCGCCCCTCTACTTT	NA_TRBV10.NA.TRBJ1-6.TRBC1	NA_TGTGCCAGCAGGCAGAAATATAATTCGCCCCTCTACTTT	NA_CASRQKYNSPLYF	NA_NA_TRBV10.NA.TRBJ1-6.TRBC1_TGTGCCAGCAGGCAGAAATATAATTCGCCCCTCTACTTT
TFH	CTAGTGAAGCGATAGC-1	TFH	TRAV9-1.TRAJ7.TRAC	CAAADYSNNRLTL	TGTGCTGCGGCGGACTACAGCAACAACAGACTTACTTTG	TRBV12-2+TRBV13-2.TRBD1.TRBJ2-7.TRBC2;TRBV19.NA.TRBJ1-3.TRBC1	CASGETGGSSYEQYF;CAIDRNSGNTLYF	TGTGCCAGCGGTGAGACAGGGGGGAGCTCCTATGAACAGTACTTC;TGTGCCATAGACAGGAATTCTGGAAATACGCTCTATTTT	TRAV9-1.TRAJ7.TRAC_TRBV12-2+TRBV13-2.TRBD1.TRBJ2-7.TRBC2;TRBV19.NA.TRBJ1-3.TRBC1	TGTGCTGCGGCGGACTACAGCAACAACAGACTTACTTTG_TGTGCCAGCGGTGAGACAGGGGGGAGCTCCTATGAACAGTACTTC;TGTGCCATAGACAGGAATTCTGGAAATACGCTCTATTTT	CAAADYSNNRLTL_CASGETGGSSYEQYF;CAIDRNSGNTLYF	TRAV9-1.TRAJ7.TRAC_TGTGCTGCGGCGGACTACAGCAACAACAGACTTACTTTG_TRBV12-2+TRBV13-2.TRBD1.TRBJ2-7.TRBC2;TRBV19.NA.TRBJ1-3.TRBC1_TGTGCCAGCGGTGAGACAGGGGGGAGCTCCTATGAACAGTACTTC;TGTGCCATAGACAGGAATTCTGGAAATACGCTCTATTTT
TFH	CTAGTGAAGGATGGTC-1	TFH				TRBV3.TRBD2.TRBJ2-1.TRBC2	CASSLFGTGDAEQFF	TGTGCCAGCAGCTTATTCGGGACTGGGGATGCTGAGCAGTTCTTC	NA_TRBV3.TRBD2.TRBJ2-1.TRBC2	NA_TGTGCCAGCAGCTTATTCGGGACTGGGGATGCTGAGCAGTTCTTC	NA_CASSLFGTGDAEQFF	NA_NA_TRBV3.TRBD2.TRBJ2-1.TRBC2_TGTGCCAGCAGCTTATTCGGGACTGGGGATGCTGAGCAGTTCTTC
TFH	CTAGTGAGTCTGATCA-1	TFH	TRAV3-1.TRAJ22.TRAC	CAVSASSGSWQLIF	TGCGCAGTCAGTGCATCTTCTGGCAGCTGGCAACTCATCTTT	TRBV31.NA.TRBJ2-7.TRBC2	CAWSPGLGYEQYF	TGTGCCTGGAGCCCGGGACTGGGATATGAACAGTACTTC	TRAV3-1.TRAJ22.TRAC_TRBV31.NA.TRBJ2-7.TRBC2	TGCGCAGTCAGTGCATCTTCTGGCAGCTGGCAACTCATCTTT_TGTGCCTGGAGCCCGGGACTGGGATATGAACAGTACTTC	CAVSASSGSWQLIF_CAWSPGLGYEQYF	TRAV3-1.TRAJ22.TRAC_TGCGCAGTCAGTGCATCTTCTGGCAGCTGGCAACTCATCTTT_TRBV31.NA.TRBJ2-7.TRBC2_TGTGCCTGGAGCCCGGGACTGGGATATGAACAGTACTTC
TFH	CTAGTGATCACTGGGC-1	TFH	TRAV5-4.TRAJ57.TRAC	CAASDQGGSAKLIF	TGTGCTGCAAGTGACCAAGGAGGGTCTGCGAAGCTCATCTTT	TRBV12-2+TRBV13-2.NA.TRBJ1-2.TRBC1	CASGVQDSDYTF	TGTGCCAGCGGGGTACAGGACTCCGACTACACCTTC	TRAV5-4.TRAJ57.TRAC_TRBV12-2+TRBV13-2.NA.TRBJ1-2.TRBC1	TGTGCTGCAAGTGACCAAGGAGGGTCTGCGAAGCTCATCTTT_TGTGCCAGCGGGGTACAGGACTCCGACTACACCTTC	CAASDQGGSAKLIF_CASGVQDSDYTF	TRAV5-4.TRAJ57.TRAC_TGTGCTGCAAGTGACCAAGGAGGGTCTGCGAAGCTCATCTTT_TRBV12-2+TRBV13-2.NA.TRBJ1-2.TRBC1_TGTGCCAGCGGGGTACAGGACTCCGACTACACCTTC
TFH	CTAGTGATCGCCCTTA-1	TFH				TRBV1.NA.TRBJ2-7.TRBC2	CTCSAARTGEYEQYF	TGCACCTGCAGTGCAGCCCGGACAGGCGAGTATGAACAGTACTTC	NA_TRBV1.NA.TRBJ2-7.TRBC2	NA_TGCACCTGCAGTGCAGCCCGGACAGGCGAGTATGAACAGTACTTC	NA_CTCSAARTGEYEQYF	NA_NA_TRBV1.NA.TRBJ2-7.TRBC2_TGCACCTGCAGTGCAGCCCGGACAGGCGAGTATGAACAGTACTTC
TFH	CTCACACGTGCAGGTA-1	TFH				TRBV3.TRBD1.TRBJ2-7.TRBC2	CASSLRGQGEYEQYF	TGTGCCAGCAGCTTACGCGGACAGGGGGAGTATGAACAGTACTTC	NA_TRBV3.TRBD1.TRBJ2-7.TRBC2	NA_TGTGCCAGCAGCTTACGCGGACAGGGGGAGTATGAACAGTACTTC	NA_CASSLRGQGEYEQYF	NA_NA_TRBV3.TRBD1.TRBJ2-7.TRBC2_TGTGCCAGCAGCTTACGCGGACAGGGGGAGTATGAACAGTACTTC
TFH	CTCAGAACACCGAATT-1	TFH				TRBV31.TRBD2.TRBJ2-5.TRBC2	CAWSGGVQDTQYF	TGTGCCTGGAGTGGGGGGGTCCAAGACACCCAGTACTTT	NA_TRBV31.TRBD2.TRBJ2-5.TRBC2	NA_TGTGCCTGGAGTGGGGGGGTCCAAGACACCCAGTACTTT	NA_CAWSGGVQDTQYF	NA_NA_TRBV31.TRBD2.TRBJ2-5.TRBC2_TGTGCCTGGAGTGGGGGGGTCCAAGACACCCAGTACTTT
TFH	CTCAGAACATAGTAAG-1	TFH				TRBV31.TRBD2.TRBJ2-1.TRBC2	CAWSGGADAEQFF	TGTGCCTGGAGTGGGGGGGCGGATGCTGAGCAGTTCTTC	NA_TRBV31.TRBD2.TRBJ2-1.TRBC2	NA_TGTGCCTGGAGTGGGGGGGCGGATGCTGAGCAGTTCTTC	NA_CAWSGGADAEQFF	NA_NA_TRBV31.TRBD2.TRBJ2-1.TRBC2_TGTGCCTGGAGTGGGGGGGCGGATGCTGAGCAGTTCTTC
TFH	CTCAGAATCTTACCGC-1	TFH				TRBV1.TRBD1.TRBJ2-5.TRBC2	CTCSATGDQDTQYF	TGCACCTGCAGTGCGACAGGGGACCAAGACACCCAGTACTTT	NA_TRBV1.TRBD1.TRBJ2-5.TRBC2	NA_TGCACCTGCAGTGCGACAGGGGACCAAGACACCCAGTACTTT	NA_CTCSATGDQDTQYF	NA_NA_TRBV1.TRBD1.TRBJ2-5.TRBC2_TGCACCTGCAGTGCGACAGGGGACCAAGACACCCAGTACTTT
TFH	CTCATTACAGAAGCAC-1	TFH				TRBV13-1.NA.TRBJ1-1.TRBC1	CASSDTDTEVFF	TGTGCCAGCAGTGATACAGACACAGAAGTCTTCTTT	NA_TRBV13-1.NA.TRBJ1-1.TRBC1	NA_TGTGCCAGCAGTGATACAGACACAGAAGTCTTCTTT	NA_CASSDTDTEVFF	NA_NA_TRBV13-1.NA.TRBJ1-1.TRBC1_TGTGCCAGCAGTGATACAGACACAGAAGTCTTCTTT
TFH	CTCATTAGTTCTCATT-1	TFH				TRBV2.TRBD1.TRBJ2-5.TRBC2	CASSRGQGEDTQYF	TGTGCCAGCAGCCGGGGACAGGGGGAAGACACCCAGTACTTT	NA_TRBV2.TRBD1.TRBJ2-5.TRBC2	NA_TGTGCCAGCAGCCGGGGACAGGGGGAAGACACCCAGTACTTT	NA_CASSRGQGEDTQYF	NA_NA_TRBV2.TRBD1.TRBJ2-5.TRBC2_TGTGCCAGCAGCCGGGGACAGGGGGAAGACACCCAGTACTTT
TFH	CTCCTAGCAAAGCGGT-1	TFH	TRAV5-1.TRAJ48.TRAC	CSAANYGNEKITF	TGCTCAGCAGCCAACTATGGAAATGAGAAAATAACTTTT	TRBV29.NA.TRBJ2-4.TRBC2	CASSFRGQNTLYF	TGTGCTAGCAGTTTCAGGGGTCAAAACACCTTGTACTTT	TRAV5-1.TRAJ48.TRAC_TRBV29.NA.TRBJ2-4.TRBC2	TGCTCAGCAGCCAACTATGGAAATGAGAAAATAACTTTT_TGTGCTAGCAGTTTCAGGGGTCAAAACACCTTGTACTTT	CSAANYGNEKITF_CASSFRGQNTLYF	TRAV5-1.TRAJ48.TRAC_TGCTCAGCAGCCAACTATGGAAATGAGAAAATAACTTTT_TRBV29.NA.TRBJ2-4.TRBC2_TGTGCTAGCAGTTTCAGGGGTCAAAACACCTTGTACTTT
TFH	CTCCTAGGTCTTCTCG-1	TFH	TRAV6D-6.TRAJ7.TRAC	CALGSDYSNNRLTL	TGTGCTCTGGGGTCGGACTACAGCAACAACAGACTTACTTTG	TRBV15.NA.TRBJ2-5.TRBC2	CASRLGAQDTQYF	TGTGCCAGCAGACTGGGGGCCCAAGACACCCAGTACTTT	TRAV6D-6.TRAJ7.TRAC_TRBV15.NA.TRBJ2-5.TRBC2	TGTGCTCTGGGGTCGGACTACAGCAACAACAGACTTACTTTG_TGTGCCAGCAGACTGGGGGCCCAAGACACCCAGTACTTT	CALGSDYSNNRLTL_CASRLGAQDTQYF	TRAV6D-6.TRAJ7.TRAC_TGTGCTCTGGGGTCGGACTACAGCAACAACAGACTTACTTTG_TRBV15.NA.TRBJ2-5.TRBC2_TGTGCCAGCAGACTGGGGGCCCAAGACACCCAGTACTTT
TFH	CTCGAAAAGGAATGGA-1	TFH	TRAV14D-3-DV8.TRAJ7.TRAC;TRAV12N-2.TRAJ21.TRAC	CAARSYSNNRLTL;CAFMPNYNVLYF	TGTGCAGCAAGGTCCTACAGCAACAACAGACTTACTTTG;TGTGCTTTCATGCCTAATTACAACGTGCTTTACTTC	TRBV26.NA.TRBJ2-7.TRBC2	CASSLSGDRYEQYF	TGTGCCAGCAGTCTGTCGGGGGACAGATATGAACAGTACTTC	TRAV14D-3-DV8.TRAJ7.TRAC;TRAV12N-2.TRAJ21.TRAC_TRBV26.NA.TRBJ2-7.TRBC2	TGTGCAGCAAGGTCCTACAGCAACAACAGACTTACTTTG;TGTGCTTTCATGCCTAATTACAACGTGCTTTACTTC_TGTGCCAGCAGTCTGTCGGGGGACAGATATGAACAGTACTTC	CAARSYSNNRLTL;CAFMPNYNVLYF_CASSLSGDRYEQYF	TRAV14D-3-DV8.TRAJ7.TRAC;TRAV12N-2.TRAJ21.TRAC_TGTGCAGCAAGGTCCTACAGCAACAACAGACTTACTTTG;TGTGCTTTCATGCCTAATTACAACGTGCTTTACTTC_TRBV26.NA.TRBJ2-7.TRBC2_TGTGCCAGCAGTCTGTCGGGGGACAGATATGAACAGTACTTC
TFH	CTCGAAAAGGCAGTCA-1	TFH				TRBV12-2+TRBV13-2.NA.TRBJ2-5.TRBC2	CASGDATGEDTQYF	TGTGCCAGCGGTGATGCTACAGGGGAAGACACCCAGTACTTT	NA_TRBV12-2+TRBV13-2.NA.TRBJ2-5.TRBC2	NA_TGTGCCAGCGGTGATGCTACAGGGGAAGACACCCAGTACTTT	NA_CASGDATGEDTQYF	NA_NA_TRBV12-2+TRBV13-2.NA.TRBJ2-5.TRBC2_TGTGCCAGCGGTGATGCTACAGGGGAAGACACCCAGTACTTT
TFH	CTCGAAATCGACCAGC-1	TFH	TRAV16N.TRAJ15.TRAC	CAMREVYQGGRALIF	TGTGCTATGAGAGAGGTATACCAGGGAGGCAGAGCTCTGATATTT	TRBV15.NA.TRBJ2-5.TRBC2	CASSFGTEGDTQYF	TGTGCCAGCAGTTTTGGGACAGAGGGGGACACCCAGTACTTT	TRAV16N.TRAJ15.TRAC_TRBV15.NA.TRBJ2-5.TRBC2	TGTGCTATGAGAGAGGTATACCAGGGAGGCAGAGCTCTGATATTT_TGTGCCAGCAGTTTTGGGACAGAGGGGGACACCCAGTACTTT	CAMREVYQGGRALIF_CASSFGTEGDTQYF	TRAV16N.TRAJ15.TRAC_TGTGCTATGAGAGAGGTATACCAGGGAGGCAGAGCTCTGATATTT_TRBV15.NA.TRBJ2-5.TRBC2_TGTGCCAGCAGTTTTGGGACAGAGGGGGACACCCAGTACTTT
TFH	CTCGAAATCGTGGTCG-1	TFH				TRBV3.NA.TRBJ2-7.TRBC2	CASSPSGTGEYEQYF	TGTGCCAGCAGCCCCTCCGGGACTGGGGAGTATGAACAGTACTTC	NA_TRBV3.NA.TRBJ2-7.TRBC2	NA_TGTGCCAGCAGCCCCTCCGGGACTGGGGAGTATGAACAGTACTTC	NA_CASSPSGTGEYEQYF	NA_NA_TRBV3.NA.TRBJ2-7.TRBC2_TGTGCCAGCAGCCCCTCCGGGACTGGGGAGTATGAACAGTACTTC
TFH	CTCGAGGCACGGTTTA-1	TFH	TRAV8D-2.TRAJ27.TRAC	CATDWDTNTGKLTF	TGTGCTACAGATTGGGACACCAATACAGGCAAATTAACCTTT	TRBV10.TRBD2.TRBJ2-7.TRBC2	CASSTTGGAYEQYF	TGTGCCAGCAGCACGACTGGGGGGGCCTATGAACAGTACTTC	TRAV8D-2.TRAJ27.TRAC_TRBV10.TRBD2.TRBJ2-7.TRBC2	TGTGCTACAGATTGGGACACCAATACAGGCAAATTAACCTTT_TGTGCCAGCAGCACGACTGGGGGGGCCTATGAACAGTACTTC	CATDWDTNTGKLTF_CASSTTGGAYEQYF	TRAV8D-2.TRAJ27.TRAC_TGTGCTACAGATTGGGACACCAATACAGGCAAATTAACCTTT_TRBV10.TRBD2.TRBJ2-7.TRBC2_TGTGCCAGCAGCACGACTGGGGGGGCCTATGAACAGTACTTC
TFH	CTCGAGGCATCTCCCA-1	TFH				TRBV13-1.NA.TRBJ2-5.TRBC2	CASSGGQQDTQYF	TGTGCCAGCAGTGGGGGACAACAAGACACCCAGTACTTT	NA_TRBV13-1.NA.TRBJ2-5.TRBC2	NA_TGTGCCAGCAGTGGGGGACAACAAGACACCCAGTACTTT	NA_CASSGGQQDTQYF	NA_NA_TRBV13-1.NA.TRBJ2-5.TRBC2_TGTGCCAGCAGTGGGGGACAACAAGACACCCAGTACTTT
TFH	CTCGAGGGTCAGAATA-1	TFH				TRBV1.TRBD1.TRBJ2-1.TRBC2	CTCSGDRVNYAEQFF	TGCACCTGCAGTGGGGACAGGGTTAACTATGCTGAGCAGTTCTTC	NA_TRBV1.TRBD1.TRBJ2-1.TRBC2	NA_TGCACCTGCAGTGGGGACAGGGTTAACTATGCTGAGCAGTTCTTC	NA_CTCSGDRVNYAEQFF	NA_NA_TRBV1.TRBD1.TRBJ2-1.TRBC2_TGCACCTGCAGTGGGGACAGGGTTAACTATGCTGAGCAGTTCTTC
TFH	CTCGAGGTCAAAGACA-1	TFH				TRBV3.NA.TRBJ2-5.TRBC2	CASSFQDTQYF	TGTGCCAGCAGCTTCCAAGACACCCAGTACTTT	NA_TRBV3.NA.TRBJ2-5.TRBC2	NA_TGTGCCAGCAGCTTCCAAGACACCCAGTACTTT	NA_CASSFQDTQYF	NA_NA_TRBV3.NA.TRBJ2-5.TRBC2_TGTGCCAGCAGCTTCCAAGACACCCAGTACTTT
TFH	CTCGGAGAGGGTCTCC-1	TFH	TRAV5-1.TRAJ7.TRAC	CSASHYSNNRLTL	TGCTCAGCAAGTCACTACAGCAACAACAGACTTACTTTG	TRBV2.NA.TRBJ2-5.TRBC2	CASSQDATAQDTQYF	TGTGCCAGCAGCCAAGACGCCACAGCCCAAGACACCCAGTACTTT	TRAV5-1.TRAJ7.TRAC_TRBV2.NA.TRBJ2-5.TRBC2	TGCTCAGCAAGTCACTACAGCAACAACAGACTTACTTTG_TGTGCCAGCAGCCAAGACGCCACAGCCCAAGACACCCAGTACTTT	CSASHYSNNRLTL_CASSQDATAQDTQYF	TRAV5-1.TRAJ7.TRAC_TGCTCAGCAAGTCACTACAGCAACAACAGACTTACTTTG_TRBV2.NA.TRBJ2-5.TRBC2_TGTGCCAGCAGCCAAGACGCCACAGCCCAAGACACCCAGTACTTT
TFH	CTCGGAGTCTGGTGTA-1	TFH	TRAV6D-6.TRAJ23.TRAC	CALGDSGYNQGKLIF	TGTGCTCTGGGTGATTCGGGGTATAACCAGGGGAAGCTTATCTTT	TRBV20.NA.TRBJ1-4.TRBC1	CGAREGVDERLFF	TGTGGTGCAAGAGAGGGGGTAGACGAAAGATTATTTTTC	TRAV6D-6.TRAJ23.TRAC_TRBV20.NA.TRBJ1-4.TRBC1	TGTGCTCTGGGTGATTCGGGGTATAACCAGGGGAAGCTTATCTTT_TGTGGTGCAAGAGAGGGGGTAGACGAAAGATTATTTTTC	CALGDSGYNQGKLIF_CGAREGVDERLFF	TRAV6D-6.TRAJ23.TRAC_TGTGCTCTGGGTGATTCGGGGTATAACCAGGGGAAGCTTATCTTT_TRBV20.NA.TRBJ1-4.TRBC1_TGTGGTGCAAGAGAGGGGGTAGACGAAAGATTATTTTTC
TFH	CTCGGGAAGATCCCGC-1	TFH	TRAV16N.TRAJ56.TRAC	CAMREEYMATGGNNKLTF	TGTGCTATGAGAGAGGAGTACATGGCTACTGGAGGCAATAATAAGCTGACTTTT	TRBV15.NA.TRBJ2-5.TRBC2	CASRRGGADQDTQYF	TGTGCCAGCAGACGGGGGGGCGCCGACCAAGACACCCAGTACTTT	TRAV16N.TRAJ56.TRAC_TRBV15.NA.TRBJ2-5.TRBC2	TGTGCTATGAGAGAGGAGTACATGGCTACTGGAGGCAATAATAAGCTGACTTTT_TGTGCCAGCAGACGGGGGGGCGCCGACCAAGACACCCAGTACTTT	CAMREEYMATGGNNKLTF_CASRRGGADQDTQYF	TRAV16N.TRAJ56.TRAC_TGTGCTATGAGAGAGGAGTACATGGCTACTGGAGGCAATAATAAGCTGACTTTT_TRBV15.NA.TRBJ2-5.TRBC2_TGTGCCAGCAGACGGGGGGGCGCCGACCAAGACACCCAGTACTTT
TFH	CTCGGGACAGCCAGAA-1	TFH	TRAV5-4.TRAJ57.TRAC	CAASDQGGSAKLIF	TGTGCTGCAAGTGACCAAGGAGGGTCTGCGAAGCTCATCTTT	TRBV13-2.NA.TRBJ1-2.TRBC1	CASGVQDSDYTF	TGTGCCAGCGGGGTACAGGACTCCGACTACACCTTC	TRAV5-4.TRAJ57.TRAC_TRBV13-2.NA.TRBJ1-2.TRBC1	TGTGCTGCAAGTGACCAAGGAGGGTCTGCGAAGCTCATCTTT_TGTGCCAGCGGGGTACAGGACTCCGACTACACCTTC	CAASDQGGSAKLIF_CASGVQDSDYTF	TRAV5-4.TRAJ57.TRAC_TGTGCTGCAAGTGACCAAGGAGGGTCTGCGAAGCTCATCTTT_TRBV13-2.NA.TRBJ1-2.TRBC1_TGTGCCAGCGGGGTACAGGACTCCGACTACACCTTC
TFH	CTCGGGACATTATCTC-1	TFH				TRBV3.NA.TRBJ2-5.TRBC2	CASSLGGKGEDTQYF	TGTGCCAGCAGCTTAGGTGGGAAGGGGGAAGACACCCAGTACTTT	NA_TRBV3.NA.TRBJ2-5.TRBC2	NA_TGTGCCAGCAGCTTAGGTGGGAAGGGGGAAGACACCCAGTACTTT	NA_CASSLGGKGEDTQYF	NA_NA_TRBV3.NA.TRBJ2-5.TRBC2_TGTGCCAGCAGCTTAGGTGGGAAGGGGGAAGACACCCAGTACTTT
TFH	CTCGGGAGTCTCCATC-1	TFH	TRAV3-3.TRAJ47.TRAC	CAVSAYANKMIF	TGCGCAGTCAGTGCCTATGCAAACAAGATGATCTTT	TRBV13-2.TRBD2.TRBJ2-5.TRBC2	CASGEGTGGAGDTQYF	TGTGCCAGCGGTGAAGGGACTGGGGGGGCGGGAGACACCCAGTACTTT	TRAV3-3.TRAJ47.TRAC_TRBV13-2.TRBD2.TRBJ2-5.TRBC2	TGCGCAGTCAGTGCCTATGCAAACAAGATGATCTTT_TGTGCCAGCGGTGAAGGGACTGGGGGGGCGGGAGACACCCAGTACTTT	CAVSAYANKMIF_CASGEGTGGAGDTQYF	TRAV3-3.TRAJ47.TRAC_TGCGCAGTCAGTGCCTATGCAAACAAGATGATCTTT_TRBV13-2.TRBD2.TRBJ2-5.TRBC2_TGTGCCAGCGGTGAAGGGACTGGGGGGGCGGGAGACACCCAGTACTTT
TFH	CTCGGGAGTTACTGAC-1	TFH				TRBV3.TRBD1.TRBJ2-7.TRBC2	CASSPSGQGEYEQYF	TGTGCCAGCAGCCCCTCGGGACAGGGGGAGTATGAACAGTACTTC	NA_TRBV3.TRBD1.TRBJ2-7.TRBC2	NA_TGTGCCAGCAGCCCCTCGGGACAGGGGGAGTATGAACAGTACTTC	NA_CASSPSGQGEYEQYF	NA_NA_TRBV3.TRBD1.TRBJ2-7.TRBC2_TGTGCCAGCAGCCCCTCGGGACAGGGGGAGTATGAACAGTACTTC
TFH	CTCGGGATCACTTATC-1	TFH				TRBV2.TRBD1.TRBJ2-5.TRBC2	CASSPGQGQDTQYF	TGTGCCAGCAGTCCGGGACAGGGCCAAGACACCCAGTACTTT	NA_TRBV2.TRBD1.TRBJ2-5.TRBC2	NA_TGTGCCAGCAGTCCGGGACAGGGCCAAGACACCCAGTACTTT	NA_CASSPGQGQDTQYF	NA_NA_TRBV2.TRBD1.TRBJ2-5.TRBC2_TGTGCCAGCAGTCCGGGACAGGGCCAAGACACCCAGTACTTT
TFH	CTCGGGATCACTTCAT-1	TFH				TRBV15.NA.TRBJ2-5.TRBC2	CASSFGTEGDTQYF	TGTGCCAGCAGTTTTGGGACAGAGGGGGACACCCAGTACTTT	NA_TRBV15.NA.TRBJ2-5.TRBC2	NA_TGTGCCAGCAGTTTTGGGACAGAGGGGGACACCCAGTACTTT	NA_CASSFGTEGDTQYF	NA_NA_TRBV15.NA.TRBJ2-5.TRBC2_TGTGCCAGCAGTTTTGGGACAGAGGGGGACACCCAGTACTTT
TFH	CTCGGGATCGTTTATC-1	TFH				TRBV3.NA.TRBJ2-5.TRBC2	CASSLGGKGEDTQYF	TGTGCCAGCAGCTTAGGTGGGAAGGGGGAAGACACCCAGTACTTT	NA_TRBV3.NA.TRBJ2-5.TRBC2	NA_TGTGCCAGCAGCTTAGGTGGGAAGGGGGAAGACACCCAGTACTTT	NA_CASSLGGKGEDTQYF	NA_NA_TRBV3.NA.TRBJ2-5.TRBC2_TGTGCCAGCAGCTTAGGTGGGAAGGGGGAAGACACCCAGTACTTT
TFH	CTCGGGATCTCCCTGA-1	TFH	TRAV5-4.TRAJ57.NA	CAAIDQGGSAKLIF	TGTGCTGCAATAGATCAAGGAGGGTCTGCGAAGCTCATCTTT	TRBV29.NA.TRBJ1-1.TRBC1	CASSFQDTEVFF	TGTGCTAGCAGTTTCCAGGACACAGAAGTCTTCTTT	TRAV5-4.TRAJ57.NA_TRBV29.NA.TRBJ1-1.TRBC1	TGTGCTGCAATAGATCAAGGAGGGTCTGCGAAGCTCATCTTT_TGTGCTAGCAGTTTCCAGGACACAGAAGTCTTCTTT	CAAIDQGGSAKLIF_CASSFQDTEVFF	TRAV5-4.TRAJ57.NA_TGTGCTGCAATAGATCAAGGAGGGTCTGCGAAGCTCATCTTT_TRBV29.NA.TRBJ1-1.TRBC1_TGTGCTAGCAGTTTCCAGGACACAGAAGTCTTCTTT
TFH	CTCGTACAGGTGATTA-1	TFH	TRAV6N-7.TRAJ18.TRAC	CALGRGSALGRLHF	TGTGCTCTAGGAAGAGGTTCAGCCTTAGGGAGGCTGCATTTT	TRBV12-2+TRBV13-2.NA.TRBJ1-1.TRBC1	CASGEQGGDTEVFF	TGTGCCAGCGGTGAGCAGGGGGGGGACACAGAAGTCTTCTTT	TRAV6N-7.TRAJ18.TRAC_TRBV12-2+TRBV13-2.NA.TRBJ1-1.TRBC1	TGTGCTCTAGGAAGAGGTTCAGCCTTAGGGAGGCTGCATTTT_TGTGCCAGCGGTGAGCAGGGGGGGGACACAGAAGTCTTCTTT	CALGRGSALGRLHF_CASGEQGGDTEVFF	TRAV6N-7.TRAJ18.TRAC_TGTGCTCTAGGAAGAGGTTCAGCCTTAGGGAGGCTGCATTTT_TRBV12-2+TRBV13-2.NA.TRBJ1-1.TRBC1_TGTGCCAGCGGTGAGCAGGGGGGGGACACAGAAGTCTTCTTT
TFH	CTCGTACCAGTTTACG-1	TFH	TRAV6D-3.TRAJ32.TRAC	CAMSENYGGSGNKLIF	TGTGCTATGAGTGAGAATTATGGGGGCAGTGGCAACAAGCTCATCTTT	TRBV3.NA.TRBJ2-1.TRBC2	CASSSDFYAEQFF	TGTGCCAGCAGCTCGGACTTCTATGCTGAGCAGTTCTTC	TRAV6D-3.TRAJ32.TRAC_TRBV3.NA.TRBJ2-1.TRBC2	TGTGCTATGAGTGAGAATTATGGGGGCAGTGGCAACAAGCTCATCTTT_TGTGCCAGCAGCTCGGACTTCTATGCTGAGCAGTTCTTC	CAMSENYGGSGNKLIF_CASSSDFYAEQFF	TRAV6D-3.TRAJ32.TRAC_TGTGCTATGAGTGAGAATTATGGGGGCAGTGGCAACAAGCTCATCTTT_TRBV3.NA.TRBJ2-1.TRBC2_TGTGCCAGCAGCTCGGACTTCTATGCTGAGCAGTTCTTC
TFH	CTCGTCAAGTATGACA-1	TFH				TRBV31.TRBD1.TRBJ1-1.TRBC1	CAWRQGAPDTEVFF	TGTGCCTGGAGACAGGGGGCGCCGGACACAGAAGTCTTCTTT	NA_TRBV31.TRBD1.TRBJ1-1.TRBC1	NA_TGTGCCTGGAGACAGGGGGCGCCGGACACAGAAGTCTTCTTT	NA_CAWRQGAPDTEVFF	NA_NA_TRBV31.TRBD1.TRBJ1-1.TRBC1_TGTGCCTGGAGACAGGGGGCGCCGGACACAGAAGTCTTCTTT
TFH	CTCGTCACAAGTCTAC-1	TFH	TRAV12N-1.TRAJ7.TRAC	CALSSYSNNRLTL	TGTGCTTTGAGTTCCTACAGCAACAACAGACTTACTTTG	TRBV12-2+TRBV13-2.NA.TRBJ2-1.TRBC2	CASGETNNYAEQFF	TGTGCCAGCGGTGAAACAAATAACTATGCTGAGCAGTTCTTC	TRAV12N-1.TRAJ7.TRAC_TRBV12-2+TRBV13-2.NA.TRBJ2-1.TRBC2	TGTGCTTTGAGTTCCTACAGCAACAACAGACTTACTTTG_TGTGCCAGCGGTGAAACAAATAACTATGCTGAGCAGTTCTTC	CALSSYSNNRLTL_CASGETNNYAEQFF	TRAV12N-1.TRAJ7.TRAC_TGTGCTTTGAGTTCCTACAGCAACAACAGACTTACTTTG_TRBV12-2+TRBV13-2.NA.TRBJ2-1.TRBC2_TGTGCCAGCGGTGAAACAAATAACTATGCTGAGCAGTTCTTC
TFH	CTCGTCACAGCCTGTG-1	TFH				TRBV3.NA.TRBJ2-5.TRBC2	CASSLGGKGEDTQYF	TGTGCCAGCAGCTTAGGTGGGAAGGGGGAAGACACCCAGTACTTT	NA_TRBV3.NA.TRBJ2-5.TRBC2	NA_TGTGCCAGCAGCTTAGGTGGGAAGGGGGAAGACACCCAGTACTTT	NA_CASSLGGKGEDTQYF	NA_NA_TRBV3.NA.TRBJ2-5.TRBC2_TGTGCCAGCAGCTTAGGTGGGAAGGGGGAAGACACCCAGTACTTT
TFH	CTCGTCACAGCGAACA-1	TFH	TRAV11.TRAJ17.TRAC	CVVGAPNSAGNKLTF	TGTGTGGTGGGCGCGCCTAACAGTGCAGGGAACAAGCTAACTTTT	TRBV1.NA.TRBJ1-1.TRBC1	CTCSADLKGETEVFF	TGCACCTGCAGTGCAGATCTTAAGGGAGAGACAGAAGTCTTCTTT	TRAV11.TRAJ17.TRAC_TRBV1.NA.TRBJ1-1.TRBC1	TGTGTGGTGGGCGCGCCTAACAGTGCAGGGAACAAGCTAACTTTT_TGCACCTGCAGTGCAGATCTTAAGGGAGAGACAGAAGTCTTCTTT	CVVGAPNSAGNKLTF_CTCSADLKGETEVFF	TRAV11.TRAJ17.TRAC_TGTGTGGTGGGCGCGCCTAACAGTGCAGGGAACAAGCTAACTTTT_TRBV1.NA.TRBJ1-1.TRBC1_TGCACCTGCAGTGCAGATCTTAAGGGAGAGACAGAAGTCTTCTTT
TFH	CTCGTCAGTCTCAACA-1	TFH	TRAV9N-3.TRAJ7.TRAC	CAVRDYSNNRLTL	TGTGCTGTGAGAGACTACAGCAACAACAGACTTACTTTG	TRBV2.TRBD1.TRBJ2-7.TRBC2	CASSQGQGEDEQYF	TGTGCCAGCAGCCAAGGACAGGGGGAAGATGAACAGTACTTC	TRAV9N-3.TRAJ7.TRAC_TRBV2.TRBD1.TRBJ2-7.TRBC2	TGTGCTGTGAGAGACTACAGCAACAACAGACTTACTTTG_TGTGCCAGCAGCCAAGGACAGGGGGAAGATGAACAGTACTTC	CAVRDYSNNRLTL_CASSQGQGEDEQYF	TRAV9N-3.TRAJ7.TRAC_TGTGCTGTGAGAGACTACAGCAACAACAGACTTACTTTG_TRBV2.TRBD1.TRBJ2-7.TRBC2_TGTGCCAGCAGCCAAGGACAGGGGGAAGATGAACAGTACTTC
TFH	CTCGTCAGTTCGCTAA-1	TFH	TRAV3-3.TRAJ32.TRAC	CAVSRGYGGSGNKLIF	TGCGCAGTCAGTCGTGGTTATGGGGGCAGTGGCAACAAGCTCATCTTT				TRAV3-3.TRAJ32.TRAC_NA	TGCGCAGTCAGTCGTGGTTATGGGGGCAGTGGCAACAAGCTCATCTTT_NA	CAVSRGYGGSGNKLIF_NA	TRAV3-3.TRAJ32.TRAC_TGCGCAGTCAGTCGTGGTTATGGGGGCAGTGGCAACAAGCTCATCTTT_NA_NA
TFH	CTCGTCATCCGATATG-1	TFH	TRAV16N.TRAJ7.TRAC	CAMREDYSNNRLTL	TGTGCTATGAGAGAGGACTACAGCAACAACAGACTTACTTTG	TRBV15.NA.TRBJ2-5.TRBC2	CASSLGQQDTQYF	TGTGCCAGCAGTTTAGGACAGCAAGACACCCAGTACTTT	TRAV16N.TRAJ7.TRAC_TRBV15.NA.TRBJ2-5.TRBC2	TGTGCTATGAGAGAGGACTACAGCAACAACAGACTTACTTTG_TGTGCCAGCAGTTTAGGACAGCAAGACACCCAGTACTTT	CAMREDYSNNRLTL_CASSLGQQDTQYF	TRAV16N.TRAJ7.TRAC_TGTGCTATGAGAGAGGACTACAGCAACAACAGACTTACTTTG_TRBV15.NA.TRBJ2-5.TRBC2_TGTGCCAGCAGTTTAGGACAGCAAGACACCCAGTACTTT
TFH	CTCTAATAGAGACTAT-1	TFH	TRAV9-1.TRAJ35.TRAC	CAVSAGFASALTF	TGTGCTGTGAGCGCAGGCTTTGCAAGTGCGCTGACATTT	TRBV19.NA.TRBJ1-1.TRBC1	CASSITRGTNTEVFF	TGTGCCAGCAGTATAACTCGGGGGACTAACACAGAAGTCTTCTTT	TRAV9-1.TRAJ35.TRAC_TRBV19.NA.TRBJ1-1.TRBC1	TGTGCTGTGAGCGCAGGCTTTGCAAGTGCGCTGACATTT_TGTGCCAGCAGTATAACTCGGGGGACTAACACAGAAGTCTTCTTT	CAVSAGFASALTF_CASSITRGTNTEVFF	TRAV9-1.TRAJ35.TRAC_TGTGCTGTGAGCGCAGGCTTTGCAAGTGCGCTGACATTT_TRBV19.NA.TRBJ1-1.TRBC1_TGTGCCAGCAGTATAACTCGGGGGACTAACACAGAAGTCTTCTTT
TFH	CTCTAATAGCGTTTAC-1	TFH				TRBV15.NA.TRBJ2-4.TRBC2	CASRLGGQNTLYF	TGTGCCAGCAGATTGGGGGGTCAAAACACCTTGTACTTT	NA_TRBV15.NA.TRBJ2-4.TRBC2	NA_TGTGCCAGCAGATTGGGGGGTCAAAACACCTTGTACTTT	NA_CASRLGGQNTLYF	NA_NA_TRBV15.NA.TRBJ2-4.TRBC2_TGTGCCAGCAGATTGGGGGGTCAAAACACCTTGTACTTT
TFH	CTCTAATCAATAGCAA-1	TFH				TRBV15.NA.TRBJ2-1.TRBC2	CASSLGGNYAEQFF	TGTGCCAGCAGTTTAGGCGGAAACTATGCTGAGCAGTTCTTC	NA_TRBV15.NA.TRBJ2-1.TRBC2	NA_TGTGCCAGCAGTTTAGGCGGAAACTATGCTGAGCAGTTCTTC	NA_CASSLGGNYAEQFF	NA_NA_TRBV15.NA.TRBJ2-1.TRBC2_TGTGCCAGCAGTTTAGGCGGAAACTATGCTGAGCAGTTCTTC
TFH	CTCTAATCAATCAGAA-1	TFH				TRBV31.TRBD2.TRBJ2-1.TRBC2	CAWSGGADAEQFF	TGTGCCTGGAGTGGGGGGGCGGATGCTGAGCAGTTCTTC	NA_TRBV31.TRBD2.TRBJ2-1.TRBC2	NA_TGTGCCTGGAGTGGGGGGGCGGATGCTGAGCAGTTCTTC	NA_CAWSGGADAEQFF	NA_NA_TRBV31.TRBD2.TRBJ2-1.TRBC2_TGTGCCTGGAGTGGGGGGGCGGATGCTGAGCAGTTCTTC
TFH	CTCTAATCAGCGTAAG-1	TFH				TRBV16.NA.TRBJ1-4.TRBC1	CASSLRDREGERLFF	TGTGCAAGCAGCCTCCGGGACAGGGAGGGCGAAAGATTATTTTTC	NA_TRBV16.NA.TRBJ1-4.TRBC1	NA_TGTGCAAGCAGCCTCCGGGACAGGGAGGGCGAAAGATTATTTTTC	NA_CASSLRDREGERLFF	NA_NA_TRBV16.NA.TRBJ1-4.TRBC1_TGTGCAAGCAGCCTCCGGGACAGGGAGGGCGAAAGATTATTTTTC
TFH	CTCTAATGTGACTCAT-1	TFH				TRBV3.TRBD1.TRBJ2-7.TRBC2	CASSPSGQGEYEQYF	TGTGCCAGCAGCCCCTCGGGACAGGGGGAGTATGAACAGTACTTC	NA_TRBV3.TRBD1.TRBJ2-7.TRBC2	NA_TGTGCCAGCAGCCCCTCGGGACAGGGGGAGTATGAACAGTACTTC	NA_CASSPSGQGEYEQYF	NA_NA_TRBV3.TRBD1.TRBJ2-7.TRBC2_TGTGCCAGCAGCCCCTCGGGACAGGGGGAGTATGAACAGTACTTC
TFH	CTCTAATTCGCGGATC-1	TFH				TRBV12-2+TRBV13-2.NA.TRBJ1-2.TRBC1	CASGVQDSDYTF	TGTGCCAGCGGTGTCCAAGACTCCGACTACACCTTC	NA_TRBV12-2+TRBV13-2.NA.TRBJ1-2.TRBC1	NA_TGTGCCAGCGGTGTCCAAGACTCCGACTACACCTTC	NA_CASGVQDSDYTF	NA_NA_TRBV12-2+TRBV13-2.NA.TRBJ1-2.TRBC1_TGTGCCAGCGGTGTCCAAGACTCCGACTACACCTTC
TFH	CTCTACGAGACAGGCT-1	TFH	TRAV16N.TRAJ23.TRAC	CAMREEYNQGKLIF	TGTGCTATGAGAGAGGAGTATAACCAGGGGAAGCTTATCTTT	TRBV19.NA.TRBJ2-2.NA	CASSIAMGGPNTGQLYF	TGTGCCAGCAGTATAGCTATGGGGGGGCCAAACACCGGGCAGCTCTACTTT	TRAV16N.TRAJ23.TRAC_TRBV19.NA.TRBJ2-2.NA	TGTGCTATGAGAGAGGAGTATAACCAGGGGAAGCTTATCTTT_TGTGCCAGCAGTATAGCTATGGGGGGGCCAAACACCGGGCAGCTCTACTTT	CAMREEYNQGKLIF_CASSIAMGGPNTGQLYF	TRAV16N.TRAJ23.TRAC_TGTGCTATGAGAGAGGAGTATAACCAGGGGAAGCTTATCTTT_TRBV19.NA.TRBJ2-2.NA_TGTGCCAGCAGTATAGCTATGGGGGGGCCAAACACCGGGCAGCTCTACTTT
TFH	CTCTACGCATGGGACA-1	TFH	TRAV6-3.TRAJ7.TRAC	CAMTSYSNNRLTL	TGTGCTATGACCTCCTACAGCAACAACAGACTTACTTTG	TRBV2.NA.TRBJ2-5.TRBC2	CASSQGQGQDTQYF	TGTGCCAGCAGCCAAGGACAGGGCCAAGACACCCAGTACTTT	TRAV6-3.TRAJ7.TRAC_TRBV2.NA.TRBJ2-5.TRBC2	TGTGCTATGACCTCCTACAGCAACAACAGACTTACTTTG_TGTGCCAGCAGCCAAGGACAGGGCCAAGACACCCAGTACTTT	CAMTSYSNNRLTL_CASSQGQGQDTQYF	TRAV6-3.TRAJ7.TRAC_TGTGCTATGACCTCCTACAGCAACAACAGACTTACTTTG_TRBV2.NA.TRBJ2-5.TRBC2_TGTGCCAGCAGCCAAGGACAGGGCCAAGACACCCAGTACTTT
TFH	CTCTGGTGTCATATCG-1	TFH				TRBV3.TRBD1.TRBJ2-7.TRBC2	CASSLSGTGEYEQYF	TGTGCCAGCAGCTTATCCGGGACAGGGGAGTATGAACAGTACTTC	NA_TRBV3.TRBD1.TRBJ2-7.TRBC2	NA_TGTGCCAGCAGCTTATCCGGGACAGGGGAGTATGAACAGTACTTC	NA_CASSLSGTGEYEQYF	NA_NA_TRBV3.TRBD1.TRBJ2-7.TRBC2_TGTGCCAGCAGCTTATCCGGGACAGGGGAGTATGAACAGTACTTC
TFH	CTCTGGTGTGACAAAT-1	TFH	TRAV3-1.TRAJ58.TRAC	CAVQGTGSKLSF	TGCGCAGTCCAAGGCACTGGGTCTAAGCTGTCATTT	TRBV12-2+TRBV13-2.NA.TRBJ2-4.TRBC2	CASGDSGENTLYF	TGTGCCAGCGGTGATAGTGGGGAAAACACCTTGTACTTT	TRAV3-1.TRAJ58.TRAC_TRBV12-2+TRBV13-2.NA.TRBJ2-4.TRBC2	TGCGCAGTCCAAGGCACTGGGTCTAAGCTGTCATTT_TGTGCCAGCGGTGATAGTGGGGAAAACACCTTGTACTTT	CAVQGTGSKLSF_CASGDSGENTLYF	TRAV3-1.TRAJ58.TRAC_TGCGCAGTCCAAGGCACTGGGTCTAAGCTGTCATTT_TRBV12-2+TRBV13-2.NA.TRBJ2-4.TRBC2_TGTGCCAGCGGTGATAGTGGGGAAAACACCTTGTACTTT
TFH	CTGAAACAGAAAGTGG-1	TFH	TRAV3-1.TRAJ22.TRAC	CAVSASSGSWQLIF	TGCGCAGTCAGTGCATCTTCTGGCAGCTGGCAACTCATCTTT	TRBV31.NA.TRBJ2-7.TRBC2	CAWSPGLGYEQYF	TGTGCCTGGAGCCCGGGACTGGGATATGAACAGTACTTC	TRAV3-1.TRAJ22.TRAC_TRBV31.NA.TRBJ2-7.TRBC2	TGCGCAGTCAGTGCATCTTCTGGCAGCTGGCAACTCATCTTT_TGTGCCTGGAGCCCGGGACTGGGATATGAACAGTACTTC	CAVSASSGSWQLIF_CAWSPGLGYEQYF	TRAV3-1.TRAJ22.TRAC_TGCGCAGTCAGTGCATCTTCTGGCAGCTGGCAACTCATCTTT_TRBV31.NA.TRBJ2-7.TRBC2_TGTGCCTGGAGCCCGGGACTGGGATATGAACAGTACTTC
TFH	CTGAAACCAATACGCT-1	TFH	TRAV5-4.TRAJ7.TRAC	CAARSYSNNRLTL	TGTGCTGCAAGGTCCTACAGCAACAACAGACTTACTTTG	TRBV13-1.NA.TRBJ2-1.TRBC2	CASSYEDSYAEQFF	TGTGCCAGCAGTTATGAGGACTCCTATGCTGAGCAGTTCTTC	TRAV5-4.TRAJ7.TRAC_TRBV13-1.NA.TRBJ2-1.TRBC2	TGTGCTGCAAGGTCCTACAGCAACAACAGACTTACTTTG_TGTGCCAGCAGTTATGAGGACTCCTATGCTGAGCAGTTCTTC	CAARSYSNNRLTL_CASSYEDSYAEQFF	TRAV5-4.TRAJ7.TRAC_TGTGCTGCAAGGTCCTACAGCAACAACAGACTTACTTTG_TRBV13-1.NA.TRBJ2-1.TRBC2_TGTGCCAGCAGTTATGAGGACTCCTATGCTGAGCAGTTCTTC
TFH	CTGAAACGTCATTAGC-1	TFH				TRBV31.NA.TRBJ2-5.TRBC2	CAWSLGVQDTQYF	TGTGCCTGGAGTCTAGGGGTTCAAGACACCCAGTACTTT	NA_TRBV31.NA.TRBJ2-5.TRBC2	NA_TGTGCCTGGAGTCTAGGGGTTCAAGACACCCAGTACTTT	NA_CAWSLGVQDTQYF	NA_NA_TRBV31.NA.TRBJ2-5.TRBC2_TGTGCCTGGAGTCTAGGGGTTCAAGACACCCAGTACTTT
TFH	CTGAAACTCAACCAAC-1	TFH	TRAV1.TRAJ34.TRAC	CAVRGPSSNTDKVVF	TGTGCTGTGAGGGGGCCATCTTCCAATACCGACAAAGTCGTCTTT	TRBV15.NA.TRBJ2-1.TRBC2	CASSLDITYAEQFF	TGTGCCAGCAGTTTGGACATAACCTATGCTGAGCAGTTCTTC	TRAV1.TRAJ34.TRAC_TRBV15.NA.TRBJ2-1.TRBC2	TGTGCTGTGAGGGGGCCATCTTCCAATACCGACAAAGTCGTCTTT_TGTGCCAGCAGTTTGGACATAACCTATGCTGAGCAGTTCTTC	CAVRGPSSNTDKVVF_CASSLDITYAEQFF	TRAV1.TRAJ34.TRAC_TGTGCTGTGAGGGGGCCATCTTCCAATACCGACAAAGTCGTCTTT_TRBV15.NA.TRBJ2-1.TRBC2_TGTGCCAGCAGTTTGGACATAACCTATGCTGAGCAGTTCTTC
TFH	CTGAAACTCGTTGACA-1	TFH				TRBV15.NA.TRBJ2-5.TRBC2	CASSFGTEGDTQYF	TGTGCCAGCAGTTTTGGGACAGAGGGGGACACCCAGTACTTT	NA_TRBV15.NA.TRBJ2-5.TRBC2	NA_TGTGCCAGCAGTTTTGGGACAGAGGGGGACACCCAGTACTTT	NA_CASSFGTEGDTQYF	NA_NA_TRBV15.NA.TRBJ2-5.TRBC2_TGTGCCAGCAGTTTTGGGACAGAGGGGGACACCCAGTACTTT
TFH	CTGAAACTCTCTTATG-1	TFH	TRAV7D-3.TRAJ6.TRAC	CAVASGGNYKPTF	TGTGCAGTGGCCTCAGGAGGAAACTACAAACCTACGTTT	TRBV2.NA.TRBJ1-2.TRBC1	CASSQGGTANSDYTF	TGTGCCAGCAGCCAAGGTGGGACAGCAAACTCCGACTACACCTTC	TRAV7D-3.TRAJ6.TRAC_TRBV2.NA.TRBJ1-2.TRBC1	TGTGCAGTGGCCTCAGGAGGAAACTACAAACCTACGTTT_TGTGCCAGCAGCCAAGGTGGGACAGCAAACTCCGACTACACCTTC	CAVASGGNYKPTF_CASSQGGTANSDYTF	TRAV7D-3.TRAJ6.TRAC_TGTGCAGTGGCCTCAGGAGGAAACTACAAACCTACGTTT_TRBV2.NA.TRBJ1-2.TRBC1_TGTGCCAGCAGCCAAGGTGGGACAGCAAACTCCGACTACACCTTC
TFH	CTGAAGTAGCACAGGT-1	TFH				TRBV31.TRBD1.TRBJ2-7.TRBC2	CAWSRTGDEQYF	TGTGCCTGGAGTCGGACAGGGGATGAACAGTACTTC	NA_TRBV31.TRBD1.TRBJ2-7.TRBC2	NA_TGTGCCTGGAGTCGGACAGGGGATGAACAGTACTTC	NA_CAWSRTGDEQYF	NA_NA_TRBV31.TRBD1.TRBJ2-7.TRBC2_TGTGCCTGGAGTCGGACAGGGGATGAACAGTACTTC
TFH	CTGAAGTAGCTCCCAG-1	TFH				TRBV31.NA.TRBJ1-5.TRBC1	CAWGGQDQAPLF	TGTGCCTGGGGCGGACAGGACCAGGCTCCGCTTTTT	NA_TRBV31.NA.TRBJ1-5.TRBC1	NA_TGTGCCTGGGGCGGACAGGACCAGGCTCCGCTTTTT	NA_CAWGGQDQAPLF	NA_NA_TRBV31.NA.TRBJ1-5.TRBC1_TGTGCCTGGGGCGGACAGGACCAGGCTCCGCTTTTT
TFH	CTGAAGTGTCATATCG-1	TFH	TRAV7N-4.TRAJ13.TRAC	CAVSEQAGTYQRF	TGTGCAGTTAGTGAGCAGGCTGGGACTTACCAGAGGTTT	TRBV19.NA.TRBJ2-4.TRBC2	CASSQLGASQNTLYF	TGTGCCAGCAGTCAACTGGGGGCTAGTCAAAACACCTTGTACTTT	TRAV7N-4.TRAJ13.TRAC_TRBV19.NA.TRBJ2-4.TRBC2	TGTGCAGTTAGTGAGCAGGCTGGGACTTACCAGAGGTTT_TGTGCCAGCAGTCAACTGGGGGCTAGTCAAAACACCTTGTACTTT	CAVSEQAGTYQRF_CASSQLGASQNTLYF	TRAV7N-4.TRAJ13.TRAC_TGTGCAGTTAGTGAGCAGGCTGGGACTTACCAGAGGTTT_TRBV19.NA.TRBJ2-4.TRBC2_TGTGCCAGCAGTCAACTGGGGGCTAGTCAAAACACCTTGTACTTT
TFH	CTGATAGAGATCGGGT-1	TFH				TRBV3.TRBD1.TRBJ2-7.TRBC2	CASSLSGTGEYEQYF	TGTGCCAGCAGCTTATCCGGGACAGGGGAGTATGAACAGTACTTC	NA_TRBV3.TRBD1.TRBJ2-7.TRBC2	NA_TGTGCCAGCAGCTTATCCGGGACAGGGGAGTATGAACAGTACTTC	NA_CASSLSGTGEYEQYF	NA_NA_TRBV3.TRBD1.TRBJ2-7.TRBC2_TGTGCCAGCAGCTTATCCGGGACAGGGGAGTATGAACAGTACTTC
TFH	CTGATAGCAAGCTGAG-1	TFH	TRAV16N.TRAJ57.TRAC	CAMREEYQGGSAKLIF	TGTGCTATGAGAGAGGAGTATCAAGGAGGGTCTGCGAAGCTCATCTTT	TRBV15.NA.TRBJ2-1.TRBC2	CASSLDGNYAEQFF	TGTGCCAGCAGTTTAGACGGTAACTATGCTGAGCAGTTCTTC	TRAV16N.TRAJ57.TRAC_TRBV15.NA.TRBJ2-1.TRBC2	TGTGCTATGAGAGAGGAGTATCAAGGAGGGTCTGCGAAGCTCATCTTT_TGTGCCAGCAGTTTAGACGGTAACTATGCTGAGCAGTTCTTC	CAMREEYQGGSAKLIF_CASSLDGNYAEQFF	TRAV16N.TRAJ57.TRAC_TGTGCTATGAGAGAGGAGTATCAAGGAGGGTCTGCGAAGCTCATCTTT_TRBV15.NA.TRBJ2-1.TRBC2_TGTGCCAGCAGTTTAGACGGTAACTATGCTGAGCAGTTCTTC
TFH	CTGATAGGTTCCACGG-1	TFH	TRAV13N-4.TRAJ22.TRAC	CATASSGSWQLIF	TGTGCTACGGCATCTTCTGGCAGCTGGCAACTCATCTTT	TRBV16.NA.TRBJ2-3.TRBC2	CASSLEDREAETLYF	TGTGCAAGCAGCTTAGAAGACAGGGAGGCAGAAACGCTGTATTTT	TRAV13N-4.TRAJ22.TRAC_TRBV16.NA.TRBJ2-3.TRBC2	TGTGCTACGGCATCTTCTGGCAGCTGGCAACTCATCTTT_TGTGCAAGCAGCTTAGAAGACAGGGAGGCAGAAACGCTGTATTTT	CATASSGSWQLIF_CASSLEDREAETLYF	TRAV13N-4.TRAJ22.TRAC_TGTGCTACGGCATCTTCTGGCAGCTGGCAACTCATCTTT_TRBV16.NA.TRBJ2-3.TRBC2_TGTGCAAGCAGCTTAGAAGACAGGGAGGCAGAAACGCTGTATTTT
TFH	CTGATAGTCGTCTGAA-1	TFH				TRBV13-1.NA.TRBJ2-5.TRBC2	CASSGGQQDTQYF	TGTGCCAGCAGTGGGGGACAACAAGACACCCAGTACTTT	NA_TRBV13-1.NA.TRBJ2-5.TRBC2	NA_TGTGCCAGCAGTGGGGGACAACAAGACACCCAGTACTTT	NA_CASSGGQQDTQYF	NA_NA_TRBV13-1.NA.TRBJ2-5.TRBC2_TGTGCCAGCAGTGGGGGACAACAAGACACCCAGTACTTT
TFH	CTGATCCCACGGACAA-1	TFH				TRBV12-2+TRBV13-2.TRBD2.TRBJ2-5.TRBC2	CASGDGTGGEDTQYF	TGTGCCAGCGGTGACGGGACTGGGGGGGAAGACACCCAGTACTTT	NA_TRBV12-2+TRBV13-2.TRBD2.TRBJ2-5.TRBC2	NA_TGTGCCAGCGGTGACGGGACTGGGGGGGAAGACACCCAGTACTTT	NA_CASGDGTGGEDTQYF	NA_NA_TRBV12-2+TRBV13-2.TRBD2.TRBJ2-5.TRBC2_TGTGCCAGCGGTGACGGGACTGGGGGGGAAGACACCCAGTACTTT
TFH	CTGATCCCAGGACCCT-1	TFH	TRAV13-1.TRAJ45.TRAC	CAMEPYTGGADRLTF	TGTGCTATGGAACCTTATACAGGAGGTGCAGATAGACTCACCTTT	TRBV1.NA.TRBJ2-5.TRBC2;TRBV17.NA.TRBJ2-4.TRBC2	CTCSAPPGGRDTQYF;CASSREGGNTLYF	TGCACCTGCAGTGCGCCCCCGGGGGGAAGGGACACCCAGTACTTT;TGTGCTAGCAGTAGAGAGGGTGGGAACACCTTGTACTTT	TRAV13-1.TRAJ45.TRAC_TRBV1.NA.TRBJ2-5.TRBC2;TRBV17.NA.TRBJ2-4.TRBC2	TGTGCTATGGAACCTTATACAGGAGGTGCAGATAGACTCACCTTT_TGCACCTGCAGTGCGCCCCCGGGGGGAAGGGACACCCAGTACTTT;TGTGCTAGCAGTAGAGAGGGTGGGAACACCTTGTACTTT	CAMEPYTGGADRLTF_CTCSAPPGGRDTQYF;CASSREGGNTLYF	TRAV13-1.TRAJ45.TRAC_TGTGCTATGGAACCTTATACAGGAGGTGCAGATAGACTCACCTTT_TRBV1.NA.TRBJ2-5.TRBC2;TRBV17.NA.TRBJ2-4.TRBC2_TGCACCTGCAGTGCGCCCCCGGGGGGAAGGGACACCCAGTACTTT;TGTGCTAGCAGTAGAGAGGGTGGGAACACCTTGTACTTT
TFH	CTGATCCGTCTACCTC-1	TFH				TRBV15.NA.TRBJ2-4.TRBC2	CASRRGSQNTLYF	TGTGCCAGCAGGAGGGGTAGTCAAAACACCTTGTACTTT	NA_TRBV15.NA.TRBJ2-4.TRBC2	NA_TGTGCCAGCAGGAGGGGTAGTCAAAACACCTTGTACTTT	NA_CASRRGSQNTLYF	NA_NA_TRBV15.NA.TRBJ2-4.TRBC2_TGTGCCAGCAGGAGGGGTAGTCAAAACACCTTGTACTTT
TFH	CTGATCCTCTGTACGA-1	TFH				TRBV16.NA.TRBJ2-5.TRBC2	CASSLGDNQDTQYF	TGTGCAAGCAGCTTAGGGGACAACCAAGACACCCAGTACTTT	NA_TRBV16.NA.TRBJ2-5.TRBC2	NA_TGTGCAAGCAGCTTAGGGGACAACCAAGACACCCAGTACTTT	NA_CASSLGDNQDTQYF	NA_NA_TRBV16.NA.TRBJ2-5.TRBC2_TGTGCAAGCAGCTTAGGGGACAACCAAGACACCCAGTACTTT
TFH	CTGCCTACACACGCTG-1	TFH				TRBV13-1.NA.TRBJ2-5.TRBC2	CASSPGQQDTQYF	TGTGCCAGCAGTCCGGGACAACAAGACACCCAGTACTTT	NA_TRBV13-1.NA.TRBJ2-5.TRBC2	NA_TGTGCCAGCAGTCCGGGACAACAAGACACCCAGTACTTT	NA_CASSPGQQDTQYF	NA_NA_TRBV13-1.NA.TRBJ2-5.TRBC2_TGTGCCAGCAGTCCGGGACAACAAGACACCCAGTACTTT
TFH	CTGCCTACACAGATTC-1	TFH				TRBV5.NA.TRBJ2-7.TRBC2	CASSQDWQDSYEQYF	TGTGCCAGCAGCCAAGATTGGCAGGACTCCTATGAACAGTACTTC	NA_TRBV5.NA.TRBJ2-7.TRBC2	NA_TGTGCCAGCAGCCAAGATTGGCAGGACTCCTATGAACAGTACTTC	NA_CASSQDWQDSYEQYF	NA_NA_TRBV5.NA.TRBJ2-7.TRBC2_TGTGCCAGCAGCCAAGATTGGCAGGACTCCTATGAACAGTACTTC
TFH	CTGCGGACAGGGCATA-1	TFH				TRBV2.NA.TRBJ2-5.TRBC2	CASSQDPRGEDTQYF	TGTGCCAGCAGCCAAGATCCCCGGGGGGAAGACACCCAGTACTTT	NA_TRBV2.NA.TRBJ2-5.TRBC2	NA_TGTGCCAGCAGCCAAGATCCCCGGGGGGAAGACACCCAGTACTTT	NA_CASSQDPRGEDTQYF	NA_NA_TRBV2.NA.TRBJ2-5.TRBC2_TGTGCCAGCAGCCAAGATCCCCGGGGGGAAGACACCCAGTACTTT
TFH	CTGCGGATCTCAAGTG-1	TFH				TRBV13-1.NA.TRBJ2-5.TRBC2	CASSGDNQDTQYF	TGTGCCAGCAGTGGTGACAACCAAGACACCCAGTACTTT	NA_TRBV13-1.NA.TRBJ2-5.TRBC2	NA_TGTGCCAGCAGTGGTGACAACCAAGACACCCAGTACTTT	NA_CASSGDNQDTQYF	NA_NA_TRBV13-1.NA.TRBJ2-5.TRBC2_TGTGCCAGCAGTGGTGACAACCAAGACACCCAGTACTTT
TFH	CTGCTGTAGGCCGAAT-1	TFH				TRBV31.NA.TRBJ2-7.TRBC2	CAWSLTGGEQYF	TGTGCCTGGAGTCTGACGGGGGGGGAACAGTACTTC	NA_TRBV31.NA.TRBJ2-7.TRBC2	NA_TGTGCCTGGAGTCTGACGGGGGGGGAACAGTACTTC	NA_CAWSLTGGEQYF	NA_NA_TRBV31.NA.TRBJ2-7.TRBC2_TGTGCCTGGAGTCTGACGGGGGGGGAACAGTACTTC
TFH	CTGCTGTAGGGTCTCC-1	TFH	TRAV11.TRAJ17.TRAC	CVVGAPNSAGNKLTF	TGTGTGGTGGGCGCGCCTAACAGTGCAGGGAACAAGCTAACTTTT	TRBV1.NA.TRBJ1-1.TRBC1	CTCSADLKGETEVFF	TGCACCTGCAGTGCAGATCTTAAGGGAGAGACAGAAGTCTTCTTT	TRAV11.TRAJ17.TRAC_TRBV1.NA.TRBJ1-1.TRBC1	TGTGTGGTGGGCGCGCCTAACAGTGCAGGGAACAAGCTAACTTTT_TGCACCTGCAGTGCAGATCTTAAGGGAGAGACAGAAGTCTTCTTT	CVVGAPNSAGNKLTF_CTCSADLKGETEVFF	TRAV11.TRAJ17.TRAC_TGTGTGGTGGGCGCGCCTAACAGTGCAGGGAACAAGCTAACTTTT_TRBV1.NA.TRBJ1-1.TRBC1_TGCACCTGCAGTGCAGATCTTAAGGGAGAGACAGAAGTCTTCTTT
TFH	CTGCTGTCAATGTTGC-1	TFH	TRAV6D-3.TRAJ48.TRAC	CAMSEDYGNEKITF	TGTGCTATGAGTGAAGACTATGGAAATGAGAAAATAACTTTT	TRBV5.NA.TRBJ2-2.TRBC2	CASSQGTQNTGQLYF	TGTGCCAGCAGCCAAGGGACACAAAACACCGGGCAGCTCTACTTT	TRAV6D-3.TRAJ48.TRAC_TRBV5.NA.TRBJ2-2.TRBC2	TGTGCTATGAGTGAAGACTATGGAAATGAGAAAATAACTTTT_TGTGCCAGCAGCCAAGGGACACAAAACACCGGGCAGCTCTACTTT	CAMSEDYGNEKITF_CASSQGTQNTGQLYF	TRAV6D-3.TRAJ48.TRAC_TGTGCTATGAGTGAAGACTATGGAAATGAGAAAATAACTTTT_TRBV5.NA.TRBJ2-2.TRBC2_TGTGCCAGCAGCCAAGGGACACAAAACACCGGGCAGCTCTACTTT
TFH	CTGCTGTCAGACTCGC-1	TFH				TRBV16.NA.TRBJ1-4.TRBC1	CASSLRDREGERLFF	TGTGCAAGCAGCCTCCGGGACAGGGAGGGCGAAAGATTATTTTTC	NA_TRBV16.NA.TRBJ1-4.TRBC1	NA_TGTGCAAGCAGCCTCCGGGACAGGGAGGGCGAAAGATTATTTTTC	NA_CASSLRDREGERLFF	NA_NA_TRBV16.NA.TRBJ1-4.TRBC1_TGTGCAAGCAGCCTCCGGGACAGGGAGGGCGAAAGATTATTTTTC
TFH	CTGCTGTGTAAACACA-1	TFH	TRAV6N-7.TRAJ48.TRAC	CALTNYGNEKITF	TGCGCTCTGACCAACTATGGAAATGAGAAAATAACTTTT	TRBV15.NA.TRBJ2-5.TRBC2	CASRLGSQDTQYF	TGTGCCAGCAGACTGGGTTCTCAAGACACCCAGTACTTT	TRAV6N-7.TRAJ48.TRAC_TRBV15.NA.TRBJ2-5.TRBC2	TGCGCTCTGACCAACTATGGAAATGAGAAAATAACTTTT_TGTGCCAGCAGACTGGGTTCTCAAGACACCCAGTACTTT	CALTNYGNEKITF_CASRLGSQDTQYF	TRAV6N-7.TRAJ48.TRAC_TGCGCTCTGACCAACTATGGAAATGAGAAAATAACTTTT_TRBV15.NA.TRBJ2-5.TRBC2_TGTGCCAGCAGACTGGGTTCTCAAGACACCCAGTACTTT
TFH	CTGCTGTGTCACCTAA-1	TFH	TRAV6D-6.TRAJ7.TRAC	CALGSDYSNNRLTL	TGTGCTCTGGGGTCGGACTACAGCAACAACAGACTTACTTTG	TRBV15.NA.TRBJ2-5.TRBC2	CASRLGAQDTQYF	TGTGCCAGCAGACTGGGGGCCCAAGACACCCAGTACTTT	TRAV6D-6.TRAJ7.TRAC_TRBV15.NA.TRBJ2-5.TRBC2	TGTGCTCTGGGGTCGGACTACAGCAACAACAGACTTACTTTG_TGTGCCAGCAGACTGGGGGCCCAAGACACCCAGTACTTT	CALGSDYSNNRLTL_CASRLGAQDTQYF	TRAV6D-6.TRAJ7.TRAC_TGTGCTCTGGGGTCGGACTACAGCAACAACAGACTTACTTTG_TRBV15.NA.TRBJ2-5.TRBC2_TGTGCCAGCAGACTGGGGGCCCAAGACACCCAGTACTTT
TFH	CTGCTGTTCCATGCTC-1	TFH	TRAV6D-6.TRAJ7.TRAC	CALILHYSNNRLTL	TGTGCTCTGATCCTCCACTACAGCAACAACAGACTTACTTTG	TRBV3.NA.TRBJ2-5.TRBC2	CASSAGFQDTQYF	TGTGCCAGCAGTGCAGGGTTCCAAGACACCCAGTACTTT	TRAV6D-6.TRAJ7.TRAC_TRBV3.NA.TRBJ2-5.TRBC2	TGTGCTCTGATCCTCCACTACAGCAACAACAGACTTACTTTG_TGTGCCAGCAGTGCAGGGTTCCAAGACACCCAGTACTTT	CALILHYSNNRLTL_CASSAGFQDTQYF	TRAV6D-6.TRAJ7.TRAC_TGTGCTCTGATCCTCCACTACAGCAACAACAGACTTACTTTG_TRBV3.NA.TRBJ2-5.TRBC2_TGTGCCAGCAGTGCAGGGTTCCAAGACACCCAGTACTTT
TFH	CTGGTCTCACACTGCG-1	TFH				TRBV12-2.NA.TRBJ2-7.TRBC2	CASSPTGGDSYEQYF	TGTGCCAGCTCTCCCACTGGGGGGGACTCCTATGAACAGTACTTC	NA_TRBV12-2.NA.TRBJ2-7.TRBC2	NA_TGTGCCAGCTCTCCCACTGGGGGGGACTCCTATGAACAGTACTTC	NA_CASSPTGGDSYEQYF	NA_NA_TRBV12-2.NA.TRBJ2-7.TRBC2_TGTGCCAGCTCTCCCACTGGGGGGGACTCCTATGAACAGTACTTC
TFH	CTGGTCTCACCCATGG-1	TFH	TRAV5-1.TRAJ7.TRAC	CSASHYSNNRLTL	TGCTCAGCAAGTCACTACAGCAACAACAGACTTACTTTG				TRAV5-1.TRAJ7.TRAC_NA	TGCTCAGCAAGTCACTACAGCAACAACAGACTTACTTTG_NA	CSASHYSNNRLTL_NA	TRAV5-1.TRAJ7.TRAC_TGCTCAGCAAGTCACTACAGCAACAACAGACTTACTTTG_NA_NA
TFH	CTGGTCTTCTAAGCCA-1	TFH	TRAV16N.TRAJ15.TRAC	CAMREVYQGGRALIF	TGTGCTATGAGAGAGGTATACCAGGGAGGCAGAGCTCTGATATTT	TRBV15.NA.TRBJ2-5.TRBC2	CASSFGTEGDTQYF	TGTGCCAGCAGTTTTGGGACAGAGGGGGACACCCAGTACTTT	TRAV16N.TRAJ15.TRAC_TRBV15.NA.TRBJ2-5.TRBC2	TGTGCTATGAGAGAGGTATACCAGGGAGGCAGAGCTCTGATATTT_TGTGCCAGCAGTTTTGGGACAGAGGGGGACACCCAGTACTTT	CAMREVYQGGRALIF_CASSFGTEGDTQYF	TRAV16N.TRAJ15.TRAC_TGTGCTATGAGAGAGGTATACCAGGGAGGCAGAGCTCTGATATTT_TRBV15.NA.TRBJ2-5.TRBC2_TGTGCCAGCAGTTTTGGGACAGAGGGGGACACCCAGTACTTT
TFH	CTGTGCTCAATAGCGG-1	TFH				TRBV3.TRBD1.TRBJ1-1.TRBC1	CASSLAGQGDTEVFF	TGTGCCAGCAGCTTAGCAGGACAGGGAGACACAGAAGTCTTCTTT	NA_TRBV3.TRBD1.TRBJ1-1.TRBC1	NA_TGTGCCAGCAGCTTAGCAGGACAGGGAGACACAGAAGTCTTCTTT	NA_CASSLAGQGDTEVFF	NA_NA_TRBV3.TRBD1.TRBJ1-1.TRBC1_TGTGCCAGCAGCTTAGCAGGACAGGGAGACACAGAAGTCTTCTTT
TFH	CTGTGCTGTAGGACAC-1	TFH	TRAV3-3.TRAJ7.TRAC	CAVSDYSNNRLTL	TGCGCAGTCAGTGACTACAGCAACAACAGACTTACTTTG	TRBV3.TRBD1.TRBJ2-7.TRBC2	CASSPSGQGEYEQYF	TGTGCCAGCAGCCCCTCGGGACAGGGGGAGTATGAACAGTACTTC	TRAV3-3.TRAJ7.TRAC_TRBV3.TRBD1.TRBJ2-7.TRBC2	TGCGCAGTCAGTGACTACAGCAACAACAGACTTACTTTG_TGTGCCAGCAGCCCCTCGGGACAGGGGGAGTATGAACAGTACTTC	CAVSDYSNNRLTL_CASSPSGQGEYEQYF	TRAV3-3.TRAJ7.TRAC_TGCGCAGTCAGTGACTACAGCAACAACAGACTTACTTTG_TRBV3.TRBD1.TRBJ2-7.TRBC2_TGTGCCAGCAGCCCCTCGGGACAGGGGGAGTATGAACAGTACTTC
TFH	CTGTGCTTCCACGTGG-1	TFH				TRBV3.TRBD1.TRBJ2-7.TRBC2	CASSQRGTGDYEQYF	TGTGCCAGCAGCCAGAGAGGGACAGGGGACTATGAACAGTACTTC	NA_TRBV3.TRBD1.TRBJ2-7.TRBC2	NA_TGTGCCAGCAGCCAGAGAGGGACAGGGGACTATGAACAGTACTTC	NA_CASSQRGTGDYEQYF	NA_NA_TRBV3.TRBD1.TRBJ2-7.TRBC2_TGTGCCAGCAGCCAGAGAGGGACAGGGGACTATGAACAGTACTTC
TFH	CTGTTTACATGTTGAC-1	TFH				TRBV13-1.NA.TRBJ1-1.TRBC1	CASSDTDTEVFF	TGTGCCAGCAGTGATACAGACACAGAAGTCTTCTTT	NA_TRBV13-1.NA.TRBJ1-1.TRBC1	NA_TGTGCCAGCAGTGATACAGACACAGAAGTCTTCTTT	NA_CASSDTDTEVFF	NA_NA_TRBV13-1.NA.TRBJ1-1.TRBC1_TGTGCCAGCAGTGATACAGACACAGAAGTCTTCTTT
TFH	CTGTTTAGTCGAAAGC-1	TFH	TRAV14D-3-DV8.TRAJ7.TRAC	CAARSYSNNRLTL	TGTGCAGCAAGGTCCTACAGCAACAACAGACTTACTTTG	TRBV26.NA.TRBJ2-7.TRBC2	CASSLSGDRYEQYF	TGTGCCAGCAGTCTGTCGGGGGACAGATATGAACAGTACTTC	TRAV14D-3-DV8.TRAJ7.TRAC_TRBV26.NA.TRBJ2-7.TRBC2	TGTGCAGCAAGGTCCTACAGCAACAACAGACTTACTTTG_TGTGCCAGCAGTCTGTCGGGGGACAGATATGAACAGTACTTC	CAARSYSNNRLTL_CASSLSGDRYEQYF	TRAV14D-3-DV8.TRAJ7.TRAC_TGTGCAGCAAGGTCCTACAGCAACAACAGACTTACTTTG_TRBV26.NA.TRBJ2-7.TRBC2_TGTGCCAGCAGTCTGTCGGGGGACAGATATGAACAGTACTTC
TFH	CTGTTTAGTGGCTCCA-1	TFH	TRAV13-4-DV7.TRAJ27.TRAC	CAMNTNTGKLTF	TGTGCTATGAACACCAATACAGGCAAATTAACCTTT	TRBV12-2+TRBV13-2.NA.TRBJ1-1.TRBC1	CASGDGGVTEVFF	TGTGCCAGCGGTGATGGGGGGGTCACAGAAGTCTTCTTT	TRAV13-4-DV7.TRAJ27.TRAC_TRBV12-2+TRBV13-2.NA.TRBJ1-1.TRBC1	TGTGCTATGAACACCAATACAGGCAAATTAACCTTT_TGTGCCAGCGGTGATGGGGGGGTCACAGAAGTCTTCTTT	CAMNTNTGKLTF_CASGDGGVTEVFF	TRAV13-4-DV7.TRAJ27.TRAC_TGTGCTATGAACACCAATACAGGCAAATTAACCTTT_TRBV12-2+TRBV13-2.NA.TRBJ1-1.TRBC1_TGTGCCAGCGGTGATGGGGGGGTCACAGAAGTCTTCTTT
TFH	CTGTTTATCTAACTGG-1	TFH	TRAV3-3.TRAJ7.TRAC	CAVSEDYSNNRLTL	TGCGCAGTCAGTGAGGACTACAGCAACAACAGACTTACTTTG	TRBV31.NA.TRBJ2-5.TRBC2	CAWSLGVQDTQYF	TGTGCCTGGAGTCTGGGGGTCCAAGACACCCAGTACTTT	TRAV3-3.TRAJ7.TRAC_TRBV31.NA.TRBJ2-5.TRBC2	TGCGCAGTCAGTGAGGACTACAGCAACAACAGACTTACTTTG_TGTGCCTGGAGTCTGGGGGTCCAAGACACCCAGTACTTT	CAVSEDYSNNRLTL_CAWSLGVQDTQYF	TRAV3-3.TRAJ7.TRAC_TGCGCAGTCAGTGAGGACTACAGCAACAACAGACTTACTTTG_TRBV31.NA.TRBJ2-5.TRBC2_TGTGCCTGGAGTCTGGGGGTCCAAGACACCCAGTACTTT
TFH	CTTACCGAGTCTCAAC-1	TFH				TRBV12-2+TRBV13-2.TRBD1.TRBJ2-7.TRBC2	CASGETGGSSYEQYF	TGTGCCAGCGGTGAGACAGGGGGGAGCTCCTATGAACAGTACTTC	NA_TRBV12-2+TRBV13-2.TRBD1.TRBJ2-7.TRBC2	NA_TGTGCCAGCGGTGAGACAGGGGGGAGCTCCTATGAACAGTACTTC	NA_CASGETGGSSYEQYF	NA_NA_TRBV12-2+TRBV13-2.TRBD1.TRBJ2-7.TRBC2_TGTGCCAGCGGTGAGACAGGGGGGAGCTCCTATGAACAGTACTTC
TFH	CTTACCGCATACCATG-1	TFH	TRAV6-2.TRAJ7.TRAC	CVLGDDYSNNRLTL	TGTGTTCTGGGTGATGACTACAGCAACAACAGACTTACTTTG	TRBV13-1.NA.TRBJ2-2.TRBC2	CASSDDRGDTGQLYF	TGTGCCAGCAGTGACGACAGGGGGGACACCGGGCAGCTCTACTTT	TRAV6-2.TRAJ7.TRAC_TRBV13-1.NA.TRBJ2-2.TRBC2	TGTGTTCTGGGTGATGACTACAGCAACAACAGACTTACTTTG_TGTGCCAGCAGTGACGACAGGGGGGACACCGGGCAGCTCTACTTT	CVLGDDYSNNRLTL_CASSDDRGDTGQLYF	TRAV6-2.TRAJ7.TRAC_TGTGTTCTGGGTGATGACTACAGCAACAACAGACTTACTTTG_TRBV13-1.NA.TRBJ2-2.TRBC2_TGTGCCAGCAGTGACGACAGGGGGGACACCGGGCAGCTCTACTTT
TFH	CTTACCGTCACTGGGC-1	TFH				TRBV13-1.NA.TRBJ1-1.TRBC1	CASSDVDTEVFF	TGTGCCAGCAGTGATGTAGACACAGAAGTCTTCTTT	NA_TRBV13-1.NA.TRBJ1-1.TRBC1	NA_TGTGCCAGCAGTGATGTAGACACAGAAGTCTTCTTT	NA_CASSDVDTEVFF	NA_NA_TRBV13-1.NA.TRBJ1-1.TRBC1_TGTGCCAGCAGTGATGTAGACACAGAAGTCTTCTTT
TFH	CTTAGGAAGTTACGGG-1	TFH	TRAV3-3.TRAJ7.TRAC	CAVRDYSNNRLTL	TGCGCAGTCAGGGACTACAGCAACAACAGACTTACTTTG	TRBV3.NA.TRBJ1-2.TRBC1	CASSSGQDSDYTF	TGTGCCAGCAGCTCCGGACAGGACTCCGACTACACCTTC	TRAV3-3.TRAJ7.TRAC_TRBV3.NA.TRBJ1-2.TRBC1	TGCGCAGTCAGGGACTACAGCAACAACAGACTTACTTTG_TGTGCCAGCAGCTCCGGACAGGACTCCGACTACACCTTC	CAVRDYSNNRLTL_CASSSGQDSDYTF	TRAV3-3.TRAJ7.TRAC_TGCGCAGTCAGGGACTACAGCAACAACAGACTTACTTTG_TRBV3.NA.TRBJ1-2.TRBC1_TGTGCCAGCAGCTCCGGACAGGACTCCGACTACACCTTC
TFH	CTTAGGACATTTCAGG-1	TFH	TRAV3-1.TRAJ58.TRAC	CAVQGTGSKLSF	TGCGCAGTCCAAGGCACTGGGTCTAAGCTGTCATTT	TRBV12-2+TRBV13-2.NA.TRBJ2-4.TRBC2	CASGDSGENTLYF	TGTGCCAGCGGTGATTCTGGGGAGAACACCTTGTACTTT	TRAV3-1.TRAJ58.TRAC_TRBV12-2+TRBV13-2.NA.TRBJ2-4.TRBC2	TGCGCAGTCCAAGGCACTGGGTCTAAGCTGTCATTT_TGTGCCAGCGGTGATTCTGGGGAGAACACCTTGTACTTT	CAVQGTGSKLSF_CASGDSGENTLYF	TRAV3-1.TRAJ58.TRAC_TGCGCAGTCCAAGGCACTGGGTCTAAGCTGTCATTT_TRBV12-2+TRBV13-2.NA.TRBJ2-4.TRBC2_TGTGCCAGCGGTGATTCTGGGGAGAACACCTTGTACTTT
TFH	CTTAGGAGTATTAGCC-1	TFH	TRAV6D-6.TRAJ23.TRAC	CALGDRGYNQGKLIF	TGTGCTCTGGGTGATCGGGGTTATAACCAGGGGAAGCTTATCTTT	TRBV31.NA.TRBJ2-1.TRBC2	CAWGLGGDAEQFF	TGTGCCTGGGGTCTGGGGGGCGATGCTGAGCAGTTCTTC	TRAV6D-6.TRAJ23.TRAC_TRBV31.NA.TRBJ2-1.TRBC2	TGTGCTCTGGGTGATCGGGGTTATAACCAGGGGAAGCTTATCTTT_TGTGCCTGGGGTCTGGGGGGCGATGCTGAGCAGTTCTTC	CALGDRGYNQGKLIF_CAWGLGGDAEQFF	TRAV6D-6.TRAJ23.TRAC_TGTGCTCTGGGTGATCGGGGTTATAACCAGGGGAAGCTTATCTTT_TRBV31.NA.TRBJ2-1.TRBC2_TGTGCCTGGGGTCTGGGGGGCGATGCTGAGCAGTTCTTC
TFH	CTTAGGATCTCGCTTG-1	TFH				TRBV3.NA.TRBJ2-7.TRBC2	CASSLLGDSSYEQYF	TGTGCCAGCAGCTTACTGGGGGACAGCTCCTATGAACAGTACTTC	NA_TRBV3.NA.TRBJ2-7.TRBC2	NA_TGTGCCAGCAGCTTACTGGGGGACAGCTCCTATGAACAGTACTTC	NA_CASSLLGDSSYEQYF	NA_NA_TRBV3.NA.TRBJ2-7.TRBC2_TGTGCCAGCAGCTTACTGGGGGACAGCTCCTATGAACAGTACTTC
TFH	CTTCTCTAGACGCAAC-1	TFH				TRBV5.NA.TRBJ1-1.TRBC1	CASSQDSQGNTEVFF	TGTGCCAGCAGCCAAGATTCACAGGGAAACACAGAAGTCTTCTTT	NA_TRBV5.NA.TRBJ1-1.TRBC1	NA_TGTGCCAGCAGCCAAGATTCACAGGGAAACACAGAAGTCTTCTTT	NA_CASSQDSQGNTEVFF	NA_NA_TRBV5.NA.TRBJ1-1.TRBC1_TGTGCCAGCAGCCAAGATTCACAGGGAAACACAGAAGTCTTCTTT
TFH	CTTCTCTAGATGTTAG-1	TFH				TRBV31.TRBD1.TRBJ1-2.TRBC1	CAWSPGGDSDYTF	TGTGCCTGGAGTCCAGGGGGCGACTCCGACTACACCTTC	NA_TRBV31.TRBD1.TRBJ1-2.TRBC1	NA_TGTGCCTGGAGTCCAGGGGGCGACTCCGACTACACCTTC	NA_CAWSPGGDSDYTF	NA_NA_TRBV31.TRBD1.TRBJ1-2.TRBC1_TGTGCCTGGAGTCCAGGGGGCGACTCCGACTACACCTTC
TFH	CTTCTCTAGCCCAGCT-1	TFH	TRAV16N.TRAJ32.TRAC	CAMREGYGGSGNKLIF	TGTGCTATGAGAGAGGGTTATGGGGGCAGTGGCAACAAGCTCATCTTT	TRBV15.NA.TRBJ2-7.TRBC2	CASSLDGNSYEQYF	TGTGCCAGCAGTTTAGATGGCAACTCCTATGAACAGTACTTC	TRAV16N.TRAJ32.TRAC_TRBV15.NA.TRBJ2-7.TRBC2	TGTGCTATGAGAGAGGGTTATGGGGGCAGTGGCAACAAGCTCATCTTT_TGTGCCAGCAGTTTAGATGGCAACTCCTATGAACAGTACTTC	CAMREGYGGSGNKLIF_CASSLDGNSYEQYF	TRAV16N.TRAJ32.TRAC_TGTGCTATGAGAGAGGGTTATGGGGGCAGTGGCAACAAGCTCATCTTT_TRBV15.NA.TRBJ2-7.TRBC2_TGTGCCAGCAGTTTAGATGGCAACTCCTATGAACAGTACTTC
TFH	CTTCTCTGTTCACGGC-1	TFH				TRBV3.TRBD2.TRBJ2-1.TRBC2	CASSPSGTGDAEQFF	TGTGCCAGCAGCCCCTCCGGGACTGGGGATGCTGAGCAGTTCTTC	NA_TRBV3.TRBD2.TRBJ2-1.TRBC2	NA_TGTGCCAGCAGCCCCTCCGGGACTGGGGATGCTGAGCAGTTCTTC	NA_CASSPSGTGDAEQFF	NA_NA_TRBV3.TRBD2.TRBJ2-1.TRBC2_TGTGCCAGCAGCCCCTCCGGGACTGGGGATGCTGAGCAGTTCTTC
TFH	CTTCTCTTCAACGAAA-1	TFH	TRAV6-1.TRAJ11.TRAC	CVLGRDSGYNKLTF	TGTGTTCTGGGTAGGGACTCGGGATACAACAAACTCACTTTT	TRBV31.NA.TRBJ2-7.TRBC2	CAWSLGDSYEQYF	TGTGCCTGGAGTCTGGGGGACTCCTATGAACAGTACTTC	TRAV6-1.TRAJ11.TRAC_TRBV31.NA.TRBJ2-7.TRBC2	TGTGTTCTGGGTAGGGACTCGGGATACAACAAACTCACTTTT_TGTGCCTGGAGTCTGGGGGACTCCTATGAACAGTACTTC	CVLGRDSGYNKLTF_CAWSLGDSYEQYF	TRAV6-1.TRAJ11.TRAC_TGTGTTCTGGGTAGGGACTCGGGATACAACAAACTCACTTTT_TRBV31.NA.TRBJ2-7.TRBC2_TGTGCCTGGAGTCTGGGGGACTCCTATGAACAGTACTTC
TFH	CTTGGCTAGACAAAGG-1	TFH	TRAV16N.TRAJ32.TRAC	CAMREEYGGSGNKLIF	TGTGCTATGAGAGAGGAGTATGGGGGCAGTGGCAACAAGCTCATCTTT	TRBV19.TRBD1.TRBJ2-5.TRBC2	CASSPPLTGDQDTQYF	TGTGCCAGCAGTCCCCCCCTGACAGGGGACCAAGACACCCAGTACTTT	TRAV16N.TRAJ32.TRAC_TRBV19.TRBD1.TRBJ2-5.TRBC2	TGTGCTATGAGAGAGGAGTATGGGGGCAGTGGCAACAAGCTCATCTTT_TGTGCCAGCAGTCCCCCCCTGACAGGGGACCAAGACACCCAGTACTTT	CAMREEYGGSGNKLIF_CASSPPLTGDQDTQYF	TRAV16N.TRAJ32.TRAC_TGTGCTATGAGAGAGGAGTATGGGGGCAGTGGCAACAAGCTCATCTTT_TRBV19.TRBD1.TRBJ2-5.TRBC2_TGTGCCAGCAGTCCCCCCCTGACAGGGGACCAAGACACCCAGTACTTT
TFH	CTTGGCTCAGCGATCC-1	TFH				TRBV3.NA.TRBJ2-7.TRBC2	CASSPSGTGEYEQYF	TGTGCCAGCAGCCCCTCCGGGACTGGGGAGTATGAACAGTACTTC	NA_TRBV3.NA.TRBJ2-7.TRBC2	NA_TGTGCCAGCAGCCCCTCCGGGACTGGGGAGTATGAACAGTACTTC	NA_CASSPSGTGEYEQYF	NA_NA_TRBV3.NA.TRBJ2-7.TRBC2_TGTGCCAGCAGCCCCTCCGGGACTGGGGAGTATGAACAGTACTTC
TFH	CTTGGCTGTTCTGTTT-1	TFH				TRBV3.NA.TRBJ2-7.TRBC2	CASSLAGTGEYEQYF	TGTGCCAGCAGCTTAGCCGGGACTGGGGAGTATGAACAGTACTTC	NA_TRBV3.NA.TRBJ2-7.TRBC2	NA_TGTGCCAGCAGCTTAGCCGGGACTGGGGAGTATGAACAGTACTTC	NA_CASSLAGTGEYEQYF	NA_NA_TRBV3.NA.TRBJ2-7.TRBC2_TGTGCCAGCAGCTTAGCCGGGACTGGGGAGTATGAACAGTACTTC
TFH	CTTGGCTTCGGTGTTA-1	TFH	TRAV3-3.TRAJ48.TRAC	CAVSNYGNEKITF	TGCGCAGTCAGTAACTATGGAAATGAGAAAATAACTTTT	TRBV13-1.NA.TRBJ1-1.TRBC1	CASSDVDTEVFF	TGTGCCAGCAGTGATGTAGACACAGAAGTCTTCTTT	TRAV3-3.TRAJ48.TRAC_TRBV13-1.NA.TRBJ1-1.TRBC1	TGCGCAGTCAGTAACTATGGAAATGAGAAAATAACTTTT_TGTGCCAGCAGTGATGTAGACACAGAAGTCTTCTTT	CAVSNYGNEKITF_CASSDVDTEVFF	TRAV3-3.TRAJ48.TRAC_TGCGCAGTCAGTAACTATGGAAATGAGAAAATAACTTTT_TRBV13-1.NA.TRBJ1-1.TRBC1_TGTGCCAGCAGTGATGTAGACACAGAAGTCTTCTTT
TFH	CTTGGCTTCTTATCTG-1	TFH	TRAV6-4.TRAJ32.TRAC	CALVDQYGGSGNKLIF	TGTGCTCTGGTTGATCAGTATGGGGGCAGTGGCAACAAGCTCATCTTT	TRBV5.NA.TRBJ1-6.TRBC1	CASSQDLWGDNSPLYF	TGTGCCAGCAGCCAAGATCTCTGGGGGGATAATTCGCCCCTCTACTTT	TRAV6-4.TRAJ32.TRAC_TRBV5.NA.TRBJ1-6.TRBC1	TGTGCTCTGGTTGATCAGTATGGGGGCAGTGGCAACAAGCTCATCTTT_TGTGCCAGCAGCCAAGATCTCTGGGGGGATAATTCGCCCCTCTACTTT	CALVDQYGGSGNKLIF_CASSQDLWGDNSPLYF	TRAV6-4.TRAJ32.TRAC_TGTGCTCTGGTTGATCAGTATGGGGGCAGTGGCAACAAGCTCATCTTT_TRBV5.NA.TRBJ1-6.TRBC1_TGTGCCAGCAGCCAAGATCTCTGGGGGGATAATTCGCCCCTCTACTTT
TFH	CTTTGCGCAGCGTAAG-1	TFH				TRBV3.TRBD1.TRBJ2-7.TRBC2	CASSLSGTGEYEQYF	TGTGCCAGCAGCTTATCCGGGACAGGGGAGTATGAACAGTACTTC	NA_TRBV3.TRBD1.TRBJ2-7.TRBC2	NA_TGTGCCAGCAGCTTATCCGGGACAGGGGAGTATGAACAGTACTTC	NA_CASSLSGTGEYEQYF	NA_NA_TRBV3.TRBD1.TRBJ2-7.TRBC2_TGTGCCAGCAGCTTATCCGGGACAGGGGAGTATGAACAGTACTTC
TFH	CTTTGCGGTCGTCTTC-1	TFH				TRBV13-2.NA.TRBJ2-4.TRBC2	CASGDEGGRDQNTLYF	TGTGCCAGCGGTGATGAGGGGGGGCGCGATCAAAACACCTTGTACTTT	NA_TRBV13-2.NA.TRBJ2-4.TRBC2	NA_TGTGCCAGCGGTGATGAGGGGGGGCGCGATCAAAACACCTTGTACTTT	NA_CASGDEGGRDQNTLYF	NA_NA_TRBV13-2.NA.TRBJ2-4.TRBC2_TGTGCCAGCGGTGATGAGGGGGGGCGCGATCAAAACACCTTGTACTTT
TFH	CTTTGCGGTCTTCTCG-1	TFH				TRBV12-2+TRBV13-2.TRBD1.TRBJ2-5.TRBC2	CASGETGGQDTQYF	TGTGCCAGCGGGGAGACTGGGGGCCAAGACACCCAGTACTTT	NA_TRBV12-2+TRBV13-2.TRBD1.TRBJ2-5.TRBC2	NA_TGTGCCAGCGGGGAGACTGGGGGCCAAGACACCCAGTACTTT	NA_CASGETGGQDTQYF	NA_NA_TRBV12-2+TRBV13-2.TRBD1.TRBJ2-5.TRBC2_TGTGCCAGCGGGGAGACTGGGGGCCAAGACACCCAGTACTTT
TFH	CTTTGCGGTTTCGCTC-1	TFH				TRBV13-1.NA.TRBJ2-5.TRBC2	CASSPGQQDTQYF	TGTGCCAGCAGTCCGGGACAACAAGACACCCAGTACTTT	NA_TRBV13-1.NA.TRBJ2-5.TRBC2	NA_TGTGCCAGCAGTCCGGGACAACAAGACACCCAGTACTTT	NA_CASSPGQQDTQYF	NA_NA_TRBV13-1.NA.TRBJ2-5.TRBC2_TGTGCCAGCAGTCCGGGACAACAAGACACCCAGTACTTT
TFH	CTTTGCGTCTCAACTT-1	TFH				TRBV3.TRBD1.TRBJ1-1.TRBC1	CASSLAGQGDTEVFF	TGTGCCAGCAGCTTAGCCGGACAGGGGGACACAGAAGTCTTCTTT	NA_TRBV3.TRBD1.TRBJ1-1.TRBC1	NA_TGTGCCAGCAGCTTAGCCGGACAGGGGGACACAGAAGTCTTCTTT	NA_CASSLAGQGDTEVFF	NA_NA_TRBV3.TRBD1.TRBJ1-1.TRBC1_TGTGCCAGCAGCTTAGCCGGACAGGGGGACACAGAAGTCTTCTTT
TFH	GAAACTCGTCACCCAG-1	TFH				TRBV3.TRBD2.TRBJ2-1.TRBC2	CASSLDGTGDAEQFF	TGTGCCAGCAGCTTAGACGGGACTGGGGATGCTGAGCAGTTCTTC	NA_TRBV3.TRBD2.TRBJ2-1.TRBC2	NA_TGTGCCAGCAGCTTAGACGGGACTGGGGATGCTGAGCAGTTCTTC	NA_CASSLDGTGDAEQFF	NA_NA_TRBV3.TRBD2.TRBJ2-1.TRBC2_TGTGCCAGCAGCTTAGACGGGACTGGGGATGCTGAGCAGTTCTTC
TFH	GAAACTCGTCTAAACC-1	TFH	TRAV9-1.TRAJ48.TRAC	CAVSAYGNEKITF	TGTGCTGTGAGCGCCTATGGAAATGAGAAAATAACTTTT	TRBV12-2+TRBV13-2.NA.TRBJ2-7.TRBC2	CASGATGDSYEQYF	TGTGCCAGCGGTGCTACTGGGGACTCCTATGAACAGTACTTC	TRAV9-1.TRAJ48.TRAC_TRBV12-2+TRBV13-2.NA.TRBJ2-7.TRBC2	TGTGCTGTGAGCGCCTATGGAAATGAGAAAATAACTTTT_TGTGCCAGCGGTGCTACTGGGGACTCCTATGAACAGTACTTC	CAVSAYGNEKITF_CASGATGDSYEQYF	TRAV9-1.TRAJ48.TRAC_TGTGCTGTGAGCGCCTATGGAAATGAGAAAATAACTTTT_TRBV12-2+TRBV13-2.NA.TRBJ2-7.TRBC2_TGTGCCAGCGGTGCTACTGGGGACTCCTATGAACAGTACTTC
TFH	GAAACTCGTGCGAAAC-1	TFH				TRBV2.NA.TRBJ2-4.TRBC2	CASSQDPQGENTLYF	TGTGCCAGCAGCCAAGATCCACAGGGGGAAAACACCTTGTACTTT	NA_TRBV2.NA.TRBJ2-4.TRBC2	NA_TGTGCCAGCAGCCAAGATCCACAGGGGGAAAACACCTTGTACTTT	NA_CASSQDPQGENTLYF	NA_NA_TRBV2.NA.TRBJ2-4.TRBC2_TGTGCCAGCAGCCAAGATCCACAGGGGGAAAACACCTTGTACTTT
TFH	GAAACTCTCGGCATCG-1	TFH	TRAV7D-4.TRAJ9.TRAC	CAARNMGYKLTF	TGTGCAGCTAGGAACATGGGCTACAAACTTACCTTC	TRBV2.TRBD1.TRBJ2-5.TRBC2	CASSPGQGQDTQYF	TGTGCCAGCAGCCCAGGACAGGGGCAAGACACCCAGTACTTT	TRAV7D-4.TRAJ9.TRAC_TRBV2.TRBD1.TRBJ2-5.TRBC2	TGTGCAGCTAGGAACATGGGCTACAAACTTACCTTC_TGTGCCAGCAGCCCAGGACAGGGGCAAGACACCCAGTACTTT	CAARNMGYKLTF_CASSPGQGQDTQYF	TRAV7D-4.TRAJ9.TRAC_TGTGCAGCTAGGAACATGGGCTACAAACTTACCTTC_TRBV2.TRBD1.TRBJ2-5.TRBC2_TGTGCCAGCAGCCCAGGACAGGGGCAAGACACCCAGTACTTT
TFH	GAAATGACAATCCAAC-1	TFH				TRBV15.TRBD1.TRBJ1-1.TRBC1	CASSLGTENTEVFF	TGTGCCAGCAGTTTGGGGACAGAGAACACAGAAGTCTTCTTT	NA_TRBV15.TRBD1.TRBJ1-1.TRBC1	NA_TGTGCCAGCAGTTTGGGGACAGAGAACACAGAAGTCTTCTTT	NA_CASSLGTENTEVFF	NA_NA_TRBV15.TRBD1.TRBJ1-1.TRBC1_TGTGCCAGCAGTTTGGGGACAGAGAACACAGAAGTCTTCTTT
TFH	GAAATGAGTTCGCGAC-1	TFH				TRBV3.NA.TRBJ2-7.TRBC2	CASSLRGTGEYEQYF	TGTGCCAGCAGCTTACGCGGGACTGGGGAGTATGAACAGTACTTC	NA_TRBV3.NA.TRBJ2-7.TRBC2	NA_TGTGCCAGCAGCTTACGCGGGACTGGGGAGTATGAACAGTACTTC	NA_CASSLRGTGEYEQYF	NA_NA_TRBV3.NA.TRBJ2-7.TRBC2_TGTGCCAGCAGCTTACGCGGGACTGGGGAGTATGAACAGTACTTC
TFH	GAAATGATCTAACTCT-1	TFH	TRAV6D-6.TRAJ32.TRAC	CALSDQGYGGSGNKLIF	TGTGCTCTGAGTGATCAAGGTTATGGGGGCAGTGGCAACAAGCTCATCTTT	TRBV31.NA.TRBJ2-5.TRBC2	CAWSLGLQDTQYF	TGTGCCTGGAGTCTAGGACTGCAAGACACCCAGTACTTT	TRAV6D-6.TRAJ32.TRAC_TRBV31.NA.TRBJ2-5.TRBC2	TGTGCTCTGAGTGATCAAGGTTATGGGGGCAGTGGCAACAAGCTCATCTTT_TGTGCCTGGAGTCTAGGACTGCAAGACACCCAGTACTTT	CALSDQGYGGSGNKLIF_CAWSLGLQDTQYF	TRAV6D-6.TRAJ32.TRAC_TGTGCTCTGAGTGATCAAGGTTATGGGGGCAGTGGCAACAAGCTCATCTTT_TRBV31.NA.TRBJ2-5.TRBC2_TGTGCCTGGAGTCTAGGACTGCAAGACACCCAGTACTTT
TFH	GAACATCCACACCGCA-1	TFH	TRAV15D-1-DV6D-1.TRAJ31.TRAC	CALWELARNNNRIFF	TGTGCTCTCTGGGAGCTAGCAAGGAACAATAACAGAATCTTCTTT	TRBV3.NA.TRBJ2-1.TRBC2	CASSLEGTGDAEQFF	TGTGCCAGCAGCTTAGAAGGGACAGGGGATGCTGAGCAGTTCTTC	TRAV15D-1-DV6D-1.TRAJ31.TRAC_TRBV3.NA.TRBJ2-1.TRBC2	TGTGCTCTCTGGGAGCTAGCAAGGAACAATAACAGAATCTTCTTT_TGTGCCAGCAGCTTAGAAGGGACAGGGGATGCTGAGCAGTTCTTC	CALWELARNNNRIFF_CASSLEGTGDAEQFF	TRAV15D-1-DV6D-1.TRAJ31.TRAC_TGTGCTCTCTGGGAGCTAGCAAGGAACAATAACAGAATCTTCTTT_TRBV3.NA.TRBJ2-1.TRBC2_TGTGCCAGCAGCTTAGAAGGGACAGGGGATGCTGAGCAGTTCTTC
TFH	GAACATCGTATTCTCT-1	TFH	TRAV9-1.TRAJ7.TRAC	CAASDYSNNRLTL	TGTGCTGCGAGTGACTACAGCAACAACAGACTTACTTTG	TRBV12-2+TRBV13-2.NA.TRBJ2-7.TRBC2	CASGASGDSSYEQYF	TGTGCCAGCGGCGCGTCTGGGGATAGCTCCTATGAACAGTACTTC	TRAV9-1.TRAJ7.TRAC_TRBV12-2+TRBV13-2.NA.TRBJ2-7.TRBC2	TGTGCTGCGAGTGACTACAGCAACAACAGACTTACTTTG_TGTGCCAGCGGCGCGTCTGGGGATAGCTCCTATGAACAGTACTTC	CAASDYSNNRLTL_CASGASGDSSYEQYF	TRAV9-1.TRAJ7.TRAC_TGTGCTGCGAGTGACTACAGCAACAACAGACTTACTTTG_TRBV12-2+TRBV13-2.NA.TRBJ2-7.TRBC2_TGTGCCAGCGGCGCGTCTGGGGATAGCTCCTATGAACAGTACTTC
TFH	GAACATCTCACGCATA-1	TFH				TRBV3.NA.TRBJ2-7.TRBC2	CASSLRGTGEYEQYF	TGTGCCAGCAGCTTACGCGGGACTGGGGAGTATGAACAGTACTTC	NA_TRBV3.NA.TRBJ2-7.TRBC2	NA_TGTGCCAGCAGCTTACGCGGGACTGGGGAGTATGAACAGTACTTC	NA_CASSLRGTGEYEQYF	NA_NA_TRBV3.NA.TRBJ2-7.TRBC2_TGTGCCAGCAGCTTACGCGGGACTGGGGAGTATGAACAGTACTTC
TFH	GAACCTAAGTAGGTGC-1	TFH				TRBV3.NA.TRBJ2-5.TRBC2	CASSLGGKGEDTQYF	TGTGCCAGCAGCTTAGGTGGGAAGGGGGAAGACACCCAGTACTTT	NA_TRBV3.NA.TRBJ2-5.TRBC2	NA_TGTGCCAGCAGCTTAGGTGGGAAGGGGGAAGACACCCAGTACTTT	NA_CASSLGGKGEDTQYF	NA_NA_TRBV3.NA.TRBJ2-5.TRBC2_TGTGCCAGCAGCTTAGGTGGGAAGGGGGAAGACACCCAGTACTTT
TFH	GAACCTACAATTGCTG-1	TFH				TRBV3.TRBD1.TRBJ2-7.TRBC2	CASSSSGTGDYEQYF	TGTGCCAGCAGCTCCTCCGGGACAGGGGACTATGAACAGTACTTC	NA_TRBV3.TRBD1.TRBJ2-7.TRBC2	NA_TGTGCCAGCAGCTCCTCCGGGACAGGGGACTATGAACAGTACTTC	NA_CASSSSGTGDYEQYF	NA_NA_TRBV3.TRBD1.TRBJ2-7.TRBC2_TGTGCCAGCAGCTCCTCCGGGACAGGGGACTATGAACAGTACTTC
TFH	GAACCTAGTAGCGATG-1	TFH				TRBV3.NA.TRBJ2-7.TRBC2	CASSPSGTGEYEQYF	TGTGCCAGCAGCCCCTCCGGGACTGGGGAGTATGAACAGTACTTC	NA_TRBV3.NA.TRBJ2-7.TRBC2	NA_TGTGCCAGCAGCCCCTCCGGGACTGGGGAGTATGAACAGTACTTC	NA_CASSPSGTGEYEQYF	NA_NA_TRBV3.NA.TRBJ2-7.TRBC2_TGTGCCAGCAGCCCCTCCGGGACTGGGGAGTATGAACAGTACTTC
TFH	GAACCTAGTATCACCA-1	TFH	TRAV16N.TRAJ7.TRAC	CAMREDYSNNRLTL	TGTGCTATGAGAGAGGACTACAGCAACAACAGACTTACTTTG	TRBV15.NA.TRBJ2-5.TRBC2	CASSLGQQDTQYF	TGTGCCAGCAGTTTAGGGCAACAAGACACCCAGTACTTT	TRAV16N.TRAJ7.TRAC_TRBV15.NA.TRBJ2-5.TRBC2	TGTGCTATGAGAGAGGACTACAGCAACAACAGACTTACTTTG_TGTGCCAGCAGTTTAGGGCAACAAGACACCCAGTACTTT	CAMREDYSNNRLTL_CASSLGQQDTQYF	TRAV16N.TRAJ7.TRAC_TGTGCTATGAGAGAGGACTACAGCAACAACAGACTTACTTTG_TRBV15.NA.TRBJ2-5.TRBC2_TGTGCCAGCAGTTTAGGGCAACAAGACACCCAGTACTTT
TFH	GAACGGACACAGACAG-1	TFH				TRBV1.TRBD1.TRBJ2-1.TRBC2	CTCSGDRVNYAEQFF	TGCACCTGCAGTGGGGACAGGGTTAACTATGCTGAGCAGTTCTTC	NA_TRBV1.TRBD1.TRBJ2-1.TRBC2	NA_TGCACCTGCAGTGGGGACAGGGTTAACTATGCTGAGCAGTTCTTC	NA_CTCSGDRVNYAEQFF	NA_NA_TRBV1.TRBD1.TRBJ2-1.TRBC2_TGCACCTGCAGTGGGGACAGGGTTAACTATGCTGAGCAGTTCTTC
TFH	GAACGGATCAACACCA-1	TFH	TRAV3-1.TRAJ22.TRAC	CAVSASSGSWQLIF	TGCGCAGTCAGTGCATCTTCTGGCAGCTGGCAACTCATCTTT	TRBV31.NA.TRBJ2-7.TRBC2	CAWSPGLGYEQYF	TGTGCCTGGAGCCCGGGACTGGGATATGAACAGTACTTC	TRAV3-1.TRAJ22.TRAC_TRBV31.NA.TRBJ2-7.TRBC2	TGCGCAGTCAGTGCATCTTCTGGCAGCTGGCAACTCATCTTT_TGTGCCTGGAGCCCGGGACTGGGATATGAACAGTACTTC	CAVSASSGSWQLIF_CAWSPGLGYEQYF	TRAV3-1.TRAJ22.TRAC_TGCGCAGTCAGTGCATCTTCTGGCAGCTGGCAACTCATCTTT_TRBV31.NA.TRBJ2-7.TRBC2_TGTGCCTGGAGCCCGGGACTGGGATATGAACAGTACTTC
TFH	GAAGCAGAGGCGACAT-1	TFH	TRAV9-1.TRAJ7.TRAC	CAVSGYSNNRLTL	TGTGCTGTGAGCGGCTACAGCAACAACAGACTTACTTTG	TRBV13-2.NA.TRBJ2-7.TRBC2	CASGESGGSSYEQYF	TGTGCCAGCGGTGAGTCTGGGGGAAGCTCCTATGAACAGTACTTC	TRAV9-1.TRAJ7.TRAC_TRBV13-2.NA.TRBJ2-7.TRBC2	TGTGCTGTGAGCGGCTACAGCAACAACAGACTTACTTTG_TGTGCCAGCGGTGAGTCTGGGGGAAGCTCCTATGAACAGTACTTC	CAVSGYSNNRLTL_CASGESGGSSYEQYF	TRAV9-1.TRAJ7.TRAC_TGTGCTGTGAGCGGCTACAGCAACAACAGACTTACTTTG_TRBV13-2.NA.TRBJ2-7.TRBC2_TGTGCCAGCGGTGAGTCTGGGGGAAGCTCCTATGAACAGTACTTC
TFH	GAAGCAGAGGCTAGAC-1	TFH	TRAV13-1.TRAJ23.TRAC	CAWTSYNQGKLIF	TGTGCTTGGACGTCTTATAACCAGGGGAAGCTTATCTTT	TRBV15.NA.TRBJ1-1.TRBC1	CASSLQGDTEVFF	TGTGCCAGCAGTTTACAGGGGGACACAGAAGTCTTCTTT	TRAV13-1.TRAJ23.TRAC_TRBV15.NA.TRBJ1-1.TRBC1	TGTGCTTGGACGTCTTATAACCAGGGGAAGCTTATCTTT_TGTGCCAGCAGTTTACAGGGGGACACAGAAGTCTTCTTT	CAWTSYNQGKLIF_CASSLQGDTEVFF	TRAV13-1.TRAJ23.TRAC_TGTGCTTGGACGTCTTATAACCAGGGGAAGCTTATCTTT_TRBV15.NA.TRBJ1-1.TRBC1_TGTGCCAGCAGTTTACAGGGGGACACAGAAGTCTTCTTT
TFH	GAAGCAGAGTGGTCCC-1	TFH	TRAV6N-7.TRAJ47.TRAC	CALRDYANKMIF	TGCGCTCTGAGAGACTATGCAAACAAGATGATCTTT	TRBV13-1.NA.TRBJ2-5.TRBC2	CASSPGQQDTQYF	TGTGCCAGCAGTCCGGGACAACAAGACACCCAGTACTTT	TRAV6N-7.TRAJ47.TRAC_TRBV13-1.NA.TRBJ2-5.TRBC2	TGCGCTCTGAGAGACTATGCAAACAAGATGATCTTT_TGTGCCAGCAGTCCGGGACAACAAGACACCCAGTACTTT	CALRDYANKMIF_CASSPGQQDTQYF	TRAV6N-7.TRAJ47.TRAC_TGCGCTCTGAGAGACTATGCAAACAAGATGATCTTT_TRBV13-1.NA.TRBJ2-5.TRBC2_TGTGCCAGCAGTCCGGGACAACAAGACACCCAGTACTTT
TFH	GAAGCAGGTATATCCG-1	TFH				TRBV3.NA.TRBJ2-7.TRBC2	CASSLRGLGEYEQYF	TGTGCCAGCAGCTTAAGGGGACTGGGGGAATATGAACAGTACTTC	NA_TRBV3.NA.TRBJ2-7.TRBC2	NA_TGTGCCAGCAGCTTAAGGGGACTGGGGGAATATGAACAGTACTTC	NA_CASSLRGLGEYEQYF	NA_NA_TRBV3.NA.TRBJ2-7.TRBC2_TGTGCCAGCAGCTTAAGGGGACTGGGGGAATATGAACAGTACTTC
TFH	GAATAAGGTCACTGGC-1	TFH				TRBV15.NA.TRBJ2-1.TRBC2	CASSLDGNYAEQFF	TGTGCCAGCAGTTTAGACGGTAACTATGCTGAGCAGTTCTTC	NA_TRBV15.NA.TRBJ2-1.TRBC2	NA_TGTGCCAGCAGTTTAGACGGTAACTATGCTGAGCAGTTCTTC	NA_CASSLDGNYAEQFF	NA_NA_TRBV15.NA.TRBJ2-1.TRBC2_TGTGCCAGCAGTTTAGACGGTAACTATGCTGAGCAGTTCTTC
TFH	GAATAAGTCTTACCTA-1	TFH	TRAV5-1.TRAJ42.TRAC;TRAV6D-6.TRAJ7.TRAC	CSARLSGGSNAKLTF;CALSDDYSNNRLTL	TGCTCAGCAAGGTTATCTGGAGGAAGCAATGCAAAGCTAACCTTC;TGTGCTCTGAGTGATGACTACAGCAACAACAGACTTACTTTG	TRBV15.NA.TRBJ2-5.TRBC2	CASRTGSQDTQYF	TGTGCCAGCAGAACTGGGTCCCAAGACACCCAGTACTTT	TRAV5-1.TRAJ42.TRAC;TRAV6D-6.TRAJ7.TRAC_TRBV15.NA.TRBJ2-5.TRBC2	TGCTCAGCAAGGTTATCTGGAGGAAGCAATGCAAAGCTAACCTTC;TGTGCTCTGAGTGATGACTACAGCAACAACAGACTTACTTTG_TGTGCCAGCAGAACTGGGTCCCAAGACACCCAGTACTTT	CSARLSGGSNAKLTF;CALSDDYSNNRLTL_CASRTGSQDTQYF	TRAV5-1.TRAJ42.TRAC;TRAV6D-6.TRAJ7.TRAC_TGCTCAGCAAGGTTATCTGGAGGAAGCAATGCAAAGCTAACCTTC;TGTGCTCTGAGTGATGACTACAGCAACAACAGACTTACTTTG_TRBV15.NA.TRBJ2-5.TRBC2_TGTGCCAGCAGAACTGGGTCCCAAGACACCCAGTACTTT
TFH	GAATGAAAGCGCCTTG-1	TFH	TRAV6D-6.TRAJ32.TRAC	CALSDQGYGGSGNKLIF	TGTGCTCTGAGTGATCAAGGTTATGGGGGCAGTGGCAACAAGCTCATCTTT	TRBV31.NA.TRBJ2-5.TRBC2	CAWSLGLQDTQYF	TGTGCCTGGAGTCTAGGACTGCAAGACACCCAGTACTTT	TRAV6D-6.TRAJ32.TRAC_TRBV31.NA.TRBJ2-5.TRBC2	TGTGCTCTGAGTGATCAAGGTTATGGGGGCAGTGGCAACAAGCTCATCTTT_TGTGCCTGGAGTCTAGGACTGCAAGACACCCAGTACTTT	CALSDQGYGGSGNKLIF_CAWSLGLQDTQYF	TRAV6D-6.TRAJ32.TRAC_TGTGCTCTGAGTGATCAAGGTTATGGGGGCAGTGGCAACAAGCTCATCTTT_TRBV31.NA.TRBJ2-5.TRBC2_TGTGCCTGGAGTCTAGGACTGCAAGACACCCAGTACTTT
TFH	GAATGAAGTGCACCAC-1	TFH				TRBV15.NA.TRBJ2-4.TRBC2	CASRRGSQNTLYF	TGTGCCAGCAGGAGGGGTAGTCAAAACACCTTGTACTTT	NA_TRBV15.NA.TRBJ2-4.TRBC2	NA_TGTGCCAGCAGGAGGGGTAGTCAAAACACCTTGTACTTT	NA_CASRRGSQNTLYF	NA_NA_TRBV15.NA.TRBJ2-4.TRBC2_TGTGCCAGCAGGAGGGGTAGTCAAAACACCTTGTACTTT
TFH	GAATGAAGTGCACGAA-1	TFH	TRAV13-1.TRAJ42.TRAC	CAMANSGGSNAKLTF	TGTGCTATGGCGAATTCTGGAGGAAGCAATGCAAAGCTAACCTTC	TRBV15.NA.TRBJ2-5.TRBC2	CASSVGQQDTQYF	TGTGCCAGCAGTGTGGGACAGCAAGACACCCAGTACTTT	TRAV13-1.TRAJ42.TRAC_TRBV15.NA.TRBJ2-5.TRBC2	TGTGCTATGGCGAATTCTGGAGGAAGCAATGCAAAGCTAACCTTC_TGTGCCAGCAGTGTGGGACAGCAAGACACCCAGTACTTT	CAMANSGGSNAKLTF_CASSVGQQDTQYF	TRAV13-1.TRAJ42.TRAC_TGTGCTATGGCGAATTCTGGAGGAAGCAATGCAAAGCTAACCTTC_TRBV15.NA.TRBJ2-5.TRBC2_TGTGCCAGCAGTGTGGGACAGCAAGACACCCAGTACTTT
TFH	GACACGCAGACTAGGC-1	TFH	TRAV9-1.TRAJ7.TRAC	CAVSGYSNNRLTL	TGTGCTGTGAGCGGCTACAGCAACAACAGACTTACTTTG	TRBV12-2+TRBV13-2.NA.TRBJ2-7.TRBC2	CASGESGGSSYEQYF	TGTGCCAGCGGTGAGTCTGGGGGAAGCTCCTATGAACAGTACTTC	TRAV9-1.TRAJ7.TRAC_TRBV12-2+TRBV13-2.NA.TRBJ2-7.TRBC2	TGTGCTGTGAGCGGCTACAGCAACAACAGACTTACTTTG_TGTGCCAGCGGTGAGTCTGGGGGAAGCTCCTATGAACAGTACTTC	CAVSGYSNNRLTL_CASGESGGSSYEQYF	TRAV9-1.TRAJ7.TRAC_TGTGCTGTGAGCGGCTACAGCAACAACAGACTTACTTTG_TRBV12-2+TRBV13-2.NA.TRBJ2-7.TRBC2_TGTGCCAGCGGTGAGTCTGGGGGAAGCTCCTATGAACAGTACTTC
TFH	GACACGCTCATCTGCC-1	TFH	TRAV3-1.TRAJ58.TRAC	CAVQGTGSKLSF	TGCGCAGTCCAAGGCACTGGGTCTAAGCTGTCATTT	TRBV12-2+TRBV13-2.NA.TRBJ2-4.TRBC2	CASGDSGENTLYF	TGTGCCAGCGGTGATTCTGGGGAGAACACCTTGTACTTT	TRAV3-1.TRAJ58.TRAC_TRBV12-2+TRBV13-2.NA.TRBJ2-4.TRBC2	TGCGCAGTCCAAGGCACTGGGTCTAAGCTGTCATTT_TGTGCCAGCGGTGATTCTGGGGAGAACACCTTGTACTTT	CAVQGTGSKLSF_CASGDSGENTLYF	TRAV3-1.TRAJ58.TRAC_TGCGCAGTCCAAGGCACTGGGTCTAAGCTGTCATTT_TRBV12-2+TRBV13-2.NA.TRBJ2-4.TRBC2_TGTGCCAGCGGTGATTCTGGGGAGAACACCTTGTACTTT
TFH	GACAGAGAGACAGACC-1	TFH				TRBV16.TRBD1.TRBJ1-1.TRBC1	CASSLAGTGDTEVFF	TGTGCAAGCAGCTTAGCAGGGACAGGGGACACAGAAGTCTTCTTT	NA_TRBV16.TRBD1.TRBJ1-1.TRBC1	NA_TGTGCAAGCAGCTTAGCAGGGACAGGGGACACAGAAGTCTTCTTT	NA_CASSLAGTGDTEVFF	NA_NA_TRBV16.TRBD1.TRBJ1-1.TRBC1_TGTGCAAGCAGCTTAGCAGGGACAGGGGACACAGAAGTCTTCTTT
TFH	GACAGAGAGATAGTCA-1	TFH	TRAV5-1.TRAJ7.TRAC	CSASHYSNNRLTL	TGCTCAGCAAGTCACTACAGCAACAACAGACTTACTTTG	TRBV2.NA.TRBJ2-5.TRBC2	CASSQDATAQDTQYF	TGTGCCAGCAGCCAAGACGCCACAGCCCAAGACACCCAGTACTTT	TRAV5-1.TRAJ7.TRAC_TRBV2.NA.TRBJ2-5.TRBC2	TGCTCAGCAAGTCACTACAGCAACAACAGACTTACTTTG_TGTGCCAGCAGCCAAGACGCCACAGCCCAAGACACCCAGTACTTT	CSASHYSNNRLTL_CASSQDATAQDTQYF	TRAV5-1.TRAJ7.TRAC_TGCTCAGCAAGTCACTACAGCAACAACAGACTTACTTTG_TRBV2.NA.TRBJ2-5.TRBC2_TGTGCCAGCAGCCAAGACGCCACAGCCCAAGACACCCAGTACTTT
TFH	GACAGAGCAAGTAATG-1	TFH	TRAV12-3.TRAJ6.TRAC	CALTRTSGGNYKPTF	TGTGCTTTGACCCGAACCTCAGGAGGAAACTACAAACCTACGTTT	TRBV12-2+TRBV13-2.TRBD1.TRBJ2-7.TRBC2	CASGDNTGGSYEQYF	TGTGCCAGCGGTGATAATACAGGGGGCTCCTATGAACAGTACTTC	TRAV12-3.TRAJ6.TRAC_TRBV12-2+TRBV13-2.TRBD1.TRBJ2-7.TRBC2	TGTGCTTTGACCCGAACCTCAGGAGGAAACTACAAACCTACGTTT_TGTGCCAGCGGTGATAATACAGGGGGCTCCTATGAACAGTACTTC	CALTRTSGGNYKPTF_CASGDNTGGSYEQYF	TRAV12-3.TRAJ6.TRAC_TGTGCTTTGACCCGAACCTCAGGAGGAAACTACAAACCTACGTTT_TRBV12-2+TRBV13-2.TRBD1.TRBJ2-7.TRBC2_TGTGCCAGCGGTGATAATACAGGGGGCTCCTATGAACAGTACTTC
TFH	GACAGAGCATCGACGC-1	TFH				TRBV3.TRBD1.TRBJ2-7.TRBC2	CASSPSGQGEYEQYF	TGTGCCAGCAGCCCCTCGGGACAGGGGGAGTATGAACAGTACTTC	NA_TRBV3.TRBD1.TRBJ2-7.TRBC2	NA_TGTGCCAGCAGCCCCTCGGGACAGGGGGAGTATGAACAGTACTTC	NA_CASSPSGQGEYEQYF	NA_NA_TRBV3.TRBD1.TRBJ2-7.TRBC2_TGTGCCAGCAGCCCCTCGGGACAGGGGGAGTATGAACAGTACTTC
TFH	GACAGAGTCAATAAGG-1	TFH				TRBV31.NA.TRBJ2-7.TRBC2	CAWSPGLGYEQYF	TGTGCCTGGAGCCCGGGACTGGGATATGAACAGTACTTC	NA_TRBV31.NA.TRBJ2-7.TRBC2	NA_TGTGCCTGGAGCCCGGGACTGGGATATGAACAGTACTTC	NA_CAWSPGLGYEQYF	NA_NA_TRBV31.NA.TRBJ2-7.TRBC2_TGTGCCTGGAGCCCGGGACTGGGATATGAACAGTACTTC
TFH	GACAGAGTCCTCAACC-1	TFH	TRAV3-3.TRAJ7.TRAC	CAVSGYSNNRLTL	TGCGCAGTCAGTGGGTACAGCAACAACAGACTTACTTTG	TRBV3.TRBD1.TRBJ1-1.TRBC1	CASSYSGTGDTEVFF	TGTGCCAGCAGCTACTCCGGGACAGGGGACACAGAAGTCTTCTTT	TRAV3-3.TRAJ7.TRAC_TRBV3.TRBD1.TRBJ1-1.TRBC1	TGCGCAGTCAGTGGGTACAGCAACAACAGACTTACTTTG_TGTGCCAGCAGCTACTCCGGGACAGGGGACACAGAAGTCTTCTTT	CAVSGYSNNRLTL_CASSYSGTGDTEVFF	TRAV3-3.TRAJ7.TRAC_TGCGCAGTCAGTGGGTACAGCAACAACAGACTTACTTTG_TRBV3.TRBD1.TRBJ1-1.TRBC1_TGTGCCAGCAGCTACTCCGGGACAGGGGACACAGAAGTCTTCTTT
TFH	GACCAATTCATCGATG-1	TFH	TRAV16N.TRAJ27.TRAC	CAMRGYNTNTGKLTF	TGTGCTATGAGAGGGTATAACACCAATACAGGCAAATTAACCTTT	TRBV15.NA.TRBJ2-7.TRBC2	CASSLGTESYEQYF	TGTGCCAGCAGTTTGGGGACGGAATCCTATGAACAGTACTTC	TRAV16N.TRAJ27.TRAC_TRBV15.NA.TRBJ2-7.TRBC2	TGTGCTATGAGAGGGTATAACACCAATACAGGCAAATTAACCTTT_TGTGCCAGCAGTTTGGGGACGGAATCCTATGAACAGTACTTC	CAMRGYNTNTGKLTF_CASSLGTESYEQYF	TRAV16N.TRAJ27.TRAC_TGTGCTATGAGAGGGTATAACACCAATACAGGCAAATTAACCTTT_TRBV15.NA.TRBJ2-7.TRBC2_TGTGCCAGCAGTTTGGGGACGGAATCCTATGAACAGTACTTC
TFH	GACCAATTCCATGAAC-1	TFH	TRAV9D-1.TRAJ48.TRAC	CAVSNYGNEKITF	TGTGCTGTGAGCAACTATGGAAATGAGAAAATAACTTTT	TRBV12-2+TRBV13-2.NA.TRBJ2-7.TRBC2	CASGETGVSYEQYF	TGTGCCAGCGGTGAGACTGGGGTCTCCTATGAACAGTACTTC	TRAV9D-1.TRAJ48.TRAC_TRBV12-2+TRBV13-2.NA.TRBJ2-7.TRBC2	TGTGCTGTGAGCAACTATGGAAATGAGAAAATAACTTTT_TGTGCCAGCGGTGAGACTGGGGTCTCCTATGAACAGTACTTC	CAVSNYGNEKITF_CASGETGVSYEQYF	TRAV9D-1.TRAJ48.TRAC_TGTGCTGTGAGCAACTATGGAAATGAGAAAATAACTTTT_TRBV12-2+TRBV13-2.NA.TRBJ2-7.TRBC2_TGTGCCAGCGGTGAGACTGGGGTCTCCTATGAACAGTACTTC
TFH	GACCTGGAGACCCACC-1	TFH	TRAV5-4.TRAJ57.TRAC	CAASDQGGSAKLIF	TGTGCTGCAAGTGATCAAGGAGGGTCTGCGAAGCTCATCTTT	TRBV13-2.NA.TRBJ1-2.TRBC1	CASGVQDSDYTF	TGTGCCAGCGGTGTCCAAGACTCCGACTACACCTTC	TRAV5-4.TRAJ57.TRAC_TRBV13-2.NA.TRBJ1-2.TRBC1	TGTGCTGCAAGTGATCAAGGAGGGTCTGCGAAGCTCATCTTT_TGTGCCAGCGGTGTCCAAGACTCCGACTACACCTTC	CAASDQGGSAKLIF_CASGVQDSDYTF	TRAV5-4.TRAJ57.TRAC_TGTGCTGCAAGTGATCAAGGAGGGTCTGCGAAGCTCATCTTT_TRBV13-2.NA.TRBJ1-2.TRBC1_TGTGCCAGCGGTGTCCAAGACTCCGACTACACCTTC
TFH	GACCTGGCACCTTGTC-1	TFH	TRAV6N-6.TRAJ48.TRAC	CALTNYGNEKITF	TGCGCTCTGACCAACTATGGAAATGAGAAAATAACTTTT	TRBV5.NA.TRBJ2-3.TRBC2	CASSQALASSAETLYF	TGTGCCAGCAGCCAAGCACTGGCCTCTAGTGCAGAAACGCTGTATTTT	TRAV6N-6.TRAJ48.TRAC_TRBV5.NA.TRBJ2-3.TRBC2	TGCGCTCTGACCAACTATGGAAATGAGAAAATAACTTTT_TGTGCCAGCAGCCAAGCACTGGCCTCTAGTGCAGAAACGCTGTATTTT	CALTNYGNEKITF_CASSQALASSAETLYF	TRAV6N-6.TRAJ48.TRAC_TGCGCTCTGACCAACTATGGAAATGAGAAAATAACTTTT_TRBV5.NA.TRBJ2-3.TRBC2_TGTGCCAGCAGCCAAGCACTGGCCTCTAGTGCAGAAACGCTGTATTTT
TFH	GACCTGGTCATGTCCC-1	TFH				TRBV16.TRBD1.TRBJ2-3.TRBC2	CASSLRDREAETLYF	TGTGCAAGCAGCCTCCGGGACAGGGAGGCAGAAACGCTGTATTTT	NA_TRBV16.TRBD1.TRBJ2-3.TRBC2	NA_TGTGCAAGCAGCCTCCGGGACAGGGAGGCAGAAACGCTGTATTTT	NA_CASSLRDREAETLYF	NA_NA_TRBV16.TRBD1.TRBJ2-3.TRBC2_TGTGCAAGCAGCCTCCGGGACAGGGAGGCAGAAACGCTGTATTTT
TFH	GACCTGGTCGCATGGC-1	TFH				TRBV15.NA.TRBJ2-7.TRBC2	CASSLDSSYEQYF	TGTGCCAGCAGTTTGGACAGCTCCTATGAACAGTACTTC	NA_TRBV15.NA.TRBJ2-7.TRBC2	NA_TGTGCCAGCAGTTTGGACAGCTCCTATGAACAGTACTTC	NA_CASSLDSSYEQYF	NA_NA_TRBV15.NA.TRBJ2-7.TRBC2_TGTGCCAGCAGTTTGGACAGCTCCTATGAACAGTACTTC
TFH	GACGCGTTCTTAGAGC-1	TFH	TRAV5-4.TRAJ43.TRAC	CAASRNNNNAPRF	TGTGCTGCAAGTAGGAATAACAACAATGCCCCACGATTT	TRBV13-3.NA.TRBJ1-3.TRBC1	CASSEGRDGNTLYF	TGTGCCAGCAGTGAGGGCAGGGATGGAAATACGCTCTATTTT	TRAV5-4.TRAJ43.TRAC_TRBV13-3.NA.TRBJ1-3.TRBC1	TGTGCTGCAAGTAGGAATAACAACAATGCCCCACGATTT_TGTGCCAGCAGTGAGGGCAGGGATGGAAATACGCTCTATTTT	CAASRNNNNAPRF_CASSEGRDGNTLYF	TRAV5-4.TRAJ43.TRAC_TGTGCTGCAAGTAGGAATAACAACAATGCCCCACGATTT_TRBV13-3.NA.TRBJ1-3.TRBC1_TGTGCCAGCAGTGAGGGCAGGGATGGAAATACGCTCTATTTT
TFH	GACGGCTAGCGTCTAT-1	TFH				TRBV31.NA.TRBJ2-2.TRBC2	CAWSLGTDTGQLYF	TGTGCCTGGAGTCTAGGGACAGACACCGGGCAGCTCTACTTT	NA_TRBV31.NA.TRBJ2-2.TRBC2	NA_TGTGCCTGGAGTCTAGGGACAGACACCGGGCAGCTCTACTTT	NA_CAWSLGTDTGQLYF	NA_NA_TRBV31.NA.TRBJ2-2.TRBC2_TGTGCCTGGAGTCTAGGGACAGACACCGGGCAGCTCTACTTT
TFH	GACGGCTAGTGTACTC-1	TFH				TRBV13-1.NA.TRBJ2-5.TRBC2	CASSGGQQDTQYF	TGTGCCAGCAGTGGGGGACAACAAGACACCCAGTACTTT	NA_TRBV13-1.NA.TRBJ2-5.TRBC2	NA_TGTGCCAGCAGTGGGGGACAACAAGACACCCAGTACTTT	NA_CASSGGQQDTQYF	NA_NA_TRBV13-1.NA.TRBJ2-5.TRBC2_TGTGCCAGCAGTGGGGGACAACAAGACACCCAGTACTTT
TFH	GACGGCTCAAAGTGCG-1	TFH	TRAV6D-6.TRAJ32.TRAC	CALGDQYGGSGNKLIF	TGTGCTCTGGGTGATCAGTATGGGGGCAGTGGCAACAAGCTCATCTTT	TRBV12-2+TRBV13-2.NA.TRBJ2-1.TRBC2	CASGDVGGNYAEQFF	TGTGCCAGCGGTGATGTTGGGGGGAACTATGCTGAGCAGTTCTTC	TRAV6D-6.TRAJ32.TRAC_TRBV12-2+TRBV13-2.NA.TRBJ2-1.TRBC2	TGTGCTCTGGGTGATCAGTATGGGGGCAGTGGCAACAAGCTCATCTTT_TGTGCCAGCGGTGATGTTGGGGGGAACTATGCTGAGCAGTTCTTC	CALGDQYGGSGNKLIF_CASGDVGGNYAEQFF	TRAV6D-6.TRAJ32.TRAC_TGTGCTCTGGGTGATCAGTATGGGGGCAGTGGCAACAAGCTCATCTTT_TRBV12-2+TRBV13-2.NA.TRBJ2-1.TRBC2_TGTGCCAGCGGTGATGTTGGGGGGAACTATGCTGAGCAGTTCTTC
TFH	GACGGCTCAGTCAGAG-1	TFH				TRBV3.TRBD1.TRBJ2-7.TRBC2	CASSQRGTGDYEQYF	TGTGCCAGCAGCCAGAGAGGGACAGGGGACTATGAACAGTACTTC	NA_TRBV3.TRBD1.TRBJ2-7.TRBC2	NA_TGTGCCAGCAGCCAGAGAGGGACAGGGGACTATGAACAGTACTTC	NA_CASSQRGTGDYEQYF	NA_NA_TRBV3.TRBD1.TRBJ2-7.TRBC2_TGTGCCAGCAGCCAGAGAGGGACAGGGGACTATGAACAGTACTTC
TFH	GACGGCTGTGTGACCC-1	TFH	TRAV3-3.TRAJ7.TRAC	CAVSGYSNNRLTL	TGCGCAGTCAGCGGGTACAGCAACAACAGACTTACTTTG	TRBV3.NA.TRBJ2-7.TRBC2	CASSSSGTGEYEQYF	TGTGCCAGCAGCTCCTCCGGGACTGGGGAATATGAACAGTACTTC	TRAV3-3.TRAJ7.TRAC_TRBV3.NA.TRBJ2-7.TRBC2	TGCGCAGTCAGCGGGTACAGCAACAACAGACTTACTTTG_TGTGCCAGCAGCTCCTCCGGGACTGGGGAATATGAACAGTACTTC	CAVSGYSNNRLTL_CASSSSGTGEYEQYF	TRAV3-3.TRAJ7.TRAC_TGCGCAGTCAGCGGGTACAGCAACAACAGACTTACTTTG_TRBV3.NA.TRBJ2-7.TRBC2_TGTGCCAGCAGCTCCTCCGGGACTGGGGAATATGAACAGTACTTC
TFH	GACGTGCAGGTGTGGT-1	TFH	TRAV11.TRAJ17.TRAC	CVVGAPNSAGNKLTF	TGTGTGGTGGGCGCGCCTAACAGTGCAGGGAACAAGCTAACTTTT	TRBV1.NA.TRBJ1-1.TRBC1	CTCSADLKGETEVFF	TGCACCTGCAGTGCAGATCTTAAGGGAGAGACAGAAGTCTTCTTT	TRAV11.TRAJ17.TRAC_TRBV1.NA.TRBJ1-1.TRBC1	TGTGTGGTGGGCGCGCCTAACAGTGCAGGGAACAAGCTAACTTTT_TGCACCTGCAGTGCAGATCTTAAGGGAGAGACAGAAGTCTTCTTT	CVVGAPNSAGNKLTF_CTCSADLKGETEVFF	TRAV11.TRAJ17.TRAC_TGTGTGGTGGGCGCGCCTAACAGTGCAGGGAACAAGCTAACTTTT_TRBV1.NA.TRBJ1-1.TRBC1_TGCACCTGCAGTGCAGATCTTAAGGGAGAGACAGAAGTCTTCTTT
TFH	GACGTGCAGTCGCCGT-1	TFH	TRAV6N-7.TRAJ7.TRAC	CALSDQDYSNNRLTL	TGTGCTCTGAGTGATCAGGACTACAGCAACAACAGACTTACTTTG	TRBV15.NA.TRBJ2-5.TRBC2	CASRLGAQDTQYF	TGTGCCAGCAGACTGGGGGCCCAAGACACCCAGTACTTT	TRAV6N-7.TRAJ7.TRAC_TRBV15.NA.TRBJ2-5.TRBC2	TGTGCTCTGAGTGATCAGGACTACAGCAACAACAGACTTACTTTG_TGTGCCAGCAGACTGGGGGCCCAAGACACCCAGTACTTT	CALSDQDYSNNRLTL_CASRLGAQDTQYF	TRAV6N-7.TRAJ7.TRAC_TGTGCTCTGAGTGATCAGGACTACAGCAACAACAGACTTACTTTG_TRBV15.NA.TRBJ2-5.TRBC2_TGTGCCAGCAGACTGGGGGCCCAAGACACCCAGTACTTT
TFH	GACGTTAAGGCTCATT-1	TFH	TRAV6D-6.TRAJ23.TRAC	CALGEGGYNQGKLIF	TGTGCTCTGGGTGAAGGGGGTTATAACCAGGGGAAGCTTATCTTT	TRBV31.NA.TRBJ2-7.TRBC2	CAWSPSLGYEQYF	TGTGCCTGGAGCCCCTCACTGGGTTATGAACAGTACTTC	TRAV6D-6.TRAJ23.TRAC_TRBV31.NA.TRBJ2-7.TRBC2	TGTGCTCTGGGTGAAGGGGGTTATAACCAGGGGAAGCTTATCTTT_TGTGCCTGGAGCCCCTCACTGGGTTATGAACAGTACTTC	CALGEGGYNQGKLIF_CAWSPSLGYEQYF	TRAV6D-6.TRAJ23.TRAC_TGTGCTCTGGGTGAAGGGGGTTATAACCAGGGGAAGCTTATCTTT_TRBV31.NA.TRBJ2-7.TRBC2_TGTGCCTGGAGCCCCTCACTGGGTTATGAACAGTACTTC
TFH	GACGTTACAAGTTCTG-1	TFH				TRBV3.TRBD1.TRBJ1-1.NA	CASSLAGQGDTEVFF	TGTGCCAGCAGCTTAGCAGGACAGGGAGACACAGAAGTCTTCTTT	NA_TRBV3.TRBD1.TRBJ1-1.NA	NA_TGTGCCAGCAGCTTAGCAGGACAGGGAGACACAGAAGTCTTCTTT	NA_CASSLAGQGDTEVFF	NA_NA_TRBV3.TRBD1.TRBJ1-1.NA_TGTGCCAGCAGCTTAGCAGGACAGGGAGACACAGAAGTCTTCTTT
TFH	GACGTTACATAACCTG-1	TFH	TRAV5-1.TRAJ7.TRAC	CSASPYSNNRLTL	TGCTCAGCAAGTCCCTACAGCAACAACAGACTTACTTTG	TRBV31.NA.TRBJ2-3.TRBC2	CAWSLRGDGETLYF	TGTGCCTGGAGTCTGAGGGGGGACGGAGAAACGCTGTATTTT	TRAV5-1.TRAJ7.TRAC_TRBV31.NA.TRBJ2-3.TRBC2	TGCTCAGCAAGTCCCTACAGCAACAACAGACTTACTTTG_TGTGCCTGGAGTCTGAGGGGGGACGGAGAAACGCTGTATTTT	CSASPYSNNRLTL_CAWSLRGDGETLYF	TRAV5-1.TRAJ7.TRAC_TGCTCAGCAAGTCCCTACAGCAACAACAGACTTACTTTG_TRBV31.NA.TRBJ2-3.TRBC2_TGTGCCTGGAGTCTGAGGGGGGACGGAGAAACGCTGTATTTT
TFH	GACGTTAGTCTTGCGG-1	TFH				TRBV3.TRBD1.TRBJ1-1.TRBC1	CASSLAGQGDTEVFF	TGTGCCAGCAGCTTAGCGGGACAGGGGGACACAGAAGTCTTCTTT	NA_TRBV3.TRBD1.TRBJ1-1.TRBC1	NA_TGTGCCAGCAGCTTAGCGGGACAGGGGGACACAGAAGTCTTCTTT	NA_CASSLAGQGDTEVFF	NA_NA_TRBV3.TRBD1.TRBJ1-1.TRBC1_TGTGCCAGCAGCTTAGCGGGACAGGGGGACACAGAAGTCTTCTTT
TFH	GACGTTATCTGCGACG-1	TFH	TRAV2.TRAJ15.NA	CIVTDPYQGGRALIF	TGCATTGTGACTGACCCCTACCAGGGAGGCAGAGCTCTGATATTT	TRBV31.NA.TRBJ2-5.TRBC2	CAWRVQDTQYF	TGTGCCTGGCGGGTCCAAGACACCCAGTACTTT	TRAV2.TRAJ15.NA_TRBV31.NA.TRBJ2-5.TRBC2	TGCATTGTGACTGACCCCTACCAGGGAGGCAGAGCTCTGATATTT_TGTGCCTGGCGGGTCCAAGACACCCAGTACTTT	CIVTDPYQGGRALIF_CAWRVQDTQYF	TRAV2.TRAJ15.NA_TGCATTGTGACTGACCCCTACCAGGGAGGCAGAGCTCTGATATTT_TRBV31.NA.TRBJ2-5.TRBC2_TGTGCCTGGCGGGTCCAAGACACCCAGTACTTT
TFH	GACTAACAGCCACTAT-1	TFH				TRBV12-2+TRBV13-2.NA.TRBJ2-7.TRBC2	CASGEREGSYEQYF	TGTGCCAGCGGTGAGCGGGAGGGCTCCTATGAACAGTACTTC	NA_TRBV12-2+TRBV13-2.NA.TRBJ2-7.TRBC2	NA_TGTGCCAGCGGTGAGCGGGAGGGCTCCTATGAACAGTACTTC	NA_CASGEREGSYEQYF	NA_NA_TRBV12-2+TRBV13-2.NA.TRBJ2-7.TRBC2_TGTGCCAGCGGTGAGCGGGAGGGCTCCTATGAACAGTACTTC
[truncated: 4,477 more rows]
